# Supplementary material for: Integrative Omics Analysis Reveals a Limited Transcriptional Shock After Yeast Interspecies Hybridization
Source: Front Genet. 2020 May 7;11:404. doi: 10.3389/fgene.2020.00404 (PMC7221068; doi:10.3389/fgene.2020.00404)
Supplement: Supplementary file 1 [file Table_1.XLSX]

## Sheet: Table1
Supplementary table 1: A. Summary statistics of RNA-Seq data; B. Summary statistics of species cross-mapping
		30C			12C
		rep1	rep2	rep3	rep1	rep2	rep3	Average
A.
SC	Total number of reads (both mates)	36247002	34972908	34006652	38000480	38295736	52574020	39016133
	Mapping rate (%)	92.79	91.88	92	92.47	92.29	92.31	92.29
SU	Total number of reads (both mates)	46100342	34731512	33801584	34446822	40157714	44118186	3.88927e+07
	Mapping rate (%)	89.17	87.3	89.58	89.11	89.39	89.66	89.035
Hybrid	Total number of reads (both mates)	35054784	31939912	34828414 *	43689438	37446032	46074376	3.88409e+07
	Mapping rate (%)	89.9	89.85	86.08	90.36	89.69	89.53	89.235
B.
SC	Unique alignments to SC (%)	94.3579	93.707	94.3679	94.5708	94.3598	94.147	94.2518
	Unique alignments to SU (%)	0.093285	0.10585	0.0937604	0.0775395	0.0988133	0.0884047	0.0929422
SU	Unique alignments to SC (%)	0.482069	0.412693	0.372118	0.408726	0.414743	0.349266	0.406603
	Unique alignments to SU (%)	91.9278	90.1804	92.418	92.4806	92.7229	92.8173	92.0912
	* number of reads after trimming
