# Supplementary material for: Integrative Omics Analysis Reveals a Limited Transcriptional Shock After Yeast Interspecies Hybridization
Source: Front Genet. 2020 May 7;11:404. doi: 10.3389/fgene.2020.00404 (PMC7221068; doi:10.3389/fgene.2020.00404)
Supplement: Supplementary file 2 [file Table_2.XLSX]

## Sheet: Table2
Supplementary table 2. Comparison between SC parental vs SC in hybrid background at 30 C. A. DE analysis; B. list of DE genes; C. GO analysis of DE genes.
A.								B.			C.
gene	baseMean	log2FoldChange	lfcSE	stat	pvalue	padj		Regulation	SC_gene		GO_category	Regulation	GOID	TERM	CORRECTED_PVALUE	UNCORRECTED_PVALUE	NUM_LIST_ANNOTATIONS	LIST_SIZE	TOTAL_NUM_ANNOTATIONS	POPULATION_SIZE	FDR_RATE	EXPECTED_FALSE_POSITIVES	ANNOTATED_GENES
YDL248W	291.088	0.239138	0.508926	0.469889	0.638434	0.98937		Up-regulated	YDL039C		Biological Process	Up-regulated	GO:0015688	iron chelate transport	9.18096e-06	6.04011e-08	4	28	11	7166	0	0	YHL040C, YNR060W, YEL065W, YOL158C
YDL247W-A	0.115089	-0.0272613	4.08047	-0.00668092	0.994669	NA		Up-regulated	YDL037C		Biological Process	Up-regulated	GO:0015891	siderophore transport	9.18096e-06	6.04011e-08	4	28	11	7166	0	0	YEL065W, YOL158C, YNR060W, YHL040C
YDL247W	0.466351	0.0836897	3.25428	0.0257168	0.979483	NA		Up-regulated	YDR253C		Biological Process	Up-regulated	GO:1901678	iron coordination entity transport	4.99593e-05	3.2868e-07	4	28	16	7166	0	0	YHL040C, YOL158C, YEL065W, YNR060W
YDL246C	0	NA	NA	NA	NA	NA		Up-regulated	YOL158C		Biological Process	Up-regulated	GO:0006879	cellular iron ion homeostasis	0.000144943	9.53575e-07	5	28	48	7166	0	0	YOL158C, YEL065W, YLR136C, YNR060W, YHL040C
YDL245C	0.641654	0.858871	2.95351	0.290797	0.771207	NA		Up-regulated	YOL151W		Biological Process	Up-regulated	GO:0044718	siderophore transmembrane transport	0.000161178	1.06038e-06	3	28	6	7166	0	0	YOL158C, YEL065W, YHL040C
YDL244W	1.49512	-1.23761	1.93549	-0.639427	0.522545	NA		Up-regulated	YOR153W		Biological Process	Up-regulated	GO:0055072	iron ion homeostasis	0.00037759	2.48415e-06	5	28	58	7166	0	0	YEL065W, YLR136C, YOL158C, YNR060W, YHL040C
YDL243C	108.171	0.8335	0.305232	2.73071	0.00631974	0.108567		Up-regulated	YGL072C		Biological Process	Up-regulated	GO:0055085	transmembrane transport	0.000766592	5.04337e-06	10	28	461	7166	0	0	YHR094C, YHL035C, YEL065W, YBR293W, YBR296C, YHL040C, YOR153W, YOL158C, YLL061W, YCR021C
YDL242W	1.58947	4.5869	2.46576	1.86024	0.0628514	NA		Up-regulated	YLL062C		Biological Process	Up-regulated	GO:0051181	cofactor transport	0.000945606	6.22109e-06	4	28	32	7166	0	0	YHL040C, YNR060W, YOL158C, YEL065W
YDL241W	1637.65	0.302491	0.300276	1.00738	0.313754	0.893121		Up-regulated	YLL061W		Biological Process	Up-regulated	GO:0046916	cellular transition metal ion homeostasis	0.00145054	9.54306e-06	5	28	76	7166	0	0	YNR060W, YEL065W, YOL158C, YLR136C, YHL040C
YDL240C-A	0	NA	NA	NA	NA	NA		Up-regulated	YLR109W		Biological Process	Up-regulated	GO:0006811	ion transport	0.00176324	1.16003e-05	9	28	395	7166	0	0	YLL061W, YNR060W, YCR021C, YOL158C, YHL040C, YBR296C, YBR293W, YEL065W, YHR094C
YDL240W	322.249	-0.248255	0.373777	-0.664181	0.506575	0.965652		Up-regulated	YLR136C		Biological Process	Up-regulated	GO:0048878	chemical homeostasis	0.00178952	1.17732e-05	7	28	210	7166	0	0	YER037W, YOR153W, YHL040C, YEL065W, YOL158C, YLR136C, YNR060W
YDL239C	93.8114	-0.255289	0.444411	-0.574442	0.565669	0.978276		Up-regulated	YLR346C		Biological Process	Up-regulated	GO:0030003	cellular cation homeostasis	0.00200728	1.32058e-05	6	28	140	7166	0	0	YHL040C, YOR153W, YNR060W, YEL065W, YLR136C, YOL158C
YDL238C	194.997	-0.0753977	0.425919	-0.177024	0.85949	0.997055		Up-regulated	snR17b		Biological Process	Up-regulated	GO:0019725	cellular homeostasis	0.00264949	1.74308e-05	7	28	223	7166	0.0031	0.04	YNR060W, YOL158C, YEL065W, YLR136C, YHL040C, YOR153W, YLR109W
YDL237W	665.691	0.0697706	0.276497	0.252337	0.80078	0.996595		Up-regulated	YBR244W		Biological Process	Up-regulated	GO:0055076	transition metal ion homeostasis	0.00281657	1.853e-05	5	28	87	7166	0.0029	0.04	YHL040C, YNR060W, YOL158C, YEL065W, YLR136C
YDL236W	1384.13	0.22751	0.253393	0.897855	0.369263	0.927719		Up-regulated	YBR293W		Biological Process	Up-regulated	GO:0006873	cellular ion homeostasis	0.00333442	2.1937e-05	6	28	153	7166	0.004	0.06	YNR060W, YEL065W, YLR136C, YOL158C, YHL040C, YOR153W
YDL235C	537.074	0.395664	0.319355	1.23895	0.215365	0.810937		Up-regulated	YBR296C		Biological Process	Up-regulated	GO:0055080	cation homeostasis	0.00333442	2.1937e-05	6	28	153	7166	0.0038	0.06	YOR153W, YHL040C, YNR060W, YOL158C, YEL065W, YLR136C
YDL234C	2793.84	0.763717	0.570147	1.33951	0.180405	0.761275		Up-regulated	YNR060W		Biological Process	Up-regulated	GO:0042592	homeostatic process	0.00454678	2.9913e-05	8	28	337	7166	0.0035	0.06	YEL065W, YLR136C, YOL158C, YNR060W, YLR109W, YER037W, YOR153W, YHL040C
YDL233W	402.7	0.245733	0.310199	0.792179	0.428257	0.943911		Up-regulated	YKL071W		Biological Process	Up-regulated	GO:0050801	ion homeostasis	0.00566588	3.72755e-05	6	28	168	7166	0.0033	0.06	YOR153W, YHL040C, YOL158C, YEL065W, YLR136C, YNR060W
YDL232W	453.242	0.271764	0.306364	0.887063	0.375045	0.927908		Up-regulated	YEL065W		Biological Process	Up-regulated	GO:0006875	cellular metal ion homeostasis	0.00609799	4.01184e-05	5	28	102	7166	0.0032	0.06	YHL040C, YEL065W, YOL158C, YLR136C, YNR060W
YDL231C	1325.12	0.00236175	0.257173	0.0091835	0.992673	0.998452		Up-regulated	YER037W		Biological Process	Up-regulated	GO:0055082	cellular chemical homeostasis	0.0078448	5.16106e-05	6	28	178	7166	0.003	0.06	YNR060W, YEL065W, YOL158C, YLR136C, YHL040C, YOR153W
YDL230W	490.162	-0.139628	0.26782	-0.52135	0.602123	0.983001		Up-regulated	YHL040C		Biological Process	Down-regulated	GO:0016125	sterol metabolic process	1.00574e-06	3.54133e-09	8	54	52	7166	0	0	YOR237W, YGR175C, YHR007C, YGR177C, YGR060W, YDR213W, YLR056W, YPL170W
YDL229W	28782.6	0.0120461	0.331573	0.03633	0.971019	0.997717		Up-regulated	YHL035C		Biological Process	Down-regulated	GO:0008202	steroid metabolic process	1.17775e-06	4.14702e-09	8	54	53	7166	0	0	YOR237W, YGR175C, YHR007C, YGR177C, YGR060W, YDR213W, YLR056W, YPL170W
YDL228C	2.99254	-0.774523	1.55349	-0.498571	0.618082	0.98937		Up-regulated	YHR094C		Biological Process	Down-regulated	GO:0044281	small molecule metabolic process	1.89479e-06	6.67179e-09	23	54	828	7166	0	0	YDR213W, YGL055W, YLR056W, YGR180C, YBR240C, YHR033W, YJL026W, YHR007C, YIR033W, YCR020C, YLR231C, YGR037C, YFL059W, YPL170W, YDL215C, YBL015W, YGR175C, YGR060W, YMR246W, YDR044W, YGR286C, YIL066C, YOL055C
YDL227C	7.81837	3.62954	1.22813	2.95533	0.00312335	0.0629563		Up-regulated	YIL117C		Biological Process	Down-regulated	GO:0016126	sterol biosynthetic process	4.03855e-06	1.42203e-08	7	54	40	7166	0	0	YLR056W, YGR060W, YPL170W, YHR007C, YGR175C, YDR213W, YOR237W
YDL226C	1633.31	-0.319435	0.279591	-1.14251	0.253243	0.852112		Up-regulated	YIL073C		Biological Process	Down-regulated	GO:0006694	steroid biosynthetic process	4.84202e-06	1.70493e-08	7	54	41	7166	0	0	YGR060W, YPL170W, YLR056W, YHR007C, YGR175C, YDR213W, YOR237W
YDL225W	1311.29	0.0912453	0.223653	0.407977	0.683291	0.991162		Up-regulated	YIR019C		Biological Process	Down-regulated	GO:0006629	lipid metabolic process	6.11734e-06	2.15399e-08	15	54	347	7166	0	0	YDR213W, YGL055W, YGR037C, YLR056W, YPL170W, YBL015W, YMR006C, YGR175C, YOR237W, YGR177C, YGR060W, YMR246W, YHR007C, YIR033W, YLR099C
YDL224C	883.944	-0.329255	0.304524	-1.08121	0.279603	0.875135		Up-regulated	YCR021C		Biological Process	Down-regulated	GO:0006696	ergosterol biosynthetic process	2.02084e-05	7.11563e-08	6	54	30	7166	0	0	YGR175C, YDR213W, YGR060W, YPL170W, YLR056W, YHR007C
YDL223C	336.231	-0.236978	0.290323	-0.816259	0.414352	0.940494		Up-regulated	YCR102C		Biological Process	Down-regulated	GO:0016129	phytosteroid biosynthetic process	2.02084e-05	7.11563e-08	6	54	30	7166	0	0	YGR175C, YDR213W, YPL170W, YGR060W, YLR056W, YHR007C
YDL222C	74.0766	-2.05568	0.683694	-3.00672	0.00264081	0.055641		Down-regulated	YDL215C		Biological Process	Down-regulated	GO:0044108	cellular alcohol biosynthetic process	2.02084e-05	7.11563e-08	6	54	30	7166	0	0	YLR056W, YPL170W, YGR060W, YHR007C, YDR213W, YGR175C
YDL221W	1.63668	1.31786	1.74851	0.753704	0.451027	NA		Down-regulated	YDL204W		Biological Process	Down-regulated	GO:0097384	cellular lipid biosynthetic process	2.02084e-05	7.11563e-08	6	54	30	7166	0	0	YDR213W, YGR175C, YHR007C, YLR056W, YPL170W, YGR060W
YDL220C	227.816	-0.0454623	0.283894	-0.160139	0.872772	0.997055		Down-regulated	YDR044W		Biological Process	Down-regulated	GO:0044255	cellular lipid metabolic process	2.17401e-05	7.65495e-08	14	54	326	7166	0	0	YMR246W, YGR060W, YGR177C, YLR099C, YHR007C, YIR033W, YMR006C, YGR175C, YPL170W, YLR056W, YBL015W, YDR213W, YGL055W, YGR037C
YDL219W	253.078	0.604196	0.324955	1.85932	0.0629819	0.459411		Down-regulated	YDR213W		Biological Process	Down-regulated	GO:1902653	secondary alcohol biosynthetic process	2.49144e-05	8.77268e-08	6	54	31	7166	0	0	YLR056W, YGR060W, YPL170W, YHR007C, YGR175C, YDR213W
YDL218W	22.8382	0.352259	0.561111	0.627788	0.530143	0.971424		Down-regulated	YDR343C		Biological Process	Down-regulated	GO:0008204	ergosterol metabolic process	3.70486e-05	1.30453e-07	6	54	33	7166	0	0	YHR007C, YLR056W, YPL170W, YGR060W, YGR175C, YDR213W
YDL217C	689.489	0.481047	0.357988	1.34375	0.179029	0.759177		Down-regulated	YOL101C		Biological Process	Down-regulated	GO:0016128	phytosteroid metabolic process	3.70486e-05	1.30453e-07	6	54	33	7166	0	0	YHR007C, YGR060W, YPL170W, YLR056W, YDR213W, YGR175C
YDL216C	193.04	0.164349	0.343528	0.478414	0.632356	0.98937		Down-regulated	YOL055C		Biological Process	Down-regulated	GO:0044283	small molecule biosynthetic process	4.09763e-05	1.44283e-07	14	54	343	7166	0	0	YFL059W, YGR037C, YGL055W, YDR213W, YPL170W, YLR056W, YBR240C, YHR033W, YGR175C, YGR286C, YOL055C, YIR033W, YHR007C, YGR060W
YDL215C	3467.47	-2.14983	0.582488	-3.69077	0.000223573	0.00965674		Down-regulated	YOR237W		Biological Process	Down-regulated	GO:1902652	secondary alcohol metabolic process	4.47291e-05	1.57497e-07	6	54	34	7166	0	0	YDR213W, YGR175C, YLR056W, YGR060W, YPL170W, YHR007C
YDL214C	55.3406	0.0841466	0.496347	0.169532	0.865378	0.997055		Down-regulated	YGL055W		Biological Process	Down-regulated	GO:0044107	cellular alcohol metabolic process	6.40378e-05	2.25485e-07	6	54	36	7166	0	0	YLR056W, YPL170W, YGR060W, YHR007C, YDR213W, YGR175C
YDL213C	1183.09	0.0965773	0.465269	0.207573	0.835562	0.996595		Down-regulated	YGR037C		Biological Process	Down-regulated	GO:1901617	organic hydroxy compound biosynthetic process	8.32721e-05	2.93212e-07	8	54	90	7166	0	0	YPL170W, YLR056W, YDR213W, YFL059W, YGR060W, YHR007C, YGR175C, YOR237W
YDL212W	2344.69	0.157579	0.233503	0.674845	0.499774	0.963443		Down-regulated	YGR049W		Biological Process	Down-regulated	GO:0008610	lipid biosynthetic process	0.000109351	3.85038e-07	11	54	213	7166	0	0	YGL055W, YDR213W, YGR037C, YPL170W, YLR056W, YGR175C, YOR237W, YGR060W, YLR099C, YHR007C, YIR033W
YDL211C	166.713	-0.728232	0.501593	-1.45184	0.146547	0.693408		Down-regulated	YGR060W		Biological Process	Down-regulated	GO:1901615	organic hydroxy compound metabolic process	0.000366633	1.29096e-06	9	54	148	7166	0	0	YOR237W, YGR175C, YHR007C, YGR060W, YGR177C, YFL059W, YDR213W, YPL170W, YLR056W
tG(GCC)D1	0	NA	NA	NA	NA	NA		Down-regulated	YGR175C		Biological Process	Down-regulated	GO:0006766	vitamin metabolic process	0.00143337	5.04707e-06	6	54	60	7166	0	0	YBR240C, YLR231C, YFL059W, YOL055C, YCR020C, YGR286C
YDL210W	4.57263	0.203525	1.00992	0.201525	0.840288	0.996595		Down-regulated	YGR177C		Biological Process	Down-regulated	GO:0006767	water-soluble vitamin metabolic process	0.00143337	5.04707e-06	6	54	60	7166	0	0	YOL055C, YCR020C, YGR286C, YFL059W, YLR231C, YBR240C
YDL209C	243.851	-0.177673	0.51353	-0.345984	0.729354	0.994338		Down-regulated	YGR180C		Biological Process	Down-regulated	GO:0055114	oxidation-reduction process	0.00148589	5.23202e-06	14	54	462	7166	0	0	YGR180C, YDL215C, YBR085W, YLR056W, YER014W, YGL055W, YIL066C, YHR007C, YDR044W, YGR060W, YJL026W, YEL047C, YGR177C, YGR175C
YDL208W	3741.08	-0.0811734	0.400816	-0.202521	0.83951	0.996595		Down-regulated	YGR286C		Biological Process	Down-regulated	GO:1901362	organic cyclic compound biosynthetic process	0.0016269	5.72853e-06	22	54	1101	7166	0	0	YPL170W, YLR231C, YER014W, YAL068C, YFL059W, YGR060W, YDR044W, YIL066C, YGR286C, YOL055C, YGR175C, YOR237W, YLR056W, YGR180C, YDR213W, YJL026W, YIR033W, YHR007C, YJL056C, YHR033W, YIL119C, YBR240C
YDL207W	682.761	-0.0824696	0.276892	-0.29784	0.765825	0.996595		Down-regulated	YLR056W		Biological Process	Down-regulated	GO:0046165	alcohol biosynthetic process	0.0017399	6.1264e-06	6	54	62	7166	0	0	YDR213W, YGR175C, YHR007C, YLR056W, YGR060W, YPL170W
YDL206W	293.191	0.188527	0.47369	0.397997	0.690632	0.991162		Down-regulated	YLR099C		Biological Process	Down-regulated	GO:0036293	response to decreased oxygen levels	0.00626484	2.20593e-05	3	54	8	7166	0.0008	0.02	YDR213W, YEL047C, YIR033W
YDL205C	1082.39	-0.0252992	0.334171	-0.0757074	0.939652	0.997717		Down-regulated	YLR231C		Biological Process	Down-regulated	GO:0036294	cellular response to decreased oxygen levels	0.00626484	2.20593e-05	3	54	8	7166	0.0007	0.02	YDR213W, YEL047C, YIR033W
YDL204W	660.377	-2.90187	0.630654	-4.60136	4.19743e-06	0.000445296		Down-regulated	YLR237W		Biological Process	Down-regulated	GO:0070482	response to oxygen levels	0.00626484	2.20593e-05	3	54	8	7166	0.0007	0.02	YDR213W, YEL047C, YIR033W
YDL203C	474.865	0.193247	0.314946	0.613589	0.539487	0.972316		Down-regulated	YPL272C		Biological Process	Down-regulated	GO:0071453	cellular response to oxygen levels	0.00626484	2.20593e-05	3	54	8	7166	0.0007	0.02	YDR213W, YEL047C, YIR033W
YDL202W	1660.87	0.580765	0.36206	1.60406	0.108702	0.601057		Down-regulated	YPL170W		Biological Process	Down-regulated	GO:0051186	cofactor metabolic process	0.00740298	2.60668e-05	10	54	269	7166	0.0007	0.02	YDL215C, YBL015W, YGR180C, YLR231C, YER014W, YFL059W, YMR246W, YDR044W, YGR286C, YOL055C
YDL201W	857.788	-0.175983	0.396788	-0.443517	0.657392	0.989867		Down-regulated	YML058W-A		Molecular Function	Up-regulated	GO:0022857	transmembrane transporter activity	3.82735e-05	6.95882e-07	10	28	371	7166	0	0	YOR153W, YHR094C, YHL040C, YBR293W, YOL158C, YLL061W, YBR296C, YEL065W, YCR021C, YHL035C
YDL200C	79.9571	0.0124609	0.347262	0.0358833	0.971375	0.997717		Down-regulated	YMR006C		Molecular Function	Up-regulated	GO:0015343	siderophore transmembrane transporter activity	5.83209e-05	1.06038e-06	3	28	6	7166	0	0	YHL040C, YOL158C, YEL065W
YDL199C	156.027	-0.219222	0.333304	-0.657725	0.510715	0.966966		Down-regulated	YMR246W		Molecular Function	Up-regulated	GO:0005215	transporter activity	0.000182161	3.31201e-06	10	28	440	7166	0	0	YHL035C, YCR021C, YEL065W, YHL040C, YBR293W, YOL158C, YLL061W, YBR296C, YHR094C, YOR153W
YDL198C	1277.57	0.0370327	0.296337	0.124968	0.900549	0.997055		Down-regulated	YMR319C		Molecular Function	Up-regulated	GO:0051184	cofactor transmembrane transporter activity	0.00273105	4.96554e-05	3	28	19	7166	0	0	YOL158C, YHL040C, YEL065W
YDL197C	548.292	-0.469317	0.233037	-2.01392	0.0440182	0.370206		Down-regulated	YBL042C		Molecular Function	Down-regulated	GO:0016705	oxidoreductase activity, acting on paired donors, with incorporation or reduction of molecular oxygen	3.43592e-05	3.7347e-07	5	54	21	7166	0	0	YHR007C, YGL055W, YGR060W, YLR056W, YGR175C
YDL196W	3.21298	-0.487779	1.4727	-0.331214	0.740483	0.995636		Down-regulated	YBL015W		Molecular Function	Down-regulated	GO:0004748	ribonucleoside-diphosphate reductase activity, thioredoxin disulfide as acceptor	0.000148097	1.60975e-06	3	54	4	7166	0	0	YIL066C, YGR180C, YJL026W
YDL195W	4133.36	-0.264479	0.247104	-1.07031	0.284479	0.876448		Down-regulated	YBR067C		Molecular Function	Down-regulated	GO:0016728	oxidoreductase activity, acting on CH or CH2 groups, disulfide as acceptor	0.000148097	1.60975e-06	3	54	4	7166	0	0	YJL026W, YGR180C, YIL066C
YDL194W	333.214	0.380048	0.328737	1.15609	0.247646	0.84962		Down-regulated	YBR085W		Molecular Function	Down-regulated	GO:0061731	ribonucleoside-diphosphate reductase activity	0.000148097	1.60975e-06	3	54	4	7166	0	0	YIL066C, YGR180C, YJL026W
YDL193W	639.135	-0.296616	0.234858	-1.26296	0.206605	0.803952		Down-regulated	YBR201C-A		Molecular Function	Down-regulated	GO:0016725	oxidoreductase activity, acting on CH or CH2 groups	0.000368266	4.0029e-06	3	54	5	7166	0	0	YJL026W, YIL066C, YGR180C
YDL192W	8205.49	0.0290615	0.27184	0.106907	0.914863	0.997717		Down-regulated	YBR240C		Molecular Function	Down-regulated	GO:0016491	oxidoreductase activity	0.000687014	7.46754e-06	12	54	347	7166	0	0	YER014W, YHR007C, YDR044W, YLR056W, YJL026W, YIL066C, YGL055W, YGR060W, YGR180C, YGR175C, YEL047C, YDL215C
YDL191W	11435.7	0.134572	0.326675	0.411946	0.680379	0.991162		Down-regulated	YNR075W		Molecular Function	Down-regulated	GO:0016709	oxidoreductase activity, acting on paired donors, with incorporation or reduction of molecular oxygen, NAD(P)H as one donor, and incorporation of one atom of oxygen	0.000732602	7.96306e-06	3	54	6	7166	0	0	YGR175C, YHR007C, YGR060W
YDL190C	1287.26	0.109797	0.294874	0.372353	0.70963	0.992733		Down-regulated	YJL056C		Molecular Function	Down-regulated	GO:0005506	iron ion binding	0.00251806	2.73702e-05	4	54	24	7166	0	0	YLR056W, YHR007C, YGL055W, YGR060W
YDL189W	995.856	-0.21973	0.304391	-0.721869	0.470375	0.954051		Down-regulated	YJL026W		Molecular Function	Down-regulated	GO:0004497	monooxygenase activity	0.0058845	6.3962e-05	3	54	11	7166	0.0044	0.04	YGR175C, YGR060W, YHR007C
YDL188C	1277.18	0.0344829	0.248192	0.138937	0.8895	0.997055		Down-regulated	YJR047C		Molecular Function	Up-regulated	GO:0005886	plasma membrane	0.000156305	2.69491e-06	11	28	541	7166	0	0	YHL040C, YOR153W, YLR109W, YHR094C, YCR021C, YNR060W, YBR296C, YEL065W, YOL158C, YIR019C, YLL061W
YDL187C	28.7284	-0.874226	0.481977	-1.81383	0.0697036	0.482263		Down-regulated	YJR116W		Molecular Function	Up-regulated	GO:0005887	integral component of plasma membrane	0.00191771	3.30639e-05	5	28	98	7166	0	0	YHR094C, YBR296C, YEL065W, YHL040C, YOL158C
YDL186W	1.70375	0.414795	1.69609	0.24456	0.806798	0.996595		Down-regulated	YEL047C		Molecular Function	Up-regulated	GO:0031226	intrinsic component of plasma membrane	0.00267587	4.61356e-05	5	28	105	7166	0	0	YOL158C, YEL065W, YHL040C, YBR296C, YHR094C
YDL185C-A	0.115567	-0.0272613	4.08047	-0.00668092	0.994669	NA		Down-regulated	YER011W		Molecular Function	Up-regulated	GO:0031224	intrinsic component of membrane	0.00485082	8.36349e-05	15	28	1437	7166	0	0	YLL061W, YIR019C, YHL035C, YOL158C, YEL065W, YBR293W, YBR296C, YNR060W, YHR094C, YCR021C, YDL039C, YOR153W, YHL040C, YKL071W, YIL117C
YDL185W	11398.2	-0.345684	0.257149	-1.34429	0.178853	0.758966		Down-regulated	YER014W		Molecular Function	Up-regulated	GO:0044425	membrane part	0.00891855	0.000153768	16	28	1707	7166	0	0	YBR293W, YOL158C, YHL035C, YIR019C, YOR153W, YNR060W, YDL039C, YHR094C, YCR021C, YEL065W, YBR244W, YLL061W, YHL040C, YIL117C, YKL071W, YBR296C
YDL184C	15603.4	-0.217604	0.383108	-0.567997	0.570037	0.978276		Down-regulated	YER187W		Molecular Function	Up-regulated	GO:0071944	cell periphery	0.00908777	0.000156686	11	28	830	7166	0	0	YOL158C, YEL065W, YLL061W, YIR019C, YOR153W, YLR109W, YHL040C, YBR296C, YHR094C, YCR021C, YNR060W
YDL183C	170.661	0.15991	0.343507	0.465523	0.641557	0.98937		Down-regulated	YER188W		Molecular Function	Down-regulated	GO:0005971	ribonucleoside-diphosphate reductase complex	0.000111073	1.60975e-06	3	54	4	7166	0	0	YJL026W, YIL066C, YGR180C
YDL182W	3325.83	0.253406	0.54647	0.463715	0.642852	0.98937		Down-regulated	YHL028W
YDL181W	678.461	-1.64958	0.513711	-3.21111	0.00132225	0.0343162		Down-regulated	YHR007C
YDL180W	407.987	0.103543	0.261516	0.395933	0.692155	0.991162		Down-regulated	YHR033W
YDL179W	379.975	-0.257409	0.494992	-0.520027	0.603044	0.983709		Down-regulated	YIL119C
YDL178W	2205.92	-0.163165	0.285934	-0.57064	0.568244	0.978276		Down-regulated	YIL066C
YDL177C	149.112	-0.327593	0.346239	-0.946147	0.344074	0.91742		Down-regulated	YIR033W
YDL176W	299.929	-0.280579	0.281051	-0.99832	0.318124	0.896901		Down-regulated	YCR020C
YDL175C	382.227	0.198143	0.272215	0.72789	0.466681	0.952741		Down-regulated	YFL059W
YDL174C	3077.97	-0.317052	0.365449	-0.86757	0.38563	0.931574		Down-regulated	YAL068C
YDL173W	1642.6	0.182579	0.311306	0.586495	0.557543	0.977803		Down-regulated	15S_rRNA
YDL172C	9.50589	-0.935135	0.876013	-1.06749	0.285751	0.876448		Down-regulated	21S_rRNA
YDL171C	3171.94	-0.175694	0.322509	-0.544773	0.58591	0.982326
YDL170W	276.58	-0.599059	0.318623	-1.88015	0.0600878	0.448028
YDL169C	92.9886	0.506629	0.689151	0.73515	0.462248	0.951401
YDL168W	1057.73	0.514949	0.355015	1.4505	0.14692	0.693538
YDL167C	747.821	-0.0669284	0.461035	-0.14517	0.884577	0.997055
YDL166C	703.889	0.0105125	0.304515	0.0345221	0.972461	0.997717
YDL165W	631.351	0.183063	0.273432	0.669501	0.503176	0.965153
YDL164C	918.454	-0.738779	0.303527	-2.43398	0.0149337	0.188956
YDL163W	0.129869	-0.0272613	4.08047	-0.00668092	0.994669	NA
YDL162C	0.627871	1.92866	3.42829	0.562571	0.573727	NA
YDL161W	1192.2	-0.128923	0.311731	-0.413572	0.679188	0.991162
YDL160C-A	56.5765	0.178634	0.384049	0.465133	0.641836	0.98937
YDL160C	859.351	-0.254476	0.234709	-1.08422	0.278269	0.875135
YDL159W-A	0.115567	-0.0272613	4.08047	-0.00668092	0.994669	NA
YDL159W	426.191	0.112004	0.289968	0.386265	0.699301	0.991162
YDL159C-B	0.129869	-0.0272613	4.08047	-0.00668092	0.994669	NA
YDL158C	3.73055	0.282968	1.1395	0.248326	0.803882	0.996595
YDL157C	606.966	-0.204595	0.277413	-0.737508	0.460813	0.951401
YDL156W	328.679	-0.758074	0.355587	-2.13189	0.0330155	0.30772
YDL155W	720.257	-0.465482	0.271247	-1.71608	0.0861467	0.543201
YDL154W	137.618	1.40426	0.343067	4.09326	4.25342e-05	0.00285783
YDL153C	2045.11	0.0608586	0.396708	0.153409	0.878076	0.997055
YDL152W	4.95644	0.3101	1.06578	0.290961	0.771081	0.996595
YDL151C	2.24311	-1.96515	1.98811	-0.988454	0.322931	0.90016
YDL150W	1206.76	-0.0617547	0.374885	-0.16473	0.869157	0.997055
YDL149W	273.861	0.01838	0.307736	0.0597266	0.952373	0.997717
YDL148C	1181.12	-0.0119491	0.445532	-0.0268198	0.978603	0.997901
YDL147W	2887.51	0.108209	0.267167	0.405022	0.685461	0.991162
YDL146W	456.96	0.219689	0.356072	0.61698	0.537248	0.972316
YDL145C	5016.96	-0.0294288	0.235606	-0.124907	0.900597	0.997055
YDL144C	498.184	-0.562024	0.349505	-1.60806	0.107823	0.599414
YDL143W	3562.51	-0.117891	0.283507	-0.415831	0.677534	0.991162
YDL142C	289.735	-0.0182525	0.360645	-0.0506107	0.959636	0.997717
YDL141W	542.154	-0.0904274	0.248385	-0.364061	0.715813	0.994082
YDL140C	3311.53	-0.235972	0.25987	-0.908036	0.363859	0.926012
YDL139C	164.619	0.0993519	0.290806	0.341643	0.732619	0.994724
YDL138W	247.31	-0.56587	0.364961	-1.5505	0.121023	0.632519
YDL137W	3823.44	-0.141844	0.320427	-0.442672	0.658003	0.989867
YDL136W	7089.33	0.138556	0.357827	0.387216	0.698596	0.991162
YDL135C	1163.42	-0.340682	0.263876	-1.29107	0.19668	0.787109
YDL134C	2135.5	-0.140257	0.234917	-0.59705	0.550474	0.974175
YDL133C-A	9024.23	-0.239199	0.35585	-0.67219	0.501463	0.964394
YDL133W	556.252	-0.129136	0.291659	-0.442765	0.657936	0.989867
YDL132W	1713.61	0.122032	0.301765	0.404393	0.685924	0.991162
YDL131W	1721.27	-0.886985	0.347611	-2.55166	0.010721	0.157258
YDL130W-A	1734.03	-0.928635	0.511765	-1.81457	0.0695897	0.482026
YDL130W	8847.86	-0.0636867	0.327363	-0.194544	0.84575	0.996595
YDL129W	291.914	0.177873	0.404544	0.439687	0.660164	0.989867
YDL128W	695.755	0.500992	0.303195	1.65238	0.0984575	0.576353
YDL127W	283.915	-1.43051	0.523274	-2.73376	0.00626153	0.107873
YDL126C	8149.02	-0.166378	0.301329	-0.552148	0.580847	0.981805
YDL125C	1290.3	-0.0454248	0.358138	-0.126836	0.89907	0.997055
YDL124W	1798.66	-0.701833	0.611899	-1.14697	0.251392	0.85211
YDL123W	396.862	0.0171491	0.275425	0.0622642	0.950352	0.997717
YDL122W	1553.99	0.193304	0.311932	0.6197	0.535455	0.972316
YDL121C	480.48	0.756986	0.33384	2.26751	0.0233591	0.248684
YDL120W	621.228	-0.155465	0.289958	-0.536166	0.591844	0.982407
YDL119C	335.267	0.0412827	0.265887	0.155264	0.876613	0.997055
YDL118W	0.465237	-0.0594014	3.79524	-0.0156516	0.987512	NA
YDL117W	874.545	0.0564601	0.383287	0.147305	0.882891	0.997055
YDL116W	801.155	0.19043	0.302863	0.628767	0.529502	0.971154
YDL115C	707.542	-0.17632	0.283879	-0.62111	0.534527	0.972316
YDL114W-A	3.97105	-1.34366	1.22716	-1.09494	0.273544	0.872886
YDL114W	3.38082	0.527822	1.34207	0.393289	0.694106	0.991162
YDL113C	639.38	0.0649518	0.349758	0.185705	0.852676	0.996609
YDL112W	951.56	0.197758	0.371135	0.532847	0.59414	0.982407
YDL111C	842.86	-0.165737	0.377181	-0.43941	0.660365	0.989867
YDL110C	1793.98	-0.709906	0.438934	-1.61734	0.105805	0.595523
YDL109C	206.95	-0.24311	0.260116	-0.934619	0.349985	0.918632
YDL108W	418.426	-0.0603139	0.252269	-0.239085	0.811039	0.996595
YDL107W	320.29	0.719494	0.291011	2.47239	0.0134211	0.1772
YDL106C	600.52	-0.284062	0.235533	-1.20604	0.227801	0.827936
YDL105W	177.412	-0.543799	0.41295	-1.31686	0.187885	0.773787
YDL104C	261.6	0.610397	0.252006	2.42215	0.015429	0.194373
YDL103C	1671.82	-0.292131	0.263036	-1.11061	0.266736	0.867178
YDL102W	682.731	0.137108	0.302311	0.453532	0.650166	0.989867
YDL101C	702.898	-0.709354	0.281729	-2.51786	0.0118071	0.166817
YDL100C	2788.49	-0.32609	0.269088	-1.21183	0.225577	0.824243
YDL099W	1594.47	-0.586935	0.23556	-2.49166	0.0127149	0.173953
YDL098C	199.552	0.137926	0.346404	0.398167	0.690507	0.991162
YDL097C	2711.97	-0.226682	0.305046	-0.743107	0.457417	0.951401
YDL096C	3.71764	0.306252	1.22477	0.250049	0.802549	0.996595
YDL095W	2391.21	-0.135507	0.279809	-0.484285	0.628184	0.98937
YDL094C	1.40099	0.995536	1.85697	0.536107	0.591884	NA
YDL093W	443.989	-1.0196	0.318827	-3.19796	0.00138402	0.0348838
YDL092W	1100.78	0.230007	0.244022	0.942564	0.345904	0.91742
YDL091C	483.859	-0.105691	0.28821	-0.366715	0.713831	0.992733
YDL090C	357.803	0.134421	0.264783	0.507665	0.611688	0.986791
YDL089W	284.446	0.360527	0.299666	1.20309	0.22894	0.828817
YDL088C	831.965	0.0711624	0.254178	0.279971	0.7795	0.996595
YDL087C	272.069	-0.164413	0.350034	-0.469705	0.638566	0.98937
YDL086W	2035.87	-0.143818	0.316652	-0.454184	0.649696	0.989867
YDL086C-A	27.075	-0.295068	0.467064	-0.631751	0.52755	0.970916
YDL085C-A	617.719	-0.250302	0.27539	-0.908901	0.363402	0.926012
YDL085W	31.6791	-1.81628	0.78059	-2.32681	0.0199756	0.228307
YDL084W	5061.58	0.0364452	0.249195	0.146252	0.883723	0.997055
YDL083C	15299.7	-0.0857051	0.336778	-0.254486	0.79912	0.996595
YDL082W	11171	0.130372	0.376835	0.345965	0.729369	0.994338
YDL081C	11418.7	0.208204	0.307724	0.676594	0.498664	0.963241
YDL080C	560.11	-0.540936	0.243226	-2.22401	0.0261479	0.262652
YDL079C	358.815	-1.26944	0.491181	-2.58447	0.00975297	0.147073
YDL078C	2664.17	-0.25398	0.31461	-0.807286	0.419502	0.940494
YDL077C	523.149	0.178942	0.344872	0.518864	0.603855	0.98397
YDL076C	668.307	-0.0808241	0.310059	-0.260673	0.794344	0.996595
YDL075W	17216.9	0.0571663	0.34983	0.163412	0.870194	0.997055
snR63	48.5366	0.635153	0.376185	1.6884	0.0913336	0.559002
YDL074C	981.572	0.155865	0.29678	0.525187	0.599453	0.982407
YDL073W	624.872	-0.00865962	0.28897	-0.0299671	0.976093	0.997717
YDL072C	1804.06	-0.0388673	0.344394	-0.112857	0.910144	0.997592
YDL071C	3.84124	0.00139143	1.2495	0.00111358	0.999111	0.999607
YDL070W	1925.68	0.08794	0.367521	0.239279	0.810889	0.996595
YDL069C	167.351	-0.0859809	0.334996	-0.256662	0.79744	0.996595
YDL068W	1.47261	0.589068	2.00169	0.294285	0.76854	NA
YDL067C	1628.76	-1.0978	0.291449	-3.76671	0.000165412	0.00763547
YDL066W	1800.95	-0.662925	0.292452	-2.26678	0.0234037	0.24872
YDL065C	794.507	0.337337	0.262162	1.28675	0.198182	0.790505
YDL064W	590.576	0.0471631	0.303156	0.155574	0.876369	0.997055
YDL063C	701.039	0.747267	0.46933	1.5922	0.111339	0.606003
YDL062W	0.580805	-0.59652	3.02501	-0.197196	0.843674	NA
YDL061C	6213.37	-0.0663896	0.345694	-0.192047	0.847705	0.996595
YDL060W	1567.94	0.0774338	0.416148	0.186073	0.852388	0.996595
YDL059C	146.811	0.301195	0.350183	0.860108	0.38973	0.932975
YDL058W	1021.21	0.119625	0.267249	0.447617	0.65443	0.989867
YDL057W	92.7605	0.0134509	0.333181	0.0403713	0.967797	0.997717
YDL056W	689.918	0.0215733	0.282433	0.076384	0.939114	0.997717
YDL055C	23395.6	-0.378634	0.33886	-1.11738	0.263834	0.864704
tK(UUU)D	2.74881	-0.453235	1.33456	-0.339613	0.734148	0.994724
YDL054C	630.146	0.115776	0.43746	0.264655	0.791275	0.996595
YDL053C	828.769	0.0629806	0.234334	0.268764	0.788111	0.996595
YDL052C	1251.8	-0.0565171	0.239936	-0.23555	0.813782	0.996595
YDL051W	2066.8	0.164744	0.409667	0.402142	0.68758	0.991162
YDL050C	0.505175	-1.99083	3.62211	-0.549632	0.582572	NA
YDL049C	172.548	-0.101801	0.618011	-0.164724	0.869161	0.997055
YDL048C	1393.96	-0.0804939	0.444475	-0.181099	0.85629	0.997055
YDL047W	1837.33	0.0028909	0.273752	0.0105603	0.991574	0.998452
YDL046W	2704.15	-0.427964	0.229928	-1.8613	0.0627025	0.458479
YDL045W-A	1035.57	0.953688	0.292413	3.26144	0.00110849	0.030748
YDL045C	502.92	0.210969	0.271141	0.778078	0.436523	0.944534
YDL044C	421.317	0.381907	0.289922	1.31727	0.187747	0.773787
YDL043C	274.057	0.328284	0.280366	1.17091	0.241634	0.844922
YDL042C	146.408	-0.103457	0.43829	-0.236046	0.813397	0.996595
YDL041W	1.44793	2.22873	2.08021	1.0714	0.283992	NA
YDL040C	1985.86	-0.114489	0.24002	-0.476999	0.633363	0.98937
YDL039C	1408	1.7042	0.425513	4.00504	6.20061e-05	0.0036403
YDL037C	284.889	2.10747	0.472828	4.45717	8.305e-06	0.000727831
YDL036C	488.604	-0.0672521	0.265493	-0.253311	0.800028	0.996595
YDL035C	546.35	-0.151415	0.261547	-0.578919	0.562644	0.978276
YDL034W	0.244958	-0.948636	4.03564	-0.235065	0.814159	NA
YDL033C	333.394	0.217828	0.32579	0.668615	0.503741	0.965185
YDL032W	0.249001	1.89629	4.08047	0.464724	0.642129	NA
YDL031W	1741.45	0.131169	0.462193	0.283797	0.776566	0.996595
YDL030W	401.515	0.290593	0.30711	0.946219	0.344037	0.91742
YDL029W	2942.44	-0.218185	0.282955	-0.771095	0.440651	0.944534
YDL028C	556.36	-0.178142	0.278099	-0.640569	0.521803	0.970224
YDL027C	608.632	-0.373561	0.326103	-1.14553	0.251988	0.85211
YDL026W	5.11441	-0.565581	1.03053	-0.548826	0.583125	0.981885
YDL025C	1368.9	-0.319229	0.343669	-0.928887	0.352948	0.918632
YDL025W-A	1.11109	2.93373	2.8967	1.01278	0.311164	NA
YDL024C	6.72754	0.833629	1.24628	0.668891	0.503565	0.965153
YDL022C-A	0	NA	NA	NA	NA	NA
tA(AGC)D	0.365563	0.934519	4.08047	0.229022	0.818852	NA
YDL023C	6.19888	-1.83992	1.0071	-1.82694	0.0677084	0.478309
YDL022W	9578.45	-0.30584	0.374096	-0.817545	0.413617	0.940494
YDL021W	315.204	-1.97357	0.695647	-2.83703	0.00455348	0.0855121
YDL020C	1461.1	-0.269118	0.283149	-0.950447	0.341885	0.916978
YDL019C	2028.96	-0.272804	0.388807	-0.701643	0.482902	0.954051
YDL018C	395.604	-0.0410351	0.303787	-0.135078	0.89255	0.997055
YDL017W	367.788	0.123604	0.317322	0.389522	0.69689	0.991162
YDL016C	37.4616	0.196788	0.460712	0.427139	0.669278	0.991162
YDL015C	1655.27	0.126786	0.323772	0.39159	0.695361	0.991162
YDL014W	8692.04	-0.255485	0.412887	-0.618776	0.536064	0.972316
YDL013W	597.795	-0.130129	0.308637	-0.421623	0.6733	0.991162
YDL012C	437.62	-0.297723	0.285579	-1.04252	0.297169	0.876811
YDL011C	0.762259	2.34374	2.77677	0.844053	0.39864	NA
YDL010W	614.506	0.0184661	0.335179	0.0550932	0.956064	0.997717
YDL009C	4.72881	-0.136356	1.041	-0.130985	0.895787	0.997055
YDL008W	344.077	-0.402161	0.295128	-1.36266	0.172988	0.748368
tT(AGU)D	0	NA	NA	NA	NA	NA
YDL007C-A	0.129869	-0.0272613	4.08047	-0.00668092	0.994669	NA
tS(AGA)D1	0	NA	NA	NA	NA	NA
YDL007W	3894.83	-0.0386499	0.289168	-0.133659	0.893672	0.997055
YDL006W	393.022	0.283277	0.271183	1.0446	0.29621	0.876811
YDL005C	698.214	-0.16324	0.266887	-0.611645	0.540773	0.972316
YDL004W	2372.62	-0.866147	0.292433	-2.96187	0.00305778	0.0620484
YDL003W	1282.72	-1.07722	0.434995	-2.47638	0.013272	0.176131
YDL002C	709.173	-0.214709	0.280948	-0.764231	0.44473	0.944534
YDL001W	428.93	0.0790917	0.308587	0.256303	0.797717	0.996595
YDR001C	2828.19	-0.182904	0.34764	-0.526132	0.598796	0.982407
YDR002W	6651.57	-0.104918	0.285459	-0.367542	0.713214	0.992733
YDR003W	383.666	-0.0519578	0.365804	-0.142037	0.887051	0.997055
YDR003W-A	55.854	-0.205222	0.411842	-0.498304	0.61827	0.98937
YDR004W	601.252	0.119974	0.245207	0.489276	0.624646	0.98937
YDR005C	817.909	-0.116041	0.330504	-0.351103	0.725511	0.994338
YDR006C	1067.89	-0.216835	0.283386	-0.765157	0.444178	0.944534
YDR007W	746.939	-0.236944	0.291759	-0.812123	0.416721	0.940494
YDR008C	12.9575	-1.3261	0.695608	-1.90639	0.0565998	0.434126
YDR009W	53.8153	0.175143	0.395077	0.443313	0.657539	0.989867
YDR010C	1.19433	0.115442	2.82582	0.0408524	0.967414	NA
YDR011W	2834.3	-0.0179459	0.236151	-0.0759935	0.939424	0.997717
YDR012W	7185.72	-0.0687675	0.319922	-0.214951	0.829806	0.996595
YDR013W	248.932	0.127381	0.274396	0.464221	0.642489	0.98937
YDR014W	171.246	0.102016	0.31532	0.323532	0.746292	0.996398
YDR014W-A	2.52363	-0.857547	1.44262	-0.594438	0.552219	0.974685
YDR015C	0	NA	NA	NA	NA	NA
YDR016C	318.914	-0.0874315	0.304642	-0.286997	0.774114	0.996595
YDR017C	1278.02	-0.423119	0.320294	-1.32103	0.18649	0.772401
YDR018C	130.97	-0.0174889	0.66078	-0.026467	0.978885	0.997901
YDR019C	5201.23	-0.801809	0.612352	-1.30939	0.190402	0.778043
YDR020C	256.894	0.469293	0.363711	1.29029	0.19695	0.787147
YDR021W	252.592	0.588695	0.519136	1.13399	0.256798	0.856041
YDR022C	172.265	-0.0806935	0.432087	-0.186753	0.851854	0.996595
tV(UAC)D	1.06403	0.953329	2.0412	0.467043	0.640469	NA
YDR023W	7006.05	0.0332053	0.279681	0.118726	0.905493	0.997592
YDR024W	2.32068	0.909137	1.6551	0.549295	0.582803	0.981885
YDR025W	13934.3	-0.0850833	0.350307	-0.242882	0.808096	0.996595
YDR026C	727.556	-0.0515419	0.2539	-0.203001	0.839134	0.996595
YDR027C	805.662	0.149212	0.231863	0.643537	0.519876	0.970224
YDR028C	2161.49	0.225248	0.238415	0.944772	0.344775	0.91742
YDR029W	1.62808	-0.454066	1.64421	-0.27616	0.782425	NA
YDR030C	119.619	0.513219	0.393068	1.30567	0.191664	0.778368
YDR031W	379.79	0.356446	0.34792	1.02451	0.305597	0.887148
YDR032C	2009.83	-0.488105	0.3453	-1.41357	0.157489	0.714965
YDR033W	4012.93	-0.284388	0.312714	-0.909421	0.363128	0.926012
YDR034C	506.315	-0.128019	0.283993	-0.450782	0.652146	0.989867
YDR034C-D	18.4557	0.14724	0.568848	0.258838	0.79576	0.996595
YDR034C-C	0	NA	NA	NA	NA	NA
tL(UAA)D	0	NA	NA	NA	NA	NA
YDR034C-A	0	NA	NA	NA	NA	NA
tQ(UUG)D1	0	NA	NA	NA	NA	NA
YDR034W-B	68.1548	0.783027	0.705993	1.10911	0.267381	0.86741
YDR035W	2042.19	-0.247827	0.294363	-0.84191	0.399838	0.936777
YDR036C	675.838	0.86996	0.282631	3.07808	0.00208338	0.0472823
YDR037W	3619.53	-0.516533	0.363617	-1.42054	0.15545	0.70944
YDR038C	32.2597	-0.183092	0.687978	-0.266131	0.790139	0.996595
YDR039C	5.18577	0.177659	1.26257	0.140712	0.888097	0.997055
YDR040C	92.7823	0.151681	0.678089	0.223688	0.823	0.996595
YDR041W	1722.33	0.809527	0.265375	3.0505	0.00228461	0.0502366
YDR042C	7.88196	0.270952	0.807276	0.335637	0.737144	0.994724
snR47	10.1119	-0.0245685	0.952709	-0.0257881	0.979426	0.998077
YDR043C	547.131	0.0427348	0.428217	0.0997971	0.920505	0.997717
YDR044W	12662.3	-3.7314	0.37639	-9.91365	3.63123e-23	2.19581e-19
YDR045C	405.452	0.638819	0.334808	1.90802	0.0563891	0.433823
YDR046C	2688.62	0.352638	0.334455	1.05437	0.291714	0.876448
YDR047W	2930.58	0.0420189	0.242719	0.173117	0.862559	0.997055
YDR048C	1.18901	-0.51536	2.47557	-0.208179	0.835089	NA
YDR049W	731.844	-0.0210388	0.263048	-0.0799811	0.936252	0.997717
YDR050C	75778.6	-0.177344	0.276533	-0.641313	0.52132	0.970224
YDR051C	934.254	-0.0354149	0.28838	-0.122806	0.90226	0.997116
YDR052C	1089.87	-0.270742	0.259642	-1.04275	0.297064	0.876811
YDR053W	0.725611	-0.986222	2.79679	-0.352626	0.724369	NA
YDR054C	1638.21	-0.0476696	0.221282	-0.215424	0.829436	0.996595
YDR055W	1474.43	0.3731	0.367122	1.01628	0.309494	0.891739
YDR056C	987.987	-0.448482	0.256102	-1.75119	0.0799134	0.520168
YDR057W	464.884	-0.0409842	0.245104	-0.167212	0.867204	0.997055
YDR058C	241.327	0.0106782	0.310716	0.0343664	0.972585	0.997717
tR(UCU)D	0.245436	-0.951126	4.03542	-0.235694	0.81367	NA
tD(GUC)D	0.245436	-0.951126	4.03542	-0.235694	0.81367	NA
YDR059C	219.393	-0.341363	0.340846	-1.00152	0.316577	0.895808
YDR060W	2290.08	0.0545002	0.438377	0.124323	0.90106	0.997116
YDR061W	875.891	0.120031	0.25421	0.472173	0.636803	0.98937
YDR062W	2285.2	0.1036	0.269326	0.384664	0.700487	0.991162
YDR063W	1009.9	-0.290144	0.340515	-0.852072	0.394174	0.933359
YDR064W	19422.7	0.305019	0.319133	0.955774	0.339187	0.914605
YDR065W	195.626	0.376498	0.419221	0.89809	0.369138	0.927719
YDR066C	83.8032	0.0159168	0.379508	0.0419407	0.966546	0.997717
YDR067C	450.933	0.449941	0.346026	1.30031	0.193495	0.781605
YDR068W	989.152	0.0481487	0.271331	0.177454	0.859152	0.997055
YDR069C	408.766	0.0455105	0.271563	0.167587	0.866908	0.997055
YDR070C	153.207	-1.35791	0.601422	-2.25783	0.0239561	0.252147
YDR071C	2063.95	0.265284	0.282238	0.93993	0.347253	0.918632
YDR072C	2473.14	0.262244	0.365562	0.717371	0.473145	0.954051
YDR073W	432.254	0.678334	0.303769	2.23306	0.0255451	0.258195
YDR074W	11640.4	-0.524596	0.424906	-1.23462	0.216973	0.811714
YDR075W	256.23	-0.119013	0.438973	-0.271116	0.786302	0.996595
YDR076W	78.2441	-0.0791379	0.470375	-0.168244	0.866391	0.997055
YDR077W	32640.3	-0.43903	0.306449	-1.43263	0.151962	0.701704
YDR078C	127.755	0.893677	0.418994	2.13291	0.0329323	0.30772
YDR079W	416.357	0.939683	0.28483	3.2991	0.000969957	0.0281987
YDR079C-A	177.077	0.284517	0.334179	0.85139	0.394552	0.933359
YDR080W	393.693	0.306062	0.312726	0.978689	0.327734	0.90729
YDR081C	776.211	0.0545508	0.292079	0.186767	0.851843	0.996595
YDR082W	277.773	0.353668	0.320391	1.10386	0.269652	0.868867
YDR083W	946.911	0.23951	0.475489	0.503713	0.614463	0.98847
YDR084C	445.017	0.089462	0.312352	0.286414	0.774561	0.996595
YDR085C	180.447	0.82956	0.344012	2.41143	0.0158902	0.197712
YDR086C	2659.51	-0.0770343	0.247619	-0.3111	0.755724	0.996595
YDR087C	907.609	0.162307	0.428989	0.378347	0.705173	0.992729
YDR088C	364.505	0.282939	0.255352	1.10804	0.267847	0.867525
tR(ACG)D	6.58665	0.50408	1.06131	0.474958	0.634817	0.98937
YDR089W	1401.74	-0.114989	0.362809	-0.31694	0.751289	0.996595
YDR090C	230.071	0.205437	0.279182	0.735853	0.46182	0.951401
YDR091C	2643.58	0.17584	0.37515	0.468719	0.639271	0.98937
YDR092W	564.571	0.0704138	0.282241	0.249481	0.802989	0.996595
YDR093W	1456.44	-0.146129	0.239667	-0.609716	0.54205	0.972316
YDR094W	0.231134	-0.876425	4.04214	-0.216822	0.828347	NA
YDR095C	0.244958	-0.948636	4.03564	-0.235065	0.814159	NA
YDR096W	1229.32	-0.330557	0.358044	-0.923229	0.355888	0.920575
YDR097C	955.318	-0.614008	0.300112	-2.04593	0.040763	0.354158
YDR098C	1296.38	0.0800589	0.255421	0.313439	0.753947	0.996595
tQ(UUG)D2	0	NA	NA	NA	NA	NA
YDR098C-B	0.115089	-0.0272613	4.08047	-0.00668092	0.994669	NA
YDR098C-A	0	NA	NA	NA	NA	NA
YDR099W	5300.17	-0.065053	0.279654	-0.232619	0.816057	0.996595
YDR100W	351.333	-0.186028	0.416232	-0.446932	0.654924	0.989867
YDR101C	2070.07	0.310638	0.493856	0.629006	0.529345	0.971154
YDR102C	0.4545	2.77989	3.75861	0.739607	0.459538	NA
YDR103W	60.2062	0.132004	0.445162	0.296532	0.766824	0.996595
YDR104C	258.215	0.121375	0.284331	0.42688	0.669466	0.991162
YDR105C	621.469	0.00351026	0.275537	0.0127397	0.989835	0.998452
YDR106W	35.2864	0.60891	0.457886	1.32983	0.183575	0.770351
tI(AAU)D	0.335368	0.934519	4.08047	0.229022	0.818852	NA
YDR107C	195.985	-0.501494	0.3436	-1.45953	0.14442	0.690629
YDR108W	375.505	-0.0302364	0.277034	-0.109143	0.913089	0.997717
YDR109C	393.976	-0.241548	0.308381	-0.783276	0.433465	0.944394
YDR110W	397.636	0.0458068	0.364851	0.125549	0.900089	0.997055
YDR111C	554.582	0.631821	0.309506	2.04138	0.0412127	0.356019
YDR112W	0	NA	NA	NA	NA	NA
YDR113C	415.668	-0.830235	0.305622	-2.71654	0.00659679	0.110987
YDR114C	1.76492	0.606565	1.73978	0.348644	0.727357	0.994338
YDR115W	1406.61	0.910145	0.285216	3.19107	0.00141747	0.0354192
YDR116C	1836.51	0.7749	0.343218	2.25775	0.0239614	0.252147
YDR117C	630.188	-0.231232	0.23676	-0.97665	0.328743	0.90729
YDR118W	191.124	0.297745	0.375255	0.793448	0.427517	0.943599
YDR118W-A	0.901871	-0.203815	2.61394	-0.0779722	0.93785	NA
YDR119W	1484.43	-0.0364511	0.359438	-0.101411	0.919224	0.997717
YDR119W-A	288.837	-0.251158	0.651834	-0.38531	0.700008	0.991162
YDR120C	1250.83	0.438129	0.404147	1.08408	0.278328	0.875135
YDR121W	306.916	-0.210942	0.36903	-0.571611	0.567585	0.978276
YDR122W	1537.59	-0.463421	0.257193	-1.80184	0.0715704	0.488285
YDR123C	389.287	-0.463134	0.631873	-0.732954	0.463586	0.952376
YDR124W	83.6486	-2.17015	0.653273	-3.32197	0.000893837	0.0267576
YDR125C	143.515	-0.174385	0.333361	-0.523112	0.600896	0.982407
YDR126W	172.043	0.107943	0.302773	0.356515	0.721455	0.994338
YDR127W	3252.57	-0.223852	0.265164	-0.8442	0.398557	0.936777
YDR128W	665.519	-0.133518	0.283224	-0.471423	0.637338	0.98937
YDR129C	6469.87	-0.0266665	0.383508	-0.069533	0.944565	0.997717
YDR130C	355.523	-0.185775	0.288216	-0.644567	0.519208	0.970224
YDR131C	166.759	0.358246	0.400711	0.894027	0.371308	0.927719
YDR132C	139.74	0.678847	0.401538	1.69062	0.09091	0.558991
YDR133C	39.8864	-1.79733	0.528438	-3.40122	0.000670858	0.0212392
YDR134C	1911.01	-0.856865	0.368596	-2.32467	0.0200895	0.228688
YDR135C	1134.99	0.657854	0.25564	2.57336	0.0100715	0.150377
YDR136C	0.374828	-1.5611	3.99154	-0.391102	0.695722	NA
YDR137W	676.284	0.0394029	0.247885	0.158956	0.873703	0.997055
YDR138W	637.606	0.0545023	0.302491	0.180178	0.857013	0.997055
YDR139C	797.939	-0.123057	0.250738	-0.490778	0.623583	0.98937
YDR140W	224.426	0.228153	0.269098	0.847842	0.396526	0.933743
YDR141C	825.852	-0.0551214	0.32568	-0.16925	0.8656	0.997055
YDR142C	321.457	0.0958715	0.266478	0.359772	0.719017	0.994338
YDR143C	1014.03	0.00636633	0.29044	0.0219196	0.982512	0.998331
YDR144C	846.278	0.592964	0.33734	1.75777	0.0787874	0.517293
YDR145W	1387.67	-0.0409937	0.235256	-0.174252	0.861668	0.997055
YDR146C	468.248	-0.713873	0.286378	-2.49276	0.0126753	0.173804
YDR147W	453.79	-0.278873	0.230133	-1.21179	0.225592	0.824243
YDR148C	3022.33	-0.748121	0.320526	-2.33404	0.0195937	0.225837
YDR149C	0	NA	NA	NA	NA	NA
YDR150W	972.17	-0.0539224	0.371156	-0.145282	0.884488	0.997055
YDR151C	669.651	0.568447	0.282601	2.01148	0.0442748	0.371219
YDR152W	1309.11	0.268043	0.32837	0.816285	0.414337	0.940494
YDR153C	1203.88	-0.318081	0.276609	-1.14993	0.250174	0.85211
YDR154C	6.15625	0.019389	0.917051	0.0211428	0.983132	0.998331
YDR155C	6015.52	-0.391594	0.348051	-1.1251	0.260545	0.858707
YDR156W	342.126	-0.522985	0.438272	-1.19329	0.232756	0.835299
YDR157W	2.94809	0.586591	1.39248	0.421258	0.673567	0.991162
YDR158W	3494.88	-0.455438	0.288886	-1.57653	0.114903	0.61434
YDR159W	621.39	0.0471271	0.250492	0.188138	0.850768	0.996595
YDR160W	485.371	0.0841005	0.229819	0.365942	0.714409	0.992882
YDR161W	1008.21	0.11541	0.442574	0.26077	0.79427	0.996595
YDR162C	384.149	-0.135291	0.256338	-0.527782	0.597651	0.982407
YDR163W	298.049	-0.0659203	0.280249	-0.235221	0.814037	0.996595
YDR164C	737.867	0.0886112	0.255558	0.346736	0.72879	0.994338
YDR165W	668.184	0.352506	0.419084	0.841133	0.400273	0.937018
YDR166C	518.72	0.0190354	0.31018	0.0613688	0.951065	0.997717
YDR167W	840.489	-0.368489	0.287666	-1.28096	0.200208	0.794835
YDR168W	1855.86	0.293318	0.278857	1.05186	0.292864	0.876448
YDR169C	928.31	-0.214023	0.308985	-0.692664	0.488521	0.956634
YDR169C-A	14.9128	0.447386	0.610517	0.732799	0.463681	0.952376
YDR170C	1803.77	-0.0235209	0.286169	-0.0821925	0.934494	0.997717
tQ(UUG)D3	0	NA	NA	NA	NA	NA
YDR170W-A	17.2834	0.511077	0.583975	0.875169	0.381482	0.92942
YDR171W	3629.81	-0.0646039	1.05355	-0.0613204	0.951104	0.997717
YDR172W	5156.16	-0.226237	0.301513	-0.750339	0.453051	0.948396
YDR173C	145.451	-0.171847	0.320935	-0.535456	0.592335	0.982407
YDR174W	3548.53	0.520918	0.305422	1.70557	0.0880884	0.550279
YDR175C	2017.95	0.634493	0.348814	1.819	0.0689113	0.480792
YDR176W	1011.71	-0.0792732	0.248687	-0.318767	0.749903	0.996595
YDR177W	1884.65	0.252178	0.262712	0.959906	0.337103	0.913122
YDR178W	1291.92	-0.554717	0.344286	-1.61121	0.107134	0.597682
YDR179C	49.4337	0.872433	0.723664	1.20558	0.227981	0.827936
YDR179W-A	107.005	0.208895	0.474338	0.440392	0.659653	0.989867
YDR180W	164.488	0.131807	0.431018	0.305804	0.759754	0.996595
YDR181C	475.699	0.0625973	0.263732	0.237352	0.812384	0.996595
YDR182W	851.209	-0.175207	0.236944	-0.739446	0.459636	0.951401
YDR182W-A	3.47841	0.114157	1.16456	0.0980256	0.921912	0.997717
YDR183W	229.07	0.28213	0.286802	0.98371	0.325258	0.903046
YDR183C-A	0.466828	0.0842884	3.779	0.0223045	0.982205	NA
YDR184C	373.428	0.576103	0.517145	1.11401	0.265276	0.864757
YDR185C	221.28	1.01684	0.361812	2.8104	0.004948	0.090944
YDR186C	1578.7	-1.30965	0.378183	-3.46301	0.000534171	0.0180454
YDR187C	1.0077	0.866957	2.25494	0.38447	0.70063	NA
YDR188W	4117.66	-0.205181	0.280851	-0.73057	0.465042	0.952611
YDR189W	1572.21	-0.268199	0.221963	-1.20831	0.226929	0.82715
YDR190C	2260.77	-0.0849345	0.276091	-0.307633	0.758362	0.996595
YDR191W	177.828	-0.751438	0.513402	-1.46364	0.143291	0.687683
YDR192C	386.998	-0.0916353	0.316704	-0.28934	0.772321	0.996595
YDR193W	0.692447	-2.45644	3.20524	-0.766385	0.443447	NA
YDR194C	5882.28	1.17592	0.341984	3.43851	0.000584916	0.019434
YDR194W-A	0	NA	NA	NA	NA	NA
YDR195W	449.945	0.535393	0.332066	1.61231	0.106895	0.597682
YDR196C	692.932	0.0596248	0.272685	0.218658	0.826916	0.996595
YDR197W	656.048	0.334576	0.245531	1.36266	0.17299	0.748368
YDR198C	320.54	0.544125	0.332273	1.63758	0.101508	0.58804
YDR199W	0.320588	0.934519	4.08047	0.229022	0.818852	NA
YDR200C	530.819	0.147018	0.25345	0.580066	0.56187	0.978276
YDR201W	243.848	0.0180664	0.299035	0.0604156	0.951825	0.997717
YDR202C	550.851	0.26837	0.337861	0.794321	0.427009	0.943393
YDR203W	0.685156	0.962193	2.59154	0.371282	0.710428	NA
YDR204W	518.562	-0.196144	0.363471	-0.539641	0.589444	0.982407
YDR205W	337.298	0.123426	0.272649	0.452691	0.650771	0.989867
YDR206W	1154.65	0.0397493	0.298803	0.133028	0.894171	0.997055
YDR207C	736.504	-0.00286163	0.286858	-0.00997576	0.992041	0.998452
YDR208W	1165.64	-0.0896657	0.235389	-0.380926	0.703258	0.991861
YDR209C	3.39105	-1.29711	1.65393	-0.784259	0.432888	0.944394
YDR210W	1747.63	-0.44331	0.399345	-1.11009	0.266959	0.867283
YDR210W-B	8.07526	-0.473799	0.844324	-0.561157	0.57469	0.979485
YDR210W-A	0	NA	NA	NA	NA	NA
YDR210C-D	0	NA	NA	NA	NA	NA
YDR210C-C	0	NA	NA	NA	NA	NA
tI(UAU)D	0.230178	-0.871248	4.04262	-0.215516	0.829365	NA
YDR211W	1675.75	0.206711	0.273469	0.755886	0.449717	0.94688
YDR212W	2330.46	-0.00627324	0.267564	-0.0234457	0.981295	0.998331
YDR213W	687.994	-1.95148	0.46294	-4.21542	2.49317e-05	0.00186126
YDR214W	1064.93	0.200995	0.475492	0.422709	0.672508	0.991162
YDR215C	1.39967	-3.47112	2.24189	-1.54831	0.121549	NA
YDR216W	140.085	-0.4877	0.613194	-0.795343	0.426414	0.943393
YDR217C	326.881	0.180852	0.402761	0.44903	0.65341	0.989867
YDR218C	19.9381	-0.436348	0.602599	-0.72411	0.468998	0.953677
YDR219C	605.815	0.187322	0.286361	0.654146	0.513018	0.968127
YDR220C	12.2475	0.836628	0.723765	1.15594	0.247706	0.84962
YDR221W	559.491	-0.0127561	0.252303	-0.0505587	0.959677	0.997717
YDR222W	120.202	0.35596	0.67705	0.525752	0.599061	0.982407
YDR223W	150.299	0.5144	0.400732	1.28365	0.199264	0.793772
YDR224C	11450.8	-0.178263	0.371014	-0.480475	0.63089	0.98937
YDR225W	9514.32	-0.0837603	0.406299	-0.206154	0.836671	0.996595
YDR226W	12479.5	-0.497226	0.280972	-1.76966	0.0767834	0.509706
YDR227W	362.917	0.262465	0.295635	0.887802	0.374647	0.927719
YDR228C	481.13	0.496656	0.266592	1.86298	0.062465	0.457744
YDR229W	736.801	-0.182031	0.297949	-0.610947	0.541234	0.972316
YDR230W	1.5759	-2.46764	2.01266	-1.22606	0.220175	NA
YDR231C	504.433	-0.418882	0.361606	-1.15839	0.246704	0.848858
YDR232W	2858.6	-0.766263	0.295539	-2.59277	0.00952068	0.145017
YDR233C	5781.03	0.132147	0.233023	0.567096	0.570649	0.978276
YDR234W	2609.4	-0.669672	0.367313	-1.82317	0.0682784	0.478978
YDR235W	390.973	0.287026	0.407946	0.70359	0.481688	0.954051
YDR236C	475.316	-0.00419237	0.267582	-0.0156676	0.9875	0.998331
YDR237W	2300.68	0.696466	0.317202	2.19566	0.0281166	0.276008
YDR238C	3429.7	-0.151557	0.246889	-0.613867	0.539303	0.972316
YDR239C	369.641	0.22542	0.256451	0.878998	0.379402	0.928469
YDR240C	278.58	0.133115	0.350071	0.380253	0.703758	0.991861
YDR241W	33.0532	0.728804	0.505571	1.44155	0.14943	0.697989
tY(GUA)D	3.52433	1.97427	1.2098	1.63189	0.102702	0.588665
YDR242W	154.25	0.0684025	0.367333	0.186214	0.852277	0.996595
YDR243C	266.626	0.268784	0.305508	0.879796	0.37897	0.928222
YDR244W	844.582	0.0625216	0.231671	0.269872	0.787259	0.996595
YDR245W	1917.02	0.120004	0.254254	0.471986	0.636937	0.98937
YDR246W	520.489	-0.181633	0.328845	-0.552337	0.580718	0.981805
YDR246W-A	14.1895	0.235102	0.71156	0.330404	0.741095	0.995636
YDR247W	550.767	-0.257042	0.356989	-0.720027	0.471508	0.954051
YDR248C	489.596	0.416135	0.381282	1.09141	0.275092	0.874895
YDR249C	133.105	0.504386	0.403497	1.25004	0.211287	0.807617
YDR250C	0.611	-0.596176	2.97888	-0.200134	0.841376	NA
YDR251W	1778.76	0.0981536	0.300135	0.327032	0.743644	0.996398
YDR252W	102.985	-0.00549394	0.322619	-0.0170292	0.986413	0.998331
YDR253C	150.255	2.14493	0.55367	3.87402	0.000107054	0.00543997
YDR254W	175.487	0.0569715	0.419516	0.135803	0.891977	0.997055
YDR255C	437.756	-0.260121	0.334629	-0.77734	0.436958	0.944534
YDR256C	108.373	0.566951	0.451503	1.2557	0.209226	0.805697
YDR257C	703.206	0.398483	0.246155	1.61883	0.105485	0.595523
YDR258C	1355.53	-0.251884	1.07085	-0.235218	0.81404	0.996595
YDR259C	587.719	0.380489	0.267999	1.41974	0.155683	0.709964
YDR260C	201.116	-0.412266	0.366516	-1.12482	0.260664	0.858707
YDR261C	613.812	0.563184	0.301285	1.86927	0.0615848	0.454704
tS(AGA)D2	0.244958	-0.948636	4.03564	-0.235065	0.814159	NA
YDR261W-A	0	NA	NA	NA	NA	NA
YDR261W-B	0	NA	NA	NA	NA	NA
YDR261C-D	0	NA	NA	NA	NA	NA
YDR261C-C	0	NA	NA	NA	NA	NA
tG(GCC)D2	3.47579	1.42132	1.18943	1.19496	0.232101	0.834496
YDR262W	285.961	-0.0340545	0.295743	-0.115149	0.908327	0.997592
YDR263C	159.888	-1.63513	0.463389	-3.52863	0.000417723	0.0151256
YDR264C	1082.17	-0.136095	0.240737	-0.565327	0.571851	0.978276
YDR265W	415.309	0.130322	0.312064	0.417615	0.676228	0.991162
YDR266C	1003.8	0.0218765	0.264791	0.0826182	0.934155	0.997717
YDR267C	741.91	0.129044	0.242829	0.531418	0.595129	0.982407
YDR268W	394.967	0.590999	0.254067	2.32615	0.0200104	0.228307
YDR269C	0.556282	1.78674	3.08443	0.579277	0.562402	NA
YDR270W	1107.82	0.612213	0.416072	1.47141	0.141179	0.684733
YDR271C	1.59384	-1.45326	1.91141	-0.760307	0.447071	NA
YDR272W	788.615	-0.452692	0.36684	-1.23403	0.217191	0.811714
YDR273W	169.093	-0.18626	0.324821	-0.573423	0.566358	0.978276
YDR274C	0.620742	-2.29012	3.33363	-0.686976	0.492098	NA
YDR275W	416.695	0.0772251	0.392458	0.196773	0.844005	0.996595
YDR276C	4589.36	0.141065	0.343345	0.410856	0.681178	0.991162
YDR277C	1043.37	0.097982	0.389943	0.251273	0.801603	0.996595
YDR278C	0	NA	NA	NA	NA	NA
tE(CUC)D	0	NA	NA	NA	NA	NA
YDR279W	461.046	0.0558787	0.241918	0.230982	0.817329	0.996595
YDR280W	834.989	0.359	0.278718	1.28804	0.197731	0.789229
YDR281C	48.437	-1.54205	0.752332	-2.0497	0.0403939	0.353009
YDR282C	288.03	0.917675	0.298175	3.07764	0.00208647	0.0472823
YDR283C	455.277	0.12131	0.290895	0.417022	0.676662	0.991162
YDR284C	1146.37	-0.409239	0.351418	-1.16454	0.244207	0.846362
YDR285W	272.248	0.517925	0.374879	1.38158	0.167101	0.7381
YDR286C	192.681	0.927596	0.290177	3.19666	0.00139028	0.0348838
YDR287W	291.69	-0.131439	0.302457	-0.434571	0.663874	0.989867
YDR288W	307.637	0.111074	0.272664	0.407365	0.68374	0.991162
YDR289C	604.555	0.0351828	0.231836	0.151757	0.879379	0.997055
YDR290W	0	NA	NA	NA	NA	NA
YDR291W	468.893	0.179694	0.24279	0.74012	0.459227	0.951401
YDR292C	1975.11	0.0400556	0.235103	0.170374	0.864716	0.997055
YDR293C	4712.62	0.31509	0.321874	0.978922	0.327619	0.90729
YDR294C	1226.32	0.0637614	0.318757	0.200031	0.841456	0.996595
YDR295C	614.454	0.000169198	0.247479	0.000683687	0.999454	0.999785
YDR296W	1974.61	0.689317	0.325305	2.11898	0.0340919	0.312828
YDR297W	1967.19	-1.03437	0.271578	-3.80872	0.000139686	0.00675743
YDR298C	2347.31	-0.633826	0.281731	-2.24975	0.0244646	0.253752
YDR299W	1027.91	-0.000889471	0.540922	-0.00164436	0.998688	0.999349
YDR300C	1078.83	0.415665	0.287522	1.44568	0.148267	0.695014
YDR301W	659.577	-0.208067	0.271224	-0.767142	0.442997	0.944534
YDR302W	398.152	0.300749	0.243568	1.23476	0.216918	0.811714
YDR303C	555.274	-0.181374	0.30713	-0.590545	0.554826	0.976156
YDR304C	1940.45	-0.129452	0.27953	-0.463106	0.643288	0.98937
YDR305C	415.389	-0.00680241	0.288908	-0.0235452	0.981215	0.998331
YDR306C	573.248	-0.198036	0.307157	-0.644738	0.519097	0.970224
tV(CAC)D	0.481131	0.0133096	3.22817	0.00412296	0.99671	NA
YDR307W	330.29	-0.356458	0.315393	-1.1302	0.258391	0.85821
YDR308C	435.69	0.563089	0.254236	2.21483	0.0267719	0.266705
YDR309C	552.866	0.357272	0.505605	0.706623	0.479801	0.954051
YDR310C	1257.42	-0.0450986	0.252858	-0.178356	0.858444	0.997055
YDR311W	749.582	0.0192021	0.239678	0.0801162	0.936145	0.997717
YDR312W	668.77	0.67456	0.482587	1.3978	0.162173	0.726208
YDR313C	358.274	0.0451293	0.276837	0.163018	0.870505	0.997055
YDR314C	144.142	0.204659	0.373633	0.547754	0.583861	0.982088
YDR315C	98.5155	0.340508	0.376224	0.905068	0.36543	0.927533
YDR316W	1375.43	1.03389	0.29005	3.56453	0.000364514	0.0138723
tF(GAA)D	0.364568	0.934519	4.08047	0.229022	0.818852	NA
YDR316W-A	0	NA	NA	NA	NA	NA
YDR316W-B	0	NA	NA	NA	NA	NA
YDR317W	8.1287	-0.364512	0.856843	-0.425412	0.670536	0.991162
YDR318W	301.268	-0.026688	0.289654	-0.0921376	0.926589	0.997717
YDR319C	262.931	-0.219818	0.392214	-0.560455	0.575169	0.979485
YDR320C	532.863	-0.378219	0.250731	-1.50847	0.131435	0.658481
YDR320C-A	295.692	-0.253317	0.322798	-0.784756	0.432597	0.944394
YDR320W-B	3.83348	-0.794643	1.13006	-0.703188	0.481938	0.954051
YDR321W	1199.81	-0.153475	0.385915	-0.397691	0.690858	0.991162
YDR322W	2031.23	0.985181	0.257619	3.82418	0.00013121	0.00645064
YDR322C-A	1237.96	-0.433365	0.284086	-1.52547	0.127141	0.649224
YDR323C	197.266	-0.50811	0.318173	-1.59696	0.110275	0.605549
YDR324C	1564.25	0.163936	0.451018	0.363479	0.716247	0.994082
YDR325W	345.578	-0.117663	0.300607	-0.391419	0.695488	0.991162
YDR326C	596.76	0.030238	0.338687	0.0892801	0.928859	0.997717
YDR327W	0.811939	-1.29652	2.70388	-0.479505	0.63158	NA
YDR328C	2842.34	-0.164716	0.319407	-0.515693	0.606069	0.984774
YDR329C	884.226	0.0981616	0.273985	0.358274	0.720138	0.994338
YDR330W	1126.92	-0.0451816	0.30428	-0.148487	0.881958	0.997055
YDR331W	573.569	0.101778	0.301758	0.337284	0.735903	0.994724
YDR332W	303.149	0.268401	0.266357	1.00767	0.313611	0.893121
YDR333C	986.109	0.0515937	0.268507	0.19215	0.847624	0.996595
YDR334W	1388.69	-0.185459	0.290074	-0.639349	0.522596	0.970224
YDR335W	1480.48	0.169801	0.28126	0.603715	0.546033	0.974001
YDR336W	326.946	0.138486	0.264538	0.523501	0.600626	0.982407
YDR337W	1725.19	0.835112	0.291925	2.8607	0.00422702	0.0806335
YDR338C	354.046	0.0973557	0.288926	0.336957	0.736149	0.994724
YDR339C	740.798	0.00195241	0.34793	0.0056115	0.995523	0.999158
tX(XXX)D	0.37887	0.93452	4.04925	0.230788	0.817479	NA
YDR340W	0.67185	0.93417	2.60327	0.358845	0.719711	NA
YDR341C	4501.72	0.0501935	0.304571	0.1648	0.869101	0.997055
YDR342C	760.145	-1.11173	0.339361	-3.27596	0.00105304	0.0298023
YDR343C	816.505	-2.10251	0.537618	-3.91079	9.19947e-05	0.00479562
YDR344C	22.0451	0.949507	0.568113	1.67134	0.0946554	0.566153
YDR345C	6628.74	1.44709	0.570594	2.53612	0.0112089	0.161694
YDR346C	3241.16	-0.260799	0.250467	-1.04125	0.297759	0.876811
YDR347W	2561.79	0.805992	0.32189	2.50393	0.0122821	0.169893
YDR348C	1501.1	-0.241383	0.28952	-0.833733	0.404432	0.938362
YDR349C	1297.45	0.335258	0.263577	1.27196	0.203389	0.799838
tM(CAU)D	4.80073	-0.338132	1.09543	-0.308675	0.757569	0.996595
YDR350C	537.25	0.281378	0.301453	0.933403	0.350612	0.918632
YDR351W	595.248	0.307586	0.288094	1.06766	0.285674	0.876448
YDR352W	537.258	-0.0281591	0.293842	-0.0958306	0.923655	0.997717
YDR353W	5057.01	0.143985	0.252623	0.56996	0.568705	0.978276
YDR354W	698.014	-0.477153	0.298481	-1.5986	0.109909	0.605549
YDR354C-A	0.321066	0.934519	4.08047	0.229022	0.818852	NA
YDR355C	0	NA	NA	NA	NA	NA
YDR356W	519.612	-0.174581	0.291976	-0.59793	0.549887	0.974175
YDR357C	173.129	0.631535	0.382537	1.65091	0.0987567	0.576987
YDR358W	1037.8	-0.0816254	0.404971	-0.201558	0.840262	0.996595
YDR359C	503.931	-0.346434	0.29602	-1.17031	0.241877	0.844922
YDR360W	0.129869	-0.0272613	4.08047	-0.00668092	0.994669	NA
YDR361C	851.239	0.310364	0.434583	0.714166	0.475125	0.954051
YDR362C	480.508	0.212745	0.243621	0.873259	0.382522	0.931574
YDR363W	405.487	-0.0580946	0.272935	-0.212851	0.831443	0.996595
tK(CUU)D1	0.230656	-0.873838	4.04238	-0.216169	0.828856	NA
YDR363W-A	952.129	-0.105528	0.311641	-0.33862	0.734896	0.994724
YDR364C	419.496	0.160132	0.27286	0.586864	0.557295	0.977803
YDR365C	1489.93	0.0977533	0.456673	0.214055	0.830504	0.996595
YDR365W-B	0	NA	NA	NA	NA	NA
YDR365W-A	0	NA	NA	NA	NA	NA
YDR366C	1.77304	2.72427	1.79457	1.51806	0.128998	0.651672
YDR367W	412.947	0.663554	0.379715	1.74751	0.0805491	0.5215
YDR368W	1142.3	-0.166528	0.300067	-0.55497	0.578915	0.98144
YDR369C	205.19	0.254682	0.330956	0.769533	0.441577	0.944534
YDR370C	424.858	0.495558	0.308975	1.60388	0.108741	0.601057
YDR371W	381.589	-0.0956644	0.312766	-0.305866	0.759707	0.996595
YDR371C-A	0.595224	-0.50005	2.99173	-0.167144	0.867257	NA
YDR372C	2338.24	-0.209983	0.279443	-0.751433	0.452392	0.948396
YDR373W	647.932	0.0378727	0.250492	0.151193	0.879824	0.997055
YDR374C	1.56932	-0.493005	1.94756	-0.253139	0.80016	NA
YDR374W-A	136.083	-0.179682	0.410628	-0.437579	0.661692	0.989867
YDR375C	1912.39	0.829469	0.324405	2.5569	0.0105611	0.156228
YDR376W	781.664	0.403494	0.237605	1.69817	0.0894758	0.553013
YDR377W	1549.18	-0.55023	0.32619	-1.68684	0.0916341	0.559485
YDR378C	810.694	0.135603	0.25325	0.53545	0.592338	0.982407
YDR379W	916.577	-0.175548	0.239168	-0.733996	0.462951	0.951875
YDR379C-A	181.723	-0.769277	0.573137	-1.34222	0.179524	0.760619
YDR380W	739.308	-1.28401	0.600002	-2.14001	0.0323537	0.30665
YDR381W	4955.56	-0.385282	0.294346	-1.30894	0.190554	0.778043
YDR381C-A	305.566	0.248062	0.303013	0.81865	0.412986	0.940494
YDR382W	12420.8	-0.272585	0.318179	-0.856703	0.391609	0.933359
YDR383C	242.557	-0.180214	0.249502	-0.722293	0.470114	0.954051
YDR384C	528.056	-0.115633	0.448907	-0.257588	0.796725	0.996595
YDR385W	6598.69	-0.106059	0.278948	-0.380211	0.703789	0.991861
YDR386W	264.919	0.2014	0.298161	0.675476	0.499373	0.963443
YDR387C	535.41	0.153674	0.369933	0.415412	0.677841	0.991162
YDR388W	3259.61	-0.606658	0.299601	-2.02488	0.0428792	0.363971
YDR389W	980.269	-0.108727	0.358754	-0.30307	0.761837	0.996595
YDR390C	1019.57	0.110329	0.274316	0.402197	0.687539	0.991162
tG(CCC)D	0	NA	NA	NA	NA	NA
YDR391C	1371.45	-0.515395	0.416002	-1.23892	0.215374	0.810937
YDR392W	633.489	0.266969	0.276941	0.963994	0.335049	0.912059
YDR393W	503.736	0.141865	0.237233	0.597999	0.549841	0.974175
YDR394W	2746.71	-0.202162	0.298483	-0.677301	0.498215	0.963241
YDR395W	1656.6	0.0633262	0.338831	0.186896	0.851742	0.996595
YDR396W	3.65291	-0.31842	1.21755	-0.261525	0.793687	0.996595
YDR397C	946.669	0.367518	0.324625	1.13213	0.25758	0.857697
YDR398W	2032.75	0.0186834	0.422955	0.0441736	0.964766	0.997717
YDR399W	6001.62	0.340198	0.428425	0.794068	0.427156	0.943393
YDR400W	641.519	-0.198834	0.281323	-0.706781	0.479702	0.954051
YDR401W	10.3041	0.227392	0.797312	0.285199	0.775492	0.996595
YDR402C	5.71325	0.987025	1.1789	0.837241	0.402457	0.937826
YDR403W	7.37525	0.390415	0.87389	0.446755	0.655052	0.989867
YDR404C	934.863	0.125202	0.27145	0.461233	0.644631	0.98937
YDR405W	2557.16	0.722298	0.333463	2.16605	0.0303071	0.292759
YDR406W	795.25	1.45532	0.275676	5.27909	1.29825e-07	2.12175e-05
YDR406W-A	0	NA	NA	NA	NA	NA
YDR407C	670.935	0.0395081	0.307232	0.128594	0.897679	0.997055
YDR408C	2712.12	-0.565858	0.381513	-1.4832	0.138022	0.676708
YDR409W	476.348	-0.209981	0.254732	-0.82432	0.409758	0.940494
YDR410C	147.435	0.24551	0.335809	0.731098	0.464719	0.952611
YDR411C	933.399	-0.270396	0.307303	-0.879901	0.378913	0.928222
YDR412W	996.063	-0.0353405	0.42665	-0.0828325	0.933985	0.997717
YDR413C	5.8566	-1.67915	1.17122	-1.43368	0.151664	0.701704
YDR414C	217.059	0.129629	0.393908	0.329084	0.742092	0.995796
YDR415C	416.811	0.155998	0.239059	0.65255	0.514046	0.968127
YDR416W	472.527	0.235757	0.272787	0.864252	0.38745	0.931574
YDR417C	6.58197	-2.61201	1.4319	-1.82416	0.0681282	0.478865
YDR418W	14476.2	0.153436	0.326846	0.469444	0.638752	0.98937
YDR419W	355.05	0.186865	0.246198	0.759002	0.447851	0.946247
tS(AGA)D3	0	NA	NA	NA	NA	NA
YDR420W	601.288	-0.369249	0.326727	-1.13015	0.258415	0.85821
YDR421W	327.41	0.20177	0.279658	0.721489	0.470609	0.954051
YDR422C	562.87	-0.0165762	0.23808	-0.0696245	0.944493	0.997717
YDR423C	165.597	0.000982714	0.414686	0.00236978	0.998109	0.999303
YDR424C	460.091	-0.00725915	0.295611	-0.0245565	0.980409	0.998331
YDR425W	355.199	0.0375432	0.334302	0.112303	0.910583	0.997592
YDR426C	0.115089	-0.0272613	4.08047	-0.00668092	0.994669	NA
YDR427W	1595.57	0.135762	0.307738	0.441161	0.659096	0.989867
YDR428C	392.988	0.271411	0.282536	0.960624	0.336741	0.913122
YDR429C	4870.34	-0.0927429	0.317849	-0.291783	0.770453	0.996595
YDR430C	2202.65	0.758966	0.275636	2.75351	0.00589608	0.103344
YDR431W	0	NA	NA	NA	NA	NA
YDR432W	4554.92	-0.340801	0.293827	-1.15987	0.246102	0.848448
YDR433W	14.0297	-0.0856793	0.657172	-0.130376	0.896269	0.997055
YDR434W	767.385	0.252531	0.304902	0.828236	0.407537	0.940494
YDR435C	714.729	0.513935	0.390274	1.31686	0.187886	0.773787
YDR436W	630.084	-0.358803	0.335274	-1.07018	0.28454	0.876448
YDR437W	63.5425	-0.377378	0.384149	-0.982375	0.325915	0.903799
YDR438W	123.604	-0.469927	0.370772	-1.26743	0.205002	0.799991
YDR439W	200.737	0.134694	0.309825	0.434743	0.663749	0.989867
YDR440W	396.877	-0.00748673	0.296756	-0.0252285	0.979873	0.998331
YDR441C	239.358	0.926159	0.298653	3.10112	0.00192788	0.0450111
YDR442W	1.14469	4.11112	2.35696	1.74425	0.0811162	NA
YDR443C	453.05	-0.173474	0.256537	-0.676215	0.498904	0.963241
YDR444W	712.767	-0.0190775	0.263443	-0.0724163	0.942271	0.997717
YDR445C	0	NA	NA	NA	NA	NA
tK(CUU)D2	0	NA	NA	NA	NA	NA
YDR446W	0.977659	1.65479	2.63401	0.628238	0.529848	NA
YDR447C	9855.21	0.295551	0.343326	0.860848	0.389321	0.932482
YDR448W	244.432	-0.057458	0.285807	-0.201038	0.840669	0.996595
YDR449C	454.192	0.492186	0.503498	0.977532	0.328306	0.90729
YDR450W	17655.5	0.0717212	0.317468	0.225917	0.821266	0.996595
YDR451C	157.244	0.0024561	0.423717	0.00579657	0.995375	0.999158
YDR452W	2809.77	-0.0958157	0.24417	-0.392413	0.694753	0.991162
YDR453C	199.617	-0.675631	0.53586	-1.26084	0.207368	0.80485
YDR454C	2751.38	-0.139845	0.296336	-0.471914	0.636988	0.98937
YDR455C	0.806103	-2.67557	3.11692	-0.8584	0.390672	NA
YDR456W	762.789	0.273176	0.259282	1.05359	0.292073	0.876448
YDR457W	1599.48	0.159314	0.303453	0.525003	0.599581	0.982407
YDR458C	866.532	-0.0981	0.265975	-0.368832	0.712253	0.992733
YDR459C	244.728	0.148754	0.286329	0.519521	0.603398	0.983953
YDR460W	529.488	-0.27838	0.309355	-0.899873	0.368188	0.927719
YDR461W	5.81703	0.259635	1.00655	0.257944	0.79645	0.996595
YDR461C-A	37.4282	-0.42417	0.530542	-0.799504	0.423998	0.94331
YDR462W	1061.13	0.813676	0.348693	2.3335	0.0196218	0.225837
YDR463W	890.777	-0.489156	0.247832	-1.97374	0.048411	0.392414
YDR464W	744.551	-0.204171	0.30002	-0.680526	0.496172	0.961757
YDR464C-A	0.205499	1.89629	4.08047	0.464724	0.642129	NA
YDR465C	1252.59	0.228738	0.444055	0.515111	0.606475	0.984774
YDR466W	806.47	-0.139857	0.264481	-0.5288	0.596944	0.982407
YDR467C	7.31176	0.0181406	0.893207	0.0203095	0.983796	0.998331
YDR468C	590.258	-0.162581	0.289963	-0.560696	0.575005	0.979485
YDR469W	319.165	0.0231615	0.330252	0.0701327	0.944088	0.997717
YDR470C	758.311	0.243216	0.249493	0.974844	0.329638	0.907483
YDR471W	8227.78	0.308126	0.363341	0.848036	0.396418	0.933743
snR13	15.24	0.0959939	0.705886	0.135991	0.891829	0.997055
YDR472W	532.831	-0.0393491	0.250486	-0.157091	0.875173	0.997055
YDR473C	459.501	0.0259176	0.304997	0.0849765	0.93228	0.997717
YDR475C	1068.95	-0.653817	0.295654	-2.21142	0.0270065	0.268158
YDR476C	791.495	-0.00125761	0.368794	-0.00341005	0.997279	0.999303
YDR477W	1609.65	-0.0676087	0.258098	-0.26195	0.79336	0.996595
YDR478W	187.384	-0.0823266	0.289567	-0.28431	0.776173	0.996595
YDR479C	614.182	-0.273325	0.339552	-0.80496	0.420843	0.940494
YDR480W	295.549	-0.344048	0.254564	-1.35152	0.176528	0.752797
YDR481C	988.476	-0.749356	0.328874	-2.27855	0.0226936	0.244906
YDR482C	411.604	-0.285348	0.334433	-0.853229	0.393532	0.933359
YDR483W	3758.23	-0.168258	0.235358	-0.714901	0.47467	0.954051
YDR484W	312.062	0.153998	0.302471	0.509132	0.61066	0.986791
YDR485C	799.641	-0.117451	0.278449	-0.421803	0.673169	0.991162
YDR486C	664.745	-0.212017	0.263051	-0.805993	0.420247	0.940494
YDR487C	2238.98	0.321668	0.322508	0.997394	0.318573	0.896901
YDR488C	429.542	-0.289717	0.269944	-1.07325	0.283159	0.876448
YDR489W	365.996	0.0530168	0.351313	0.150911	0.880046	0.997055
YDR490C	784.429	-0.406386	0.285203	-1.4249	0.154186	0.70782
YDR491C	0.974612	-0.0364193	2.29746	-0.015852	0.987352	NA
YDR492W	2245.47	-1.89441	0.54828	-3.45519	0.000549909	0.0183718
YDR493W	788.816	0.918707	0.346418	2.65202	0.00800113	0.127997
YDR494W	2717.59	0.943811	0.220019	4.28968	1.7893e-05	0.00140518
YDR495C	337.801	-0.0440264	0.311569	-0.141305	0.887629	0.997055
YDR496C	2270.99	0.511881	0.464685	1.10157	0.27065	0.870544
YDR497C	5695.67	0.0683958	0.426433	0.16039	0.872574	0.997055
YDR498C	591.965	-0.190041	0.246766	-0.770127	0.441224	0.944534
YDR499W	296.105	-0.197589	0.32662	-0.604951	0.545211	0.974001
YDR500C	8878.01	-0.0366599	0.34312	-0.106843	0.914914	0.997717
YDR501W	282.963	-1.58727	0.491312	-3.23067	0.00123498	0.033044
YDR502C	7470.31	0.083408	0.657071	0.126939	0.898989	0.997055
YDR503C	239.488	-0.581358	0.299505	-1.94106	0.0522506	0.410978
YDR504C	18.8384	-0.674787	0.624906	-1.07982	0.280221	0.876448
YDR505C	884.402	-0.0712716	0.367878	-0.193737	0.846382	0.996595
YDR506C	60.3433	0.491436	0.444061	1.10669	0.26843	0.86802
tL(CAA)D	0.374828	-1.5611	3.99154	-0.391102	0.695722	NA
YDR507C	1218.54	-0.523771	0.387262	-1.3525	0.176215	0.752375
YDR508C	3435.73	-0.503963	0.401235	-1.25603	0.209105	0.805697
YDR509W	1.34731	-2.16849	2.35594	-0.920436	0.357345	NA
YDR510W	2273.9	-0.413548	0.285725	-1.44736	0.147795	0.694297
YDR510C-A	0.244958	-0.948636	4.03564	-0.235065	0.814159	NA
YDR511W	688.769	1.02604	0.277335	3.69963	0.000215915	0.00946116
YDR512C	434.758	0.209355	0.382592	0.547202	0.58424	0.982179
YDR513W	2164.97	0.0261116	0.425184	0.0614125	0.951031	0.997717
YDR514C	447.374	0.324932	0.393102	0.826584	0.408473	0.940494
YDR515W	448.113	0.51069	0.320186	1.59498	0.110717	0.605549
YDR516C	9898.84	-0.405121	0.427486	-0.947684	0.34329	0.917312
YDR517W	2009.13	-0.229561	0.325655	-0.704921	0.480859	0.954051
YDR518W	608.145	-0.820257	0.326091	-2.51543	0.0118888	0.16758
YDR519W	768.101	-0.199538	0.266604	-0.748442	0.454194	0.950021
YDR520C	281.192	0.435089	0.350133	1.24264	0.214001	0.810937
YDR521W	0.55676	1.78675	3.08364	0.579428	0.562301	NA
YDR522C	0.937085	2.69347	3.01919	0.892117	0.37233	NA
YDR523C	32.4475	1.27571	0.699377	1.82407	0.0681415	0.478865
YDR524C	428.663	0.467657	0.320553	1.45891	0.14459	0.690629
YDR524W-C	0.590704	-2.22509	2.91451	-0.763451	0.445195	NA
YDR524C-B	18395.4	-0.209772	0.299805	-0.699696	0.484117	0.954051
YDR524C-A	0.922324	1.48151	2.36199	0.627231	0.530508	NA
YDR525W	0.947959	-0.0276823	2.61549	-0.010584	0.991555	NA
YDR525W-A	200.298	0.17458	0.375495	0.464932	0.64198	0.98937
YDR526C	0.826241	-1.32577	2.6946	-0.492011	0.622712	NA
YDR527W	944.025	0.168643	0.290898	0.579733	0.562095	0.978276
snR84	80.3836	0.862115	0.474151	1.81823	0.0690293	0.480792
YDR528W	315.262	-1.4099	0.612731	-2.30101	0.0213909	0.235183
YDR529C	3031.76	-0.700291	0.437378	-1.60111	0.109352	0.603332
YDR530C	522.704	-0.781743	0.34186	-2.28673	0.0222114	0.2414
YDR531W	882.892	-0.173058	0.243998	-0.70926	0.478163	0.954051
YDR532C	246.292	0.0587481	0.341083	0.17224	0.863249	0.997055
YDR533C	273.983	0.408569	0.435678	0.937777	0.348359	0.918632
YDR534C	36.5747	-0.30131	0.535685	-0.562477	0.573791	0.979485
YDR535C	11.8247	0.105967	0.680003	0.155834	0.876164	0.997055
YDR536W	6.12593	-0.74032	1.16551	-0.635191	0.525304	0.970224
YDR537C	0.672327	0.9322	2.91757	0.319512	0.749338	NA
YDR538W	242.557	0.285627	0.342137	0.834834	0.403811	0.938273
YDR539W	507.866	0.55217	0.275849	2.00172	0.0453153	0.376403
YDR540C	64.9656	-0.0697504	0.40933	-0.170401	0.864695	0.997055
YDR541C	219.267	0.452156	0.291363	1.55186	0.120695	0.631898
YDR542W	6.64784	-0.916412	0.86775	-1.05608	0.290933	0.876448
YDR543C	0.471388	2.82707	4.03497	0.700641	0.483527	NA
YDR544C	0	NA	NA	NA	NA	NA
YDR545W	0.364568	0.934519	4.08047	0.229022	0.818852	NA
YDR545C-A	0	NA	NA	NA	NA	NA
YOL166W-A	0	NA	NA	NA	NA	NA
YOL166C	0.351261	0.934519	4.08047	0.229022	0.818852	NA
YOL165C	6.48743	-1.09433	0.959042	-1.14107	0.253842	0.852735
YOL164W-A	0.82136	-2.70169	2.59283	-1.04198	0.297419	NA
YOL164W	274.132	-0.0500767	0.288373	-0.173652	0.862139	0.997055
YOL163W	34.1526	0.942712	0.65814	1.43239	0.152033	0.701704
YOL162W	14.0064	1.30968	0.73261	1.78769	0.0738268	0.497693
YOL161C	1.66278	-2.51184	2.37698	-1.05674	0.290632	0.876448
YOL160W	0.967758	2.74335	2.59399	1.05758	0.290247	NA
YOL159C-A	60.7572	-0.306248	0.415482	-0.737092	0.461067	0.951401
YOL159C	80.0448	1.22274	0.552704	2.21228	0.0269475	0.268013
YOL158C	2639.97	1.57864	0.420242	3.75651	0.0001723	0.00789315
YOL157C	73.6649	1.25409	0.401629	3.1225	0.00179322	0.0428602
YOL156W	2.27603	-1.27884	1.82233	-0.701757	0.482831	0.954051
YOL155W-A	0	NA	NA	NA	NA	NA
YOL155C	28049.7	-1.37558	0.39491	-3.48327	0.000495331	0.0173137
YOL154W	542.517	0.108524	1.21634	0.0892214	0.928906	0.997717
YOL153C	1936.77	0.693363	0.494993	1.40075	0.161288	0.724597
YOL152W	35.2087	-0.705633	0.50663	-1.3928	0.163681	0.728881
YOL151W	602.998	3.49684	0.369318	9.46838	2.84214e-21	4.45259e-18
YOL150C	2.62285	0.481599	1.37156	0.351131	0.72549	0.994338
YOL149W	570.584	-0.0320014	0.277082	-0.115494	0.908053	0.997592
YOL148C	614.221	-0.0145671	0.253388	-0.0574892	0.954156	0.997717
YOL147C	678.038	-0.185874	0.265094	-0.701161	0.483203	0.954051
YOL146W	218.514	0.36333	0.308266	1.17863	0.238547	0.843875
YOL145C	1921.69	0.0134389	0.269031	0.049953	0.96016	0.997717
YOL144W	512.275	-0.18141	0.523053	-0.346829	0.72872	0.994338
YOL143C	1279.94	-0.899365	0.343853	-2.61555	0.00890832	0.137771
YOL142W	635.103	0.072608	0.319044	0.22758	0.819973	0.996595
YOL141W	123.533	0.404352	0.479929	0.842525	0.399494	0.936777
YOL140W	310.439	-0.0388713	0.330051	-0.117774	0.906247	0.997592
YOL139C	7216.25	0.26773	0.296476	0.903042	0.366504	0.927675
YOL138C	368.001	0.192228	0.244917	0.78487	0.43253	0.944394
YOL137W	341.905	0.0308911	0.339532	0.0909813	0.927507	0.997717
YOL136C	1113.22	0.176998	0.391876	0.45167	0.651507	0.989867
YOL135C	227.786	-0.210486	0.341468	-0.616416	0.53762	0.972316
YOL134C	0.877348	1.49024	2.38528	0.624764	0.532126	NA
YOL133W	724.874	-0.418244	0.3067	-1.36369	0.172664	0.748368
YOL132W	12.0209	0.157808	0.945877	0.166837	0.867498	0.997055
YOL131W	0.231134	-0.876425	4.04214	-0.216822	0.828347	NA
YOL130W	1879.12	0.156676	0.254133	0.616513	0.537556	0.972316
YOL129W	1572.13	-0.0595431	0.369492	-0.161148	0.871977	0.997055
YOL128C	257.084	-0.712067	0.489167	-1.45567	0.145484	0.692708
YOL127W	21766.6	-0.0247605	0.318581	-0.0777211	0.93805	0.997717
YOL126C	1487.63	-1.1661	0.413754	-2.81834	0.00482724	0.0892671
YOL125W	542.56	-0.234927	0.340745	-0.68945	0.49054	0.959035
YOL124C	651.839	0.281173	0.455153	0.617754	0.536738	0.972316
YOL123W	5174.11	0.400064	0.283892	1.40921	0.158773	0.718638
YOL122C	1797.4	-0.497149	0.327789	-1.51668	0.129348	0.651672
YOL121C	7497.2	0.128007	0.340739	0.375674	0.707159	0.992733
YOL120C	24589.8	0.0191178	0.320459	0.0596577	0.952428	0.997717
YOL119C	279.453	-0.120357	0.472281	-0.254841	0.798846	0.996595
YOL118C	1.99669	0.528961	1.72295	0.30701	0.758836	0.996595
YOL117W	188.629	-0.0647979	0.3808	-0.170162	0.864882	0.997055
YOL116W	385.751	0.176653	0.278534	0.634222	0.525936	0.970877
YOL115W	984.731	-0.143904	0.316472	-0.454713	0.649316	0.989867
YOL114C	53.9382	0.455309	0.45446	1.00187	0.316407	0.895746
YOL113W	617.244	-0.205753	0.352523	-0.583659	0.55945	0.978276
YOL112W	671.483	-0.0752044	0.26103	-0.288106	0.773265	0.996595
YOL111C	744.776	-0.283136	0.317475	-0.891838	0.37248	0.927719
YOL110W	337.341	0.000871801	0.335488	0.00259861	0.997927	0.999303
YOL109W	11650.6	0.807242	0.40626	1.98701	0.0469213	0.384035
tG(UCC)O	0.230656	-0.873838	4.04238	-0.216169	0.828856	NA
YOL108C	377.347	0.0574017	0.334462	0.171624	0.863733	0.997055
YOL107W	146.208	-0.276718	0.434929	-0.636236	0.524622	0.970224
YOL106W	7.05636	-0.237784	0.866336	-0.274471	0.783723	0.996595
tT(AGU)O1	0	NA	NA	NA	NA	NA
YOL105C	410.376	-0.136687	0.429237	-0.318441	0.750151	0.996595
YOL104C	2.83316	0.991286	1.33416	0.743003	0.45748	0.951401
YOL103W-B	0.479179	0.0891725	3.74445	0.0238146	0.981001	NA
YOL103W-A	0	NA	NA	NA	NA	NA
YOL103W	944.286	-0.00218116	0.288298	-0.00756564	0.993964	0.998562
YOL102C	280.126	0.0451531	0.306772	0.147188	0.882984	0.997055
YOL101C	651.567	-3.88004	0.671992	-5.77393	7.74416e-09	1.9512e-06
YOL100W	674.383	-0.0214936	0.286185	-0.0751037	0.940132	0.997717
YOL099C	1.26696	0.103749	1.90809	0.0543733	0.956638	NA
YOL098C	1731.47	0.168442	0.263732	0.638687	0.523027	0.970224
snR58	1.76039	2.00995	2.24365	0.895837	0.37034	0.927719
YOL097W-A	26.013	0.562809	0.534499	1.05296	0.292357	0.876448
YOL097C	3528.87	-0.0766596	0.329007	-0.233003	0.815759	0.996595
YOL096C	685.146	0.0342018	0.303888	0.112548	0.910389	0.997592
YOL095C	284.305	0.132984	0.28502	0.466576	0.640803	0.98937
YOL094C	425.038	-0.167335	0.305104	-0.548452	0.583381	0.981885
YOL093W	803.096	-0.383334	0.347299	-1.10376	0.269698	0.868867
YOL092W	1248.22	0.0139252	0.328695	0.042365	0.966208	0.997717
YOL091W	23.7564	0.18266	0.727793	0.250978	0.801831	0.996595
YOL090W	886.13	-0.593768	0.294022	-2.01946	0.043439	0.366354
YOL089C	310.085	0.206839	0.345861	0.598041	0.549813	0.974175
YOL088C	478.342	0.105064	0.285937	0.367439	0.713292	0.992733
YOL087C	1576.7	-0.179226	0.254579	-0.70401	0.481426	0.954051
YOL086W-A	205.01	0.0532814	0.386195	0.137965	0.890268	0.997055
YOL086C	122405	-0.225787	0.266407	-0.847526	0.396702	0.933743
YOL085W-A	8.72637	0.190723	0.927433	0.205646	0.837067	0.996595
YOL085C	4.03314	-0.790552	1.82713	-0.432674	0.665252	0.990011
YOL084W	258.357	-2.2144	1.22562	-1.80677	0.0707984	0.485945
YOL083W	80.8711	-0.88632	0.570915	-1.55246	0.120553	0.631898
YOL083C-A	0.807536	-2.67821	3.03175	-0.883386	0.377028	NA
YOL082W	1347.18	-0.44647	0.449233	-0.99385	0.320296	0.899595
YOL081W	1051.58	0.157451	0.314321	0.500924	0.616425	0.989257
YOL080C	564.837	0.200973	0.474051	0.423948	0.671604	0.991162
YOL079W	0.856436	-1.32561	2.66653	-0.497128	0.619099	NA
YOL078W	378.624	-0.141019	0.279335	-0.504838	0.613672	0.988291
YOL077W-A	734.172	-0.559149	0.328196	-1.7037	0.0884365	0.550747
YOL077C	1691.32	0.599654	0.412504	1.45369	0.146032	0.693408
YOL076W	844.153	0.1272	0.280139	0.454059	0.649787	0.989867
YOL075C	317.599	-0.0902254	0.301727	-0.29903	0.764917	0.996595
YOL073C	462.431	-0.0543254	0.25823	-0.210376	0.833374	0.996595
YOL072W	436.579	-0.109949	0.250316	-0.43924	0.660487	0.989867
YOL071W	686.054	0.483531	0.298808	1.6182	0.10562	0.595523
YOL070C	777.816	-0.147958	0.273564	-0.540852	0.588609	0.982407
YOL069W	186.997	-0.165848	0.283667	-0.584657	0.558778	0.978276
YOL068C	1085.32	0.109825	0.243944	0.450205	0.652562	0.989867
YOL067C	252.688	0.0454253	0.349287	0.130052	0.896526	0.997055
YOL066C	602.133	-0.2146	0.284652	-0.753901	0.450909	0.948068
YOL065C	360.461	0.0320017	0.287308	0.111385	0.911311	0.997592
YOL064C	1366.55	-0.0648067	0.278032	-0.233091	0.815691	0.996595
YOL063C	559.269	-0.208183	0.225381	-0.923694	0.355646	0.920575
YOL062C	1715.65	0.209363	0.256289	0.816903	0.413984	0.940494
YOL061W	2610.51	0.0104186	0.319611	0.0325977	0.973995	0.997717
YOL060C	1619.79	0.14229	0.26967	0.527645	0.597746	0.982407
YOL059W	4661.24	-0.8453	0.271	-3.11919	0.00181351	0.0431744
YOL058W	502.643	-1.20758	0.48276	-2.5014	0.0123702	0.170393
YOL057W	1593.39	-0.0204335	0.237866	-0.0859031	0.931543	0.997717
YOL056W	586.687	0.0453993	0.23623	0.192182	0.847599	0.996595
YOL055C	1055.52	-2.30078	0.419988	-5.47821	4.29651e-08	8.38097e-06
tG(GCC)O1	1.27052	1.28726	1.91515	0.672149	0.501489	NA
tN(GUU)O1	0	NA	NA	NA	NA	NA
YOL054W	370.926	0.0151041	0.330155	0.0457485	0.963511	0.997717
YOL053W	435.296	0.13008	0.324572	0.400774	0.688586	0.991162
YOL052C-A	37.7004	-1.96547	0.709012	-2.77213	0.00556905	0.0990306
YOL052C	915.035	0.296716	0.306905	0.966801	0.333643	0.910032
snR81	22.1568	1.24856	0.547431	2.28075	0.0225631	0.244077
YOL051W	1277.74	-0.126129	0.238668	-0.528469	0.597174	0.982407
YOL050C	0	NA	NA	NA	NA	NA
YOL049W	1777.79	-0.0139844	0.228601	-0.0611739	0.951221	0.997717
YOL048C	273.357	1.2276	0.429441	2.8586	0.00425517	0.0807759
YOL047C	2.29411	1.13399	1.39803	0.811135	0.417288	0.940494
YOL046C	0	NA	NA	NA	NA	NA
YOL045W	507.574	0.680623	0.328965	2.06898	0.0385478	0.341787
YOL044W	210.054	0.740842	0.357465	2.07249	0.03822	0.339877
YOL043C	252.436	0.116538	0.261329	0.445945	0.655637	0.989867
YOL042W	414.746	0.283224	0.265207	1.06794	0.28555	0.876448
YOL041C	1520.91	0.185786	0.420722	0.441589	0.658787	0.989867
YOL040C	21245.5	-0.163303	0.345661	-0.472438	0.636614	0.98937
YOL039W	8597.2	0.0718723	0.341672	0.210355	0.833391	0.996595
YOL038C-A	29.0633	0.51124	0.586235	0.872074	0.383168	0.931574
YOL038W	2496.22	-0.253265	0.309841	-0.817403	0.413698	0.940494
YOL037C	1.28411	-3.3468	2.28479	-1.46482	0.142971	NA
YOL036W	1002.9	-0.0587375	0.260027	-0.22589	0.821287	0.996595
YOL035C	0.450457	0.0153309	3.29452	0.00465345	0.996287	NA
snR50	11.5408	0.296688	0.725406	0.408996	0.682542	0.991162
YOL034W	479.175	-0.0253623	0.349979	-0.072468	0.942229	0.997717
YOL033W	638.039	0.89117	0.27475	3.24357	0.00118042	0.032153
YOL032W	358.612	0.406291	0.520027	0.781289	0.434633	0.944394
YOL031C	567.356	-0.179914	0.230432	-0.780766	0.43494	0.944394
YOL030W	1927.7	-0.179922	0.261583	-0.687819	0.491567	0.959182
YOL029C	219.34	0.0931066	0.338716	0.274881	0.783408	0.996595
YOL028C	319.157	-0.0340767	0.30485	-0.111782	0.910996	0.997592
YOL027C	2565.2	0.538347	0.321023	1.67697	0.0935474	0.562867
YOL026C	375.022	-0.486724	0.359563	-1.35366	0.175846	0.752233
tS(GCU)O	0.244958	-0.948636	4.03564	-0.235065	0.814159	NA
YOL025W	257.77	-0.155947	0.314698	-0.495543	0.620217	0.98937
YOL024W	3.99495	0.693234	1.15066	0.602467	0.546863	0.974175
YOL023W	743.627	0.540258	0.352177	1.53405	0.125016	0.646684
YOL022C	795.839	0.371823	0.354296	1.04947	0.293961	0.876811
tG(GCC)O2	1.22262	0.615712	2.15243	0.286055	0.774836	NA
YOL021C	1944.41	0.0559025	0.34872	0.160308	0.872639	0.997055
YOL020W	1393.33	-0.00546114	0.265952	-0.0205343	0.983617	0.998331
tY(GUA)O	0.465873	0.0893585	3.7813	0.0236317	0.981146	NA
YOL019W-A	0	NA	NA	NA	NA	NA
YOL019W	1122.16	-0.695517	0.375845	-1.85054	0.0642353	0.46302
YOL018C	607.179	-0.102381	0.271216	-0.377487	0.705812	0.992733
YOL017W	266.536	-0.930703	0.424939	-2.1902	0.0285094	0.278959
YOL016C	12236.1	0.618125	1.03675	0.596212	0.551034	0.974175
YOL015W	176.136	0.490197	0.485029	1.01065	0.312182	0.893121
YOL014W	4264.57	0.604154	0.512922	1.17787	0.23885	0.843875
YOL013W-B	3.27551	1.32945	1.4406	0.922846	0.356087	0.92059
YOL013W-A	0.690194	3.38009	2.81067	1.20259	0.229133	NA
tP(UGG)O1	0	NA	NA	NA	NA	NA
YOL013C	750.347	-0.247129	0.273728	-0.902828	0.366617	0.927675
YOL012C	870.093	0.0869509	0.288865	0.301009	0.763408	0.996595
YOL011W	854.08	0.467565	0.299476	1.56128	0.118459	0.625606
YOL010W	789.34	0.206764	0.502117	0.411785	0.680497	0.991162
YOL009C	292.679	0.0403707	0.277449	0.145507	0.884311	0.997055
YOL008W	339.475	-0.107244	0.275255	-0.389618	0.696819	0.991162
YOL007C	688.877	-0.252704	0.327254	-0.772196	0.439998	0.944534
YOL006C	1045.67	-0.121527	0.303389	-0.400566	0.68874	0.991162
YOL005C	733.601	-0.194051	0.346124	-0.560642	0.575042	0.979485
YOL004W	1866.24	-0.2335	0.227972	-1.02425	0.305719	0.887148
YOL003C	269.441	0.252096	0.285135	0.884131	0.376625	0.92796
YOL002C	1861.97	-1.42908	0.482408	-2.96239	0.00305257	0.0620484
YOL001W	255	0.286296	0.335531	0.853261	0.393515	0.933359
YOR001W	1083.68	0.137882	0.381177	0.361726	0.717556	0.994082
YOR002W	1165.72	-0.0449415	0.293744	-0.152995	0.878402	0.997055
YOR003W	175.626	0.185811	0.389797	0.476687	0.633585	0.98937
YOR004W	803.45	0.29077	0.572277	0.508094	0.611388	0.986791
YOR005C	526.709	0.27958	0.296634	0.942508	0.345933	0.91742
YOR006C	727.973	0.0292065	0.366035	0.0797917	0.936403	0.997717
YOR007C	3482.73	0.152325	0.272031	0.559955	0.57551	0.979485
tR(ACG)O	0.115567	-0.0272613	4.08047	-0.00668092	0.994669	NA
YOR008C	1753.51	-0.224031	0.219471	-1.02078	0.30736	0.8904
YOR008C-A	0.115567	-0.0272613	4.08047	-0.00668092	0.994669	NA
YOR008W-B	35.6011	0.257331	0.457044	0.563034	0.573412	0.979485
YOR009W	163.621	-0.181748	0.380978	-0.477056	0.633322	0.98937
YOR010C	53.2574	-0.458316	0.522381	-0.87736	0.380291	0.92914
YOR011W	96.3245	-0.342332	0.478959	-0.714743	0.474768	0.954051
tT(AGU)O2	1.38867	0.93756	1.86086	0.503833	0.614379	NA
YOR011W-A	0	NA	NA	NA	NA	NA
YOR012W	9.5129	-0.59596	0.794027	-0.750554	0.452921	0.948396
YOR013W	11.4407	-0.815466	0.68378	-1.19259	0.233032	0.835469
YOR014W	1375.66	-0.0104425	0.279824	-0.0373182	0.970231	0.997717
YOR015W	107.872	-0.323044	0.364019	-0.887439	0.374842	0.927823
YOR016C	586.149	0.207281	0.285545	0.725915	0.467891	0.953202
YOR017W	693.346	0.0133906	0.337932	0.0396251	0.968392	0.997717
YOR018W	590.315	0.065242	0.267611	0.243794	0.80739	0.996595
YOR019W	155.244	0.315387	0.370526	0.851188	0.394665	0.933359
YOR020C	4735.6	0.729278	0.306601	2.37859	0.017379	0.210182
YOR020W-A	544.164	0.130163	0.429059	0.303368	0.76161	0.996595
YOR021C	1876.43	0.421941	0.349873	1.20598	0.227823	0.827936
YOR022C	349.938	0.0386834	0.303615	0.12741	0.898616	0.997055
YOR023C	856.874	-0.124697	0.372963	-0.334341	0.738122	0.994746
YOR024W	0.582396	-0.498967	3.51602	-0.141912	0.887149	NA
YOR025W	437.348	-0.228972	0.246927	-0.927285	0.353779	0.919418
YOR026W	360.878	0.0782036	0.273898	0.285521	0.775245	0.996595
YOR027W	2260.34	0.016425	0.414263	0.0396488	0.968373	0.997717
YOR028C	435.499	-0.684588	0.635868	-1.07662	0.28165	0.876448
YOR029W	1.02311	0.95724	2.24626	0.426148	0.67	NA
YOR030W	367.309	0.0159812	0.338086	0.0472696	0.962298	0.997717
YOR031W	375.701	-1.02301	0.401554	-2.54763	0.0108458	0.157655
YOR032C	317.214	-0.869143	0.444519	-1.95524	0.0505543	0.402419
YOR032W-A	3.17634	0.784071	1.36297	0.575267	0.565111	0.978276
YOR033C	642.206	-0.419422	0.309942	-1.35323	0.175983	0.752233
YOR034C	396.167	-0.1514	0.294626	-0.513871	0.607342	0.98533
YOR034C-A	13.0295	0.476219	0.665875	0.715177	0.474499	0.954051
YOR035C	742.375	0.145919	0.363749	0.401154	0.688307	0.991162
YOR036W	1572.84	0.350739	0.442087	0.793372	0.427561	0.943599
YOR037W	462.029	0.655072	0.289728	2.26099	0.0237599	0.251924
YOR038C	572.136	-0.339332	0.300439	-1.12945	0.258707	0.85821
YOR039W	1706.06	-0.186904	0.216866	-0.861842	0.388774	0.932482
YOR040W	111.714	-0.259801	0.392728	-0.661529	0.508273	0.966751
snR9	47.5695	0.210631	0.421054	0.500248	0.616901	0.989321
YOR041C	3.12253	-0.799302	1.30831	-0.610941	0.541239	0.972316
YOR042W	2165.5	-0.453113	0.29872	-1.51685	0.129306	0.651672
snR62	3.87566	0.398361	1.12439	0.35429	0.723122	0.994338
YOR043W	1512.9	-0.134584	0.365495	-0.368225	0.712705	0.992733
YOR044W	246.097	-0.662057	0.535604	-1.23609	0.216423	0.811714
YOR045W	1352.89	0.130863	0.350327	0.373544	0.708743	0.992733
YOR046C	2307.13	-0.0373463	0.274341	-0.136131	0.891718	0.997055
YOR047C	1011.09	0.259848	0.344638	0.753973	0.450865	0.948068
YOR048C	1327.74	0.134536	0.322243	0.417499	0.676313	0.991162
YOR049C	667.85	0.975334	0.273636	3.56435	0.000364758	0.0138723
YOR050C	8.3358	0.812749	0.921851	0.881649	0.377967	0.92796
YOR051C	2653.89	-0.300458	0.239702	-1.25347	0.210036	0.805697
YOR052C	2055.46	0.345649	0.522812	0.661134	0.508526	0.966751
YOR053W	7.60179	-0.611421	0.874537	-0.699137	0.484467	0.954051
YOR054C	773.2	-0.344031	0.329003	-1.04568	0.29571	0.876811
YOR055W	0.230656	-0.873838	4.04238	-0.216169	0.828856	NA
YOR056C	1186.72	-0.0610342	0.370249	-0.164846	0.869065	0.997055
YOR057W	397.575	0.366713	0.232761	1.57549	0.115143	0.614535
YOR058C	371.884	-0.458685	0.281834	-1.6275	0.103631	0.592141
tK(UUU)O	1.99316	-0.216127	1.45631	-0.148407	0.882022	0.997055
YOR059C	619.324	0.36611	0.328365	1.11495	0.264873	0.864757
YOR060C	231.059	0.392929	0.26483	1.4837	0.137888	0.676708
YOR061W	2433.24	0.0806171	0.233374	0.345441	0.729763	0.994338
YOR062C	328.818	-0.187308	0.433278	-0.432305	0.665519	0.990011
YOR063W	60830.2	-0.45142	0.295682	-1.52671	0.126834	0.649224
YOR064C	280.253	-0.103372	0.305829	-0.338005	0.73536	0.994724
YOR065W	4448.65	-0.197733	0.356724	-0.554301	0.579373	0.98144
YOR066W	571.667	-1.49495	0.523231	-2.85716	0.00427456	0.0807759
YOR067C	690.092	-0.0678622	0.29399	-0.230831	0.817446	0.996595
YOR069W	1170.35	-0.0838637	0.234027	-0.35835	0.720082	0.994338
YOR068C	3.51427	0.554885	1.14334	0.485321	0.627448	0.98937
YOR070C	663.68	-0.205705	0.340336	-0.604419	0.545565	0.974001
YOR071C	293.239	-1.47812	0.367122	-4.02623	5.66789e-05	0.00346199
YOR072W	4.50657	1.70003	1.10397	1.53992	0.12358	0.641563
YOR072W-A	5.27677	-0.475991	1.02455	-0.464585	0.642228	0.98937
tP(UGG)O2	0	NA	NA	NA	NA	NA
YOR072W-B	0	NA	NA	NA	NA	NA
YOR073W	305.431	-0.467045	0.265972	-1.75599	0.0790896	0.517615
YOR074C	748.606	-0.926936	0.276275	-3.35513	0.000793285	0.0241055
YOR073W-A	0.753698	-1.02313	2.80696	-0.364496	0.715488	NA
YOR075W	333.821	0.0891431	0.266139	0.334949	0.737663	0.994724
YOR076C	291.345	0.135554	0.306001	0.442986	0.657776	0.989867
YOR077W	141.16	-0.276463	0.406362	-0.680338	0.49629	0.961757
YOR078W	839.951	0.23745	0.470048	0.50516	0.613446	0.988291
YOR079C	284.989	0.532623	0.350694	1.51877	0.128821	0.651672
YOR080W	306.175	0.136101	0.288789	0.471281	0.63744	0.98937
YOR081C	503.234	-0.617806	0.246273	-2.50862	0.0121203	0.169893
YOR082C	1.09944	-1.78343	2.19327	-0.813137	0.416139	NA
YOR083W	263.49	-0.763315	0.309956	-2.46266	0.0137911	0.180508
YOR084W	337.92	-0.586186	0.277406	-2.1131	0.0345922	0.315981
YOR085W	1302.67	0.150382	0.246786	0.609361	0.542285	0.972316
YOR086C	2201.68	-0.242461	0.283365	-0.855649	0.392192	0.933359
tN(GUU)O2	0.526087	1.69956	3.61928	0.469584	0.638652	NA
YOR087W	498.673	-0.302833	0.289837	-1.04484	0.296096	0.876811
YOR089C	1634.92	-0.188543	0.269559	-0.699449	0.484271	0.954051
YOR090C	1038.18	-0.260879	0.249709	-1.04473	0.296146	0.876811
YOR091W	1311.86	-0.128546	0.410176	-0.313393	0.753982	0.996595
YOR092W	906.217	-0.855806	0.261489	-3.27282	0.00106479	0.0299478
YOR093C	602.848	0.376531	0.300201	1.25426	0.209747	0.805697
YOR094W	391.042	-0.0606302	0.285617	-0.212278	0.83189	0.996595
YOR095C	840.654	0.339381	0.391188	0.867565	0.385633	0.931574
YOR096W	17608.4	0.183671	0.331141	0.554659	0.579128	0.98144
YOR097C	280.843	-0.0545682	0.327014	-0.166868	0.867474	0.997055
YOR098C	1301.96	-0.0409448	0.306225	-0.133708	0.893633	0.997055
YOR099W	2849.88	-0.299633	0.26207	-1.14333	0.252902	0.852112
YOR100C	24.9651	0.773172	0.582514	1.3273	0.184408	0.770641
YOR101W	1582.85	-0.420435	0.364041	-1.15491	0.248127	0.849936
YOR102W	2.4435	-0.283615	1.4697	-0.192975	0.846979	0.996595
YOR103C	387.102	0.24894	0.388219	0.641235	0.52137	0.970224
YOR104W	203.439	0.466232	0.276895	1.68378	0.0922233	0.559485
YOR105W	3.43361	-0.258749	1.30307	-0.198569	0.8426	0.996595
YOR106W	455.067	-0.187872	0.280809	-0.669038	0.503471	0.965153
YOR107W	908.303	-0.216222	0.580161	-0.372693	0.709377	0.992733
YOR108W	2135.46	-0.526567	0.329578	-1.5977	0.11011	0.605549
YOR108C-A	1.0077	0.866957	2.25494	0.38447	0.70063	NA
YOR109W	1066.82	-0.188708	0.249791	-0.755463	0.449971	0.947086
YOR110W	700.47	-0.198448	0.25503	-0.778133	0.436491	0.944534
YOR111W	249.177	0.294147	0.305859	0.961707	0.336197	0.912808
YOR112W	719.034	-0.0309593	0.238535	-0.12979	0.896733	0.997055
YOR113W	589.202	-0.404838	0.278359	-1.45437	0.145843	0.693325
YOR114W	111.367	-1.30537	0.369855	-3.52941	0.000416489	0.0151256
YOR115C	826	0.0255868	0.267724	0.0955716	0.923861	0.997717
YOR116C	1436.02	0.168842	0.355623	0.474779	0.634945	0.98937
YOR117W	2825.92	-0.166406	0.273207	-0.609085	0.542468	0.972316
YOR118W	772.268	-0.0457484	0.27805	-0.164533	0.869312	0.997055
YOR119C	684.629	0.168222	0.370242	0.454357	0.649572	0.989867
YOR120W	1004.99	-0.0688004	0.537662	-0.127962	0.898179	0.997055
YOR121C	3.38359	-0.67097	1.39486	-0.481032	0.630494	0.98937
YOR122C	4397.41	-0.201587	0.257185	-0.783823	0.433144	0.944394
YOR123C	2120.22	-0.182556	0.253432	-0.720334	0.471319	0.954051
YOR124C	1090.11	-0.0613964	0.307721	-0.19952	0.841856	0.996595
YOR125C	833.948	0.149895	0.275779	0.543531	0.586764	0.982326
YOR126C	268.142	0.388767	0.352196	1.10384	0.269664	0.868867
YOR127W	933.105	0.207917	0.293456	0.708511	0.478628	0.954051
YOR128C	11088.6	-0.563347	0.460918	-1.22223	0.221621	0.820009
YOR129C	215.373	-0.0503161	0.310727	-0.16193	0.871361	0.997055
YOR130C	359.224	-0.122159	0.316209	-0.386323	0.699257	0.991162
tD(GUC)O	14.5986	0.169367	0.700158	0.241899	0.808859	0.996595
YOR131C	962.51	-0.0601962	0.246422	-0.244281	0.807014	0.996595
YOR132W	1399.39	-0.241975	0.266364	-0.908437	0.363647	0.926012
YOR133W	9685.99	-0.150383	0.291673	-0.515588	0.606142	0.984774
YOR134W	171.716	-0.00262402	1.22538	-0.00214139	0.998291	0.999303
YOR135C	2.82586	-1.58562	1.48478	-1.06792	0.285557	0.876448
YOR136W	4569.02	0.0449168	0.41779	0.10751	0.914384	0.997717
YOR137C	549.715	-0.0404527	0.432829	-0.0934611	0.925537	0.997717
YOR138C	966.854	-0.258534	0.278387	-0.928687	0.353051	0.918632
YOR139C	0.259739	-1.02308	4.02926	-0.253912	0.799564	NA
YOR140W	862.303	-0.236173	0.418127	-0.564835	0.572186	0.978276
YOR141C	926.75	0.129345	0.22092	0.585484	0.558222	0.978143
YOR142W	2331.52	-0.252625	0.271477	-0.930557	0.352083	0.918632
tG(CCC)O	2.2099	0.0408658	1.54687	0.0264184	0.978924	0.997901
YOR142W-B	0	NA	NA	NA	NA	NA
YOR142W-A	0	NA	NA	NA	NA	NA
YOR143C	427.709	0.0291727	0.319794	0.0912233	0.927315	0.997717
YOR144C	299.008	-0.328877	0.326173	-1.00829	0.313314	0.893121
YOR145C	1756.85	0.00997956	0.479872	0.0207963	0.983408	0.998331
YOR146W	3.45953	-0.478953	1.4032	-0.341328	0.732856	0.994724
YOR147W	623.41	-0.00933925	0.330231	-0.028281	0.977438	0.997901
YOR148C	270.119	0.24679	0.262569	0.939905	0.347266	0.918632
YOR149C	249.061	0.234919	0.345084	0.680759	0.496024	0.961757
YOR150W	1608.5	0.864862	0.276959	3.12271	0.00179195	0.0428602
YOR151C	3037.78	0.0303556	0.243602	0.124611	0.900831	0.997116
YOR152C	85.578	0.713214	0.428071	1.66611	0.0956915	0.5687
YOR153W	4664.62	1.82697	0.351885	5.19196	2.08087e-07	3.31132e-05
YOR154W	349.335	0.647733	0.368168	1.75934	0.0785195	0.516656
YOR155C	772.27	-0.188144	0.253312	-0.742738	0.45764	0.951401
YOR156C	259.697	-0.0353002	0.301887	-0.116932	0.906914	0.997592
YOR157C	1561.75	-0.295092	0.279609	-1.05538	0.291254	0.876448
YOR158W	1898.45	1.04024	0.252402	4.12138	3.76602e-05	0.00264804
YOR159C	540.619	-0.0672503	0.288603	-0.233021	0.815745	0.996595
YOR160W	718.856	0.135398	0.301312	0.449361	0.653171	0.989867
YOR161C	279.725	0.998765	0.49291	2.02626	0.042738	0.363483
YOR161W-A	6.30346	0.185838	0.886453	0.209642	0.833947	0.996595
YOR161W-B	13.9614	0.605877	0.748293	0.809679	0.418125	0.940494
YOR161C-C	1.1918	-0.735938	2.18779	-0.336384	0.736581	NA
YOR162C	308.045	0.371091	0.269145	1.37878	0.167963	0.740106
YOR163W	508.094	-0.41754	0.255031	-1.63721	0.101586	0.58804
YOR164C	728.374	-0.384915	0.261898	-1.46971	0.14164	0.684733
YOR165W	1630.19	0.109645	0.286588	0.382589	0.702025	0.991624
YOR166C	427.469	0.367726	0.293748	1.25184	0.210627	0.806448
YOR167C	10455.1	-0.200199	0.364416	-0.549369	0.582752	0.981885
YOR168W	3890.49	0.231226	0.32748	0.706077	0.48014	0.954051
YOR169C	0.570067	1.81861	3.06421	0.593501	0.552846	NA
YOR170W	0.115089	-0.0272613	4.08047	-0.00668092	0.994669	NA
YOR171C	1220.6	-0.202317	0.227733	-0.888395	0.374328	0.927719
YOR172W	634.957	-0.0484525	0.284458	-0.170333	0.864749	0.997055
YOR173W	600.784	-1.65608	0.572872	-2.89084	0.00384214	0.0744166
YOR174W	623.824	0.181489	0.244884	0.741124	0.458618	0.951401
YOR175C	1918.54	-1.11965	0.280503	-3.99158	6.56339e-05	0.00376
YOR176W	1262.03	-0.899644	0.292333	-3.07746	0.00208771	0.0472823
tV(AAC)O	3.68808	-2.82348	1.76888	-1.5962	0.110444	0.605549
YOR177C	9.8197	-1.14114	0.98754	-1.15554	0.247868	0.849694
YOR178C	701.481	-1.16315	0.451478	-2.57631	0.00998608	0.149841
YOR179C	270.773	0.200399	0.284697	0.703901	0.481495	0.954051
YOR180C	151.584	0.212167	0.331975	0.639104	0.522755	0.970224
YOR181W	736.927	-0.427002	0.353083	-1.20935	0.226528	0.826184
YOR182C	6113.47	0.315749	0.385745	0.818544	0.413047	0.940494
YOR183W	1.13205	-0.74503	2.11985	-0.351454	0.725248	NA
YOR184W	6801.63	-0.589519	0.407578	-1.4464	0.148066	0.694613
snR36	14.9961	1.11513	0.651065	1.71277	0.0867544	0.545894
YOR185C	676.412	-0.244777	0.41295	-0.592754	0.553346	0.975468
YOR186W	9.06478	0.055077	0.92435	0.0595846	0.952487	0.997717
YOR186C-A	1.9745	-0.858212	2.1096	-0.406813	0.684145	0.991162
YOR187W	7467.45	0.00869426	0.2786	0.0312069	0.975105	0.997717
YOR188W	547.602	-0.0239549	0.281687	-0.085041	0.932229	0.997717
YOR189W	568.698	-0.256929	0.295329	-0.869975	0.384314	0.931574
YOR190W	35.6434	0.580415	0.538538	1.07776	0.281141	0.876448
YOR191W	981.296	0.014955	0.240345	0.0622228	0.950385	0.997717
YOR192C	75.2583	0.556861	0.455548	1.2224	0.221558	0.820009
YOR192C-C	0.817134	0.425467	2.72433	0.156173	0.875897	NA
YOR192C-B	13.2598	-0.0128712	0.667693	-0.0192771	0.98462	0.998331
YOR192C-A	0	NA	NA	NA	NA	NA
tM(CAU)O1	0	NA	NA	NA	NA	NA
YOR193W	149.31	0.161324	0.406227	0.397127	0.691274	0.991162
YOR194C	1662.15	-0.0631816	0.263067	-0.240174	0.810196	0.996595
YOR195W	451.703	-0.00126927	0.345078	-0.00367823	0.997065	0.999303
YOR196C	1450.09	-0.161523	0.235998	-0.684425	0.493707	0.961186
YOR197W	1991.86	-0.282727	0.316796	-0.892457	0.372148	0.927719
YOR198C	6414.32	0.054523	0.237667	0.229409	0.818551	0.996595
YOR199W	0.360526	-1.50984	3.45613	-0.43686	0.662213	NA
YOR200W	1.72275	-1.59728	1.85245	-0.862256	0.388547	0.932482
YOR201C	1101.79	0.178713	0.351551	0.508354	0.611205	0.986791
YOR202W	903.86	-0.919288	0.368254	-2.49634	0.0125482	0.172452
YOR203W	1.33962	-0.0837292	2.10448	-0.0397861	0.968264	NA
YOR204W	4152.81	0.280858	0.39573	0.709722	0.477877	0.954051
YOR205C	783.035	0.850661	0.316241	2.68991	0.00714711	0.119059
YOR206W	2018.88	0.366146	0.425375	0.860761	0.38937	0.932482
YOR207C	1326.32	0.351894	0.353898	0.994337	0.320059	0.899347
YOR208W	470.099	0.536193	0.318647	1.68272	0.0924302	0.559485
YOR209C	2236.17	-0.414323	0.271122	-1.52818	0.126468	0.649224
YOR210W	1232.79	-0.144892	0.260132	-0.556993	0.577532	0.981427
YOR211C	769.87	0.341324	0.246514	1.3846	0.166174	0.736699
YOR212W	57.1274	0.40149	0.387388	1.0364	0.300014	0.876886
YOR213C	380.101	0.108701	0.379679	0.286297	0.774651	0.996595
YOR214C	2.02025	-0.424277	1.61616	-0.262522	0.792919	0.996595
YOR215C	1192.58	0.497064	0.330119	1.50572	0.13214	0.66092
YOR216C	956.313	-0.0622825	0.220455	-0.282518	0.777546	0.996595
YOR217W	1148	-0.190391	0.263846	-0.721601	0.47054	0.954051
YOR218C	0.580327	-0.594937	3.02559	-0.196635	0.844113	NA
YOR219C	966.366	0.285	0.417632	0.68242	0.494973	0.961757
YOR220W	1889.02	0.158952	0.587832	0.270404	0.786849	0.996595
YOR221C	672.289	-0.868602	0.366794	-2.36809	0.0178802	0.214102
YOR222W	1001.23	0.482491	0.378551	1.27458	0.20246	0.799656
snR35	68.4401	0.32374	0.395722	0.818099	0.413301	0.940494
YOR223W	518.055	-0.148956	0.301019	-0.494837	0.620715	0.98937
YOR224C	1655.23	0.209603	0.352205	0.595117	0.551765	0.974175
YOR225W	0.335368	0.934519	4.08047	0.229022	0.818852	NA
YOR226C	301.481	-0.283994	0.366476	-0.774932	0.43838	0.944534
YOR227W	1147	-0.292746	0.275837	-1.0613	0.288553	0.876448
YOR228C	368.228	-0.40982	0.348468	-1.17606	0.239569	0.843875
YOR229W	370.713	-0.776767	0.323835	-2.39865	0.0164557	0.203076
YOR230W	11481.2	-1.0463	0.388477	-2.69335	0.00707383	0.118164
YOR231W	680.424	0.136978	0.25685	0.5333	0.593826	0.982407
YOR231C-A	0.231134	-0.876425	4.04214	-0.216822	0.828347	NA
YOR232W	3868.62	0.521576	0.236052	2.20958	0.0271345	0.268987
YOR233W	483.776	0.0956177	0.365074	0.261913	0.793389	0.996595
YOR234C	5304.47	0.429874	0.374361	1.14829	0.25085	0.85211
YOR235W	0.696529	-0.911494	2.85777	-0.318953	0.749762	NA
snR17a	43.8376	-0.00666333	0.460784	-0.0144608	0.988462	0.998331
YOR236W	433.105	-0.401846	0.300299	-1.33815	0.180847	0.761548
YOR237W	86.7743	-3.78931	0.803234	-4.71757	2.38683e-06	0.000283003
YOR238W	387.098	0.215122	0.284103	0.757197	0.448932	0.94688
YOR239W	2306.88	-0.308084	0.226346	-1.36112	0.173476	0.748757
YOR241W	1076.04	0.274705	0.218719	1.25597	0.209126	0.805697
YOR242C	6.634	0.402968	1.00784	0.399833	0.68928	0.991162
YOR243C	1972.23	0.0415775	0.352884	0.117822	0.906209	0.997592
YOR244W	544.121	0.25497	0.246437	1.03462	0.300844	0.878325
YOR245C	404.429	0.0918518	0.356642	0.257546	0.796757	0.996595
YOR246C	1392.29	-0.294718	0.251799	-1.17045	0.241821	0.844922
YOR247W	559.881	-0.546883	0.37754	-1.44854	0.147465	0.694297
YOR248W	0.115567	-0.0272613	4.08047	-0.00668092	0.994669	NA
YOR249C	233.928	0.0615119	0.350956	0.175269	0.860868	0.997055
YOR250C	481.531	-0.0446218	0.293387	-0.152092	0.879114	0.997055
YOR251C	957.075	-0.200603	0.249796	-0.803067	0.421936	0.941315
YOR252W	711.086	0.525801	0.419442	1.25357	0.209998	0.805697
YOR253W	561.961	0.333796	0.275041	1.21362	0.224892	0.823674
YOR254C	2457.2	0.0576517	0.240572	0.239644	0.810606	0.996595
YOR255W	2.7069	-0.441745	1.47325	-0.299843	0.764297	0.996595
YOR256C	770.213	0.26089	0.287225	0.908312	0.363713	0.926012
YOR257W	574.951	0.111852	0.261847	0.427164	0.66926	0.991162
YOR258W	117.956	0.535861	0.365281	1.46698	0.14238	0.686034
YOR259C	3274.26	-0.440956	0.273686	-1.61117	0.107142	0.597682
YOR260W	1821.79	0.179929	0.281808	0.638482	0.52316	0.970224
YOR261C	2073.61	0.120836	0.270607	0.446536	0.65521	0.989867
YOR262W	414.86	0.476339	0.328055	1.45201	0.146499	0.693408
YOR263C	0.465237	-0.0594014	3.79524	-0.0156516	0.987512	NA
YOR264W	478.229	-0.196201	0.447476	-0.438461	0.661052	0.989867
YOR265W	533.98	-0.0931769	0.253384	-0.367729	0.713075	0.992733
YOR266W	512.955	0.458773	0.243894	1.88103	0.0599679	0.447686
YOR267C	1649.16	0.0147305	0.269669	0.0546243	0.956438	0.997717
YOR268C	1.22405	0.177713	2.1413	0.0829932	0.933857	NA
YOR269W	245.236	-0.156508	0.383156	-0.408472	0.682927	0.991162
YOR270C	5893.56	-0.00237022	0.30615	-0.00774202	0.993823	0.998562
YOR271C	1540.86	-0.385863	0.358671	-1.07581	0.282011	0.876448
snR8	34.7648	0.0372812	0.581395	0.0641238	0.948872	0.997717
YOR272W	1347.27	-0.0464129	0.45113	-0.102881	0.918057	0.997717
YOR273C	1732.44	-0.282181	0.48051	-0.587252	0.557034	0.977761
YOR274W	338.223	1.19947	0.328731	3.64879	0.000263483	0.0108386
YOR275C	731.458	0.207638	0.282394	0.735278	0.462171	0.951401
YOR276W	3377.53	0.0801887	0.280723	0.28565	0.775146	0.996595
YOR277C	9.83932	-0.122046	0.845754	-0.144304	0.88526	0.997055
snR31	99.2166	0.859258	0.366996	2.34133	0.0192152	0.224615
snR5	29.7373	0.242596	0.630114	0.385004	0.700235	0.991162
YOR278W	261.232	-0.164274	0.307609	-0.534035	0.593318	0.982407
YOR279C	258.867	-0.142887	0.405094	-0.352725	0.724295	0.994338
YOR280C	271.759	-0.137873	0.264265	-0.521722	0.601864	0.983001
YOR281C	910.131	-0.138854	0.254504	-0.545587	0.58535	0.982326
YOR282W	0.360526	-1.50984	3.45613	-0.43686	0.662213	NA
YOR283W	795.27	0.0246985	0.264994	0.0932038	0.925742	0.997717
YOR284W	92.2565	-0.0163337	0.309652	-0.0527485	0.957932	0.997717
YOR285W	236.043	-0.645643	0.542737	-1.1896	0.234202	0.838495
YOR286W	2432.67	0.675107	0.348924	1.93482	0.0530121	0.414701
YOR287C	292.693	0.109532	0.497347	0.220232	0.825691	0.996595
YOR288C	402.756	-0.744269	0.374695	-1.98633	0.0469962	0.384035
YOR289W	283.129	0.395684	0.565735	0.699416	0.484292	0.954051
tA(UGC)O	0	NA	NA	NA	NA	NA
YOR290C	1337.89	-0.214661	0.257783	-0.832722	0.405002	0.938724
YOR291W	755.888	0.0405142	0.323771	0.125132	0.900419	0.997055
YOR292C	373.581	0.247805	0.426788	0.580629	0.561491	0.978276
YOR293W	19839	-0.00340691	0.325204	-0.0104762	0.991641	0.998452
YOR293C-A	0	NA	NA	NA	NA	NA
YOR294W	1050.56	0.368418	0.430251	0.856285	0.39184	0.933359
YOR295W	254.135	0.423103	0.266044	1.59035	0.111756	0.60755
YOR296W	246.736	0.232669	0.273288	0.851369	0.394564	0.933359
YOR297C	227.097	0.539666	0.378997	1.42393	0.154467	0.707942
YOR298W	27.4509	0.483963	0.603157	0.802384	0.422331	0.94168
YOR298C-A	4358.41	-0.0998156	0.521783	-0.191297	0.848293	0.996595
YOR299W	1076.95	0.205027	0.282661	0.725346	0.46824	0.953202
YOR300W	0	NA	NA	NA	NA	NA
YOR301W	323.327	-0.0789908	0.27948	-0.282635	0.777457	0.996595
YOR302W	15.8793	1.82463	0.733421	2.48783	0.0128525	0.174351
YOR303W	988.795	0.404494	0.388804	1.04036	0.298175	0.876811
YOR304W	914.588	-0.0461809	0.254493	-0.181463	0.856004	0.997055
YOR304C-A	292.545	-0.489975	0.289163	-1.69446	0.0901775	0.556432
YOR305W	370.4	0.0388266	0.298404	0.130114	0.896476	0.997055
YOR306C	358.738	1.19894	0.439651	2.72703	0.00639082	0.109477
YOR307C	505.069	-0.447719	0.344076	-1.30122	0.193182	0.780865
YOR308C	319.105	0.0876406	0.250561	0.349777	0.726506	0.994338
YOR309C	3.23104	-1.88306	1.45349	-1.29555	0.195132	0.784028
YOR310C	5147.58	0.3395	0.389945	0.870636	0.383953	0.931574
YOR311C	640.547	0.328353	0.264889	1.23959	0.215128	0.810937
YOR312C	16692.6	0.276968	0.351451	0.788069	0.430656	0.944394
YOR313C	40.4674	0.397529	0.640706	0.620455	0.534958	0.972316
YOR314W	0	NA	NA	NA	NA	NA
YOR314W-A	0.351261	0.934519	4.08047	0.229022	0.818852	NA
YOR315W	450.15	1.05643	0.42558	2.48234	0.0130522	0.174623
YOR316C	576.547	0.539488	0.2888	1.86803	0.0617578	0.454872
YOR316C-A	2.5298	1.33258	1.36415	0.976855	0.328641	0.90729
YOR317W	1250.74	0.0146854	1.10786	0.0132557	0.989424	0.998339
YOR318C	7.58729	0.132572	0.878721	0.150869	0.880079	0.997055
YOR319W	245.449	0.670219	0.392561	1.7073	0.0877661	0.548833
YOR320C	630.049	0.136397	0.272143	0.501197	0.616233	0.989211
YOR321W	389.566	-0.540881	0.288268	-1.87631	0.0606124	0.449171
YOR322C	1069.66	-0.148298	0.298336	-0.497085	0.619129	0.98937
YOR323C	1618.29	-0.0884237	0.267236	-0.330883	0.740733	0.995636
YOR324C	263.054	-0.418779	0.357801	-1.17042	0.24183	0.844922
YOR325W	0.861933	1.37125	2.70997	0.506003	0.612855	NA
YOR326W	3045.69	0.140804	0.330826	0.425613	0.67039	0.991162
YOR327C	1321.94	0.12946	0.295675	0.437844	0.661499	0.989867
YOR328W	231.406	0.271179	0.333327	0.813553	0.415901	0.940494
YOR329C	962.981	-0.0973379	0.268542	-0.362468	0.717003	0.994082
YOR329W-A	1.87793	2.74753	1.83484	1.49742	0.134284	0.665042
YOR330C	778.494	-0.508532	0.254878	-1.9952	0.0460213	0.38122
YOR331C	5.0445	-3.34829	1.66862	-2.00662	0.0447896	0.373062
YOR332W	6243.53	-0.618346	0.255651	-2.41872	0.0155754	0.19581
YOR333C	0.67185	0.93417	2.60327	0.358845	0.719711	NA
YOR334W	459.946	0.0185633	0.326291	0.0568919	0.954631	0.997717
YOR335C	4800.47	0.0136612	0.290722	0.0469904	0.962521	0.997717
YOR335W-A	0.360526	-1.50984	3.45613	-0.43686	0.662213	NA
YOR336W	376.045	0.179112	0.287671	0.622628	0.533529	0.972098
YOR337W	300.676	-0.367293	0.44205	-0.830885	0.406038	0.938806
YOR338W	224.057	1.92084	0.562874	3.41256	0.00064355	0.0209191
YOR339C	28.1797	-0.0782607	0.732511	-0.106839	0.914917	0.997717
YOR340C	966.054	-0.0340404	0.443459	-0.0767611	0.938814	0.997717
YOR341W	3290.53	0.126786	0.469268	0.270178	0.787023	0.996595
YOR342C	1250.76	0.761214	0.400446	1.90092	0.057313	0.436917
YOR343C	6.85162	-0.346314	0.945371	-0.366326	0.714122	0.992733
YOR343W-B	108.577	0.044617	0.330126	0.135152	0.892492	0.997055
YOR343W-A	0	NA	NA	NA	NA	NA
tM(CAU)O2	3.11301	-1.73173	1.57311	-1.10083	0.270971	0.870889
YOR344C	1327.61	-0.109684	0.306597	-0.357747	0.720533	0.994338
tP(UGG)O3	0.605006	-2.25605	3.35957	-0.67153	0.501883	NA
YOR345C	1.39242	-1.08432	1.84608	-0.587365	0.556958	NA
YOR346W	37.4181	0.572195	0.460221	1.24331	0.213755	0.810937
YOR347C	585.7	-0.526815	0.503744	-1.0458	0.295654	0.876811
YOR348C	63.3841	-0.713397	0.734892	-0.97075	0.331673	0.908508
YOR349W	146.288	0.360718	0.397015	0.908575	0.363575	0.926012
YOR350C	225.584	0.0939324	0.373805	0.251287	0.801592	0.996595
YOR351C	2.06276	-0.350853	1.78092	-0.197007	0.843822	0.996595
YOR352W	376.321	-0.312712	0.344201	-0.908517	0.363605	0.926012
YOR353C	556.725	0.113722	0.275978	0.412069	0.680289	0.991162
YOR354C	2787.28	1.22833	0.282645	4.34583	1.38751e-05	0.00114936
YOR355W	1264.04	0.726097	0.4439	1.63572	0.101897	0.58814
YOR356W	950.444	0.0528125	0.299501	0.176335	0.860031	0.997055
YOR357C	412.419	0.757938	0.365198	2.07542	0.0379478	0.337953
YOR358W	656.717	0.27407	0.316584	0.865709	0.38665	0.931574
YOR359W	564.98	-0.410303	0.547157	-0.749882	0.453326	0.948533
YOR360C	1069.25	0.38581	0.400811	0.962573	0.335762	0.912808
YOR361C	6495.83	-0.0239263	0.319287	-0.0749366	0.940265	0.997717
YOR362C	3033.49	-0.184247	0.333767	-0.552023	0.580932	0.981805
YOR363C	440.467	-0.241801	0.283276	-0.853588	0.393333	0.933359
YOR364W	8.83996	0.555377	0.781505	0.71065	0.477301	0.954051
YOR365C	13.8461	1.21588	0.674514	1.8026	0.071451	0.488285
YOR366W	6.18501	0.108905	0.862153	0.126317	0.899481	0.997055
YOR367W	417.08	-0.286482	0.310331	-0.92315	0.355929	0.920575
YOR368W	267.74	0.104368	0.332984	0.313431	0.753953	0.996595
YOR369C	33822.4	0.13658	0.36428	0.37493	0.707712	0.992733
YOR370C	1869.97	-0.0588069	0.249935	-0.235289	0.813985	0.996595
YOR371C	374.083	0.140982	0.236152	0.596996	0.55051	0.974175
YOR372C	546.684	-0.346233	0.272682	-1.26973	0.204179	0.799838
YOR373W	445.263	-0.480237	0.278675	-1.72329	0.0848365	0.538307
YOR374W	3183.21	-0.719664	1.06141	-0.678024	0.497756	0.96287
YOR375C	11631.7	-0.808888	0.412663	-1.96017	0.0499762	0.400273
YOR376W	0.115089	-0.0272613	4.08047	-0.00668092	0.994669	NA
YOR376W-A	78.483	0.0263889	0.541413	0.0487407	0.961126	0.997717
YOR377W	645.259	-0.95463	0.302815	-3.15251	0.00161871	0.0394691
YOR378W	23.735	-1.2544	0.60953	-2.05798	0.0395916	0.348995
YOR379C	18.8247	0.401827	0.568999	0.7062	0.480064	0.954051
YOR380W	325.169	0.0278002	0.289594	0.0959973	0.923523	0.997717
YOR381W	357.647	1.41562	0.344719	4.10658	4.0156e-05	0.00272835
YOR381W-A	0.844107	0.244944	2.7474	0.089155	0.928959	NA
YOR382W	51.8482	0.857277	0.824974	1.03916	0.298732	0.876811
YOR383C	334.4	-0.422349	0.37549	-1.1248	0.260676	0.858707
YOR384W	10.1188	1.79582	0.777995	2.30827	0.0209843	0.233348
YOR385W	2287.33	0.712062	0.657591	1.08284	0.278882	0.875135
YOR386W	568.73	-0.461634	0.392098	-1.17734	0.23906	0.843875
YOR387C	4.66366	-0.442327	1.16196	-0.380673	0.703446	0.991861
YOR388C	0.709836	-0.911602	2.84177	-0.320787	0.748372	NA
YOR389W	130.98	-0.24148	0.287765	-0.839156	0.401382	0.937624
YOR390W	31.1211	0.16098	0.606964	0.265222	0.790838	0.996595
YOR391C	0	NA	NA	NA	NA	NA
YOR392W	0	NA	NA	NA	NA	NA
YOR393W	0	NA	NA	NA	NA	NA
YOR394W	0	NA	NA	NA	NA	NA
YOR394C-A	0	NA	NA	NA	NA	NA
YOR396W	0.231134	-0.876425	4.04214	-0.216822	0.828347	NA
YOR396C-A	0	NA	NA	NA	NA	NA
YGL263W	183.334	0.529531	0.488263	1.08452	0.278134	0.875135
YGL262W	34.4183	0.625407	0.550685	1.13569	0.256087	0.855086
YGL261C	0.705793	-2.48248	2.76573	-0.897585	0.369407	NA
YGL260W	0.235694	1.89629	4.08047	0.464724	0.642129	NA
YGL259W	10.8223	-1.45872	0.767771	-1.89994	0.0574415	0.436917
YGL258W-A	14.684	-2.62709	0.756348	-3.47338	0.000513942	0.0176469
YGL258W	2.03199	-0.958042	1.50656	-0.635913	0.524833	0.970224
YGL257C	656.346	0.0793841	0.293036	0.270902	0.786466	0.996595
YGL256W	1562.12	-1.26158	0.495954	-2.54375	0.0109671	0.158825
YGL255W	4322.42	-0.867453	0.438305	-1.97911	0.0478038	0.388535
YGL254W	201.016	0.234054	0.317482	0.737221	0.460988	0.951401
YGL253W	22794.1	0.734493	0.236696	3.10311	0.00191497	0.044883
YGL252C	1487.94	0.0661127	0.241123	0.274187	0.783941	0.996595
YGL251C	141.519	0.722556	0.322735	2.23886	0.0251653	0.257052
YGL250W	282.038	-0.226798	0.351558	-0.645121	0.518849	0.970224
YGL249W	6.60439	1.44714	0.896782	1.6137	0.106592	0.597682
YGL248W	390.895	0.301193	0.358581	0.839959	0.400931	0.937579
YGL247W	134.304	0.521866	0.359732	1.45071	0.146861	0.693538
YGL246C	666.657	0.244626	0.37272	0.656325	0.511615	0.96772
YGL245W	7442.09	-0.212343	0.260051	-0.816544	0.414189	0.940494
YGL244W	1572.76	-0.20511	0.253194	-0.81009	0.417889	0.940494
YGL243W	230.095	0.0659691	0.297815	0.22151	0.824695	0.996595
YGL242C	736.585	0.0853932	0.316503	0.269802	0.787312	0.996595
YGL241W	635.823	-0.0661495	0.309988	-0.213394	0.83102	0.996595
YGL240W	95.0208	0.00617018	0.332929	0.018533	0.985214	0.998331
YGL239C	0	NA	NA	NA	NA	NA
YGL238W	1381.25	0.331035	0.355817	0.930351	0.352189	0.918632
YGL237C	402.221	-0.280713	0.329831	-0.851082	0.394724	0.933359
YGL236C	1282.79	0.760582	0.447328	1.70028	0.0890786	0.551636
YGL235W	1.07624	-0.491695	2.28818	-0.214885	0.829857	NA
YGL234W	20791.3	-0.832892	0.499568	-1.66723	0.0954696	0.5687
YGL233W	498.829	-0.114123	0.258305	-0.441817	0.658622	0.989867
YGL232W	672.655	0.122994	0.265518	0.463222	0.643205	0.98937
YGL231C	933.28	0.130411	0.263603	0.494726	0.620794	0.98937
YGL230C	3.44448	-0.233619	1.2399	-0.188418	0.850549	0.996595
YGL229C	235.768	0.551312	0.434988	1.26742	0.205006	0.799991
YGL228W	1385.77	0.0415298	0.222848	0.186359	0.852163	0.996595
YGL227W	885.633	0.0116232	0.305083	0.0380984	0.969609	0.997717
YGL226C-A	426.739	0.364931	0.605153	0.603039	0.546483	0.974175
YGL226W	408.493	0.342361	0.304017	1.12612	0.260113	0.858707
tV(AAC)G3	1.96233	-0.309075	1.63875	-0.188604	0.850403	0.996595
YGL225W	3980.27	-0.667546	0.25096	-2.65998	0.00781464	0.126689
YGL224C	497.737	0.50836	0.277943	1.82901	0.0673987	0.477121
YGL223C	461.204	-0.0521427	0.324893	-0.160492	0.872494	0.997055
YGL222C	157.269	-0.843877	0.397466	-2.12314	0.033742	0.31056
YGL221C	849.014	-0.0131208	0.299822	-0.0437621	0.965094	0.997717
YGL220W	802.131	-0.0417403	0.291566	-0.143159	0.886165	0.997055
YGL219C	1123.84	0.0143885	0.236773	0.0607693	0.951543	0.997717
YGL218W	0.836952	2.44946	3.13004	0.782565	0.433883	NA
YGL217C	0.569589	1.81861	3.06498	0.593352	0.552945	NA
YGL216W	328.013	-0.419967	0.270549	-1.55228	0.120596	0.631898
YGL215W	2066.42	0.047619	0.333411	0.142824	0.886429	0.997055
YGL214W	2.52039	-1.55672	1.60382	-0.97063	0.331732	0.908508
YGL213C	887.426	0.0338904	0.251221	0.134902	0.892689	0.997055
YGL212W	258.384	-0.516923	0.270587	-1.91038	0.0560848	0.432583
YGL211W	712.017	-0.101014	0.329542	-0.306528	0.759202	0.996595
YGL210W	576.492	0.0367638	0.277595	0.132437	0.894639	0.997055
YGL209W	239.911	1.0136	0.690705	1.46748	0.142244	0.685926
YGL208W	407.041	0.749735	0.293176	2.55729	0.0105492	0.156228
YGL207W	2720.34	-0.324249	0.226263	-1.43306	0.15184	0.701704
YGL206C	2154.88	-0.0316082	0.314285	-0.100572	0.919891	0.997717
YGL205W	25.8833	0.876871	0.615525	1.42459	0.154276	0.70782
tH(GUG)G1	4.04397	-0.350657	1.18059	-0.297019	0.766452	0.996595
YGL204C	43.7887	0.0243893	0.50558	0.0482403	0.961525	0.997717
YGL203C	884.268	-0.145786	0.243731	-0.598144	0.549744	0.974175
tK(UUU)G1	0.115567	-0.0272613	4.08047	-0.00668092	0.994669	NA
YGL202W	3983.53	-0.360201	0.249993	-1.44084	0.149629	0.697989
YGL201C	806.551	-0.333213	0.374151	-0.890583	0.373153	0.927719
tK(CUU)G1	0.686152	0.875519	2.59202	0.337775	0.735533	NA
YGL200C	3970.08	-0.253575	0.301553	-0.840897	0.400406	0.937018
YGL199C	10.7679	0.540457	0.791872	0.682506	0.494919	0.961757
YGL198W	784.413	-0.334648	0.27818	-1.20299	0.22898	0.828817
YGL197W	1384.8	0.46336	0.363027	1.27638	0.201821	0.798215
YGL196W	758.275	0.0227159	0.3701	0.0613778	0.951058	0.997717
YGL195W	2639.89	0.0597471	0.357421	0.167162	0.867243	0.997055
YGL194C-A	27.2422	-0.270987	0.512578	-0.528676	0.597031	0.982407
YGL194C	144.768	-0.0228429	0.331439	-0.0689206	0.945053	0.997717
YGL193C	2.42231	-1.3636	1.59866	-0.852966	0.393678	0.933359
YGL192W	358.709	0.0866272	0.290699	0.297996	0.765706	0.996595
YGL191W	1655.91	-0.238689	0.407405	-0.585877	0.557958	0.978143
YGL190C	1019.29	-0.308925	0.30767	-1.00408	0.31534	0.89404
YGL189C	15640	-0.0838124	0.343439	-0.244039	0.807201	0.996595
YGL188C-A	83.5261	0.464233	0.393187	1.18069	0.237725	0.843617
YGL188C	113.907	-0.091513	0.562322	-0.162741	0.870722	0.997055
YGL187C	2225.66	-0.644404	0.396195	-1.62648	0.103848	0.592141
YGL186C	1334.26	-0.637474	0.506421	-1.25878	0.208109	0.805697
YGL185C	194.867	0.484019	0.517731	0.934885	0.349848	0.918632
YGL184C	600.406	2.0334	1.61595	1.25834	0.20827	0.805697
YGL183C	29.1341	0.564831	0.914752	0.617469	0.536925	0.972316
YGL182C	0.346223	-1.45737	3.99779	-0.364543	0.715453	NA
YGL181W	1031.57	0.189386	0.308893	0.613113	0.539802	0.972316
YGL180W	377.409	0.335267	0.379613	0.883181	0.377138	0.92796
YGL179C	227.41	-0.360398	0.375655	-0.959387	0.337364	0.913178
YGL178W	801.853	0.222243	0.301078	0.738158	0.460418	0.951401
YGL177W	14.269	0.130813	0.632985	0.20666	0.836275	0.996595
YGL176C	346.738	-0.0995471	0.371796	-0.267747	0.788894	0.996595
YGL175C	103.005	-0.637434	0.362209	-1.75985	0.0784332	0.516651
YGL174W	267.329	-0.0359255	0.259366	-0.138513	0.889835	0.997055
YGL173C	2423.83	0.0573998	0.286172	0.200578	0.841028	0.996595
YGL172W	1092.81	-0.158463	0.249977	-0.63391	0.526139	0.970877
YGL171W	1015.11	0.242442	0.388289	0.624384	0.532375	0.972098
YGL170C	7.78048	-0.123799	0.799712	-0.154804	0.876975	0.997055
tK(CUU)G2	0	NA	NA	NA	NA	NA
YGL169W	611.827	0.739493	0.403971	1.83056	0.0671666	0.47615
YGL168W	0.586478	1.86366	3.50208	0.532159	0.594616	NA
YGL167C	2789.96	0.0390937	0.288796	0.135368	0.892321	0.997055
YGL166W	704.868	0.177013	0.437388	0.404706	0.685694	0.991162
YGL165C	5.64743	-0.970903	1.29931	-0.747247	0.454915	0.950871
YGL164C	570.084	-0.195389	0.256217	-0.762593	0.445706	0.944534
YGL163C	696.283	-0.167534	0.352202	-0.475675	0.634306	0.98937
YGL162W	83.4033	0.852032	0.567081	1.50249	0.132972	0.663319
YGL161C	1223.96	-0.00890127	0.308625	-0.0288417	0.976991	0.997901
YGL160W	798.536	0.0348572	0.448647	0.0776942	0.938071	0.997717
YGL159W	356.619	0.402636	0.426972	0.943003	0.345679	0.91742
tL(CAA)G1	0.115089	-0.0272613	4.08047	-0.00668092	0.994669	NA
YGL158W	55.2327	1.58368	0.695933	2.27562	0.0228685	0.245739
YGL157W	971.922	0.644379	0.254162	2.53531	0.0112347	0.161694
YGL156W	467.039	-0.622967	0.583795	-1.0671	0.285927	0.876448
YGL155W	535.507	0.276042	0.253425	1.08924	0.276046	0.875135
YGL154C	104.523	0.0450901	0.424479	0.106224	0.915404	0.997717
YGL153W	380.685	-0.430421	0.263036	-1.63636	0.101765	0.58814
YGL152C	1.52289	-1.14017	2.0363	-0.559923	0.575532	NA
YGL151W	687.492	0.439447	0.32088	1.36951	0.170841	0.744292
YGL150C	1563.77	-0.398873	0.231138	-1.72569	0.0844026	0.53668
YGL149W	2.98648	0.24732	1.27339	0.194222	0.846002	0.996595
YGL148W	4400.58	-0.134846	0.324356	-0.415734	0.677605	0.991162
YGL147C	17916.2	0.00516718	0.357702	0.0144455	0.988475	0.998331
YGL146C	82.3511	-0.880954	0.500329	-1.76075	0.0782812	0.516212
YGL145W	615.026	0.103581	0.267705	0.386923	0.698813	0.991162
YGL144C	325.78	0.0365136	0.302538	0.120691	0.903936	0.997592
YGL143C	777.606	0.756894	0.271186	2.79105	0.00525377	0.0956914
YGL142C	455.579	0.0843522	0.269993	0.312423	0.754719	0.996595
YGL141W	524.563	-0.121118	0.293202	-0.413088	0.679542	0.991162
YGL140C	734.409	0.0617639	0.220291	0.280374	0.779191	0.996595
YGL139W	709.014	-0.0524777	0.243034	-0.215928	0.829044	0.996595
YGL138C	1.23787	0.156417	1.87756	0.0833086	0.933606	NA
YGL137W	3764.75	-0.163184	0.257848	-0.63287	0.526819	0.970916
YGL136C	400.398	0.275942	0.373086	0.739619	0.459531	0.951401
YGL135W	17026.6	0.148123	0.329723	0.449233	0.653263	0.989867
YGL134W	439.247	0.523936	0.321892	1.62768	0.103593	0.592141
YGL133W	714.208	-0.206478	0.267545	-0.77175	0.440262	0.944534
YGL132W	1.14469	4.11112	2.35696	1.74425	0.0811162	NA
YGL131C	271.653	-0.127289	0.316733	-0.401881	0.687772	0.991162
YGL130W	712.604	0.0679547	0.237583	0.286025	0.774859	0.996595
YGL129C	1980.48	0.674025	0.290796	2.31786	0.0204567	0.229898
YGL128C	157.569	-0.213761	0.350798	-0.609357	0.542288	0.972316
YGL127C	362.552	-0.370475	0.318118	-1.16458	0.244188	0.846362
YGL126W	930.56	-0.379755	0.383194	-0.991025	0.321673	0.899793
YGL125W	266.868	0.470142	0.477797	0.983978	0.325126	0.903046
YGL124C	343.917	0.107734	0.323	0.333543	0.738724	0.995136
YGL123W	52794.3	0.00357604	0.318547	0.0112261	0.991043	0.998452
YGL123C-A	40.2158	-2.15962	0.893529	-2.41695	0.015651	0.196352
YGL122C	1244.54	-0.109953	0.279747	-0.393046	0.694286	0.991162
YGL121C	92.5313	-0.0698767	0.669633	-0.104351	0.916891	0.997717
YGL120C	1880.79	-0.0501967	0.389424	-0.1289	0.897437	0.997055
YGL119W	541.235	0.00303389	0.263911	0.0114959	0.990828	0.998452
tW(CCA)G1	0.351261	0.934519	4.08047	0.229022	0.818852	NA
YGL118C	0.230178	-0.871248	4.04262	-0.215516	0.829365	NA
YGL117W	159.164	-0.0440383	0.357297	-0.123254	0.901906	0.997116
YGL116W	455.151	-0.496945	0.335583	-1.48084	0.138649	0.67723
YGL115W	1753.44	0.476266	0.240228	1.98256	0.0474165	0.386426
YGL114W	736.795	0.208313	0.252402	0.825325	0.409187	0.940494
YGL113W	394.916	0.169218	0.297617	0.568578	0.569642	0.978276
YGL112C	938.519	-0.0309772	0.224156	-0.138195	0.890086	0.997055
YGL111W	1206.29	0.226273	0.398933	0.567195	0.570582	0.978276
YGL110C	645.521	0.0823795	0.237693	0.346579	0.728907	0.994338
YGL109W	1.76852	1.45937	1.89176	0.771437	0.440448	0.944534
YGL108C	375.542	-0.172988	0.30451	-0.568086	0.569977	0.978276
YGL107C	1444.15	0.858329	0.35807	2.3971	0.0165255	0.203523
YGL106W	1963.57	0.0244988	0.303892	0.0806167	0.935747	0.997717
YGL105W	6057.15	-0.323383	0.273727	-1.18141	0.237441	0.843115
YGL104C	432.216	-0.239886	0.381368	-0.629013	0.529341	0.971154
YGL103W	25759.4	0.086539	0.334514	0.258701	0.795866	0.996595
YGL102C	36.9058	-2.3066	0.947267	-2.43501	NA	NA
YGL101W	791.888	0.309973	0.42551	0.728472	0.466324	0.952741
YGL100W	1076.58	-0.0760697	0.252536	-0.301223	0.763244	0.996595
YGL099W	974.232	0.00160099	0.43546	0.00367655	0.997067	0.999303
snR82	73.6917	-0.184245	0.341958	-0.538794	0.590029	0.982407
YGL098W	479.628	-0.0569581	0.297315	-0.191575	0.848075	0.996595
tH(GUG)G2	0.389608	-1.61242	3.98861	-0.404256	0.686025	NA
YGL097W	1677.14	-0.118606	0.283466	-0.418413	0.675645	0.991162
YGL096W	272.418	-1.04803	0.316321	-3.3132	0.000922355	0.0273339
tE(UUC)G1	11.2149	1.94196	0.868221	2.23671	0.0253052	0.257611
YGL095C	637.12	0.172135	0.27994	0.614898	0.538622	0.972316
YGL094C	954.383	0.0395536	0.294224	0.134434	0.89306	0.997055
YGL093W	609.289	-0.224578	0.263742	-0.851509	0.394487	0.933359
YGL092W	1632.39	0.213467	0.300706	0.709885	0.477775	0.954051
YGL091C	576.098	0.0837614	0.287582	0.291261	0.770852	0.996595
YGL090W	321.299	0.185491	0.288875	0.642113	0.5208	0.970224
YGL089C	1.41481	0.963954	1.70079	0.566769	0.570871	NA
YGL088W	0.115567	-0.0272613	4.08047	-0.00668092	0.994669	NA
snR10	5.63583	0.983273	0.976056	1.00739	0.313745	0.893121
YGL087C	650.626	-0.212288	0.358947	-0.591419	0.55424	0.975972
YGL086W	554.572	0.163867	0.266975	0.613792	0.539352	0.972316
YGL085W	275.065	-0.0975936	0.250922	-0.388941	0.69732	0.991162
YGL084C	837.314	0.0813961	0.297295	0.273789	0.784247	0.996595
YGL083W	465.75	0.068482	0.337913	0.202661	0.8394	0.996595
YGL082W	1279.65	-0.282968	0.267354	-1.0584	0.289871	0.876448
YGL081W	31.4547	-0.978544	0.543281	-1.80117	0.0716754	0.488285
YGL080W	783.184	0.306577	0.323316	0.948227	0.343014	0.916978
YGL079W	264.39	0.276132	0.29108	0.948644	0.342802	0.916978
YGL078C	2660.77	0.0915786	0.451626	0.202775	0.839311	0.996595
YGL077C	2097.35	-0.396862	0.397164	-0.999241	0.317678	0.896643
YGL076C	13037.8	-0.236372	0.323438	-0.73081	0.464895	0.952611
snR39	18.0186	0.357996	0.898767	0.398319	0.690395	0.991162
snR39B	9.24334	1.12524	1.10636	1.01707	0.309122	0.891739
YGL075C	239.812	-0.202463	0.304339	-0.665255	0.505887	0.965652
YGL074C	0.350783	0.934519	4.08047	0.229022	0.818852	NA
YGL073W	675.142	-0.407326	0.267028	-1.5254	0.127159	0.649224
YGL072C	99.4811	2.74389	0.44424	6.17659	6.54994e-10	2.82885e-07
YGL071W	629.163	1.30676	0.296262	4.41083	1.02974e-05	0.00087702
YGL070C	854.084	0.091402	0.236101	0.387132	0.698659	0.991162
YGL069C	1.12948	-1.82884	2.49078	-0.734246	0.462799	NA
YGL068W	3836.33	0.714628	0.307973	2.32042	0.020318	0.229651
YGL067W	394.056	0.0714924	0.244222	0.292735	0.769725	0.996595
YGL066W	662.845	-0.109154	0.251132	-0.434646	0.66382	0.989867
YGL065C	476.131	-0.119401	0.303481	-0.393439	0.693995	0.991162
YGL064C	664.601	1.00811	0.405618	2.48538	0.0129415	0.174527
YGL063W	241.965	0.425102	0.329213	1.29127	0.196611	0.787109
YGL063C-A	2.36581	1.24221	1.60305	0.774902	0.438398	0.944534
YGL062W	2758.06	-1.53228	0.494379	-3.0994	0.0019391	0.045099
YGL061C	291.671	0.0923806	0.290764	0.317717	0.750699	0.996595
YGL060W	373.622	0.0722298	0.26547	0.272083	0.785558	0.996595
YGL059W	333.326	-0.0757384	0.360132	-0.210308	0.833428	0.996595
YGL058W	716.015	0.36018	0.240103	1.50011	0.133586	0.663759
YGL057C	181.929	0.0149282	0.325958	0.0457978	0.963471	0.997717
YGL056C	1799.08	-0.26315	0.362674	-0.725583	0.468094	0.953202
YGL055W	31552.2	-1.89969	0.450363	-4.21812	2.46343e-05	0.00186126
YGL054C	1292.18	0.467685	0.352092	1.3283	0.184078	0.770641
tE(UUC)G2	1.28998	3.17879	2.13323	1.49013	0.136191	NA
YGL053W	38.6088	0.322447	0.410168	0.786133	0.431789	0.944394
YGL052W	0.249001	1.89629	4.08047	0.464724	0.642129	NA
YGL051W	1.15721	-1.9507	2.11049	-0.924287	0.355337	NA
tR(UCU)G1	0.4545	2.77989	3.75861	0.739607	0.459538	NA
YGL050W	710.606	-0.191788	0.231742	-0.827593	0.407901	0.940494
YGL049C	2150.33	-0.423811	0.232157	-1.82554	0.0679201	0.478807
YGL048C	3448.71	-0.0716491	0.32774	-0.218616	0.826949	0.996595
YGL047W	329.161	-0.13664	0.359006	-0.380608	0.703494	0.991861
tV(AAC)G1	0	NA	NA	NA	NA	NA
YGL045W	365.731	-0.37233	0.417057	-0.892756	0.371988	0.927719
YGL044C	615.083	0.180482	0.271182	0.66554	0.505705	0.965652
YGL043W	985.88	0.0432452	0.290028	0.149107	0.881469	0.997055
YGL042C	0.932223	0.0122386	2.62291	0.00466602	0.996277	NA
YGL041C-B	4.14958	0.0998019	1.25554	0.0794893	0.936643	0.997717
YGL041W-A	541.046	0.0517341	0.253808	0.203832	0.838485	0.996595
YGL041C	9.55344	0.463787	0.910573	0.509335	0.610517	0.986791
YGL040C	2595.78	-0.201389	0.239773	-0.839916	0.400956	0.937579
tL(CAA)G2	0.877348	1.49024	2.38528	0.624764	0.532126	NA
YGL039W	393.236	-0.73822	0.345207	-2.13849	0.0324772	0.306858
YGL038C	906.931	-0.637565	0.337037	-1.89168	0.058534	0.440243
YGL037C	7817.3	0.0379592	0.459364	0.0826341	0.934142	0.997717
YGL036W	665.142	-0.0504014	0.257863	-0.195458	0.845034	0.996595
YGL035C	1291.13	-0.300318	0.472253	-0.635925	0.524825	0.970224
YGL034C	1.66995	-0.724043	1.93487	-0.374207	0.70825	0.992733
YGL033W	6.13201	-0.250369	1.31793	-0.189972	0.849331	0.996595
YGL032C	2.79177	0.998706	1.535	0.650624	0.515289	0.968891
YGL031C	20230.4	0.112525	0.325715	0.34547	0.729741	0.994338
YGL030W	15663.7	-0.412849	0.321833	-1.2828	0.199561	0.793912
YGL029W	892.77	0.096359	0.440234	0.218881	0.826743	0.996595
tF(GAA)G	0.335368	0.934519	4.08047	0.229022	0.818852	NA
YGL028C	939.057	-0.202835	0.483098	-0.419862	0.674586	0.991162
YGL027C	885.916	-0.332452	0.262319	-1.26736	0.205028	0.799991
YGL026C	2192.9	-0.489462	0.251805	-1.94382	0.0519177	0.409317
YGL025C	449.575	-0.475227	0.293433	-1.61954	0.10533	0.595523
YGL024W	0.389608	-1.61242	3.98861	-0.404256	0.686025	NA
YGL023C	1015.77	-0.328211	0.298293	-1.1003	0.271201	0.870926
YGL022W	2782.59	-0.282066	0.232482	-1.21328	0.225022	0.823674
YGL021W	476.168	-0.253622	0.331896	-0.764159	0.444773	0.944534
YGL020C	954.365	0.138573	0.266154	0.52065	0.60261	0.983266
YGL019W	1528.45	-0.183968	0.282256	-0.651777	0.514545	0.968136
YGL018C	378.336	-0.0639586	0.277267	-0.230676	0.817567	0.996595
YGL017W	418.353	-0.404184	0.33905	-1.19211	0.233218	0.835469
YGL016W	440.331	0.43534	0.399715	1.08913	0.276099	0.875135
YGL015C	2.61597	-0.821085	1.51938	-0.540409	0.588915	0.982407
YGL014W	1296.72	-0.00459326	0.312808	-0.014684	0.988284	0.998331
YGL014C-A	0.115567	-0.0272613	4.08047	-0.00668092	0.994669	NA
YGL013C	588.586	0.256404	0.241792	1.06043	0.288948	0.876448
YGL012W	4119.03	-0.604529	0.229705	-2.63177	0.00849426	0.133069
YGL011C	2328.51	-0.142797	0.307756	-0.463993	0.642653	0.98937
YGL010W	171.325	0.374311	0.424031	0.882744	0.377375	0.92796
YGL009C	3222.23	-1.25677	0.325535	-3.86062	0.000113099	0.00565214
YGL008C	25058.9	-0.243977	0.317044	-0.769537	0.441575	0.944534
YGL007C-A	9.3384	-0.135569	0.778771	-0.17408	0.861803	0.997055
YGL007W	4.84483	-0.0194587	1.10781	-0.017565	0.985986	0.998331
YGL006W-A	29.8566	0.952353	0.687659	1.38492	0.166076	0.736699
YGL006W	3011.36	0.322026	0.505457	0.637098	0.524061	0.970224
YGL005C	441.219	0.168161	0.356903	0.471169	0.63752	0.98937
YGL004C	487.109	-0.102766	0.249958	-0.411132	0.680976	0.991162
YGL003C	671.537	0.0670354	0.336417	0.199263	0.842057	0.996595
YGL002W	502.353	0.446779	0.261124	1.71098	0.0870841	0.547399
YGL001C	3635.31	-0.613467	0.455529	-1.34671	0.178073	0.756184
YGR001C	693.953	-0.000760526	0.329603	-0.0023074	0.998159	0.999303
YGR002C	654.821	0.0185728	0.244378	0.0760002	0.939419	0.997717
YGR003W	282.846	0.654518	0.313395	2.08848	0.0367547	0.329667
YGR004W	287.825	-0.390762	0.287343	-1.35991	0.173857	0.749333
YGR005C	1512.4	-0.371173	0.236486	-1.56954	0.116523	0.618625
YGR006W	153.807	-0.139109	0.343977	-0.404414	0.685908	0.991162
YGR007W	945.11	-0.0634669	0.2454	-0.258626	0.795923	0.996595
YGR008C	5801.96	-0.761722	0.525318	-1.45002	0.147053	0.693627
YGR009C	900.636	-0.124412	0.255557	-0.486826	0.626382	0.98937
YGR010W	236.917	-0.0682015	0.300524	-0.226942	0.820469	0.996595
YGR011W	2.06296	2.30898	1.88239	1.22662	0.219965	0.818037
YGR012W	864.629	-0.0193025	0.273652	-0.0705365	0.943767	0.997717
YGR013W	611.716	-0.152018	0.26712	-0.569099	0.569289	0.978276
YGR014W	1001.77	0.0875168	0.358917	0.243836	0.807358	0.996595
YGR015C	143.769	-0.0158532	0.357922	-0.0442924	0.964671	0.997717
YGR016W	47.4111	-0.010888	0.40284	-0.0270281	0.978437	0.997901
YGR017W	1458.36	0.101094	0.237331	0.42596	0.670137	0.991162
YGR018C	3.42096	-1.44159	1.23053	-1.17152	0.241392	0.844922
YGR019W	1356.48	-0.675955	0.402151	-1.68085	0.0927921	0.561114
YGR020C	2773.99	-0.470897	0.245912	-1.9149	0.0555048	0.429204
YGR021W	1134.38	0.898866	0.285994	3.14295	0.00167254	0.0406179
YGR022C	1.12683	1.94001	2.20477	0.879913	0.378907	NA
YGR023W	581.741	0.113308	0.467263	0.242493	0.808398	0.996595
tD(GUC)G1	1.2267	-3.27357	2.30404	-1.4208	0.155376	NA
YGR024C	655.036	0.530591	0.352356	1.50584	0.132109	0.66092
YGR025W	1.92418	0.469091	1.88107	0.249375	0.803071	0.996595
YGR026W	1383.5	-0.275444	0.35223	-0.782	0.434215	0.944394
YGR027C	13529	-0.0453675	0.309275	-0.14669	0.883377	0.997055
YGR027W-A	0	NA	NA	NA	NA	NA
YGR027W-B	1.23783	0.195478	2.44028	0.0801046	0.936154	NA
tE(UUC)G3	0.805283	2.41771	2.46301	0.981608	0.326293	NA
YGR028W	1039.01	0.232438	0.325143	0.714878	0.474684	0.954051
YGR029W	604.992	0.172781	0.291259	0.59322	0.553034	0.975468
tD(GUC)G2	4.18794	0.913903	1.05538	0.865948	0.386519	0.931574
snR46	54.9919	1.69266	0.713821	2.37127	0.017727	0.212689
YGR030C	109.946	0.453888	0.45786	0.991326	0.321526	0.899793
YGR031W	730.347	-0.818882	0.363767	-2.25112	0.0243782	0.25329
YGR031C-A	1.99284	-0.141289	1.87894	-0.075196	0.940059	0.997717
YGR032W	1199.72	-0.473181	0.473112	-1.00015	0.31724	0.896431
YGR033C	764.498	0.367702	0.281557	1.30596	0.191566	0.778368
YGR034W	15199.2	-0.00992192	0.31681	-0.0313182	0.975016	0.997717
YGR035C	632.731	-0.24248	0.646461	-0.375088	0.707595	0.992733
YGR035W-A	0	NA	NA	NA	NA	NA
YGR036C	273.601	-0.203011	0.383834	-0.528904	0.596872	0.982407
YGR037C	5260.22	-1.54366	0.260464	-5.92659	3.09291e-09	1.10017e-06
YGR038W	431.202	0.424529	0.253597	1.67403	0.0941248	0.564497
tS(AGA)G	0.479657	0.0834769	3.22613	0.0258753	0.979357	NA
YGR038C-B	1.68686	0.0947973	1.71304	0.0553386	0.955869	0.997717
YGR038C-A	0	NA	NA	NA	NA	NA
YGR039W	4.92409	1.29076	1.07483	1.2009	0.229791	0.830181
YGR040W	354.874	0.0839602	0.325306	0.258096	0.796333	0.996595
YGR041W	544.819	-0.579914	0.467312	-1.24096	0.214622	0.810937
YGR042W	360.381	0.103578	0.239513	0.432454	0.665411	0.990011
YGR043C	38.2934	-1.07902	0.672599	-1.60425	0.108658	0.601057
YGR044C	9.33324	-0.916132	0.993692	-0.921947	0.356556	0.920621
YGR045C	10.8413	-1.28934	0.735604	-1.75276	0.0796431	0.518967
YGR046W	579.897	-0.0650166	0.265809	-0.244599	0.806767	0.996595
YGR047C	589.098	-0.138501	0.242158	-0.571944	0.56736	0.978276
YGR048W	852.183	-0.125539	0.341169	-0.367966	0.712899	0.992733
YGR049W	2321.64	-2.12608	0.436475	-4.87102	1.11022e-06	0.00015258
YGR050C	41.1706	0.590031	0.470818	1.2532	0.210131	0.805697
YGR051C	1.75647	-0.604249	1.7085	-0.353673	0.723584	0.994338
YGR052W	678.634	-0.907742	1.37696	-0.659235	0.509745	0.966806
YGR053C	96.3871	0.393622	0.424568	0.927112	0.353868	0.919418
YGR054W	4929.06	0.118876	0.29037	0.409393	0.682252	0.991162
YGR055W	3194.65	0.484591	0.425103	1.13994	0.254312	0.853398
YGR056W	644.162	-0.0440867	0.262618	-0.167874	0.866682	0.997055
YGR057C	358.44	0.0901646	0.333338	0.27049	0.786783	0.996595
YGR058W	370.723	-0.25683	0.247817	-1.03637	0.300029	0.876886
YGR059W	4.96966	-0.359554	1.09377	-0.32873	0.74236	0.995796
snR48	19.6308	0.42678	0.567149	0.752502	0.451749	0.948396
YGR060W	11489.2	-1.72033	0.267145	-6.4397	1.19711e-10	6.58083e-08
YGR061C	10912.2	-0.343728	0.45279	-0.759134	0.447772	0.946247
YGR062C	692.92	0.259412	0.300728	0.862612	0.388351	0.932482
YGR063C	772.009	-0.0565201	0.301343	-0.187561	0.851221	0.996595
YGR064W	6.98967	0.116206	0.823754	0.141069	0.887816	0.997055
YGR065C	282.562	0.569493	0.280026	2.03371	0.0419805	0.359797
YGR066C	29.5502	-0.68053	0.811612	-0.838491	0.401755	0.937624
YGR067C	8.47737	-0.286181	0.898932	-0.318357	0.750215	0.996595
YGR068C	375.399	-0.77587	0.322318	-2.40716	0.0160773	0.199629
YGR068W-A	0.722007	-2.51182	3.16817	-0.79283	0.427877	NA
YGR069W	2.25901	0.166818	1.64273	0.101549	0.919115	0.997717
YGR070W	555.997	-0.574468	0.313559	-1.83209	0.0669378	0.475442
YGR071C	393.694	0.18848	0.375569	0.501852	0.615772	0.98913
YGR072W	572.657	0.122669	0.286381	0.428344	0.668401	0.991162
YGR073C	26.2597	-0.133675	0.481582	-0.277575	0.781338	0.996595
YGR074W	574.665	-0.0646652	0.233785	-0.276601	0.782086	0.996595
YGR075C	93.57	0.0432558	0.377119	0.114701	0.908682	0.997592
YGR076C	1214.81	1.31928	0.234763	5.61961	1.9139e-08	4.13335e-06
YGR077C	435.677	-0.206998	0.27023	-0.766009	0.443671	0.944534
YGR078C	710.656	-0.568688	0.388528	-1.4637	0.143276	0.687683
YGR079W	614.083	-0.937651	1.09569	-0.85576	0.392131	0.933359
YGR080W	1244.18	-0.102138	0.312013	-0.327352	0.743401	0.996398
YGR081C	349.873	0.29972	0.439534	0.681904	0.495299	0.961757
YGR082W	2654.88	0.498239	0.331966	1.50088	0.133388	0.663319
YGR083C	1469.82	-0.143845	0.272633	-0.527612	0.597768	0.982407
YGR084C	2167.84	0.889376	0.341286	2.60596	0.00916177	0.14097
YGR085C	8693.06	0.406291	0.396309	1.02519	0.305276	0.887148
YGR086C	10151	-0.404784	0.275108	-1.47136	0.141193	0.684733
YGR087C	8.81881	-0.711847	0.98007	-0.726322	0.467641	0.953202
YGR088W	1961.23	-1.48899	1.20037	-1.24044	0.214812	0.810937
YGR089W	927.174	0.266727	0.322676	0.826611	0.408458	0.940494
tT(UGU)G1	0.205499	1.89629	4.08047	0.464724	0.642129	NA
YGR090W	1655.79	0.264353	0.379858	0.695927	0.486474	0.955101
YGR091W	373.865	0.0604373	0.271588	0.222533	0.823899	0.996595
YGR092W	474.914	-0.405685	0.289945	-1.39918	0.16176	0.7251
YGR093W	597.024	0.0855111	0.310667	0.27525	0.783124	0.996595
YGR094W	9329.12	0.0522702	0.298343	0.175202	0.860921	0.997055
YGR095C	776.321	0.21477	0.302142	0.710824	0.477193	0.954051
YGR096W	165.355	0.208296	0.349652	0.595723	0.55136	0.974175
YGR097W	1741.01	0.139411	0.265117	0.525846	0.598995	0.982407
YGR098C	289.601	-0.007371	0.448828	-0.0164228	0.986897	0.998331
YGR099W	305.986	-0.179145	0.334194	-0.53605	0.591924	0.982407
YGR100W	936.588	-0.149889	0.255104	-0.58756	0.556827	0.977682
YGR101W	570.426	0.310451	0.258848	1.19936	0.230389	0.830666
YGR102C	228.219	-0.148123	0.276958	-0.534823	0.592773	0.982407
YGR103W	3756.4	0.370156	0.418058	0.885417	0.375932	0.92796
YGR104C	353.105	0.265388	0.260116	1.02027	0.307601	0.890409
YGR105W	588.318	0.273896	0.33385	0.820416	0.411979	0.940494
YGR106C	2229.64	0.0800237	0.361967	0.22108	0.82503	0.996595
tL(GAG)G	0.205499	1.89629	4.08047	0.464724	0.642129	NA
tK(UUU)G2	1.40864	-1.10921	2.08894	-0.530991	0.595425	NA
YGR107W	7.93843	-0.30891	1.03929	-0.297231	0.76629	0.996595
YGR108W	1169.15	-1.25967	0.387902	-3.24741	0.00116462	0.0318662
YGR109C	94.6001	-1.4207	0.670188	-2.11985	0.0340188	0.312631
tC(GCA)G	0	NA	NA	NA	NA	NA
YGR109W-A	0	NA	NA	NA	NA	NA
YGR109W-B	955.201	-0.0426163	0.273789	-0.155654	0.876306	0.997055
YGR110W	98.8171	1.20127	0.533287	2.25258	0.0242854	0.25276
YGR111W	677.423	-0.0261718	0.396747	-0.0659661	0.947405	0.997717
YGR112W	868.359	0.398551	0.319082	1.24905	0.211645	0.80834
YGR113W	650.014	-0.273891	0.26209	-1.04503	0.296011	0.876811
YGR114C	0	NA	NA	NA	NA	NA
YGR115C	1.46288	-2.3123	2.30687	-1.00235	0.316172	NA
YGR116W	3047.29	-0.0832746	0.238229	-0.349556	0.726672	0.994338
YGR117C	358.448	0.157504	0.309841	0.508338	0.611216	0.986791
YGR118W	15099.4	0.216578	0.349599	0.619505	0.535584	0.972316
YGR119C	1678.49	-0.150788	0.233672	-0.645296	0.518735	0.970224
YGR120C	310.941	0.105488	0.299152	0.352623	0.724371	0.994338
tN(GUU)G	0.787894	0.351019	2.78616	0.125986	0.899743	NA
YGR121C	1278.51	-1.59144	0.563281	-2.8253	0.00472362	0.0878883
YGR121W-A	3.00817	-0.12793	1.40342	-0.0911556	0.927369	0.997717
YGR122W	630.819	0.371439	0.346485	1.07202	0.283711	0.876448
YGR122C-A	0.205499	1.89629	4.08047	0.464724	0.642129	NA
tR(UCU)G3	0.855958	-1.32264	2.3923	-0.552873	0.58035	NA
YGR123C	932.967	0.472232	0.38032	1.24167	0.214359	0.810937
tI(AAU)G	2.00735	-0.320168	1.644	-0.19475	0.845589	0.996595
YGR124W	6548.94	-0.280694	0.312222	-0.89902	0.368642	0.927719
YGR125W	479.419	-0.107338	0.336073	-0.319388	0.749432	0.996595
YGR126W	142.769	0.340633	0.326292	1.04395	0.296507	0.876811
YGR127W	325.505	-0.217894	0.317686	-0.685879	0.49279	0.960328
YGR128C	840.159	0.202575	0.433598	0.467196	0.640359	0.98937
YGR129W	278.338	-0.262504	0.289768	-0.905913	0.364982	0.926941
YGR130C	3338.9	-0.211085	0.294694	-0.716285	0.473815	0.954051
YGR131W	160.344	-0.767875	0.343646	-2.23449	0.0254508	0.258195
YGR132C	4015.54	0.532975	0.25182	2.1165	0.0343026	0.314285
YGR133W	247.16	0.110847	0.33042	0.335473	0.737268	0.994724
YGR134W	422.04	0.0951071	0.277247	0.34304	0.731568	0.994724
YGR135W	2538.87	-0.0200726	0.288072	-0.0696789	0.944449	0.997717
YGR136W	730.843	0.226208	0.341907	0.661606	0.508224	0.966751
YGR137W	58.2824	0.267382	0.462151	0.578561	0.562886	0.978276
YGR138C	2653.26	0.581546	0.499115	1.16515	0.243957	0.846362
YGR139W	0.701567	1.0154	3.30876	0.306882	0.758933	NA
YGR140W	411.56	0.405544	0.324902	1.2482	0.211956	0.80834
YGR141W	430.434	-0.0102661	0.323704	-0.0317147	0.9747	0.997717
YGR142W	949.334	3.08355	1.44266	2.1374	NA	NA
tA(AGC)G	0.249001	1.89629	4.08047	0.464724	0.642129	NA
YGR143W	810.861	-0.186058	0.312413	-0.595552	0.551475	0.974175
tG(UCC)G	0.480653	0.0156026	3.22899	0.00483204	0.996145	NA
YGR144W	14.2464	0.992621	0.627257	1.58248	0.11354	0.609759
YGR145W	1053.93	0.474321	0.455455	1.04142	0.29768	0.876811
YGR146C	207.182	0.496609	0.471972	1.0522	0.292708	0.876448
YGR146C-A	4.14507	0.929452	1.02866	0.903559	0.366229	0.927675
YGR147C	1518.37	0.53118	0.327449	1.62217	0.104766	0.594709
YGR148C	14563.8	0.176761	0.348033	0.507886	0.611533	0.986791
YGR149W	493.569	0.0281045	0.593409	0.047361	0.962225	0.997717
YGR150C	1926.76	1.01565	0.279218	3.63748	0.00027532	0.0111736
tA(UGC)G	1.10088	-1.78647	2.47839	-0.720819	0.471021	NA
YGR151C	0	NA	NA	NA	NA	NA
YGR152C	734.135	-0.186269	0.290098	-0.64209	0.520814	0.970224
YGR153W	90.1021	-0.459755	0.362279	-1.26906	0.204418	0.799838
YGR154C	234.31	0.379484	0.280192	1.35437	0.175617	0.752233
[truncated: 5,129 more rows]
