# Supplementary material for: Integrative Omics Analysis Reveals a Limited Transcriptional Shock After Yeast Interspecies Hybridization
Source: Front Genet. 2020 May 7;11:404. doi: 10.3389/fgene.2020.00404 (PMC7221068; doi:10.3389/fgene.2020.00404)
Supplement: Supplementary file 3 [file Table_3.XLSX]

## Sheet: Table3
Supplementary table 3. Comparison between SU parental vs SU in hybrid background at 30 C. A. DE analysis; B. list of DE genes; C. GO analysis of DE genes.
A.								B.*				C.
gene	baseMean	log2FoldChange	lfcSE	stat	pvalue	padj		Regulation	SU_gene	SC_ortholog		GO category	Regulation	GOID	TERM	CORRECTED_PVALUE	UNCORRECTED_PVALUE	NUM_LIST_ANNOTATIONS	LIST_SIZE	TOTAL_NUM_ANNOTATIONS	POPULATION_SIZE	FDR_RATE	EXPECTED_FALSE_POSITIVES	ANNOTATED_GENES
Sbay_1.1	203.291	-1.39316	0.495436	-2.81198	0.00492369	0.0408011		Up-regulated	Sbay_10.499	YLR382C		Biological Process	Up-regulated	GO:0140053	mitochondrial gene expression	3.33635e-07	1.33454e-09	13	54	196	7166	0	0	YPR166C, YBR268W, YNL185C, YLR382C, YDR268W, YOL023W, YML009C, YPL097W, YKR006C, YGL236C, YIL070C, YGL143C, YLR069C
Sbay_1.2	0	NA	NA	NA	NA	NA		Up-regulated	Sbay_7.434	YGR144W		Biological Process	Up-regulated	GO:0032543	mitochondrial translation	1.01563e-06	4.06252e-09	12	54	174	7166	0	0	YNL185C, YBR268W, YPR166C, YLR382C, YDR268W, YGL143C, YIL070C, YKR006C, YML009C, YOL023W, YPL097W, YLR069C
Sbay_1.3	97.755	-1.44412	0.53099	-2.71968	0.00653456	0.0503408		Up-regulated	Sbay_10.153	YLR069C		Biological Process	Down-regulated	GO:0009403	toxin biosynthetic process	3.95573e-09	1.43323e-11	5	36	6	7166	0	0	YPR167C, YJR010W, YKL001C, YFR030W, YJR137C
Sbay_1.5	42.1453	0.0739757	0.365115	0.202609	0.83944	0.936138		Up-regulated	Sbay_10.299	YLR205C		Biological Process	Down-regulated	GO:0070813	hydrogen sulfide metabolic process	3.95573e-09	1.43323e-11	5	36	6	7166	0	0	YJR137C, YJR010W, YPR167C, YFR030W, YKL001C
Sbay_1.6	364.285	0.0514423	0.815192	0.0631046	0.949683	0.982537		Up-regulated	Sbay_2.436	YDR268W		Biological Process	Down-regulated	GO:0070814	hydrogen sulfide biosynthetic process	3.95573e-09	1.43323e-11	5	36	6	7166	0	0	YJR137C, YJR010W, YPR167C, YFR030W, YKL001C
Sbay_1.7	2674.91	-0.719412	0.448002	-1.60582	0.108313	0.330959		Up-regulated	Sbay_11.237	YKR006C		Biological Process	Down-regulated	GO:0009404	toxin metabolic process	3.66542e-08	1.32805e-10	5	36	8	7166	0	0	YJR137C, YKL001C, YFR030W, YPR167C, YJR010W
Sbay_1.8	1047.04	-1.16286	0.498743	-2.33157	0.0197233	0.112281		Up-regulated	Sbay_16.214	YPL097W		Biological Process	Down-regulated	GO:0044550	secondary metabolite biosynthetic process	3.66542e-08	1.32805e-10	5	36	8	7166	0	0	YPR167C, YJR010W, YKL001C, YFR030W, YJR137C
Sbay_1.9	361.593	0.418432	0.261969	1.59726	0.110208	0.333793		Up-regulated	Sbay_7.24	YGL236C		Biological Process	Down-regulated	GO:0044283	small molecule biosynthetic process	1.02408e-07	3.71042e-10	14	36	343	7166	0	0	YGR286C, YPL095C, YKL001C, YMR015C, YPR167C, YJR010W, YJR109C, YHR137W, YLR134W, YNR057C, YJR137C, YER055C, YFR030W, YLR056W
Sbay_1.10	517.756	0.5529	0.275548	2.00655	0.0447978	0.191524		Up-regulated	Sbay_12.163	YJR073C		Biological Process	Down-regulated	GO:0000103	sulfate assimilation	1.63756e-07	5.93319e-10	5	36	10	7166	0	0	YJR137C, YFR030W, YKL001C, YJR010W, YPR167C
Sbay_1.11	136.797	0.548093	0.268878	2.03845	0.0415053	0.183575		Up-regulated	Sbay_4.21	YDL223C		Biological Process	Down-regulated	GO:0016053	organic acid biosynthetic process	5.77742e-07	2.09327e-09	11	36	201	7166	0	0	YFR030W, YJR137C, YNR057C, YER055C, YKL001C, YJR010W, YJR109C, YHR137W, YPR167C, YGR286C, YPL095C
Sbay_1.12	249.449	0.604616	0.345896	1.74797	0.0804696	0.275436		Up-regulated	Sbay_10.20	YLL051C		Biological Process	Down-regulated	GO:0046394	carboxylic acid biosynthetic process	5.77742e-07	2.09327e-09	11	36	201	7166	0	0	YFR030W, YJR137C, YNR057C, YER055C, YKL001C, YPR167C, YJR010W, YJR109C, YHR137W, YGR286C, YPL095C
Sbay_1.13	3456.45	0.0713667	0.389559	0.183199	0.854642	0.943245		Up-regulated	Sbay_2.121	YBL005W		Biological Process	Down-regulated	GO:0019748	secondary metabolic process	8.27306e-07	2.99748e-09	5	36	13	7166	0	0	YJR010W, YPR167C, YFR030W, YKL001C, YJR137C
Sbay_1.14	609.868	0.266467	0.34059	0.782368	0.433998	0.700414		Up-regulated	Sbay_12.100	YJR015W		Biological Process	Down-regulated	GO:0044272	sulfur compound biosynthetic process	1.09589e-06	3.97062e-09	8	36	80	7166	0	0	YFR030W, YNR057C, YJR137C, YPR167C, YHR137W, YJR010W, YKL001C, YGR286C
Sbay_1.15	1292.83	-0.280553	0.176632	-1.58835	0.112207	0.336733		Up-regulated	Sbay_9.70	YIL120W		Biological Process	Down-regulated	GO:0019344	cysteine biosynthetic process	1.91648e-06	6.94375e-09	5	36	15	7166	0	0	YKL001C, YFR030W, YPR167C, YJR010W, YJR137C
Sbay_1.16	393.203	0.151774	0.255456	0.594128	0.552426	0.785382		Up-regulated	Sbay_7.53	YGL208W		Biological Process	Down-regulated	GO:0019752	carboxylic acid metabolic process	2.65374e-06	9.61499e-09	14	36	440	7166	0	0	YNL202W, YFR030W, YER055C, YOL002C, YNR057C, YLR134W, YJR137C, YPR167C, YJR010W, YHR137W, YJR109C, YKL001C, YPL095C, YGR286C
Sbay_1.17	378.996	0.357172	0.207219	1.72365	0.0847712	0.284344		Up-regulated	Sbay_4.529	YBR268W		Biological Process	Down-regulated	GO:0043436	oxoacid metabolic process	4.44185e-06	1.60937e-08	14	36	458	7166	0	0	YGR286C, YPL095C, YKL001C, YPR167C, YHR137W, YJR010W, YJR109C, YOL002C, YNR057C, YLR134W, YJR137C, YER055C, YNL202W, YFR030W
Sbay_1.18	385.628	0.979964	0.209471	4.67828	2.89289e-06	8.78189e-05		Up-regulated	Sbay_10.276	YLR179C		Biological Process	Down-regulated	GO:0006082	organic acid metabolic process	4.69684e-06	1.70175e-08	14	36	460	7166	0	0	YFR030W, YNL202W, YLR134W, YNR057C, YJR137C, YOL002C, YER055C, YKL001C, YJR109C, YJR010W, YHR137W, YPR167C, YGR286C, YPL095C
Sbay_1.19	238.873	0.0429685	0.40742	0.105465	0.916007	0.966335		Up-regulated	Sbay_9.36	YIL152W		Biological Process	Down-regulated	GO:0009086	methionine biosynthetic process	8.29847e-06	3.00669e-08	6	36	39	7166	0	0	YJR137C, YHR137W, YJR010W, YPR167C, YFR030W, YKL001C
Sbay_1.20	3331.24	0.504293	0.602963	0.836357	0.402954	0.673221		Up-regulated	Sbay_2.149	YBR020W		Biological Process	Down-regulated	GO:0006534	cysteine metabolic process	1.27078e-05	4.60429e-08	5	36	21	7166	0	0	YJR137C, YKL001C, YFR030W, YPR167C, YJR010W
Sbay_1.21	1318.21	-0.157426	0.198262	-0.794031	0.427177	0.69389		Up-regulated	Sbay_6.77	YFR015C		Biological Process	Down-regulated	GO:0000097	sulfur amino acid biosynthetic process	1.31992e-05	4.78231e-08	6	36	42	7166	0	0	YJR010W, YHR137W, YPR167C, YFR030W, YKL001C, YJR137C
Sbay_1.22	1554.64	0.285287	0.223314	1.27752	0.20142	0.474192		Up-regulated	Sbay_9.254	YIR038C		Biological Process	Down-regulated	GO:0017144	drug metabolic process	1.37252e-05	4.97288e-08	11	36	272	7166	0	0	YGR286C, YGR234W, YPR167C, YJR010W, YHR137W, YKL001C, YMR256C, YLR134W, YJR137C, YNR057C, YFR030W
Sbay_1.24	1102.24	-0.300366	0.233227	-1.28787	0.197792	0.469375		Up-regulated	Sbay_16.496	YPR166C		Biological Process	Down-regulated	GO:0006555	methionine metabolic process	1.76341e-05	6.38915e-08	6	36	44	7166	0	0	YJR010W, YHR137W, YPR167C, YFR030W, YKL001C, YJR137C
Sbay_1.25	1630.97	-0.0261167	0.219066	-0.119219	0.905102	0.960935		Up-regulated	Sbay_15.144	YOL023W		Biological Process	Down-regulated	GO:0044281	small molecule metabolic process	2.79117e-05	1.01129e-07	17	36	828	7166	0	0	YNL202W, YER055C, YLR134W, YNR057C, YOL002C, YHR137W, YPL095C, YGR286C, YLR056W, YFR030W, YMR256C, YJR137C, YJR109C, YJR010W, YPR167C, YMR015C, YKL001C
Sbay_1.26	902.502	1.01239	0.273615	3.70006	0.000215549	0.00346312		Up-regulated	Sbay_12.117	YJR034W		Biological Process	Down-regulated	GO:0019379	sulfate assimilation, phosphoadenylyl sulfate reduction by phosphoadenylyl-sulfate reductase (thioredoxin)	3.21447e-05	1.16466e-07	3	36	3	7166	0	0	YKL001C, YJR010W, YPR167C
Sbay_1.27	106592	-0.086369	0.20835	-0.414537	0.678481	0.862188		Up-regulated	Sbay_4.501	YBR241C		Biological Process	Down-regulated	GO:0019419	sulfate reduction	3.21447e-05	1.16466e-07	3	36	3	7166	0	0	YPR167C, YJR010W, YKL001C
Sbay_1.28	92.8055	0.0653136	0.838107	0.0779299	0.937884	0.975921		Up-regulated	Sbay_11.92	YKL133C		Biological Process	Down-regulated	GO:1901607	alpha-amino acid biosynthetic process	4.29663e-05	1.55675e-07	8	36	127	7166	0	0	YJR137C, YER055C, YFR030W, YKL001C, YJR010W, YJR109C, YHR137W, YPR167C
Sbay_1.29	1847.91	-0.466655	0.258275	-1.80681	0.0707915	0.256079		Up-regulated	Sbay_4.396	YBR147W		Biological Process	Down-regulated	GO:0000096	sulfur amino acid metabolic process	4.38681e-05	1.58942e-07	6	36	51	7166	0	0	YJR137C, YFR030W, YKL001C, YHR137W, YJR010W, YPR167C
Sbay_1.30	8166.74	-0.337377	0.177795	-1.89756	0.0577535	0.226551		Up-regulated	Sbay_5.270	YER142C		Biological Process	Down-regulated	GO:0008652	cellular amino acid biosynthetic process	6.90316e-05	2.50114e-07	8	36	135	7166	0	0	YER055C, YJR137C, YFR030W, YPR167C, YHR137W, YJR010W, YJR109C, YKL001C
Sbay_1.31	222.959	0.475612	0.27325	1.74057	0.0817585	0.278011		Up-regulated	Sbay_5.2	YEL065W		Biological Process	Down-regulated	GO:0009070	serine family amino acid biosynthetic process	7.20478e-05	2.61043e-07	5	36	29	7166	0	0	YJR137C, YPR167C, YJR010W, YKL001C, YFR030W
Sbay_1.32	286.583	0.135675	0.207201	0.654799	0.512597	0.755837		Up-regulated	Sbay_4.285	YBR053C		Biological Process	Down-regulated	GO:0009067	aspartate family amino acid biosynthetic process	7.76747e-05	2.8143e-07	6	36	56	7166	0	0	YJR137C, YPR167C, YJR010W, YHR137W, YKL001C, YFR030W
Sbay_1.33	238.248	-0.761663	0.310459	-2.45334	0.0141535	0.0879645		Up-regulated	Sbay_9.100	YIL098C		Biological Process	Down-regulated	GO:1901605	alpha-amino acid metabolic process	8.5726e-05	3.10601e-07	9	36	193	7166	0	0	YKL001C, YPR167C, YJR010W, YJR109C, YHR137W, YLR134W, YJR137C, YER055C, YFR030W
Sbay_1.34	382.283	-0.237708	0.374708	-0.634382	0.525831	0.766356		Up-regulated	Sbay_8.38	YHL014C		Biological Process	Down-regulated	GO:0006790	sulfur compound metabolic process	0.000101998	3.69558e-07	8	36	142	7166	0	0	YFR030W, YJR137C, YNR057C, YKL001C, YJR010W, YHR137W, YPR167C, YGR286C
Sbay_1.35	475.056	0.297327	0.230987	1.2872	0.198023	0.469489		Up-regulated	Sbay_10.365	YLR267W		Biological Process	Down-regulated	GO:0009066	aspartate family amino acid metabolic process	0.000449804	1.62973e-06	6	36	75	7166	0	0	YJR010W, YHR137W, YPR167C, YFR030W, YKL001C, YJR137C
Sbay_1.36	303.901	0.50928	0.321494	1.5841	0.11317	0.338949		Up-regulated	Sbay_13.152	YML009C		Biological Process	Down-regulated	GO:0009069	serine family amino acid metabolic process	0.000624091	2.2612e-06	5	36	44	7166	0	0	YPR167C, YJR010W, YKL001C, YFR030W, YJR137C
Sbay_1.37	1203.45	-0.567521	0.200503	-2.83049	0.00464775	0.0390077		Up-regulated	Sbay_10.163	YLR080W		Biological Process	Down-regulated	GO:0006520	cellular amino acid metabolic process	0.00101057	3.66148e-06	9	36	259	7166	0	0	YFR030W, YER055C, YJR137C, YLR134W, YPR167C, YHR137W, YJR010W, YJR109C, YKL001C
Sbay_1.38	156.491	0.589301	0.430571	1.36865	0.171108	0.434679		Up-regulated	Sbay_4.77	YDL169C		Biological Process	Down-regulated	GO:0055114	oxidation-reduction process	0.00269366	9.75964e-06	11	36	462	7166	0	0	YMR015C, YKL001C, YJR010W, YPR167C, YGR234W, YFR030W, YNL202W, YLR056W, YJR137C, YLR134W, YMR256C
Sbay_1.39	149.75	0.934374	0.271026	3.44755	0.0005657	0.00778449		Up-regulated	Sbay_4.168	YDL079C		Molecular Function	Down-regulated	GO:0004783	sulfite reductase (NADPH) activity	0.00159511	2.45402e-05	2	36	2	7166	0.06	0.06	YFR030W, YJR137C
Sbay_1.40	733.834	0.187618	0.209667	0.894841	0.370872	0.646405		Up-regulated	Sbay_2.408	YDR242W		Molecular Function	Down-regulated	GO:0070704	sterol desaturase activity	0.00159511	2.45402e-05	2	36	2	7166	0.03	0.06	YLR056W, YMR015C
Sbay_1.41	2996.41	-1.15441	0.386483	-2.98696	0.0028177	0.0278321		Up-regulated	Sbay_7.56	YGL205W		Molecular Function	Down-regulated	GO:0016717	oxidoreductase activity, acting on paired donors, with oxidation of a pair of donors resulting in the reduction of molecular oxygen to two molecules of water	0.00477019	7.33876e-05	2	36	3	7166	0.0333	0.1	YMR015C, YLR056W
Sbay_1.42	433.475	-0.0755196	0.307226	-0.245811	0.805829	0.923247		Up-regulated	Sbay_6.252	YJL172W		Molecular Function	Down-regulated	GO:0048037	cofactor binding	0.00543943	8.36835e-05	7	36	217	7166	0.025	0.1	YGR286C, YLR134W, YFR030W, YGR234W, YMR015C, YJR137C, YHR137W
Sbay_1.43	2997.43	-0.117982	0.216399	-0.545207	0.585611	0.807873		Up-regulated	Sbay_9.131	YIL070C		Molecular Function	Down-regulated	GO:0016705	oxidoreductase activity, acting on paired donors, with incorporation or reduction of molecular oxygen	0.00946098	0.000145554	3	36	21	7166	0.028	0.14	YMR015C, YLR056W, YGR234W
Sbay_1.44	383.798	-0.343632	0.266244	-1.29067	0.196818	0.468287		Up-regulated	Sbay_13.509	YMR316W		Cellular Component	Up-regulated	GO:0005759	mitochondrial matrix	8.227e-05	1.02838e-06	11	54	235	7166	0	0	YPR166C, YLR382C, YML009C, YIL070C, YNL185C, YIL098C, YDR268W, YPL097W, YBR268W, YDR493W, YKR006C
Sbay_1.45	1967.92	-0.222059	0.215588	-1.03001	0.303003	0.579466		Up-regulated	Sbay_7.121	YGL143C		Cellular Component	Up-regulated	GO:0005739	mitochondrion	0.000155706	1.94633e-06	24	54	1213	7166	0	0	YPL097W, YLR069C, YLR091W, YDR493W, YBR268W, YKL133C, YJR073C, YBR147W, YPR166C, YGL143C, YJR034W, YIL098C, YHL014C, YKR006C, YGL236C, YIR038C, YIL070C, YML009C, YLR382C, YOL023W, YLL009C, YDR268W, YFR015C, YNL185C
Sbay_1.46	290.239	-0.0374526	0.367825	-0.101822	0.918898	0.967857		Up-regulated	Sbay_10.229	YLR136C		Cellular Component	Up-regulated	GO:0044429	mitochondrial part	0.000217584	2.7198e-06	17	54	646	7166	0	0	YIR038C, YKR006C, YLR382C, YML009C, YIL070C, YNL185C, YLL009C, YDR268W, YPL097W, YKL133C, YJR073C, YBR268W, YDR493W, YJR034W, YPR166C, YBR147W, YIL098C
Sbay_1.47	0.498104	0.0307649	3.34718	0.00919131	0.992667	0.997254		Up-regulated	Sbay_16.360	YPR030W		Cellular Component	Down-regulated	GO:0009337	sulfite reductase complex (NADPH)	0.00134971	2.45402e-05	2	36	2	7166	0	0	YJR137C, YFR030W
Sbay_1.48	1303	-0.382015	0.220061	-1.73595	0.082572	0.279763		Up-regulated	Sbay_10.66	YLL009C
Sbay_1.49	6.47067	0.288813	0.852182	0.33891	0.734678	0.891598		Up-regulated	Sbay_2.669	YDR493W
Sbay_1.50	736.539	0.511597	0.275786	1.85505	0.0635896	0.240843		Up-regulated	Sbay_15.287	YHR096C
Sbay_1.51	2348.43	0.325669	0.234266	1.39017	0.164478	0.424584		Up-regulated	Sbay_14.248	YNL092W
Sbay_1.52	149.736	0.545273	0.257583	2.11688	0.0342696	0.160982		Up-regulated	Sbay_13.510	YMR317W
Sbay_1.53	737.222	-0.0623735	0.208797	-0.298728	0.765148	0.90668		Up-regulated	Sbay_10.175	YLR091W
Sbay_1.54	494.502	0.184752	0.243332	0.759259	0.447698	0.711004		Up-regulated	Sbay_14.157	YNL185C
Sbay_1.55	7.02146	-0.77061	0.762634	-1.01046	0.312276	0.588035		Up-regulated	Sbay_11.52	YKL171W
Sbay_1.56	6822.49	-0.647353	0.354255	-1.82737	0.0676445	0.249323		Up-regulated	Sbay_7.109	YGL156W
Sbay_1.57	841.145	0.134194	0.273783	0.490146	0.62403	0.830894		Down-regulated	Sbay_16.145	YPL165C
Sbay_1.58	489.136	0.426994	0.200157	2.13329	0.0329007	0.156252		Down-regulated	Sbay_3.123	YCR087C-A
Sbay_1.59	455.963	0.140581	0.182013	0.772366	0.439898	0.70637		Down-regulated	Sbay_12.200	YJR109C
Sbay_1.60	237.181	0.483479	0.432184	1.11869	0.263273	0.54207		Down-regulated	Sbay_7.526	YGR234W
Sbay_1.61	1178.89	0.193701	0.207722	0.932503	0.351077	0.626915		Down-regulated	Sbay_15.173	YOL002C
Sbay_1.62	1.01057	-1.65312	2.26551	-0.729692	0.465578	0.723767		Down-regulated	Sbay_6.197	YJL116C
Sbay_1.63	8246.05	-0.239582	1.34541	-0.178074	0.858665	0.945017		Down-regulated	Sbay_12.207	YJR116W
Sbay_1.64	0.125215	0.0519621	4.08047	0.0127343	0.98984	NA		Down-regulated	Sbay_11.129	YKL096W
Sbay_1.65	242.371	0.233619	1.51543	0.154161	0.877483	0.951171		Down-regulated	Sbay_6.103	YFR030W
Sbay_1.66	1444.42	0.193709	1.51609	0.127769	0.898332	0.958573		Down-regulated	Sbay_2.389	YDR222W
Sbay_1.68	21843.1	-0.368552	0.212564	-1.73384	0.0829459	0.280253		Down-regulated	Sbay_14.139	YNL202W
Sbay_1.69	729.418	0.151162	0.31693	0.476959	0.633391	0.83388		Down-regulated	Sbay_14.416	YNR057C
Sbay_1.70	561.762	0.102171	0.229274	0.445631	0.655864	0.849932		Down-regulated	Sbay_15.334	YHR137W
Sbay_1.71	0	NA	NA	NA	NA	NA		Down-regulated	Sbay_11.228	YKL001C
Sbay_1.72	1280.6	-0.198586	0.174834	-1.13585	0.256019	0.535715		Down-regulated	Sbay_16.217	YPL095C
Sbay_1.73	1804.15	0.247287	0.183822	1.34525	0.178544	0.445328		Down-regulated	Sbay_2.186	YDR033W
Sbay_1.74	417.101	-0.00431408	0.269427	-0.016012	0.987225	0.995132		Down-regulated	Sbay_12.181	YJR094C
Sbay_1.75	1362.88	-0.0418275	0.211797	-0.197489	0.843445	0.939217		Down-regulated	Sbay_5.161	YER055C
Sbay_1.76	477.801	-0.439464	0.320434	-1.37146	0.170231	0.432921		Down-regulated	Sbay_7.583	YGR286C
Sbay_1.77	38.9454	-0.586195	0.493111	-1.18877	0.234531	0.510927		Down-regulated	Sbay_4.306	YBR067C
Sbay_1.78	29.5824	-0.494426	0.492101	-1.00472	0.315029	0.590839		Down-regulated	Sbay_13.182	YMR015C
Sbay_1.79	183.039	-0.103156	0.26715	-0.386136	0.699396	0.875119		Down-regulated	Sbay_16.497	YPR167C
Sbay_1.80	95.7456	0.602081	0.268105	2.24569	0.0247239	0.130674		Down-regulated	Sbay_15.237	YHR049W
Sbay_1.81	0.469066	0.0300617	3.40805	0.00882078	0.992962	0.997254		Down-regulated	Sbay_8.212	YOR161C
Sbay_1.82	1009.99	-0.3338	0.23386	-1.42735	0.153479	0.406831		Down-regulated	Sbay_12.229	YJR137C
Sbay_1.83	5850.23	1.32087	0.518966	2.54519	0.0109218	0.0734726		Down-regulated	Sbay_3.154	YCL058W-A
Sbay_1.84	251.49	-0.448354	0.300551	-1.49178	0.135758	0.377237		Down-regulated	Sbay_10.140	YLR056W
Sbay_1.85	0	NA	NA	NA	NA	NA		Down-regulated	Sbay_5.146	YER045C
Sbay_1.86	373.794	0.369866	0.220223	1.67951	0.0930531	0.300767		Down-regulated	Sbay_13.440	YMR256C
Sbay_1.87	8.56965	1.32288	0.656565	2.01485	0.0439205	0.189247		Down-regulated	Sbay_5.159	YER053C-A
Sbay_1.88	9.49505	0.0815425	0.751057	0.10857	0.913543	0.966144		Down-regulated	Sbay_4.339	YBR093C
Sbay_1.89	5.99482	0.241241	0.844938	0.285513	0.775251	0.911397		Down-regulated	Sbay_7.6	YGL255W
Sbay_1.90	0.315662	1.01375	3.78641	0.267733	0.788905	0.914235		Down-regulated	Sbay_8.159	YOR107W
Sbay_1.91	1.52058	-2.35962	1.77347	-1.33051	0.18335	0.451346		Down-regulated	Sbay_12.94	YJR010W
Sbay_1.92	5.1443	0.55378	1.0282	0.538591	0.590169	0.810846		Down-regulated	Sbay_15.64	YOL101C
Sbay_1.93	0.315662	1.01375	3.78641	0.267733	0.788905	0.914235		Down-regulated	Sbay_10.227	YLR134W
Sbay_1.94	0	NA	NA	NA	NA	NA
Sbay_1.95	0	NA	NA	NA	NA	NA
Sbay_1.96	12.9979	-0.151666	0.594705	-0.255027	0.798702	0.920225		*Only SC orthologs are shown
Sbay_1.97	4.1373	-0.650402	1.12295	-0.579193	0.562459	0.791879
Sbay_1.98	23.6122	-0.12031	0.567737	-0.211912	0.832176	0.932339
Sbay_1.99	0	NA	NA	NA	NA	NA
Sbay_1.100	194.102	-0.263559	0.237012	-1.11201	0.266135	0.544201
Sbay_1.101	0.129789	0.0519621	4.08047	0.0127343	0.98984	NA
Sbay_1.102	0.348424	1.01375	3.66813	0.276367	0.782267	0.912452
Sbay_1.104	0.239724	1.97552	4.08047	0.484139	0.628287	NA
Sbay_1.105	0	NA	NA	NA	NA	NA
Sbay_1.106	0.985503	1.57333	2.34003	0.672355	0.501358	0.749468
Sbay_1.108	6.38632	-0.111353	0.743788	-0.14971	0.880993	0.952883
Sbay_1.109	3.12678	-1.21402	1.09866	-1.105	0.269158	0.545999
Sbay_1.110	801.406	0.164292	0.283825	0.578849	0.562691	0.791879
Sbay_1.111	76.0156	-0.41192	0.377968	-1.08983	0.275788	0.55179
Sbay_1.113	0	NA	NA	NA	NA	NA
Sbay_1.114	23.1897	-0.546333	0.424178	-1.28798	0.197752	0.469375
Sbay_1.115	8.8694	-0.341484	0.721651	-0.473198	0.636072	0.836419
Sbay_1.116	107.424	0.86528	0.72627	1.1914	0.233496	0.510445
Sbay_1.117	151.37	-0.0922959	0.27923	-0.330538	0.740994	0.894732
Sbay_10.1	87.6337	0.457331	0.331638	1.37901	0.167893	0.429035
Sbay_10.2	8.17717	-0.882109	0.790814	-1.11544	0.26466	0.542841
Sbay_10.3	10.4594	0.281382	0.66402	0.423755	0.671745	0.85793
Sbay_10.4	27.6014	0.155404	0.374765	0.414669	0.678384	0.862188
Sbay_10.5	21.5892	-0.000275334	0.42909	-0.000641671	0.999488	0.999653
Sbay_10.7	71.9353	0.644649	0.356464	1.80846	0.0705357	0.255459
Sbay_10.8	597.108	-0.704466	0.475085	-1.48282	0.138122	0.381333
Sbay_10.9	35.501	0.57639	0.356696	1.61592	0.106112	0.32672
Sbay_10.10	596.351	0.142685	0.207882	0.686374	0.492477	0.743021
Sbay_10.11	49.6812	0.10369	0.352957	0.293776	0.768929	0.908844
Sbay_10.12	77.3381	0.621871	0.58175	1.06897	0.285085	0.559336
Sbay_10.13	243.247	0.387338	0.447937	0.864716	0.387194	0.660472
Sbay_10.14	452.27	-1.00906	0.701098	-1.43925	0.150078	0.401087
Sbay_10.15	6.58877	-1.91133	1.03215	-1.8518	0.0640545	0.241544
Sbay_10.16	0.473639	0.0204886	2.8021	0.00731186	0.994166	0.997634
Sbay_10.17	1774.51	0.0438618	0.570312	0.0769084	0.938696	0.976522
Sbay_10.18	361.58	0.473864	0.281359	1.6842	0.0921429	0.299105
Sbay_10.19	1834.93	0.470116	0.330926	1.42061	0.155431	0.410563
Sbay_10.20	375.901	1.89343	0.26819	7.06002	1.66484e-12	4.37273e-10
Sbay_10.21	4487.3	0.424823	0.207568	2.04667	0.0406905	0.181544
Sbay_10.22	124.418	0.352098	0.245612	1.43355	0.1517	0.403355
Sbay_10.23	2278.61	-0.79771	0.248052	-3.2159	0.00130037	0.0149629
Sbay_10.24	2.01267	-0.266053	1.46522	-0.181578	0.855914	0.94388
Sbay_10.25	12500.9	-0.324965	0.258671	-1.25628	0.209013	0.483773
Sbay_10.26	1377.29	0.123316	0.229253	0.537905	0.590643	0.810846
Sbay_10.27	47.3397	0.18187	0.372023	0.488866	0.624936	0.830955
Sbay_10.28	2101.97	-0.669466	0.402826	-1.66192	0.0965278	0.307393
Sbay_10.29	864.007	0.121058	0.385406	0.314104	0.753442	0.900404
Sbay_10.30	51.8122	1.26674	0.438235	2.89056	0.00384556	0.0343147
Sbay_10.31	0	NA	NA	NA	NA	NA
Sbay_10.32	0	NA	NA	NA	NA	NA
Sbay_10.33	0	NA	NA	NA	NA	NA
Sbay_10.34	0	NA	NA	NA	NA	NA
Sbay_10.35	245.299	-0.471428	0.219352	-2.14919	0.0316194	0.152566
Sbay_10.36	970.366	-0.161245	0.205456	-0.784815	0.432562	0.69911
Sbay_10.37	321.947	-0.306672	0.421712	-0.727206	0.4671	0.725012
Sbay_10.38	1534.77	-0.956701	0.46442	-2.05999	0.0393996	0.177342
Sbay_10.39	103.432	-0.88088	0.263659	-3.34098	0.000834823	0.0106172
Sbay_10.40	315.404	-0.311489	0.376734	-0.826816	0.408342	0.676686
Sbay_10.41	853.053	-0.117572	0.239855	-0.490181	0.624006	0.830894
Sbay_10.42	1968.01	0.0155956	0.278317	0.0560354	0.955314	0.984322
Sbay_10.43	2202.92	-0.780284	0.266966	-2.92279	0.00346914	0.0320324
Sbay_10.44	732.248	-0.144212	0.272376	-0.529459	0.596487	0.814322
Sbay_10.45	7875.66	-0.505096	1.36357	-0.370421	0.711069	0.879878
Sbay_10.47	0.25043	-0.937039	4.03044	-0.23249	0.816157	0.925898
Sbay_10.48	102.857	-0.0628129	0.328982	-0.190931	0.84858	0.941056
Sbay_10.49	10243.3	-0.16588	1.26945	-0.130671	0.896035	0.957366
Sbay_10.51	1188.67	-0.120626	0.295086	-0.408783	0.682699	0.865152
Sbay_10.52	728.883	-0.428253	0.251617	-1.70201	0.0887542	0.293146
Sbay_10.54	1191.69	0.0873215	0.1993	0.438141	0.661284	0.852738
Sbay_10.55	1377.6	-0.766664	0.266638	-2.8753	0.00403647	0.0354423
Sbay_10.56	178.829	-1.00129	0.391569	-2.55712	0.0105542	0.0716378
Sbay_10.57	8330.52	-0.246754	0.200787	-1.22894	0.219096	0.493972
Sbay_10.58	109.158	-0.00587089	0.274076	-0.0214206	0.98291	0.993749
Sbay_10.59	213.32	-0.0115439	0.338284	-0.034125	0.972777	0.989985
Sbay_10.60	0	NA	NA	NA	NA	NA
Sbay_10.61	686.085	0.162713	0.230599	0.705612	0.48043	0.733407
Sbay_10.62	2351.44	0.597325	0.273172	2.18663	0.0287696	0.145194
Sbay_10.63	744.046	-0.752187	0.386998	-1.94365	0.0519382	0.21219
Sbay_10.64	1598.11	-1.06055	0.455489	-2.32837	0.0198925	0.11273
Sbay_10.65	649.7	-0.535613	0.212117	-2.52508	0.0115671	0.0767035
Sbay_10.66	1222.86	1.79102	0.269878	6.63641	3.21409e-11	5.24766e-09
Sbay_10.67	3074.14	-1.22398	0.471578	-2.5955	0.00944527	0.066229
Sbay_10.68	445.564	0.482603	0.275152	1.75395	0.0794386	0.273597
Sbay_10.69	284.952	0.509031	0.242421	2.09978	0.035748	0.165736
Sbay_10.70	37.1051	0.242146	0.615804	0.393219	0.694157	0.87181
Sbay_10.71	0	NA	NA	NA	NA	NA
Sbay_10.72	469.939	-0.0432598	0.237367	-0.182248	0.855388	0.943645
Sbay_10.73	435.83	0.109031	0.202047	0.539628	0.589453	0.810662
Sbay_10.74	272.231	0.10336	0.234806	0.440195	0.659796	0.852164
Sbay_10.75	1520.12	0.481726	0.154476	3.11845	0.00181808	0.019508
Sbay_10.76	0	NA	NA	NA	NA	NA
Sbay_10.78	358.614	0.412062	0.308304	1.33654	0.181372	0.449598
Sbay_10.79	1949.59	-1.00353	0.431149	-2.32757	0.0199352	0.112866
Sbay_10.81	1306.19	-0.743733	0.330949	-2.24727	0.0246226	0.130478
Sbay_10.82	243.652	-0.00733839	0.377494	-0.0194398	0.98449	0.994533
Sbay_10.83	894.529	-0.0751302	0.171615	-0.437783	0.661543	0.852835
Sbay_10.84	1288.92	-0.200436	0.279371	-0.717455	0.473093	0.728737
Sbay_10.85	362.389	-0.0322205	0.233406	-0.138045	0.890205	0.95502
Sbay_10.86	1609.3	0.857384	0.258931	3.31125	0.000928815	0.0114258
Sbay_10.87	3207.81	-1.04535	0.483054	-2.16405	0.0304603	0.15009
Sbay_10.88	114.756	0.6	0.311237	1.92779	0.0538809	0.217286
Sbay_10.89	0	NA	NA	NA	NA	NA
Sbay_10.90	0.259577	-0.982417	4.02668	-0.243977	0.807249	0.923247
Sbay_10.91	80.9958	-0.0351068	0.350062	-0.100287	0.920116	0.968535
Sbay_10.92	0.347456	-1.4217	3.62945	-0.391712	0.695271	0.872403
Sbay_10.93	0.377463	1.01375	3.5763	0.283463	0.776822	0.911397
Sbay_10.94	269.989	-1.21662	0.564661	-2.15459	0.0311936	0.151322
Sbay_10.95	319.174	-0.596561	0.379185	-1.57327	0.115656	0.344345
Sbay_10.96	223.236	0.000293657	0.271439	0.00108185	0.999137	0.999468
Sbay_10.97	1430.1	-0.783042	0.353929	-2.21243	0.0269372	0.138609
Sbay_10.98	576.373	-0.239817	0.209698	-1.14363	0.252776	0.532805
Sbay_10.99	807.564	-0.129282	0.202334	-0.638952	0.522854	0.763979
Sbay_10.100	420.012	-0.564126	0.246405	-2.28943	0.0220543	0.120533
Sbay_10.101	354.949	-0.261124	0.232089	-1.1251	0.260546	0.539956
Sbay_10.102	858.325	-1.33879	0.199088	-6.72462	1.76051e-11	3.12802e-09
Sbay_10.104	1331.95	-0.713909	0.29458	-2.42348	0.0153725	0.0940887
Sbay_10.105	344.748	-0.0848299	0.317169	-0.267459	0.789115	0.914235
Sbay_10.106	832.908	0.209573	0.253017	0.828295	0.407504	0.675742
Sbay_10.107	739.468	0.451583	0.262879	1.71784	0.0858264	0.28644
Sbay_10.108	2115.48	-0.999638	0.352507	-2.8358	0.00457115	0.0389701
Sbay_10.109	4048.38	-0.429018	0.322822	-1.32896	0.183861	0.452056
Sbay_10.110	36856.3	-0.682798	0.275316	-2.48006	0.0131362	0.0840103
Sbay_10.111	8.54664	-0.48119	0.711009	-0.676771	0.498551	0.748413
Sbay_10.112	482.671	-0.410132	0.340416	-1.2048	0.228282	0.503788
Sbay_10.113	1044.67	-0.139733	0.228144	-0.612476	0.540223	0.77755
Sbay_10.114	727.464	0.19635	0.295828	0.66373	0.506863	0.752324
Sbay_10.115	0.247675	1.97552	4.08047	0.484139	0.628287	NA
Sbay_10.116	92.3282	0.0991532	0.329577	0.300849	0.763529	0.906007
Sbay_10.117	0.125215	0.0519621	4.08047	0.0127343	0.98984	NA
Sbay_10.118	390.509	-0.481873	0.393977	-1.2231	0.221292	0.496933
Sbay_10.119	1.1269	0.694787	1.73796	0.399771	0.689325	0.868268
Sbay_10.120	1.77734	-1.51865	1.53887	-0.986859	0.323712	0.599125
Sbay_10.121	0	NA	NA	NA	NA	NA
Sbay_10.122	0.129789	0.0519621	4.08047	0.0127343	0.98984	NA
Sbay_10.123	2262.29	-0.749729	0.258481	-2.90052	0.00372549	0.0336912
Sbay_10.124	577.069	-0.156764	0.218591	-0.717155	0.473279	0.728793
Sbay_10.125	4.64051	-1.96142	1.24467	-1.57585	0.11506	0.343589
Sbay_10.126	58.146	0.349428	0.458117	0.762747	0.445614	0.708994
Sbay_10.127	3051.42	0.714434	0.187048	3.81952	0.000133711	0.00232781
Sbay_10.128	117544	-0.828713	0.216935	-3.82009	0.000133402	0.00232781
Sbay_10.129	702.555	-0.213027	0.209279	-1.01791	0.308721	0.584085
Sbay_10.130	35.5097	0.141947	0.540543	0.2626	0.792859	0.917032
Sbay_10.131	196.862	0.65838	0.262864	2.50464	0.0122575	0.0800516
Sbay_10.132	23525.8	-0.307118	0.224884	-1.36567	0.172041	0.436681
Sbay_10.133	550.643	-0.225666	0.186999	-1.20677	0.227519	0.502929
Sbay_10.134	471.667	-0.513573	0.305409	-1.68159	0.0926486	0.299835
Sbay_10.135	959.267	-0.913722	0.4672	-1.95574	0.0504958	0.209078
Sbay_10.136	587.94	0.0210106	0.187665	0.111958	0.910856	0.964502
Sbay_10.137	74.5975	-0.0655902	0.379931	-0.172637	0.862936	0.946957
Sbay_10.138	12.4609	0.512658	0.565426	0.906677	0.364578	0.640575
Sbay_10.139	542.224	0.220845	0.261156	0.845646	0.39775	0.669306
Sbay_10.140	5845.65	-1.50167	0.304459	-4.93225	8.12897e-07	2.97619e-05
Sbay_10.141	675.53	-0.166311	0.27417	-0.606596	0.544119	0.780395
Sbay_10.142	23946.4	0.580919	0.627189	0.926226	0.354329	0.628722
Sbay_10.143	273.41	-0.297619	0.27794	-1.0708	0.284258	0.558804
Sbay_10.144	8126.82	-0.423882	0.226634	-1.87034	0.0614368	0.234707
Sbay_10.145	6535.88	-0.49341	0.256412	-1.92429	0.0543188	0.218614
Sbay_10.146	703.698	-0.344555	0.255387	-1.34915	0.177289	0.444215
Sbay_10.147	503.959	-0.963814	0.442531	-2.17796	0.0294092	0.147244
Sbay_10.148	611.987	-0.184218	0.25	-0.736873	0.461199	0.721408
Sbay_10.149	937.71	-0.259643	0.201098	-1.29113	0.19666	0.468279
Sbay_10.150	1479.39	-0.121934	0.16694	-0.730404	0.465143	0.723659
Sbay_10.151	737.547	0.50221	0.421604	1.19119	0.233579	0.510445
Sbay_10.152	800.037	-0.846277	0.344583	-2.45594	0.0140516	0.0875613
Sbay_10.153	3770.52	1.68752	0.195346	8.63862	5.68959e-18	1.71854e-14
Sbay_10.154	54.8511	0.492355	0.344555	1.42896	0.153017	0.405783
Sbay_10.155	1206.92	-0.332191	0.211435	-1.57113	0.116153	0.345486
Sbay_10.156	716.047	0.570531	0.228451	2.49739	0.0125112	0.0813563
Sbay_10.157	328.014	-1.3036	0.550741	-2.36699	0.0179335	0.105283
Sbay_10.158	1379.15	-1.39116	0.43116	-3.22655	0.0012529	0.0145834
Sbay_10.159	54618.5	-0.465005	0.285266	-1.63008	0.103085	0.320339
Sbay_10.160	925.637	0.446714	0.267846	1.6678	0.0953558	0.305108
Sbay_10.161	509.153	0.0265699	0.185349	0.143351	0.886013	0.953524
Sbay_10.162	914.485	-0.156236	0.206892	-0.755157	0.450155	0.712073
Sbay_10.163	109.052	1.51393	0.391709	3.86494	0.000111118	0.00199189
Sbay_10.164	337.06	0.536166	0.653759	0.820127	0.412143	0.680448
Sbay_10.165	293.986	1.33011	0.743899	1.78803	0.0737716	0.260922
Sbay_10.166	431.492	0.46459	0.233205	1.9922	0.0463496	0.196904
Sbay_10.167	2772.37	-0.125949	0.211862	-0.594484	0.552188	0.785256
Sbay_10.168	655.935	-0.166945	0.350081	-0.476876	0.633451	0.83388
Sbay_10.169	293.283	0.429177	0.251341	1.70754	0.087721	0.291006
Sbay_10.170	705.986	0.0707305	0.295468	0.239384	0.810808	0.924284
Sbay_10.171	426.44	-0.0944716	0.289276	-0.32658	0.743986	0.895481
Sbay_10.172	780.267	0.197052	0.164064	1.20107	0.229725	0.505194
Sbay_10.173	1765.89	-0.498807	0.231523	-2.15446	0.0312042	0.151322
Sbay_10.174	964.74	0.445533	0.197439	2.25656	0.0240354	0.128266
Sbay_10.175	77.9097	1.60049	0.275277	5.81411	6.09566e-09	4.18454e-07
Sbay_10.176	1587.99	-3.10468	1.16725	-2.65982	NA	NA
Sbay_10.177	1200.39	0.352818	0.302047	1.16809	0.242771	0.520332
Sbay_10.178	506.152	-0.220526	0.216113	-1.02042	0.30753	0.582904
Sbay_10.179	1213.93	-0.109405	0.228819	-0.478129	0.632558	0.83388
Sbay_10.180	1043.12	-0.286612	0.237268	-1.20797	0.22706	0.502627
Sbay_10.181	431.678	0.365954	0.206372	1.77328	0.076183	0.266178
Sbay_10.182	538.709	0.171972	0.19432	0.884995	0.376159	0.651821
Sbay_10.183	569.441	0.2467	0.231193	1.06707	0.285939	0.56042
Sbay_10.185	206.756	0.414689	0.332398	1.24757	0.212189	0.486834
Sbay_10.186	2538.18	-0.0356903	0.192531	-0.185374	0.852936	0.942898
Sbay_10.187	246.881	0.0650187	0.233037	0.279006	0.78024	0.912452
Sbay_10.188	432.764	-0.120064	0.358474	-0.33493	0.737678	0.89272
Sbay_10.189	682.486	0.238638	0.201168	1.18626	0.235519	0.512711
Sbay_10.190	511.11	-0.17486	0.266752	-0.655513	0.512138	0.755512
Sbay_10.191	5244.47	-0.79098	0.413932	-1.91089	0.0560183	0.222636
Sbay_10.192	472.423	-0.305457	0.460364	-0.663513	0.507002	0.75233
Sbay_10.193	8.87517	-0.437337	0.728463	-0.600356	0.548269	0.78337
Sbay_10.194	8.19693	0.587945	0.676529	0.869061	0.384814	0.659665
Sbay_10.195	8.34495	0.192183	0.669859	0.286901	0.774188	0.911397
Sbay_10.196	10.1602	1.22308	0.720532	1.69747	0.0896087	0.294457
Sbay_10.197	0.821096	-1.241	2.10739	-0.588878	0.555943	0.787402
Sbay_10.198	454.55	-0.242284	0.735767	-0.329294	0.741934	0.894972
Sbay_10.199	10830.6	0.547846	0.633071	0.865378	0.386832	0.660313
Sbay_10.200	47634.1	-0.247885	0.230438	-1.07572	0.282055	0.556464
Sbay_10.201	1.18328	0.582558	1.58748	0.366972	0.71364	0.880887
Sbay_10.202	3805.83	0.284719	0.277816	1.02485	0.305435	0.581917
Sbay_10.203	1.07941	-1.78317	2.22788	-0.800388	0.423486	0.691053
Sbay_10.204	80.1538	0.103093	0.254246	0.405485	0.685121	0.866702
Sbay_10.205	904.426	0.119939	0.168232	0.712942	0.475881	0.730706
Sbay_10.206	1104.59	0.138558	0.188911	0.733456	0.46328	0.72216
Sbay_10.207	848.768	-0.256249	0.261902	-0.978418	0.327868	0.603856
Sbay_10.208	627.535	0.0420872	0.355786	0.118294	0.905835	0.961544
Sbay_10.209	627.874	0.401124	0.219667	1.82606	0.0678416	0.249897
Sbay_10.210	275.924	0.305869	0.207912	1.47115	0.141251	0.387577
Sbay_10.211	4234.72	0.501724	0.405249	1.23806	0.215692	0.491511
Sbay_10.212	1304.8	1.19971	0.617459	1.94299	0.0520179	0.21219
Sbay_10.213	0	NA	NA	NA	NA	NA
Sbay_10.214	12.2236	0.36376	0.589489	0.617077	0.537184	0.775419
Sbay_10.216	19.5398	-0.18023	0.473538	-0.380603	0.703498	0.876138
Sbay_10.217	48.0101	-0.919851	0.388274	-2.36908	0.0178326	0.105099
Sbay_10.218	120.268	0.581069	0.275657	2.10794	0.0350362	0.163566
Sbay_10.219	211.855	0.867987	0.255673	3.39491	0.000686522	0.00909491
Sbay_10.220	313.491	0.196825	0.228033	0.863142	0.388059	0.660855
Sbay_10.221	131.582	0.569866	0.259144	2.19903	0.0278758	0.141631
Sbay_10.222	2492.55	-1.07453	0.438647	-2.44966	0.0142992	0.0886875
Sbay_10.223	1051.43	-0.7493	0.369979	-2.02525	0.0428417	0.186864
Sbay_10.224	513.579	-0.253472	0.296515	-0.854838	0.392641	0.665529
Sbay_10.225	144.385	0.649239	0.534545	1.21456	0.224533	0.500517
Sbay_10.226	756.235	0.62816	0.331583	1.89443	0.0581681	0.227587
Sbay_10.227	5341.3	-4.18965	0.603001	-6.94799	3.70518e-12	8.60884e-10
Sbay_10.228	422.433	0.310527	0.254269	1.22125	0.221991	0.497525
Sbay_10.229	173.146	3.36295	0.438778	7.66435	1.79739e-14	9.87095e-12
Sbay_10.230	329.073	0.653496	0.264115	2.47429	0.0133503	0.0848937
Sbay_10.231	1559.56	0.0102776	0.239173	0.0429711	0.965725	0.987131
Sbay_10.232	649.119	0.94672	0.190956	4.95779	7.12982e-07	2.65872e-05
Sbay_10.235	132.712	-0.453014	0.261405	-1.733	0.0830956	0.280305
Sbay_10.237	1122.03	1.73458	0.730031	2.37604	0.0174998	0.103847
Sbay_10.238	0	NA	NA	NA	NA	NA
Sbay_10.239	1017.2	-0.426752	0.244486	-1.74551	0.0808967	0.275944
Sbay_10.240	117.459	0.340744	0.355524	0.958429	0.337846	0.612708
Sbay_10.241	564.885	0.0578927	0.226945	0.255095	0.798649	0.920225
Sbay_10.242	349.983	0.573908	0.205471	2.79313	0.00522006	0.0427295
Sbay_10.243	973.025	-0.563253	0.436664	-1.2899	0.197085	0.468675
Sbay_10.244	109.356	-0.329016	0.254225	-1.29419	0.195599	0.466823
Sbay_10.245	371.796	-0.0657074	0.271198	-0.242286	0.808559	0.923419
Sbay_10.246	483.222	-0.0577476	0.301624	-0.191456	0.848169	0.941056
Sbay_10.247	109.455	1.46474	0.36681	3.99319	6.51912e-05	0.00126137
Sbay_10.248	1.20771	-0.639143	1.78414	-0.358236	0.720167	0.884613
Sbay_10.249	28054.5	-0.142794	0.189067	-0.755258	0.450094	0.712073
Sbay_10.250	145.378	0.677131	0.405309	1.67065	0.0947904	0.304266
Sbay_10.251	116.215	0.244404	0.501292	0.487548	0.62587	0.831372
Sbay_10.252	8707.56	-0.478882	0.319285	-1.49986	0.133652	0.374563
Sbay_10.253	241.955	-0.428182	0.314671	-1.36073	0.173599	0.439063
Sbay_10.254	22.5641	-0.914961	0.510338	-1.79285	0.0729964	0.259958
Sbay_10.255	61.8617	-0.768935	0.535422	-1.43613	0.150966	0.402245
Sbay_10.256	262.004	-0.909776	0.535588	-1.69865	0.0893851	0.294281
Sbay_10.260	1763.12	0.958634	0.209383	4.57837	4.68604e-06	0.00013353
Sbay_10.261	7.95635	1.94694	0.826118	2.35673	0.0184365	0.107401
Sbay_10.262	211.42	-0.0801833	0.206596	-0.388116	0.69793	0.874329
Sbay_10.263	422.496	-0.254319	0.272314	-0.933918	0.350346	0.625988
Sbay_10.265	244.554	0.112104	0.289103	0.387766	0.698189	0.874329
Sbay_10.266	96205.3	-0.167146	0.23477	-0.711959	0.47649	0.730941
Sbay_10.267	809.179	-0.686402	0.318	-2.1585	0.0308893	0.150661
Sbay_10.268	709.871	0.254687	0.239278	1.0644	0.287148	0.561015
Sbay_10.269	2266.78	-0.343716	0.221483	-1.55188	0.12069	0.353069
Sbay_10.270	560.933	-0.0544429	0.248744	-0.218871	0.82675	0.930056
Sbay_10.271	59.4889	-0.268964	0.375454	-0.71637	0.473763	0.728986
Sbay_10.272	10072.9	-0.562766	0.287892	-1.95478	0.0506091	0.209404
Sbay_10.273	347.565	-0.238636	0.275534	-0.866083	0.386444	0.660313
Sbay_10.274	2262.94	0.318643	0.615336	0.517836	0.604572	0.817784
Sbay_10.275	253.169	1.7989	0.779474	2.30783	0.0210083	0.116654
Sbay_10.276	55.9238	1.6144	0.446027	3.61952	0.000295146	0.00452533
Sbay_10.277	7031.91	-0.538215	0.436863	-1.232	0.21795	0.493676
Sbay_10.278	575.608	-0.139842	0.182759	-0.765171	0.44417	0.708173
Sbay_10.279	1124.51	-0.207018	0.212634	-0.973589	0.330261	0.60623
Sbay_10.280	927.795	-0.170271	0.2569	-0.662792	0.507464	0.75233
Sbay_10.281	11466.6	-0.376081	0.225332	-1.669	0.0951164	0.304988
Sbay_10.282	2291.57	-0.659171	0.283764	-2.32296	0.0201813	0.113784
Sbay_10.283	1342.5	0.251792	0.230768	1.0911	0.275228	0.551461
Sbay_10.284	717.958	-0.0123432	0.177768	-0.0694343	0.944644	0.980683
Sbay_10.285	295.994	0.0533332	0.260672	0.204599	0.837886	0.93544
Sbay_10.286	1147.68	-0.472255	0.239519	-1.97168	0.0486457	0.203369
Sbay_10.287	276.851	0.31409	0.343594	0.914129	0.360649	0.636297
Sbay_10.288	3993.47	-0.000852419	0.183876	-0.00463582	0.996301	0.998421
Sbay_10.289	1053.88	0.196813	0.237342	0.829238	0.40697	0.675043
Sbay_10.290	2342.19	0.631732	0.51674	1.22254	0.221505	0.49707
Sbay_10.291	1474.14	0.437982	0.196769	2.22586	0.0260233	0.135523
Sbay_10.292	2858.31	-0.913153	0.397654	-2.29635	0.0216559	0.118822
Sbay_10.293	17463.9	-0.441689	0.266061	-1.6601	0.0968939	0.308234
Sbay_10.294	542.21	-0.0673739	0.210611	-0.319897	0.749046	0.898164
Sbay_10.295	588.475	-0.372066	0.178161	-2.08838	0.0367639	0.169039
Sbay_10.296	909.016	0.441877	0.31778	1.39051	0.164373	0.424584
Sbay_10.297	2143.5	0.919865	0.170932	5.38148	7.38767e-08	3.52982e-06
Sbay_10.298	1090.01	1.36185	0.236951	5.74738	9.06371e-09	5.70353e-07
Sbay_10.299	2997.99	2.67682	0.58519	4.57427	4.77883e-06	0.000135498
Sbay_10.300	1402.94	0.346761	0.293624	1.18097	0.237614	0.515413
Sbay_10.301	700.205	0.143649	0.300573	0.477916	0.63271	0.83388
Sbay_10.302	2898.11	0.0924163	0.199498	0.463243	0.64319	0.839982
Sbay_10.303	811.245	0.213921	0.237542	0.900562	0.367821	0.643501
Sbay_10.304	282.811	-0.0114177	0.319447	-0.035742	0.971488	0.989673
Sbay_10.305	182.818	0.773984	0.234951	3.29423	0.000986915	0.011929
Sbay_10.306	571.705	0.00973364	0.226399	0.0429933	0.965707	0.987131
Sbay_10.307	66.6595	-0.507424	0.391934	-1.29467	0.195436	0.46672
Sbay_10.308	137.132	-0.00860058	0.477574	-0.0180089	0.985632	0.994595
Sbay_10.310	381.622	-0.253464	0.307341	-0.8247	0.409542	0.678192
Sbay_10.311	2216.36	0.370334	0.625923	0.59166	0.554078	0.786463
Sbay_10.312	429.951	0.935043	0.525335	1.7799	0.0750926	0.263894
Sbay_10.313	878.398	-0.0372531	0.379655	-0.0981236	0.921834	0.968824
Sbay_10.314	1213.85	-0.208932	0.208734	-1.00095	0.316852	0.592418
Sbay_10.315	1625.72	-0.530562	0.378202	-1.40285	0.16066	0.418892
Sbay_10.316	2366.08	-1.08323	0.455186	-2.37974	0.0173249	0.103214
Sbay_10.317	817.463	-0.715772	0.450545	-1.58868	0.112133	0.336733
Sbay_10.318	610.006	-0.197372	0.20539	-0.960964	0.33657	0.611407
Sbay_10.319	1124.83	0.0608428	0.250445	0.242939	0.808052	0.923292
Sbay_10.320	410.238	0.00274849	0.35158	0.00781755	0.993763	0.997494
Sbay_10.321	2.9637	-0.124926	1.17294	-0.106508	0.91518	0.966144
Sbay_10.322	1.49707	-1.02747	2.70839	-0.379367	0.704415	0.876167
Sbay_10.323	474.574	-0.5792	0.268276	-2.15897	0.0308526	0.150661
Sbay_10.324	2065.11	0.150853	0.178143	0.846811	0.3971	0.669023
Sbay_10.325	0	NA	NA	NA	NA	NA
Sbay_10.326	1.43274	-0.975203	1.91896	-0.508195	0.611317	0.822738
Sbay_10.327	902.081	0.62045	0.240168	2.5834	0.00978312	0.06762
Sbay_10.328	159.55	0.526978	0.310142	1.69915	0.0892908	0.294281
Sbay_10.330	83.3954	0.703725	0.318888	2.2068	0.0273277	0.139786
Sbay_10.332	5185.41	-0.984102	0.558319	-1.76262	0.0779651	0.270838
Sbay_10.333	444.919	-0.0761143	0.320301	-0.237633	0.812165	0.924494
Sbay_10.334	773.514	0.97786	0.225751	4.33159	1.48034e-05	0.000353468
Sbay_10.335	436.749	0.267062	0.19698	1.35578	0.17517	0.441343
Sbay_10.336	1216.75	0.172661	0.220536	0.782917	0.433676	0.700303
Sbay_10.338	297.905	-0.0419972	0.333532	-0.125917	0.899798	0.958935
Sbay_10.339	903.207	-0.729504	0.344502	-2.11756	0.0342121	0.160837
Sbay_10.340	3975.39	-0.647374	0.171203	-3.78133	0.000155994	0.00266957
Sbay_10.341	65.0778	-0.332668	0.319675	-1.04064	0.298041	0.574678
Sbay_10.342	286.095	0.247868	0.229487	1.0801	0.280098	0.555015
Sbay_10.343	1.32721	-0.00290812	1.79331	-0.00162165	0.998706	0.999202
Sbay_10.344	551.224	0.152474	0.226112	0.674328	0.500103	0.749468
Sbay_10.345	1502.09	-0.226026	0.191999	-1.17723	0.239104	0.51716
Sbay_10.346	79373.9	-0.406049	0.216159	-1.87848	0.0603161	0.231935
Sbay_10.347	1500.21	0.551387	0.175192	3.14733	0.00164767	0.0183191
Sbay_10.348	119.435	-0.188074	0.621517	-0.302604	0.762192	0.905586
Sbay_10.349	901.789	0.537253	0.211653	2.53836	0.0111372	0.0745895
Sbay_10.350	218.88	-0.400434	0.348988	-1.14742	0.25121	0.530344
Sbay_10.351	172.066	-1.03916	0.334976	-3.10219	0.00192093	0.0203943
Sbay_10.352	916.773	-1.17418	0.217494	-5.39869	6.71303e-08	3.29505e-06
Sbay_10.353	2.39456	-3.08564	1.66139	-1.85726	0.0632736	0.239796
Sbay_10.354	9329.92	0.850231	0.501351	1.69588	0.0899083	0.295183
Sbay_10.356	5828.14	0.432201	0.755681	0.571936	0.567365	0.79507
Sbay_10.357	11970.7	1.23226	0.234719	5.24991	1.52171e-07	6.64727e-06
Sbay_10.358	523.629	0.220681	0.225543	0.978446	0.327854	0.603856
Sbay_10.359	1027.46	0.147935	0.190366	0.777109	0.437095	0.703057
Sbay_10.360	2332.35	0.0026005	0.244247	0.010647	0.991505	0.997153
Sbay_10.361	86.5987	-0.108309	0.264628	-0.409288	0.682328	0.864865
Sbay_10.362	7213.48	-0.550387	0.245348	-2.24329	0.0248783	0.131029
Sbay_10.363	96.3516	-0.506315	0.450354	-1.12426	0.260903	0.539956
Sbay_10.364	387.279	1.13544	0.206723	5.49258	3.96105e-08	2.13649e-06
Sbay_10.365	50.2722	2.86426	0.391837	7.30982	2.67496e-13	8.97748e-11
Sbay_10.366	663.815	-0.126023	0.250393	-0.5033	0.614753	0.825641
Sbay_10.367	1704.38	0.231784	0.432972	0.535333	0.592419	0.811021
Sbay_10.368	143.257	0.683701	0.395663	1.72799	0.0839905	0.282352
Sbay_10.369	305.469	-0.228867	0.341387	-0.670404	0.5026	0.749681
Sbay_10.370	0	NA	NA	NA	NA	NA
Sbay_10.371	27.5476	-0.17872	0.515247	-0.346862	0.728695	0.888447
Sbay_10.372	642.637	-0.364314	0.301749	-1.20734	0.227301	0.502929
Sbay_10.373	400.518	-0.247904	0.274355	-0.903589	0.366213	0.64205
Sbay_10.374	2584.06	-1.07228	0.529087	-2.02666	0.0426971	0.186503
Sbay_10.375	785.257	-0.198024	0.311613	-0.635479	0.525116	0.765647
Sbay_10.376	937.434	-0.585842	0.336602	-1.74046	0.0817788	0.278011
Sbay_10.377	27.2804	-0.0623716	0.394571	-0.158075	0.874398	0.950854
Sbay_10.378	571.934	-0.0665106	0.213599	-0.31138	0.755511	0.90195
Sbay_10.379	39.3279	0.160373	0.469886	0.341302	0.732876	0.890089
Sbay_10.380	1692.91	-0.472936	0.203038	-2.3293	0.0198429	0.112635
Sbay_10.381	3560.32	-0.438944	0.243967	-1.7992	0.0719875	0.257934
Sbay_10.382	854.481	-0.328519	0.291056	-1.12871	0.259019	0.539005
Sbay_10.383	5777.19	-0.0819468	0.224057	-0.365741	0.714559	0.880917
Sbay_10.384	178.872	-0.031926	0.320382	-0.0996498	0.920622	0.968609
Sbay_10.385	338.864	0.705365	0.211955	3.3279	0.000875036	0.0110127
Sbay_10.386	421.005	0.247469	0.43966	0.562864	0.573527	0.799049
Sbay_10.387	1283.25	-0.440888	0.212404	-2.0757	0.0379216	0.173155
Sbay_10.388	1034.61	-0.164699	0.192393	-0.856054	0.391968	0.66476
Sbay_10.389	9999.42	-0.435114	0.219577	-1.9816	0.0475242	0.200345
Sbay_10.390	2260.71	-1.15869	0.269072	-4.30626	1.66038e-05	0.000390286
Sbay_10.391	434.514	-2.10944	0.675727	-3.12174	0.00179786	0.0194639
Sbay_10.392	442.023	-0.101855	0.235041	-0.43335	0.66476	0.854429
Sbay_10.393	299.83	0.810756	0.266932	3.03731	0.00238699	0.0242763
Sbay_10.394	13676.7	-0.819522	0.172278	-4.75697	1.96524e-06	6.31489e-05
Sbay_10.395	2776.66	0.234173	0.397202	0.589556	0.555488	0.787402
Sbay_10.396	0	NA	NA	NA	NA	NA
Sbay_10.397	8220.91	-0.597416	0.585074	-1.0211	0.307209	0.582838
Sbay_10.398	5.02521	-0.729879	0.976428	-0.7475	0.454762	0.71639
Sbay_10.399	11408.3	0.306505	0.348685	0.87903	0.379385	0.654704
Sbay_10.400	1203.19	-0.0381435	0.199925	-0.190789	0.848691	0.941056
Sbay_10.401	274.607	-0.0340352	0.260383	-0.130712	0.896003	0.957366
Sbay_10.402	4.21404	0.943129	0.981959	0.960457	0.336825	0.611407
Sbay_10.403	0.0970264	0.0519621	4.08047	0.0127343	0.98984	NA
Sbay_10.404	1.89276	-0.68723	1.41967	-0.484076	0.628332	0.832402
Sbay_10.405	890.801	0.216163	0.191698	1.12762	0.25948	0.539592
Sbay_10.406	421.556	0.0286801	0.289344	0.0991209	0.921042	0.968815
Sbay_10.407	250.781	0.337608	0.438859	0.769286	0.441723	0.707183
Sbay_10.408	2725.18	1.18607	0.191806	6.1837	6.26174e-10	6.75485e-08
Sbay_10.409	43.3842	-0.283317	0.389798	-0.726828	0.467331	0.72507
Sbay_10.410	0	NA	NA	NA	NA	NA
Sbay_10.411	2447.46	0.175166	0.170055	1.03006	0.302984	0.579466
Sbay_10.412	65.7427	0.126662	0.369828	0.342488	0.731983	0.889542
Sbay_10.413	300.361	-0.887084	0.315609	-2.81071	0.00494328	0.04082
Sbay_10.414	136.429	-0.380094	0.333901	-1.13835	0.254976	0.535384
Sbay_10.415	727.196	-0.105672	0.221532	-0.477006	0.633358	0.83388
Sbay_10.416	373.57	0.109006	0.289157	0.376978	0.70619	0.876641
Sbay_10.417	790.457	-0.141351	0.196927	-0.717786	0.472889	0.728737
Sbay_10.418	215.693	0.0568963	0.279564	0.203518	0.83873	0.935864
Sbay_10.419	489.912	0.639413	0.314233	2.03484	0.0418673	0.18421
Sbay_10.420	11411	-0.580596	0.185105	-3.13658	0.0017093	0.0187289
Sbay_10.421	254.553	-0.559493	0.411206	-1.36061	0.173636	0.439063
Sbay_10.422	939.058	2.15365	0.76812	2.80379	NA	NA
Sbay_10.423	0.239724	1.97552	4.08047	0.484139	0.628287	NA
Sbay_10.424	1040.14	-0.650333	0.338739	-1.91986	0.054875	0.219489
Sbay_10.425	10.4884	-2.17379	0.891212	-2.43913	0.0147225	0.0903847
Sbay_10.426	852.697	0.0988624	0.205507	0.481065	0.63047	0.833407
Sbay_10.427	653.878	0.134545	0.260429	0.516628	0.605416	0.818375
Sbay_10.428	1359.01	-0.511757	0.20833	-2.45647	0.0140308	0.0875613
Sbay_10.429	0.0970264	0.0519621	4.08047	0.0127343	0.98984	NA
Sbay_10.430	6216.35	-0.196032	0.28019	-0.699639	0.484153	0.736902
Sbay_10.431	0	NA	NA	NA	NA	NA
Sbay_10.432	2515.32	-0.194141	0.196247	-0.98927	0.322531	0.597489
Sbay_10.433	1232.78	-0.551919	0.471169	-1.17138	0.241445	0.518879
Sbay_10.435	808.203	0.0557121	0.358661	0.155334	0.876558	0.95103
Sbay_10.436	0.222241	-0.784488	4.04398	-0.193989	0.846184	NA
Sbay_10.437	33948.9	-0.219832	0.214168	-1.02644	0.304682	0.580809
Sbay_10.438	22.7167	-1.23649	0.581792	-2.12532	0.0335602	0.158636
Sbay_10.439	7828.3	-0.414162	0.250892	-1.65076	0.0987881	0.311597
Sbay_10.441	19.0837	0.12433	0.586532	0.211974	0.832127	0.932339
Sbay_10.442	0	NA	NA	NA	NA	NA
Sbay_10.443	0.364939	1.01375	3.61461	0.280459	0.779125	0.912327
Sbay_10.444	1.55431	-1.28058	1.78612	-0.716965	0.473396	0.728793
Sbay_10.445	10608	-0.346745	0.254338	-1.36332	0.17278	0.437638
Sbay_10.446	790.903	0.418405	0.597733	0.699986	0.483936	0.736759
Sbay_10.447	47.4147	0.0293651	0.446997	0.0656941	0.947621	0.981368
Sbay_10.448	2642.71	-0.532981	0.190396	-2.79933	0.00512088	0.0420315
Sbay_10.449	558.535	0.817609	0.360311	2.26918	0.0232576	0.12567
Sbay_10.450	6.84672	0.723023	0.708204	1.02092	0.30729	0.582838
Sbay_10.451	1132.48	-0.182917	0.334854	-0.546258	0.584888	0.807611
Sbay_10.452	1096.72	0.558421	0.220746	2.5297	0.0114161	0.0761197
Sbay_10.453	496.291	0.522005	0.338402	1.54256	0.122938	0.356366
Sbay_10.454	500.34	-0.341251	0.298463	-1.14336	0.252889	0.532857
Sbay_10.455	8885.23	-0.255784	0.47687	-0.536381	0.591696	0.810891
Sbay_10.456	18593.9	-0.895299	0.289147	-3.09635	0.00195921	0.0207278
Sbay_10.457	256.744	0.179094	0.3342	0.535889	0.592035	0.810891
Sbay_10.458	1253.16	0.00684374	0.265366	0.0257898	0.979425	0.992516
Sbay_10.459	12278.1	0.845079	0.515022	1.64086	0.100826	0.315713
Sbay_10.461	277.024	-0.304425	0.322119	-0.945071	0.344623	0.620243
Sbay_10.462	526.199	-0.155422	0.222919	-0.697214	0.485669	0.737909
Sbay_10.463	188.808	0.170662	0.21872	0.780275	0.435229	0.701781
Sbay_10.464	547.389	0.184134	0.197791	0.93095	0.351879	0.627753
Sbay_10.465	480.068	-0.236218	0.30869	-0.765226	0.444137	0.708173
Sbay_10.466	593.313	-0.436309	0.404631	-1.07829	0.280905	0.555465
Sbay_10.467	1474.48	-1.40723	0.218911	-6.42831	1.29032e-10	1.73219e-08
Sbay_10.468	8.41155	-0.337111	0.66753	-0.505013	0.61355	0.824756
Sbay_10.469	4.28424	-1.40795	0.966893	-1.45615	0.14535	0.394989
Sbay_10.470	9.63454	-1.4804	0.82271	-1.79942	0.0719523	0.257934
Sbay_10.471	3.85787	-0.124586	1.06517	-0.116963	0.906889	0.962325
Sbay_10.472	50.702	-1.7881	0.517886	-3.45269	0.000555023	0.00765501
Sbay_10.474	22.95	-1.37083	0.565049	-2.42604	0.0152644	0.0935216
Sbay_10.475	3.94035	-1.67688	1.23621	-1.35646	0.174952	0.441289
Sbay_10.476	2.729	0.0490298	1.1636	0.0421363	0.96639	0.987414
Sbay_10.477	0.218636	1.97552	4.08047	0.484139	0.628287	NA
Sbay_10.478	1.47004	-2.29054	1.87679	-1.22045	0.222293	0.497525
Sbay_10.479	228.988	-0.817744	0.726946	-1.1249	0.26063	0.539956
Sbay_10.480	2.38171	-0.109677	1.48894	-0.073661	0.94128	0.978199
Sbay_10.481	0	NA	NA	NA	NA	NA
Sbay_10.482	2.66575	-0.357338	1.24169	-0.287784	0.773512	0.911397
Sbay_10.483	2966.33	-0.429366	0.22573	-1.90212	0.0571552	0.225375
Sbay_10.484	303.697	0.312102	0.316749	0.985331	0.324462	0.600145
Sbay_10.485	761.777	0.16673	0.18087	0.921822	0.356621	0.631244
Sbay_10.486	1100.49	0.107476	0.333934	0.321847	0.747568	0.897352
Sbay_10.487	1006.47	-0.0442318	0.189657	-0.23322	0.815591	0.925898
Sbay_10.489	2280.79	-0.519604	0.300085	-1.73152	0.0833583	0.280695
Sbay_10.490	786.55	-0.160063	0.207392	-0.771789	0.440239	0.70637
Sbay_10.491	1422.9	-0.648628	0.370628	-1.75008	0.0801043	0.275105
Sbay_10.492	147.783	0.266351	0.327682	0.812832	0.416314	0.683969
Sbay_10.493	1.25487	-0.782913	1.67935	-0.466199	0.641073	0.838978
Sbay_10.494	7.82502	-1.68073	0.981285	-1.71279	0.0867516	0.288529
Sbay_10.495	0.542477	-0.379394	2.65293	-0.143009	0.886283	0.953524
Sbay_10.496	3020.42	-0.124013	0.211517	-0.586303	0.557672	0.78823
Sbay_10.497	1016.91	-0.319923	0.278566	-1.14846	0.250778	0.529887
Sbay_10.498	126.903	-0.325856	0.363979	-0.895261	0.370647	0.646199
Sbay_10.499	1235.99	1.51995	0.231721	6.55939	5.40295e-11	7.77125e-09
Sbay_10.500	584.054	0.0365466	0.271269	0.134725	0.892829	0.956076
Sbay_10.501	2225.65	-0.39114	0.323323	-1.20975	0.226375	0.502583
Sbay_10.502	74.0122	-0.134001	0.278701	-0.480806	0.630654	0.833468
Sbay_10.503	690.757	-0.026912	0.192986	-0.139451	0.889094	0.954848
Sbay_10.504	871.878	-0.393565	0.268937	-1.46341	0.143355	0.390517
Sbay_10.505	5724.46	-0.229226	0.256296	-0.89438	0.371119	0.646599
Sbay_10.506	1803.05	0.113605	0.202229	0.561767	0.574275	0.799906
Sbay_10.507	201.816	0.781909	0.290549	2.69115	0.00712064	0.0536357
Sbay_10.508	6061.56	-0.517465	0.220172	-2.35027	0.0187598	0.108034
Sbay_10.509	396.393	0.532146	0.304444	1.74793	0.0804766	0.275436
Sbay_10.510	252.068	-0.513963	0.207863	-2.47261	0.0134132	0.0851375
Sbay_10.511	380.687	-0.504299	0.259784	-1.94122	0.0522315	0.212765
Sbay_10.512	2091.17	-1.06615	0.294073	-3.62548	0.000288427	0.00445623
Sbay_10.513	916.311	-0.0944741	0.182035	-0.518988	0.603769	0.817519
Sbay_10.514	832.646	-1.00126	0.477998	-2.09469	0.0361989	0.167018
Sbay_10.515	969.048	0.325853	0.186422	1.74794	0.0804747	0.275436
Sbay_10.516	3414.99	-0.296784	0.378181	-0.784768	0.432589	0.69911
Sbay_10.517	3127.15	-1.10303	0.290691	-3.79451	0.000147936	0.00254611
Sbay_10.518	36.6885	-0.818699	0.541637	-1.51153	0.130654	0.369686
Sbay_10.519	1489.86	-0.581647	0.276815	-2.10121	0.0356226	0.165408
Sbay_10.520	183.471	0.098532	0.236704	0.416267	0.677215	0.861724
Sbay_10.521	483.243	-0.603471	0.265101	-2.27639	0.022823	0.12391
Sbay_10.522	6596.27	-0.432046	0.254899	-1.69497	0.090081	0.295348
Sbay_10.523	4.31156	-1.35137	1.17288	-1.15218	0.249249	0.527764
Sbay_10.524	141.899	0.128418	0.237622	0.540428	0.588902	0.810536
Sbay_10.525	3028.32	-0.947111	0.368088	-2.57305	0.0100806	0.0689656
Sbay_10.526	2102.02	-0.154876	0.170848	-0.906513	0.364664	0.640575
Sbay_10.527	212.168	0.317285	0.536654	0.591227	0.554368	0.786505
Sbay_10.528	321.853	0.206346	0.201416	1.02448	0.305611	0.581917
Sbay_10.529	2843.05	-0.787563	0.562831	-1.39929	0.161727	0.420754
Sbay_10.530	3024.25	0.894652	0.555306	1.6111	0.107159	0.328936
Sbay_10.531	1.76398	1.1289	1.65437	0.682372	0.495004	0.745129
Sbay_10.532	802.68	0.506461	0.373841	1.35475	0.175497	0.441557
Sbay_10.533	1177.32	-0.0686548	0.224425	-0.305914	0.75967	0.903913
Sbay_10.534	1004.21	-0.179057	0.314919	-0.568582	0.56964	0.795577
Sbay_10.535	0.218636	1.97552	4.08047	0.484139	0.628287	NA
Sbay_10.536	1055.3	0.289677	0.234126	1.23727	0.215986	0.491961
Sbay_10.537	1611.22	0.548189	0.237418	2.30896	0.0209455	0.116619
Sbay_10.538	703.766	-0.339345	0.275339	-1.23246	0.217776	0.493676
Sbay_10.539	223.573	0.516687	0.283633	1.82167	0.0685046	0.251274
Sbay_10.540	229.549	0.269684	0.255416	1.05586	0.291032	0.566064
Sbay_10.541	2.38184	-0.0236548	1.19626	-0.019774	0.984224	0.994533
Sbay_10.542	275.012	0.293523	0.222577	1.31875	0.187254	0.455945
Sbay_10.543	227.633	-0.0348786	0.233648	-0.149278	0.881334	0.952883
Sbay_10.544	759.998	0.0895457	0.182077	0.491802	0.622859	0.830085
Sbay_10.545	2500.59	0.374945	0.223978	1.67403	0.0941256	0.302937
Sbay_10.546	1560.53	-0.482631	0.315336	-1.53053	0.125886	0.361615
Sbay_10.547	413.119	-0.0432583	0.220111	-0.196529	0.844196	0.939707
Sbay_10.549	5323.35	-0.281397	0.214181	-1.31383	0.188904	0.458484
Sbay_10.550	792.187	-0.111732	0.239399	-0.466721	0.6407	0.838671
Sbay_10.551	683.527	-0.570641	0.385346	-1.48085	0.138645	0.382097
Sbay_10.552	1340.67	-0.154905	0.307938	-0.503039	0.614937	0.825641
Sbay_10.553	385.503	-0.190304	0.350178	-0.543449	0.586821	0.808803
Sbay_10.555	12426.6	-0.567924	0.228208	-2.48862	0.0128238	0.0828234
Sbay_10.556	436.973	0.451789	0.283927	1.59122	0.111561	0.335916
Sbay_10.557	1209.24	0.855957	0.269766	3.17296	0.00150893	0.0170152
Sbay_10.558	538.135	-0.358296	0.233957	-1.53146	0.125656	0.36147
Sbay_10.559	30911.1	-0.125425	0.219912	-0.570339	0.568448	0.795451
Sbay_10.560	752.76	-0.246161	0.194207	-1.26752	0.20497	0.477894
Sbay_10.561	371.001	-0.1204	0.297956	-0.404088	0.686148	0.866702
Sbay_10.562	0.813767	0.428742	2.12418	0.201839	0.840043	0.936464
Sbay_10.563	0.505433	-1.95122	3.27017	-0.596672	0.550726	0.783895
Sbay_10.564	183.411	0.831991	0.273924	3.0373	0.00238704	0.0242763
Sbay_10.565	5088.42	0.0610616	0.241482	0.252862	0.800375	0.920439
Sbay_10.566	9001.28	-0.407977	0.238219	-1.71262	0.0867832	0.288529
Sbay_10.567	4716.4	-0.911003	0.253509	-3.59357	0.000326172	0.00495077
Sbay_10.568	931.447	-0.82432	0.227173	-3.6286	0.000284958	0.00441393
Sbay_10.569	565.747	-0.512157	0.323013	-1.58556	0.112839	0.338124
Sbay_10.571	279.221	-0.427031	0.353908	-1.20661	0.227581	0.502929
Sbay_10.572	58.7322	0.00856607	0.388972	0.0220223	0.98243	0.993749
Sbay_10.573	709.703	0.537944	0.343818	1.56462	0.117672	0.348288
Sbay_10.574	1.80835	-2.64086	1.73577	-1.52143	0.128152	0.365812
Sbay_10.575	2.26044	1.25256	1.5326	0.817274	0.413772	0.681159
Sbay_10.576	460.614	-0.323118	0.232218	-1.39144	0.164091	0.424584
Sbay_10.577	111.045	-0.446799	0.270595	-1.65117	0.098703	0.311549
Sbay_10.578	166.782	0.402683	0.32801	1.22765	0.219577	0.494027
Sbay_10.579	506.547	-0.205966	0.242597	-0.849004	0.395879	0.668763
Sbay_10.580	140.782	2.06992	0.381686	5.42309	5.85769e-08	2.97364e-06
Sbay_101.1	583.249	1.3013	0.33131	3.92775	8.57447e-05	0.00160992
Sbay_104.1	155.18	0.910307	0.394172	2.30941	0.0209206	0.116588
Sbay_106.1	8.24481	1.96997	0.730923	2.69518	0.00703516	0.0532574
Sbay_108.1	318.754	-0.996889	0.341229	-2.92147	0.00348387	0.0320335
Sbay_109.1	0.222241	-0.784488	4.04398	-0.193989	0.846184	NA
Sbay_11.1	39.7855	1.40393	0.605799	2.31748	0.0204776	0.114874
Sbay_11.2	2685.73	0.370277	0.533889	0.693546	0.487967	0.739726
Sbay_11.3	88.3576	1.11488	0.522218	2.13489	0.0327701	0.156252
Sbay_11.4	1329.1	-0.362367	0.262	-1.38308	0.166639	0.427097
Sbay_11.5	406.551	0.507885	0.204772	2.48024	0.0131293	0.0840103
Sbay_11.6	719.291	0.19994	0.20807	0.960926	0.336589	0.611407
Sbay_11.7	1433.49	0.283898	0.291437	0.974132	0.329991	0.60623
Sbay_11.8	2354.29	-0.10073	0.233443	-0.431497	0.666107	0.855432
Sbay_11.9	1191.06	-0.175303	0.253054	-0.692749	0.488467	0.740113
Sbay_11.10	3817.02	0.225128	0.275615	0.816821	0.414031	0.681329
Sbay_11.11	66.4669	0.895971	0.491917	1.82139	0.0685483	0.251274
Sbay_11.12	0	NA	NA	NA	NA	NA
Sbay_11.13	213.476	0.72841	0.274623	2.6524	0.00799228	0.058452
Sbay_11.14	1481.14	0.393179	0.238073	1.6515	0.0986356	0.311549
Sbay_11.15	723.906	-0.064695	0.287949	-0.224675	0.822232	0.927737
Sbay_11.17	615.542	-0.819929	0.277482	-2.95489	0.00312776	0.0298968
Sbay_11.19	1450.52	-0.037804	0.255152	-0.148162	0.882215	0.952883
Sbay_11.20	584.223	-0.060404	0.255406	-0.236502	0.813043	0.924971
Sbay_11.21	1711.55	0.115011	0.328104	0.350533	0.725939	0.887142
Sbay_11.22	15.4823	0.529317	0.553031	0.95712	0.338507	0.613536
Sbay_11.24	152.215	0.333003	0.306588	1.08616	0.277409	0.553725
Sbay_11.25	88.2717	0.888965	0.288001	3.08667	0.00202414	0.0212625
Sbay_11.26	11.4087	-2.55937	0.815325	-3.13908	0.00169477	0.0186147
Sbay_11.27	1693.08	0.223611	0.254955	0.87706	0.380454	0.655727
Sbay_11.28	3099.07	0.973027	0.266293	3.65397	0.000258217	0.00406221
Sbay_11.29	640.508	1.43436	0.221856	6.46527	1.01116e-10	1.42057e-08
Sbay_11.30	846.989	0.253197	0.288955	0.876252	0.380893	0.655922
Sbay_11.31	1378.09	0.674099	0.249314	2.70382	0.00685478	0.0523511
Sbay_11.32	769.416	-1.02617	0.436517	-2.35082	0.0187319	0.108034
Sbay_11.33	1036.74	0.515559	0.173971	2.96347	0.0030419	0.0294489
Sbay_11.34	0.255004	-0.959862	4.02853	-0.238266	0.811675	0.924284
Sbay_11.35	421.385	-0.113411	0.272509	-0.416173	0.677283	0.861724
Sbay_11.36	55.6815	1.20799	0.307338	3.93049	8.47724e-05	0.00160034
Sbay_11.37	168.438	0.266982	0.296211	0.901324	0.367416	0.643301
Sbay_11.38	1044.54	-0.177237	0.248378	-0.713579	0.475487	0.730535
Sbay_11.39	932.965	0.294341	0.353793	0.831959	0.405432	0.674529
Sbay_11.40	1359.37	-0.296492	0.195444	-1.51702	0.129262	0.367124
Sbay_11.41	657.615	0.0132696	0.206585	0.0642333	0.948784	0.982112
Sbay_11.42	11974.6	-0.421125	0.320591	-1.31359	0.188984	0.458495
Sbay_11.43	5308.68	-0.389414	0.257238	-1.51383	0.130069	0.368722
Sbay_11.44	16115	-0.295589	0.221782	-1.33279	0.182601	0.450984
Sbay_11.45	1009.77	0.328927	0.194544	1.69076	0.0908829	0.296657
Sbay_11.46	17.3284	-0.231553	0.72215	-0.320644	0.74848	0.897671
Sbay_11.47	1083.71	-0.256768	0.283689	-0.905105	0.36541	0.641511
Sbay_11.48	1083.67	0.180321	0.240639	0.749344	0.45365	0.715349
Sbay_11.49	540.66	0.214361	0.303952	0.705248	0.480656	0.733407
Sbay_11.50	1433.15	-0.0363546	0.190519	-0.190819	0.848668	0.941056
Sbay_11.51	4374.84	-1.02558	0.406393	-2.52361	0.0116156	0.0769409
Sbay_11.52	173.129	1.90159	0.514419	3.69658	0.000218527	0.00348318
Sbay_11.53	1537.8	1.41816	0.239986	5.90935	3.43465e-09	2.53033e-07
Sbay_11.54	445.938	0.893079	0.452695	1.97281	0.0485177	0.203256
Sbay_11.55	947.714	1.33252	0.218163	6.10792	1.00937e-09	9.67875e-08
Sbay_11.56	974.009	-0.321836	0.172517	-1.86554	0.0621063	0.23656
Sbay_11.57	37.2815	-0.579977	0.384858	-1.50699	0.131813	0.371054
Sbay_11.58	466.243	-0.372629	0.314425	-1.18511	0.235972	0.513142
Sbay_11.59	0	NA	NA	NA	NA	NA
Sbay_11.60	4131.74	-1.14399	0.250142	-4.57335	4.79997e-06	0.000135498
Sbay_11.61	431.306	-0.0535572	0.612228	-0.0874792	0.930291	0.971962
Sbay_11.62	249.78	-0.114708	0.666173	-0.17219	0.863288	0.947171
Sbay_11.63	677.804	1.59773	0.539687	2.96047	0.00307166	0.0295476
Sbay_11.64	252.966	0.187775	0.329216	0.570372	0.568426	0.795451
Sbay_11.65	1869.93	-1.63609	0.404639	-4.04333	5.26985e-05	0.00105765
Sbay_11.66	1135.59	-0.0727534	0.212405	-0.342522	0.731958	0.889542
Sbay_11.67	442.325	1.43044	0.505186	2.83152	0.00463276	0.0390077
Sbay_11.68	52.4632	0.596764	0.397912	1.49974	0.133682	0.374563
Sbay_11.69	2406.37	0.613404	0.292439	2.09754	0.0359454	0.166268
Sbay_11.70	5445.57	-0.509957	0.206697	-2.46718	0.0136182	0.0858745
Sbay_11.71	1142.56	0.788523	0.235852	3.3433	0.000827875	0.0105784
Sbay_11.72	699.835	-0.0597041	0.187435	-0.318533	0.750081	0.898164
Sbay_11.73	0	NA	NA	NA	NA	NA
Sbay_11.74	77476	-0.00599676	0.315202	-0.0190251	0.984821	0.994595
Sbay_11.75	1304.56	0.0902564	0.582582	0.154925	0.876881	0.95103
Sbay_11.76	3792.77	0.100165	0.475133	0.210816	0.833031	0.932952
Sbay_11.77	714.906	-0.0443122	0.270378	-0.163889	0.869818	0.948992
Sbay_11.78	3467.23	-0.957036	0.366353	-2.61233	0.00899268	0.0640091
Sbay_11.79	1028.25	-0.182561	0.219943	-0.830038	0.406517	0.675043
Sbay_11.80	3129.89	0.112414	0.234116	0.480163	0.631112	0.833708
Sbay_11.81	513.319	-0.609049	0.282425	-2.1565	0.0310448	0.151122
Sbay_11.82	1635.28	-1.12098	0.454565	-2.46605	0.0136612	0.0860558
Sbay_11.83	5469.99	0.903214	0.550902	1.63952	0.101105	0.31581
Sbay_11.84	1693.84	-0.524428	0.333174	-1.57404	0.115479	0.344207
Sbay_11.85	366.069	0.0524431	0.240697	0.21788	0.827522	0.930577
Sbay_11.86	705.822	-0.0964583	0.338626	-0.284852	0.775758	0.911397
Sbay_11.87	251.757	-0.0466296	0.279088	-0.167078	0.867308	0.948905
Sbay_11.88	1865.59	1.31327	0.238251	5.51215	3.54476e-08	1.94672e-06
Sbay_11.89	545.971	0.932463	0.198167	4.70543	2.53328e-06	7.84798e-05
Sbay_11.90	1156.21	0.0819578	0.176566	0.464177	0.642521	0.839602
Sbay_11.91	422.246	0.603964	0.197517	3.05778	0.00222981	0.0229868
Sbay_11.92	121.943	1.55246	0.376299	4.12561	3.69746e-05	0.000767572
Sbay_11.93	250.294	0.102633	0.24549	0.418075	0.675892	0.861043
Sbay_11.94	393.156	-0.191562	0.221225	-0.865911	0.386539	0.660313
Sbay_11.95	363.296	0.731936	0.410515	1.78297	0.0745914	0.262963
Sbay_11.96	751.859	-0.167207	0.198684	-0.841574	0.400027	0.669976
Sbay_11.97	0	NA	NA	NA	NA	NA
Sbay_11.98	1184.09	0.0154882	0.172719	0.0896726	0.928547	0.970777
Sbay_11.99	2630.27	0.192939	0.251261	0.767884	0.442556	0.707754
Sbay_11.100	1081.26	-0.669818	0.429606	-1.55915	0.118962	0.350164
Sbay_11.101	377.746	0.045716	0.21846	0.209264	0.834242	0.933615
Sbay_11.102	923.644	0.000948399	0.217804	0.00435438	0.996526	0.998421
Sbay_11.103	331.403	0.853066	0.261224	3.26566	0.00109211	0.0129962
Sbay_11.104	917.039	-0.227894	0.293279	-0.777054	0.437127	0.703057
Sbay_11.105	852.664	0.0927494	0.207884	0.44616	0.655482	0.849917
Sbay_11.106	0.125215	0.0519621	4.08047	0.0127343	0.98984	NA
Sbay_11.107	3590.52	0.475961	0.228421	2.0837	0.0371871	0.170445
Sbay_11.108	535.358	-0.199981	0.195571	-1.02255	0.306521	0.582293
Sbay_11.109	8.60529	-1.05614	0.749558	-1.40901	0.158832	0.416089
Sbay_11.110	999.041	0.915758	0.228904	4.00061	6.31793e-05	0.00122722
Sbay_11.111	902.697	-0.225395	0.306466	-0.735466	0.462056	0.72181
Sbay_11.112	1358.02	-0.272683	0.215532	-1.26516	0.205812	0.479118
Sbay_11.113	627.502	-0.170534	0.409115	-0.416836	0.676798	0.861652
Sbay_11.114	6703.18	0.331619	0.482604	0.687145	0.491991	0.742658
Sbay_11.115	249.617	-0.213977	0.370165	-0.578058	0.563225	0.791879
Sbay_11.116	25.1035	-0.0764654	0.428603	-0.178406	0.858404	0.944902
Sbay_11.117	0.764719	-1.13134	2.10967	-0.536262	0.591778	0.810891
Sbay_11.118	666.16	-0.30069	0.350757	-0.857261	0.391301	0.664103
Sbay_11.119	613.567	0.2494	0.226264	1.10225	0.270353	0.546771
Sbay_11.120	3298.68	-0.0999688	0.200112	-0.499564	0.617382	0.82678
Sbay_11.121	3494.63	-0.428888	0.413472	-1.03728	0.299604	0.576087
Sbay_11.122	0.507252	-0.0114362	3.33568	-0.00342845	0.997264	0.998421
Sbay_11.123	1540.41	-0.237301	0.23749	-0.999203	0.317696	0.593545
Sbay_11.124	933.927	0.0607775	0.250156	0.242958	0.808038	0.923292
Sbay_11.125	1596.98	-1.07185	0.347713	-3.08256	0.00205229	0.0214496
Sbay_11.126	301.505	-0.363821	0.271412	-1.34048	0.180091	0.44754
Sbay_11.127	1147.11	-0.712826	0.250732	-2.84298	0.00446944	0.0383044
Sbay_11.128	12.2383	-0.493489	0.603424	-0.817816	0.413462	0.681159
Sbay_11.129	1283.72	-1.90279	0.43028	-4.42222	9.76921e-06	0.000245899
Sbay_11.130	343.84	-0.611536	0.338115	-1.80866	0.0705036	0.255459
Sbay_11.131	1361.99	0.0537619	0.284054	0.189267	0.849884	0.941873
Sbay_11.132	80.6475	0.160167	0.417138	0.383966	0.701003	0.875215
Sbay_11.133	751.055	0.238614	0.226126	1.05523	0.291322	0.566064
Sbay_11.134	1014.25	0.606569	0.447318	1.35601	0.175095	0.441343
Sbay_11.135	191.591	-0.185968	0.294311	-0.631877	0.527467	0.768185
Sbay_11.136	294.25	0.444878	0.212041	2.09807	0.0358987	0.166179
Sbay_11.137	1198.56	0.507375	0.289219	1.75429	0.079381	0.273554
Sbay_11.138	1541.49	1.2982	0.227037	5.71801	1.0778e-08	6.57675e-07
Sbay_11.139	76.9915	0.782321	0.477479	1.63844	0.10133	0.316347
Sbay_11.140	3119.06	-1.27273	0.317637	-4.00689	6.15233e-05	0.00120279
Sbay_11.141	143.678	-0.258622	0.256455	-1.00845	0.31324	0.588872
Sbay_11.142	3231.61	-0.806986	0.465159	-1.73486	0.0827656	0.280105
Sbay_11.143	35401.2	-0.624992	0.186946	-3.34317	0.000828274	0.0105784
Sbay_11.144	3418.81	-0.380281	0.184628	-2.05972	0.0394257	0.177342
Sbay_11.145	493.387	-0.106814	0.198113	-0.539155	0.58978	0.810662
Sbay_11.146	1349.2	-1.40979	0.5279	-2.67056	0.00757253	0.0559922
Sbay_11.147	2568.74	-0.121078	0.192536	-0.628856	0.529444	0.769109
Sbay_11.148	933.333	-0.117432	0.219931	-0.533951	0.593375	0.811504
Sbay_11.149	768.334	-0.459065	0.307552	-1.49264	0.135532	0.376782
Sbay_11.150	972.402	0.258761	0.251438	1.02912	0.303422	0.579532
Sbay_11.151	281.314	0.432632	0.442156	0.978459	0.327847	0.603856
Sbay_11.152	0.857171	-1.35708	2.34725	-0.578157	0.563158	0.791879
Sbay_11.153	423.726	0.310445	0.235397	1.31882	0.187231	0.455945
Sbay_11.154	0.558992	-0.365273	2.62984	-0.138895	0.889533	0.954979
Sbay_11.155	934.479	-0.519732	0.635555	-0.817761	0.413494	0.681159
Sbay_11.156	2111.61	-0.252246	0.343601	-0.734126	0.462872	0.722015
Sbay_11.157	0.757682	-0.989138	2.45026	-0.403686	0.686443	0.866702
Sbay_11.158	1974.06	-0.022549	0.320932	-0.0702609	0.943986	0.980168
Sbay_11.159	15.5819	-0.0247179	0.514663	-0.0480273	0.961694	0.985047
Sbay_11.160	1529.91	0.429624	0.327468	1.31196	0.189535	0.459462
Sbay_11.161	1440.44	-0.0905112	0.290123	-0.311975	0.755059	0.901802
Sbay_11.162	833.344	-0.129749	0.245787	-0.527891	0.597575	0.814935
Sbay_11.163	10.0927	-0.432973	0.648345	-0.667813	0.504253	0.75159
Sbay_11.164	1033.57	-1.51335	0.533533	-2.83647	0.00456154	0.0389701
Sbay_11.165	233.568	0.255693	0.242648	1.05376	0.291993	0.566998
Sbay_11.166	168637	0.111664	0.310259	0.359907	0.718917	0.883811
Sbay_11.167	515.024	0.258017	0.218791	1.17929	0.238284	0.516053
Sbay_11.168	1163.84	0.572917	0.213648	2.6816	0.00732719	0.0547816
Sbay_11.169	1068.35	-0.4015	0.336041	-1.19479	0.232167	0.508714
Sbay_11.170	23384.3	-0.51753	0.197133	-2.62528	0.00865766	0.062189
Sbay_11.171	10.8771	-0.209359	0.806064	-0.25973	0.795072	0.91807
Sbay_11.172	5563.17	-0.308576	0.211368	-1.4599	0.144316	0.392709
Sbay_11.173	869.154	1.19861	0.297129	4.03398	5.48403e-05	0.0010862
Sbay_11.174	1051.51	0.108516	0.326227	0.332639	0.739406	0.893887
Sbay_11.175	2231.97	-0.370529	0.445853	-0.831056	0.405942	0.674923
Sbay_11.176	431.463	0.442739	0.203398	2.17671	0.0295022	0.147343
Sbay_11.177	323.135	-0.117804	0.276373	-0.426252	0.669924	0.857264
Sbay_11.178	173.034	0.137792	0.455036	0.302816	0.76203	0.905586
Sbay_11.179	362.056	-0.13759	0.251287	-0.547543	0.584006	0.807318
Sbay_11.180	1690.68	-0.035701	0.181083	-0.197153	0.843708	0.939337
Sbay_11.181	534.084	-0.469559	0.280874	-1.67178	0.0945681	0.304037
Sbay_11.182	340.496	-0.951662	0.735112	-1.29458	0.195465	0.46672
Sbay_11.183	582.327	-0.0717352	0.391764	-0.183108	0.854713	0.943245
Sbay_11.184	501.149	0.481249	0.195322	2.46387	0.0137445	0.0862834
Sbay_11.185	1106.88	0.0486442	0.217837	0.223306	0.823297	0.928592
Sbay_11.186	2064.81	0.400278	0.245606	1.62976	0.103153	0.320385
Sbay_11.187	507.878	-0.165547	0.25204	-0.656826	0.511293	0.754661
Sbay_11.188	9852.16	0.183107	0.48024	0.381283	0.702993	0.875984
Sbay_11.189	490.8	0.555887	0.234799	2.36751	0.0179084	0.105283
Sbay_11.190	1010.42	0.55307	0.188018	2.94158	0.00326537	0.0307299
Sbay_11.191	616.335	-0.161363	0.285203	-0.565782	0.571542	0.797571
Sbay_11.192	1.73033	0.20895	1.35306	0.154428	0.877273	0.951171
Sbay_11.193	886.736	-0.825505	0.378768	-2.17945	0.0292984	0.147125
Sbay_11.195	3853.3	-0.628726	0.37154	-1.69222	0.0906045	0.296128
Sbay_11.197	1039.94	-0.0670001	0.198266	-0.33793	0.735416	0.891903
Sbay_11.198	817.846	-0.477539	0.271801	-1.75695	0.0789271	0.27288
Sbay_11.199	343.461	-0.265035	0.286291	-0.925754	0.354574	0.628884
Sbay_11.200	65.4402	0.0723594	0.533532	0.135624	0.892119	0.955717
Sbay_11.201	722.789	0.099704	0.186083	0.535804	0.592094	0.810891
Sbay_11.202	2150.83	-0.134421	0.244176	-0.550507	0.581971	0.805981
Sbay_11.203	419.391	0.519202	0.228854	2.2687	0.0232865	0.125714
Sbay_11.204	313.881	0.130633	0.33602	0.388766	0.69745	0.874127
Sbay_11.205	2578.57	-0.832498	0.365116	-2.2801	0.0226021	0.123008
Sbay_11.207	1706.14	-0.390098	0.204901	-1.90383	0.0569318	0.224935
Sbay_11.208	872.928	0.044852	0.190612	0.235306	0.813972	0.92533
Sbay_11.209	154.466	0.0674646	0.241123	0.279794	0.779636	0.912452
Sbay_11.210	423.197	-0.22712	0.195611	-1.16108	0.24561	0.524487
Sbay_11.211	391.288	-0.147795	0.196146	-0.753494	0.451153	0.7129
Sbay_11.212	2935.01	-0.900142	0.316626	-2.84292	0.00447022	0.0383044
Sbay_11.213	517.164	-0.342622	0.359117	-0.954068	0.340049	0.615265
Sbay_11.214	1998.35	-0.685269	0.476173	-1.43912	0.150117	0.401087
Sbay_11.215	1768.81	0.172344	0.29552	0.583187	0.559767	0.78976
Sbay_11.216	629.856	0.0568974	0.247835	0.229578	0.81842	0.926378
Sbay_11.217	212.515	0.12612	0.251426	0.501617	0.615937	0.825742
Sbay_11.218	1069.72	-0.259303	0.205909	-1.25931	0.207918	0.482645
Sbay_11.219	5067.92	-0.912318	0.389427	-2.34272	0.0191438	0.109656
Sbay_11.220	1426.7	-0.477513	0.245071	-1.94847	0.0513589	0.211061
Sbay_11.221	1310.9	0.222606	0.33777	0.659047	0.509866	0.754372
Sbay_11.222	331.279	0.217886	0.257502	0.846152	0.397468	0.669023
Sbay_11.223	16857.2	-0.301596	0.211532	-1.42577	0.153935	0.407324
Sbay_11.224	429.076	0.281616	0.222087	1.26804	0.204783	0.477644
Sbay_11.225	940.446	-0.424381	0.425673	-0.996965	0.318782	0.594187
Sbay_11.226	1448.33	1.39229	0.174315	7.98718	1.38058e-15	1.39001e-12
Sbay_11.227	953.188	0.446572	0.231269	1.93096	0.0534877	0.216543
Sbay_11.228	2449.14	-3.74062	0.489189	-7.64657	2.06406e-14	1.03908e-11
Sbay_11.229	0	NA	NA	NA	NA	NA
Sbay_11.231	3233.75	0.285143	0.194018	1.46967	0.141651	0.387623
Sbay_11.232	1068.69	0.338579	0.202567	1.67144	0.0946343	0.304088
Sbay_11.233	538.549	-0.257396	0.329921	-0.780175	0.435288	0.701781
Sbay_11.235	193.694	-0.115028	0.533242	-0.215714	0.829211	0.931263
Sbay_11.236	286.79	0.508271	0.28707	1.77054	0.0766365	0.267607
Sbay_11.237	2084.48	1.51403	0.247653	6.1135	9.74714e-10	9.49717e-08
Sbay_11.238	616.434	0.323681	0.217831	1.48593	0.137298	0.37977
Sbay_11.239	1273.25	-0.0877214	0.33296	-0.263459	0.792197	0.916442
Sbay_11.240	74.5443	-0.148464	0.299772	-0.495257	0.620418	0.829375
Sbay_11.241	0.129789	0.0519621	4.08047	0.0127343	0.98984	NA
Sbay_11.242	456.571	-0.335601	0.375295	-0.894232	0.371198	0.646599
Sbay_11.243	668.89	0.21219	0.399106	0.531662	0.59496	0.812789
Sbay_11.244	4.53248	-0.507561	0.944123	-0.5376	0.590853	0.810846
Sbay_11.245	667.549	0.223159	0.354692	0.629162	0.529243	0.769102
Sbay_11.246	961.788	0.218727	0.206956	1.05688	0.290568	0.565685
Sbay_11.247	53.1737	0.706315	0.465158	1.51844	0.128903	0.366947
Sbay_11.248	2790.09	-0.24613	0.254077	-0.968721	0.332684	0.608226
Sbay_11.249	236.46	-0.035861	0.2488	-0.144136	0.885393	0.953524
Sbay_11.250	1620.84	0.153627	0.361288	0.425219	0.670677	0.857264
Sbay_11.251	386.569	0.0737118	0.221577	0.332669	0.739384	0.893887
Sbay_11.252	296.442	0.230726	0.260487	0.88575	0.375752	0.651527
Sbay_11.253	455.779	0.160258	0.200894	0.797726	0.425029	0.69245
Sbay_11.254	433.674	0.471086	0.220736	2.13416	0.0328297	0.156252
Sbay_11.255	556.97	0.121867	0.246492	0.494403	0.621021	0.829496
Sbay_11.256	1855.31	-1.01556	0.540551	-1.87875	0.0602789	0.231935
Sbay_11.257	1151.22	-0.735537	0.221125	-3.32635	0.00087992	0.0110282
Sbay_11.258	1251.64	-0.327331	0.193273	-1.69362	0.090338	0.295629
Sbay_11.259	0.420868	-1.71174	3.40933	-0.502074	0.615615	0.825696
Sbay_11.260	378.022	-0.091509	0.252345	-0.362635	0.716878	0.882813
Sbay_11.261	1618.96	-0.161583	0.202068	-0.799644	0.423917	0.691383
Sbay_11.262	799.11	0.198402	0.219254	0.904899	0.365519	0.641517
Sbay_11.263	549.974	-0.0413166	0.20536	-0.201191	0.840549	0.936683
Sbay_11.264	766.936	0.0945667	0.255539	0.370067	0.711332	0.880024
Sbay_11.265	3.54783	-1.0374	1.07022	-0.969332	0.33238	0.608088
Sbay_11.266	3.30447	-0.468867	1.01728	-0.460902	0.644869	0.841394
Sbay_11.267	859.834	0.224568	0.259841	0.864248	0.387451	0.660625
Sbay_11.268	380.321	0.184359	0.227881	0.809017	0.418505	0.686263
Sbay_11.269	351.679	0.26017	0.251172	1.03583	0.300283	0.576658
Sbay_11.270	778.843	0.0530396	0.272288	0.194792	0.845556	0.94038
Sbay_11.271	0.343851	1.01375	3.68361	0.275205	0.783159	0.912452
Sbay_11.272	7.30433	0.0610657	0.679071	0.0899254	0.928346	0.970777
Sbay_11.273	425.292	-0.660826	0.490623	-1.34691	0.178009	0.444613
Sbay_11.274	0.247675	1.97552	4.08047	0.484139	0.628287	NA
Sbay_11.275	109.818	-0.359619	0.374331	-0.960696	0.336705	0.611407
Sbay_11.277	6002.95	-0.642801	0.207047	-3.10462	0.00190526	0.0202992
Sbay_11.278	2708.24	-0.39167	0.26703	-1.46677	0.142439	0.388944
Sbay_11.279	311.08	-0.105357	0.218232	-0.482777	0.629254	0.832893
Sbay_11.280	98.932	0.0141254	0.319756	0.0441756	0.964764	0.986842
Sbay_11.281	3093.14	-0.106448	0.317852	-0.334898	0.737702	0.89272
Sbay_11.282	3912.02	-0.109807	0.276565	-0.397038	0.691339	0.869717
Sbay_11.283	241.119	1.44412	0.67671	2.13403	0.0328401	0.156252
Sbay_11.284	917.197	-0.296099	0.232092	-1.27578	0.202032	0.475341
Sbay_11.285	246.39	0.679828	0.256086	2.65468	0.00793829	0.0581275
Sbay_11.286	334.364	0.855723	0.290831	2.94234	0.00325746	0.0307299
Sbay_11.287	539.371	-0.818805	0.51223	-1.59851	0.109929	0.333375
Sbay_11.288	620.382	0.0824769	0.284084	0.290326	0.771567	0.91052
Sbay_11.289	241.128	0.468432	0.214449	2.18436	0.028936	0.145625
Sbay_11.290	1320.98	-0.980511	0.395595	-2.47858	0.0131908	0.0842342
Sbay_11.291	8831.38	-0.122893	0.237464	-0.517525	0.60479	0.817894
Sbay_11.292	520.293	0.278497	0.445136	0.625644	0.531548	0.770788
Sbay_11.293	157.645	0.352217	0.427549	0.823805	0.410051	0.678779
Sbay_11.294	7281.12	-0.110299	0.167567	-0.658238	0.510385	0.754661
Sbay_11.295	781.384	-1.01791	0.400267	-2.54308	0.010988	0.0737816
Sbay_11.296	618.495	-1.30195	0.335057	-3.88576	0.000102012	0.00185062
Sbay_11.297	1408.31	0.311164	0.221373	1.40561	0.159841	0.417828
Sbay_11.298	534.843	-0.423963	0.435041	-0.974537	0.32979	0.60623
Sbay_11.299	277.24	0.0276652	0.206849	0.133746	0.893603	0.956345
Sbay_11.300	1000.37	0.714493	0.204959	3.48602	0.000490261	0.00695227
Sbay_11.301	1806.15	0.311893	0.327009	0.953775	0.340198	0.615265
Sbay_11.302	1104.27	0.560052	0.413108	1.3557	0.175193	0.441343
Sbay_11.303	694.494	0.0472431	0.299822	0.15757	0.874795	0.950854
Sbay_11.304	899.45	-2.36699	0.766611	-3.08761	NA	NA
Sbay_11.305	335.738	0.596631	0.242178	2.46361	0.0137545	0.0862834
Sbay_11.306	1316.7	-0.594923	0.257889	-2.3069	0.0210604	0.116828
Sbay_11.307	992.59	0.25733	0.201402	1.2777	0.201357	0.474192
Sbay_11.308	5.9327	0.343196	0.822774	0.417121	0.67659	0.861568
Sbay_11.309	1.09775	-0.388072	2.01606	-0.19249	0.847358	0.940972
Sbay_11.310	452.052	0.493488	0.237557	2.07734	0.0377699	0.172724
Sbay_11.311	182.322	-0.438475	0.523041	-0.838319	0.401852	0.672089
Sbay_11.312	153.961	1.46552	0.391709	3.74134	0.000183041	0.00300476
Sbay_11.313	273.672	-0.952919	0.424137	-2.24673	0.0246576	0.130549
Sbay_11.314	282.488	0.322967	0.253178	1.27565	0.202078	0.475341
Sbay_11.315	1404.55	-0.784152	0.43286	-1.81156	0.0700543	0.254819
Sbay_11.316	4187.22	0.660583	0.471197	1.40193	0.160938	0.419411
Sbay_11.317	3633.49	-0.877474	0.430974	-2.03602	0.0417479	0.184087
Sbay_11.318	1022.06	-0.352588	0.251756	-1.40052	0.161359	0.420159
Sbay_11.319	211.062	0.35023	0.242562	1.44388	0.148772	0.39997
Sbay_11.320	1474.52	0.259592	0.207439	1.25142	0.210783	0.485238
Sbay_11.321	1697.36	1.34958	0.235065	5.74131	9.39488e-09	5.85098e-07
Sbay_11.322	453.99	0.0994217	0.238627	0.416641	0.676941	0.861652
Sbay_11.323	438.903	0.205544	0.241721	0.850335	0.395139	0.667888
Sbay_11.324	541.9	0.0053821	0.193467	0.0278193	0.977806	0.992516
Sbay_11.325	1128.94	-0.171327	0.222514	-0.76996	0.441324	0.707172
Sbay_11.326	923.812	0.454475	0.265043	1.71472	0.0863969	0.287561
Sbay_11.327	271.78	-0.697346	0.390289	-1.78674	0.0739795	0.261351
Sbay_11.328	3000.41	-0.325436	0.270674	-1.20232	0.22924	0.505048
Sbay_11.329	4384.43	0.0811146	0.460861	0.176007	0.860289	0.945598
Sbay_11.330	18602.2	-0.0689186	0.230168	-0.299427	0.764614	0.906283
Sbay_11.331	1395.95	-0.0228312	0.256289	-0.0890835	0.929016	0.970966
Sbay_11.332	266.078	0.368605	0.245332	1.50248	0.132974	0.373279
Sbay_11.333	702.064	0.119235	0.289055	0.412499	0.679974	0.863329
Sbay_11.334	14.3241	0.16195	0.626475	0.258509	0.796014	0.918617
Sbay_11.335	235.889	0.709753	0.28442	2.49544	0.0125802	0.0816295
Sbay_11.336	606.119	-0.659873	0.522384	-1.2632	0.206518	0.479892
Sbay_11.338	1162.87	-0.10338	0.214811	-0.481259	0.630332	0.833407
Sbay_11.339	227.773	0.393356	0.31278	1.25761	0.208532	0.483029
Sbay_11.340	751.763	-0.78978	0.31761	-2.48663	0.0128958	0.0831416
Sbay_111.1	6.17417	-0.238919	0.773049	-0.30906	0.757276	0.903134
Sbay_113.1	0	NA	NA	NA	NA	NA
Sbay_114.1	0.218636	1.97552	4.08047	0.484139	0.628287	NA
Sbay_12.1	0.226815	-0.809153	4.04169	-0.200201	0.841323	NA
Sbay_12.2	0.319268	-1.31287	3.711	-0.353778	0.723506	0.886114
Sbay_12.3	618.237	-1.76701	0.489806	-3.60757	0.000309078	0.004715
Sbay_12.4	24418.3	0.0490091	0.678705	0.0722097	0.942435	0.979231
Sbay_12.5	1380.87	-0.187353	0.303239	-0.617838	0.536682	0.775041
Sbay_12.6	2637.77	0.041818	0.269666	0.155074	0.876763	0.95103
Sbay_12.7	2164.08	0.252314	0.3383	0.74583	0.45577	0.716821
Sbay_12.8	410.943	-0.210923	0.31932	-0.660538	0.508908	0.753509
Sbay_12.9	504.552	-0.383704	0.319744	-1.20003	0.230126	0.505524
Sbay_12.10	721.198	0.553098	0.307245	1.80018	0.0718315	0.257834
Sbay_12.11	188.31	0.120078	0.24917	0.481912	0.629868	0.832976
Sbay_12.12	487.382	0.320232	0.25012	1.28032	0.200434	0.473512
Sbay_12.13	4706.84	-0.086846	0.210473	-0.412622	0.679883	0.863329
Sbay_12.14	282.253	0.466116	0.308728	1.50979	0.131096	0.370243
Sbay_12.15	334.153	0.00862038	0.214885	0.0401162	0.968	0.988119
Sbay_12.16	873.905	0.0895091	0.181349	0.493574	0.621607	0.829496
Sbay_12.17	1303.78	0.50564	0.36285	1.39352	0.163462	0.423761
Sbay_12.18	955.911	0.1086	0.160506	0.676611	0.498653	0.748413
Sbay_12.19	374.873	-0.131351	0.305486	-0.429974	0.667214	0.855861
Sbay_12.20	2528.9	-0.0621682	0.228916	-0.271576	0.785948	0.913411
Sbay_12.21	120.348	0.839756	0.234554	3.58023	0.00034329	0.00517161
Sbay_12.22	0	NA	NA	NA	NA	NA
Sbay_12.23	0	NA	NA	NA	NA	NA
Sbay_12.24	0.247675	1.97552	4.08047	0.484139	0.628287	NA
Sbay_12.25	11.697	0.510973	0.580949	0.879548	0.379104	0.654704
Sbay_12.26	0.218636	1.97552	4.08047	0.484139	0.628287	NA
Sbay_12.27	0	NA	NA	NA	NA	NA
Sbay_12.28	6.64528	-0.433688	0.776502	-0.558515	0.576493	0.801886
Sbay_12.29	1477.99	-0.0315516	0.191464	-0.164791	0.869109	0.948992
Sbay_12.30	2.31631	0.0313723	1.22827	0.0255418	0.979623	0.992516
Sbay_12.31	0.347456	-1.4217	3.62945	-0.391712	0.695271	0.872403
Sbay_12.32	105.961	0.661998	0.351607	1.88278	0.0597304	0.231006
Sbay_12.35	946.877	0.589077	0.319925	1.8413	0.0655782	0.244844
Sbay_12.36	1903.72	-0.350304	0.163493	-2.14263	0.032143	0.154476
Sbay_12.37	1457.43	-0.263074	0.331183	-0.794346	0.426994	0.693882
Sbay_12.38	0.125215	0.0519621	4.08047	0.0127343	0.98984	NA
Sbay_12.39	0	NA	NA	NA	NA	NA
Sbay_12.40	0.598854	-0.564596	2.62572	-0.215025	0.829748	0.931519
Sbay_12.41	10.3787	-0.529471	0.604433	-0.875979	0.381041	0.655925
Sbay_12.42	381.641	0.636777	0.299293	2.1276	0.03337	0.158109
Sbay_12.43	6.68285	-0.431336	0.774138	-0.557183	0.577403	0.802782
Sbay_12.44	0	NA	NA	NA	NA	NA
Sbay_12.45	920.765	0.614071	0.322363	1.90491	0.0567922	0.22453
Sbay_12.46	628.696	-0.373506	0.249486	-1.4971	0.134367	0.374963
Sbay_12.47	6067.74	0.098911	0.537539	0.184007	0.854008	0.943075
Sbay_12.48	2344.19	-1.00068	0.582017	-1.71932	0.0855554	0.285863
Sbay_12.49	430.064	0.143844	0.234636	0.613053	0.539841	0.77755
Sbay_12.50	360.346	0.271855	0.285662	0.951667	0.341266	0.616619
Sbay_12.51	1271.91	-0.192239	0.258741	-0.74298	0.457494	0.718596
Sbay_12.52	0.218636	1.97552	4.08047	0.484139	0.628287	NA
Sbay_12.54	1.36685	0.127102	2.11991	0.0599563	0.95219	0.983029
Sbay_12.55	5611.74	1.00917	0.31128	3.242	0.00118694	0.0138959
Sbay_12.56	129.529	-0.612363	0.389057	-1.57397	0.115495	0.344207
Sbay_12.57	513.752	-0.162217	0.205043	-0.791135	0.428865	0.69551
Sbay_12.58	0	NA	NA	NA	NA	NA
Sbay_12.59	364.581	0.2078	0.245905	0.84504	0.398089	0.669386
Sbay_12.60	1649.68	0.224791	0.366782	0.612872	0.539961	0.77755
Sbay_12.61	141.946	0.509246	0.260947	1.95153	0.050994	0.210133
Sbay_12.62	834.19	0.0167961	0.430789	0.0389892	0.968899	0.988369
Sbay_12.63	3662.32	-0.205718	0.192035	-1.07126	0.284054	0.558722
Sbay_12.64	287.242	0.0944496	0.18524	0.509875	0.610139	0.822183
Sbay_12.65	2264.65	-0.00237653	0.215705	-0.0110175	0.991209	0.997153
Sbay_12.66	408.314	-0.521987	0.43801	-1.19172	0.23337	0.510445
Sbay_12.67	0.537904	-0.364698	2.65566	-0.137328	0.890771	0.95502
Sbay_12.68	0.444483	-1.78295	3.31073	-0.538537	0.590206	0.810846
Sbay_12.69	1895.85	-1.18391	0.501812	-2.35928	0.0183105	0.106873
Sbay_12.70	0	NA	NA	NA	NA	NA
Sbay_12.71	3317.37	-0.0471839	0.188652	-0.250111	0.802501	0.922007
Sbay_12.72	52.2935	0.0708434	0.362551	0.195402	0.845078	0.94038
Sbay_12.73	1.0861	-1.71969	1.95583	-0.879262	0.379259	0.654704
Sbay_12.74	379.406	-0.1686	0.348058	-0.484401	0.628101	0.832402
Sbay_12.75	0.125215	0.0519621	4.08047	0.0127343	0.98984	NA
Sbay_12.76	1229.69	-0.652678	0.369656	-1.76564	0.0774571	0.269228
Sbay_12.77	489.24	-0.00271217	0.222656	-0.0121809	0.990281	0.997048
Sbay_12.78	357.476	0.942516	0.220274	4.27884	1.87872e-05	0.000434842
Sbay_12.79	3008.97	0.178592	0.187891	0.95051	0.341853	0.617082
Sbay_12.80	1838.99	0.404533	0.286632	1.41133	0.158147	0.414655
Sbay_12.81	0	NA	NA	NA	NA	NA
Sbay_12.83	2009.96	-0.241596	0.151637	-1.59325	0.111104	0.335253
Sbay_12.84	2037.37	-0.861522	0.426446	-2.02024	0.0433589	0.187681
Sbay_12.85	793.371	-0.198456	0.330786	-0.599955	0.548537	0.78337
Sbay_12.87	147.975	0.26313	0.254565	1.03364	0.301303	0.577648
Sbay_12.88	772.463	0.222182	0.263893	0.841937	0.399823	0.669976
Sbay_12.89	48.5551	0.761193	0.493207	1.54335	0.122745	0.356366
Sbay_12.90	416.747	0.126972	0.261405	0.48573	0.627159	0.831873
Sbay_12.91	3744.37	-0.48858	0.326137	-1.49808	0.134111	0.374904
Sbay_12.92	232.737	0.17508	0.332163	0.527089	0.598132	0.815094
Sbay_12.93	25581.5	0.23022	0.306647	0.750767	0.452793	0.714557
Sbay_12.94	2570.94	-4.19622	0.537105	-7.81266	5.59944e-15	3.75847e-12
Sbay_12.95	487.77	0.0275755	0.200392	0.137607	0.890551	0.95502
Sbay_12.96	157.867	0.555291	0.264889	2.09632	0.0360538	0.166642
Sbay_12.97	168.72	0.470914	0.259869	1.81212	0.0699674	0.254776
Sbay_12.98	404.724	0.170635	0.20248	0.842724	0.399383	0.669976
Sbay_12.99	2282.73	-0.126672	0.232685	-0.544395	0.58617	0.80846
Sbay_12.100	56.6852	2.02895	0.397517	5.10408	3.32415e-07	1.35684e-05
Sbay_12.101	0	NA	NA	NA	NA	NA
Sbay_12.102	72.2574	1.25728	0.443665	2.83385	0.00459903	0.0390077
Sbay_12.103	169.379	1.45347	0.420964	3.45273	0.00055495	0.00765501
Sbay_12.104	6330.03	-1.02098	0.17619	-5.79478	6.84095e-09	4.54134e-07
Sbay_12.105	517.94	0.346008	0.22165	1.56105	0.118511	0.349743
Sbay_12.106	292.051	0.324414	0.300094	1.08104	0.279679	0.554858
Sbay_12.107	60.3142	0.867592	0.370036	2.34462	0.0190466	0.109373
Sbay_12.108	62.9047	0.542601	0.379541	1.42963	0.152824	0.405451
Sbay_12.109	121.954	0.150285	0.27018	0.556239	0.578048	0.803125
Sbay_12.110	455.346	-0.14161	0.227866	-0.621461	0.534296	0.773839
Sbay_12.111	742.389	-0.0934456	0.203754	-0.45862	0.646507	0.842621
Sbay_12.112	589.567	0.0723763	0.288852	0.250565	0.80215	0.921869
Sbay_12.113	490.494	-0.293375	0.249673	-1.17504	0.239979	0.517755
Sbay_12.114	850.749	-0.210002	0.193804	-1.08357	0.278553	0.553932
Sbay_12.116	604.404	0.455011	0.24795	1.83509	0.066492	0.247187
Sbay_12.117	471.612	1.50646	0.279112	5.39734	6.76355e-08	3.29505e-06
Sbay_12.118	472.971	0.251691	0.245819	1.02389	0.305888	0.582006
Sbay_12.119	219.587	0.317128	0.258042	1.22897	0.219081	0.493972
Sbay_12.121	202.424	-0.281557	0.235022	-1.198	0.230916	0.506891
Sbay_12.122	630.038	0.229557	0.202479	1.13373	0.256907	0.535904
Sbay_12.123	997.656	-0.955718	0.480523	-1.98891	0.0467111	0.198161
Sbay_12.124	1060.74	-0.361084	0.229332	-1.57451	0.115371	0.344207
Sbay_12.125	374.053	-0.093056	0.294044	-0.31647	0.751646	0.899682
Sbay_12.126	0	NA	NA	NA	NA	NA
Sbay_12.127	782.245	0.179566	0.197727	0.908153	0.363797	0.639424
Sbay_12.128	17150.2	0.790701	0.276885	2.8557	0.00429421	0.0373256
Sbay_12.129	534.287	0.585642	0.248092	2.36058	0.0182464	0.106615
Sbay_12.130	2.12096	-0.418682	1.35843	-0.308211	0.757922	0.903336
Sbay_12.131	16.4265	0.303634	0.712686	0.426042	0.670077	0.857264
Sbay_12.132	7841.34	0.305195	0.256353	1.19053	0.23384	0.510445
Sbay_12.133	979.974	0.0199308	0.187091	0.10653	0.915162	0.966144
Sbay_12.134	471.359	-0.0635142	0.286507	-0.221685	0.824559	0.929077
Sbay_12.135	494.645	-0.0903482	0.189423	-0.476965	0.633387	0.83388
Sbay_12.136	0.46631	2.86159	3.30545	0.865719	0.386644	0.660313
Sbay_12.137	539.957	0.405129	0.170755	2.37258	0.0176644	0.104414
Sbay_12.138	182.521	0.228057	0.205252	1.11111	0.266522	0.544307
Sbay_12.139	538.987	-0.283195	0.26558	-1.06632	0.286277	0.56042
Sbay_12.140	0	NA	NA	NA	NA	NA
Sbay_12.141	169.124	-0.6794	0.654624	-1.03785	0.299341	0.575908
Sbay_12.142	4.83636	1.3541	0.914057	1.48142	0.138494	0.381854
Sbay_12.143	1.00931	-1.58682	2.32141	-0.68356	0.494253	0.744956
Sbay_12.144	318.843	-0.362439	0.306873	-1.18107	0.237574	0.515413
Sbay_12.145	0.375645	-1.52582	3.98947	-0.382463	0.702118	0.875257
Sbay_12.146	475.422	0.178744	0.195671	0.913491	0.360984	0.636702
Sbay_12.147	454.409	0.15909	0.25302	0.628766	0.529502	0.769109
Sbay_12.148	2657.67	0.101406	0.443027	0.228893	0.818952	0.92661
Sbay_12.149	465.037	-0.462582	0.296662	-1.55929	0.118927	0.350164
Sbay_12.150	174.636	0.908014	0.233284	3.89232	9.92899e-05	0.00182313
Sbay_12.151	303.947	0.0521431	0.228015	0.228683	0.819116	0.92661
Sbay_12.152	1272.83	-0.422895	0.346772	-1.21952	0.222647	0.497525
Sbay_12.153	4767.46	-0.228026	0.202676	-1.12508	0.260556	0.539956
Sbay_12.154	3408.71	0.301113	0.358478	0.839977	0.400921	0.67109
Sbay_12.155	784.478	-0.0411528	0.242638	-0.169606	0.86532	0.948367
Sbay_12.156	0.247675	1.97552	4.08047	0.484139	0.628287	NA
Sbay_12.157	148.12	-0.14874	0.270053	-0.550778	0.581786	0.805981
Sbay_12.158	711.423	-0.272446	0.209933	-1.29778	0.194364	0.465143
Sbay_12.159	747.758	-0.248485	0.202616	-1.22638	0.220055	0.494734
Sbay_12.160	3805.19	-0.884903	0.316471	-2.79616	0.00517143	0.0423889
Sbay_12.161	0.695881	-0.906275	2.17149	-0.417352	0.676421	0.861535
Sbay_12.162	1977.68	-0.695628	0.266536	-2.60988	0.0090573	0.0642197
Sbay_12.163	1387.32	1.98429	0.380548	5.21429	1.84527e-07	7.96234e-06
Sbay_12.164	603.447	0.823273	0.291458	2.82467	0.00473286	0.0396
Sbay_12.165	1220.71	-0.0201036	0.19327	-0.104018	0.917155	0.966428
Sbay_12.166	1308.41	-0.0191735	0.178327	-0.107518	0.914378	0.966144
Sbay_12.167	6129.55	-0.712561	0.227295	-3.13496	0.00171877	0.0187759
Sbay_12.168	314.144	0.248124	0.776788	0.319423	0.749406	0.898164
Sbay_12.169	1020.88	0.419716	0.207745	2.02034	0.0433478	0.187681
Sbay_12.170	381.529	-0.365331	0.19955	-1.83077	0.0671344	0.2482
Sbay_12.171	425.921	0.0510507	0.198222	0.257544	0.796759	0.918812
Sbay_12.172	438.152	-0.14921	0.244046	-0.611402	0.540933	0.777857
Sbay_12.173	866.275	0.575129	0.319164	1.80198	0.071548	0.257275
Sbay_12.174	8.6005	1.53281	0.657497	2.33128	0.0197388	0.112281
Sbay_12.175	1107.72	0.0798492	0.218065	0.366171	0.714238	0.880913
Sbay_12.176	488.327	0.26332	0.254886	1.03309	0.301562	0.577961
Sbay_12.177	935.585	0.0237325	0.244416	0.0970987	0.922648	0.969511
Sbay_12.178	1459.28	0.0273028	0.385162	0.0708867	0.943488	0.979988
Sbay_12.179	1051	-0.374939	0.210339	-1.78255	0.0746594	0.262984
Sbay_12.180	1022.94	0.130343	0.177525	0.73422	0.462815	0.722015
Sbay_12.181	103.059	-2.43184	0.55694	-4.36643	1.26296e-05	0.000310143
Sbay_12.182	5582.88	-0.602522	0.242659	-2.483	0.013028	0.0837751
Sbay_12.183	2.43094	0.980435	1.1799	0.830946	0.406004	0.674923
Sbay_12.184	70.6992	-0.0895316	0.665168	-0.1346	0.892928	0.956076
Sbay_12.185	193.747	-0.60998	0.43022	-1.41783	0.15624	0.411364
Sbay_12.186	184.697	-0.30493	0.305769	-0.997258	0.31864	0.594187
Sbay_12.187	145.234	0.108037	0.249265	0.433423	0.664708	0.854429
Sbay_12.188	372.14	0.979289	0.237002	4.132	3.59628e-05	0.000749245
Sbay_12.189	0.125215	0.0519621	4.08047	0.0127343	0.98984	NA
Sbay_12.190	1954.9	1.47689	0.204047	7.23802	4.55286e-13	1.37519e-10
Sbay_12.191	318.237	0.245024	0.220672	1.11036	0.266845	0.54461
Sbay_12.192	1811.74	0.0552448	0.51779	0.106693	0.915032	0.966144
Sbay_12.193	9384.29	0.955236	0.325811	2.93187	0.0033693	0.031362
Sbay_12.194	5662.32	-0.150085	0.280648	-0.534782	0.5928	0.811151
Sbay_12.195	598.63	0.317282	0.224163	1.41541	0.156949	0.412769
Sbay_12.196	4.96602	0.0184272	1.02666	0.0179486	0.98568	0.994595
Sbay_12.197	0.449056	-1.7982	2.6778	-0.671523	0.501887	0.749468
Sbay_12.198	0	NA	NA	NA	NA	NA
Sbay_12.199	58.5756	-0.0730327	0.351748	-0.207628	0.835519	0.934487
Sbay_12.200	2011.72	-1.6265	0.270609	-6.01051	1.84941e-09	1.53045e-07
Sbay_12.201	380.204	0.409807	0.244746	1.67442	0.0940486	0.302851
Sbay_12.202	557.303	-0.86873	0.25088	-3.46273	0.000534718	0.00744416
Sbay_12.203	178.886	-0.639995	0.40267	-1.58938	0.111975	0.336538
Sbay_12.204	127.971	0.461953	0.284506	1.6237	0.104439	0.32317
Sbay_12.205	1205.87	0.991515	0.233947	4.2382	2.25315e-05	0.00050414
Sbay_12.206	216.818	-0.929504	0.687885	-1.35125	0.176616	0.443264
Sbay_12.207	314.179	-1.68054	0.273632	-6.14159	8.17015e-10	8.50964e-08
Sbay_12.208	1306.18	-0.338626	0.195745	-1.72994	0.0836419	0.281337
Sbay_12.209	488.384	0.359234	0.33721	1.06531	0.286736	0.560755
Sbay_12.210	495.68	-0.51019	0.288275	-1.7698	0.0767597	0.267798
Sbay_12.211	184.487	-0.908938	0.249937	-3.63667	0.000276183	0.00428901
Sbay_12.212	12350.6	-0.786442	0.254292	-3.09267	0.00198363	0.0209495
Sbay_12.213	416.595	-0.00685994	0.228666	-0.0299998	0.976067	0.991829
Sbay_12.214	44274.4	-0.402427	0.19283	-2.08695	0.0368927	0.169353
Sbay_12.215	526.717	-0.0674204	0.232524	-0.28995	0.771854	0.91052
Sbay_12.216	1430.04	0.388074	0.190588	2.0362	0.0417307	0.184087
Sbay_12.217	583.574	0.385068	0.361089	1.06641	0.286239	0.56042
Sbay_12.218	351.965	-0.707315	0.314488	-2.2491	0.024506	0.130203
Sbay_12.219	0.0970264	0.0519621	4.08047	0.0127343	0.98984	NA
Sbay_12.220	299.515	-0.0829285	0.327023	-0.253586	0.799815	0.920225
Sbay_12.221	538.097	0.683306	0.319504	2.13865	0.0324643	0.155402
Sbay_12.222	396.547	0.613837	0.181511	3.38181	0.000720097	0.00945675
Sbay_12.223	1232.11	-0.906447	0.290085	-3.12476	0.00177949	0.0192996
Sbay_12.224	209.359	0.139834	0.28772	0.486007	0.626962	0.831873
Sbay_12.225	558.028	0.348727	0.169057	2.06278	0.0391339	0.176688
Sbay_12.226	231.811	0.573023	0.279035	2.05359	0.0400156	0.17923
Sbay_12.227	361.748	1.09839	0.236674	4.64096	3.46802e-06	0.000101701
Sbay_12.228	445.388	0.262172	0.189391	1.38429	0.166269	0.426691
Sbay_12.229	5644.56	-2.78496	0.368027	-7.56726	3.8117e-14	1.5351e-11
Sbay_12.230	327.665	0.0572356	0.278853	0.205254	0.837374	0.935184
Sbay_12.232	3288.06	-0.341808	0.21058	-1.62317	0.104553	0.323234
Sbay_12.233	427.37	-0.0688141	0.219374	-0.313684	0.753761	0.900504
Sbay_12.234	326.629	-0.0858465	0.226021	-0.379816	0.704082	0.876138
Sbay_12.235	374.476	0.687445	0.196512	3.49823	0.000468353	0.00673648
Sbay_12.236	2553.11	0.116079	0.175198	0.662558	0.507614	0.75233
Sbay_12.237	849.038	-0.310213	0.199297	-1.55654	0.11958	0.350841
Sbay_12.238	9057.97	-0.166705	0.227092	-0.734084	0.462897	0.722015
Sbay_12.240	3.51783	-0.10451	1.11278	-0.0939178	0.925174	0.970055
Sbay_12.241	274.082	-0.324274	0.238924	-1.35723	0.174709	0.441043
Sbay_12.242	1668.24	1.76058	0.636002	2.7682	0.00563664	0.0451006
Sbay_12.243	13.2722	-0.729036	0.607147	-1.20076	0.229846	0.505275
Sbay_12.244	26.6874	-0.427955	0.53126	-0.805547	0.420504	0.687861
Sbay_12.245	5.78934	-0.0704485	1.05579	-0.0667256	0.9468	0.981357
Sbay_12.246	63.2581	1.6939	0.354623	4.77661	1.78271e-06	5.82126e-05
Sbay_12.247	105.28	0.094734	0.246045	0.385027	0.700218	0.875124
Sbay_12.248	0	NA	NA	NA	NA	NA
Sbay_12.249	172.839	0.536776	0.227098	2.36363	0.0180969	0.106036
Sbay_12.250	74.6555	1.05164	0.31885	3.29822	0.000972984	0.0118303
Sbay_12.251	0.343851	1.01375	3.68361	0.275205	0.783159	0.912452
Sbay_12.252	68.0811	-0.0195599	0.297433	-0.0657624	0.947567	0.981368
Sbay_12.253	306.035	0.793264	0.405963	1.95403	0.0506976	0.209626
Sbay_12.254	0	NA	NA	NA	NA	NA
Sbay_12.255	0.323842	-1.33048	3.6969	-0.359891	0.718928	0.883811
Sbay_12.256	107.86	0.0775994	0.471342	0.164635	0.869231	0.948992
Sbay_12.257	0.226815	-0.809153	4.04169	-0.200201	0.841323	NA
Sbay_12.258	369.767	0.583448	0.209713	2.78212	0.00540042	0.0437319
Sbay_12.259	14.7564	-1.47305	0.801433	-1.83803	0.0660585	0.246083
Sbay_12.260	3.92228	0.225049	0.921262	0.244283	0.807012	0.923247
Sbay_12.261	0	NA	NA	NA	NA	NA
Sbay_12.262	0	NA	NA	NA	NA	NA
Sbay_12.263	30.8712	0.56623	0.474791	1.19259	0.233031	0.51005
Sbay_12.264	3.11346	-1.74767	1.2946	-1.34996	0.177027	0.443928
Sbay_12.265	51.4014	-0.629897	0.576265	-1.09307	0.274364	0.551191
Sbay_12.266	339.723	0.0280352	0.251595	0.11143	0.911275	0.964607
Sbay_12.267	1.40191	0.985188	1.49006	0.661174	0.508501	0.753275
Sbay_12.268	0.479448	2.89651	4.03566	0.717731	0.472923	0.728737
Sbay_12.269	0	NA	NA	NA	NA	NA
Sbay_12.270	0	NA	NA	NA	NA	NA
Sbay_12.271	0	NA	NA	NA	NA	NA
Sbay_12.272	5.23352	-1.14471	0.969813	-1.18034	0.237866	0.515776
Sbay_12.273	18.6608	-0.108072	0.624983	-0.172921	0.862714	0.946885
Sbay_13.1	0.125215	0.0519621	4.08047	0.0127343	0.98984	NA
Sbay_13.2	334.387	0.626812	0.362156	1.73078	0.0834913	0.280987
Sbay_13.3	6.83641	1.42077	0.727907	1.95186	0.0509553	0.210117
Sbay_13.4	64.2344	0.0983642	0.493117	0.199475	0.841892	0.937833
Sbay_13.5	55.5901	-0.0421896	0.37069	-0.113814	0.909385	0.963451
Sbay_13.6	404.693	0.321427	0.2328	1.3807	0.167371	0.428252
Sbay_13.7	0.952931	-1.49064	2.32562	-0.640967	0.521544	0.763513
Sbay_13.8	2.10508	1.93894	1.45317	1.33428	0.182111	0.450984
Sbay_13.9	15.3887	0.882241	0.531634	1.65949	0.0970173	0.308452
Sbay_13.10	603.311	1.04391	0.212463	4.91338	8.95208e-07	3.22166e-05
Sbay_13.11	1254.02	0.273416	0.214403	1.27525	0.202223	0.475341
Sbay_13.12	208.196	0.678196	0.246431	2.75207	0.00592191	0.0468863
Sbay_13.13	771.7	0.900581	0.260517	3.4569	0.000546425	0.0075884
Sbay_13.14	1677.05	0.62252	0.644702	0.965593	0.334248	0.609108
Sbay_13.15	1565.09	-0.184029	0.183283	-1.00407	0.315343	0.590941
Sbay_13.17	9574.92	-0.57302	0.294014	-1.94896	0.0513005	0.210964
Sbay_13.18	1368.23	-0.0586107	0.318949	-0.183762	0.8542	0.943075
Sbay_13.19	3454.42	0.00197508	0.212918	0.00927625	0.992599	0.997254
Sbay_13.20	5915.11	-1.26353	1.39436	-0.906172	0.364845	0.640706
Sbay_13.21	3.0692	-1.17655	1.12384	-1.04691	0.295142	0.570728
Sbay_13.22	1002.94	0.0132389	0.217352	0.06091	0.951431	0.983029
Sbay_13.23	3487.99	-1.05261	0.359346	-2.92925	0.00339783	0.0315789
Sbay_13.24	325.113	-0.734133	0.279623	-2.62543	0.00865385	0.062189
Sbay_13.25	143.614	0.97935	0.292572	3.34739	0.000815775	0.0104631
Sbay_13.26	1314.06	-0.0622747	0.224312	-0.277626	0.7813	0.912452
Sbay_13.27	441.195	-0.304596	0.261265	-1.16585	0.243675	0.52163
Sbay_13.28	1511.67	-0.269306	0.162976	-1.65243	0.0984469	0.311208
Sbay_13.29	643.004	-0.00365734	0.216627	-0.0168831	0.98653	0.994929
Sbay_13.30	0.375645	-1.52582	3.98947	-0.382463	0.702118	0.875257
Sbay_13.31	241.183	-1.39267	0.480304	-2.89956	0.00373685	0.033693
Sbay_13.32	344.262	-0.283738	0.250117	-1.13442	0.256618	0.535904
Sbay_13.33	946.951	-0.468917	0.253011	-1.85335	0.0638329	0.241186
Sbay_13.34	2277.02	0.994561	0.211984	4.69167	2.70984e-06	8.35212e-05
Sbay_13.35	303.393	0.157235	0.330928	0.475133	0.634692	0.83515
Sbay_13.36	279.088	-1.35182	0.61849	-2.18567	0.0288395	0.145419
Sbay_13.37	365.546	-0.0141619	0.32524	-0.043543	0.965269	0.987131
Sbay_13.38	3447.87	-0.528454	0.244841	-2.15835	0.0309003	0.150661
Sbay_13.39	1596.79	0.0234243	0.164205	0.142653	0.886564	0.953656
Sbay_13.40	225.286	-0.362722	0.3305	-1.0975	0.272424	0.549121
Sbay_13.41	1133.64	-0.390141	0.332245	-1.17426	0.240291	0.51788
Sbay_13.42	21.1399	0.120011	0.434462	0.276229	0.782372	0.912452
Sbay_13.43	60.4906	0.0818216	0.545849	0.149898	0.880845	0.952883
Sbay_13.44	0	NA	NA	NA	NA	NA
Sbay_13.45	112.331	0.0977354	0.441108	0.221568	0.82465	0.929077
Sbay_13.46	165.204	0.116607	0.70784	0.164736	0.869152	0.948992
Sbay_13.47	0	NA	NA	NA	NA	NA
Sbay_13.48	6.67367	0.411179	1.08542	0.378821	0.704821	0.876167
Sbay_13.49	598.904	-0.0339753	0.277459	-0.122452	0.902541	0.959616
Sbay_13.50	424.42	-0.210661	0.286111	-0.736292	0.461553	0.721408
Sbay_13.51	588.246	-0.620535	0.20885	-2.9712	0.0029664	0.0289002
Sbay_13.52	592.574	-0.425527	0.222167	-1.91535	0.0554481	0.221097
Sbay_13.53	114.051	0.421746	0.270599	1.55856	0.1191	0.350164
Sbay_13.54	566.432	-0.167139	0.307747	-0.543105	0.587058	0.808945
Sbay_13.55	2483.43	-0.834895	0.445077	-1.87585	0.0606764	0.232728
Sbay_13.56	1932.14	0.369558	0.318572	1.16005	0.24603	0.524487
Sbay_13.58	13.3426	-1.62239	0.74926	-2.16532	0.0303632	0.149734
Sbay_13.59	1130.96	-1.22599	0.267348	-4.58575	4.52356e-06	0.000129511
Sbay_13.61	1.27693	0.278373	1.62444	0.171366	0.863936	0.94771
Sbay_13.62	3.35545	0.704372	1.02434	0.687632	0.491684	0.742658
Sbay_13.63	779.948	0.0901129	0.324085	0.278053	0.780972	0.912452
Sbay_13.64	176.33	-0.203942	0.272254	-0.749087	0.453805	0.715406
Sbay_13.65	2480.83	0.167798	0.236382	0.709858	0.477792	0.731831
Sbay_13.66	4782.06	0.238224	0.19703	1.20908	0.226634	0.502627
Sbay_13.67	8.92516	0.816986	0.672162	1.21546	0.224191	0.500299
Sbay_13.68	1154.38	-0.514059	0.217586	-2.36256	0.0181493	0.106241
Sbay_13.69	1464.51	-0.261264	0.361682	-0.722358	0.470074	0.726828
Sbay_13.70	424.092	-0.358178	0.288182	-1.24289	0.213908	0.489107
Sbay_13.71	262.192	-0.307104	0.307021	-1.00027	0.317179	0.592846
Sbay_13.72	903.245	-0.683905	0.468754	-1.45898	0.144569	0.393044
Sbay_13.73	472.673	0.228889	0.180334	1.26925	0.204352	0.477559
Sbay_13.74	2258.47	0.21766	0.19002	1.14546	0.252019	0.531404
Sbay_13.75	403.071	-0.198738	0.179377	-1.10793	0.26789	0.545934
Sbay_13.76	296.984	0.192784	0.35967	0.536002	0.591957	0.810891
Sbay_13.77	3980	-0.940781	0.335459	-2.80446	0.00504005	0.0415375
Sbay_13.78	7278.72	-0.491314	0.208823	-2.35278	0.0186336	0.107913
Sbay_13.79	841.051	0.822794	0.272421	3.02031	0.0025252	0.0253822
Sbay_13.80	0	NA	NA	NA	NA	NA
Sbay_13.81	4.24209	2.07689	1.18209	1.75697	0.0789226	0.27288
Sbay_13.82	10853.2	-0.359333	0.211545	-1.69861	0.0893929	0.294281
Sbay_13.83	4245.26	-0.208554	0.293127	-0.71148	0.476787	0.730941
Sbay_13.84	553.706	-0.0126245	0.208881	-0.0604386	0.951806	0.983029
Sbay_13.85	0.0970264	0.0519621	4.08047	0.0127343	0.98984	NA
Sbay_13.86	2127.45	0.0248655	0.401012	0.0620069	0.950557	0.983029
Sbay_13.87	1769.32	0.206351	0.207901	0.992546	0.320931	0.596279
Sbay_13.88	340.231	0.572817	0.365655	1.56655	0.117219	0.347289
Sbay_13.89	1196.36	0.128817	0.153726	0.837965	0.40205	0.672235
Sbay_13.90	9.03181	-0.194216	0.667809	-0.290826	0.771185	0.91052
Sbay_13.92	491.797	0.0783742	0.22382	0.350167	0.726214	0.887142
Sbay_13.93	274.9	-0.0895286	0.239462	-0.373874	0.708498	0.878497
Sbay_13.94	31352.6	-0.388277	0.232396	-1.67075	0.0947703	0.304266
Sbay_13.95	655.87	-0.0436213	0.225181	-0.193717	0.846397	0.940597
Sbay_13.96	534.917	-0.101186	0.276782	-0.36558	0.714679	0.880917
Sbay_13.97	367.548	-0.698974	0.456162	-1.53229	0.12545	0.361249
Sbay_13.98	849.825	0.166272	0.246948	0.673306	0.500753	0.749468
Sbay_13.99	22.1116	0.279158	0.439215	0.635583	0.525049	0.765647
Sbay_13.100	1274.7	-0.697122	0.237493	-2.93534	0.00333183	0.0311777
Sbay_13.101	935.71	-0.194475	0.310528	-0.626272	0.531137	0.770741
Sbay_13.102	657.147	-0.438868	0.323919	-1.35487	0.175459	0.441557
Sbay_13.103	14144.9	-0.477696	0.255471	-1.86986	0.0615032	0.234707
Sbay_13.104	909.275	0.289777	0.219422	1.32064	0.186622	0.455378
Sbay_13.105	261.932	-0.704585	0.754405	-0.933961	0.350324	0.625988
Sbay_13.106	1.42074	-1.07662	1.66851	-0.645258	0.51876	0.76101
Sbay_13.107	297.966	-0.294979	0.222211	-1.32747	0.184352	0.452563
Sbay_13.108	1537.51	-0.852813	0.286446	-2.97722	0.00290873	0.0284855
Sbay_13.109	286.045	0.120923	0.202159	0.598157	0.549735	0.783434
Sbay_13.110	337.324	1.42266	0.268223	5.304	1.13291e-07	5.10741e-06
Sbay_13.111	713.349	0.483508	0.269423	1.7946	0.0727168	0.25947
Sbay_13.112	1791.19	0.254369	0.186378	1.36481	0.172314	0.437006
Sbay_13.113	5.04515	-1.73432	1.23615	-1.403	0.160616	0.418892
Sbay_13.114	430.356	-0.02049	0.380571	-0.0538403	0.957062	0.984322
Sbay_13.116	0	NA	NA	NA	NA	NA
Sbay_13.117	529.426	-0.832197	0.567981	-1.46518	0.142871	0.389478
Sbay_13.118	156.786	-0.897975	0.462167	-1.94297	0.0520202	0.21219
Sbay_13.119	424.822	0.0573457	0.241747	0.237214	0.812491	0.92469
Sbay_13.120	1.2224	-1.9446	1.93805	-1.00338	0.315678	0.590955
Sbay_13.121	564.401	-0.0327629	0.381137	-0.085961	0.931497	0.97255
Sbay_13.122	135.321	-0.170893	0.288477	-0.592399	0.553583	0.786285
Sbay_13.123	300.257	-0.417715	0.349564	-1.19496	0.232102	0.508714
Sbay_13.124	1384.17	0.135264	0.226359	0.597567	0.550129	0.78362
Sbay_13.125	827.73	-0.0590398	0.245771	-0.240223	0.810157	0.924284
Sbay_13.126	219.902	0.0435752	0.274192	0.158922	0.87373	0.950854
Sbay_13.127	782.997	0.0375067	0.207521	0.180737	0.856574	0.944052
Sbay_13.128	920.672	-0.110819	0.292229	-0.379219	0.704526	0.876167
Sbay_13.129	1160.2	0.830962	0.325476	2.55306	0.010678	0.0722351
Sbay_13.130	485.829	0.103631	0.274151	0.378009	0.705424	0.876167
Sbay_13.131	23778.2	1.01713	0.314448	3.23465	0.00121792	0.014231
Sbay_13.132	266.158	-0.631733	0.669853	-0.943092	0.345634	0.620866
Sbay_13.133	20381.8	-0.214329	0.23304	-0.919706	0.357727	0.632619
Sbay_13.134	1399.77	0.906494	0.234275	3.86936	0.000109122	0.00196778
Sbay_13.135	19119.1	-0.202155	0.177007	-1.14208	0.253423	0.533238
Sbay_13.136	602.724	-0.472514	0.283208	-1.66843	0.0952298	0.305028
Sbay_13.137	3452.3	-0.740588	0.346025	-2.14027	0.0323328	0.154895
Sbay_13.138	523.084	0.15218	0.274876	0.553631	0.579831	0.804863
Sbay_13.139	578.619	0.203697	0.249262	0.8172	0.413814	0.681159
Sbay_13.140	315.368	-0.151018	0.277737	-0.543744	0.586618	0.808708
Sbay_13.141	899.11	-1.29982	0.416746	-3.11897	0.00181482	0.019508
Sbay_13.142	1472.13	-0.0592541	0.159925	-0.370511	0.711002	0.879878
Sbay_13.143	791.807	-0.399614	0.354203	-1.12821	0.259233	0.539265
Sbay_13.145	400.071	-0.448741	0.333241	-1.3466	0.17811	0.444613
Sbay_13.146	470.323	-0.391964	0.331617	-1.18198	0.237215	0.515287
Sbay_13.147	995.259	0.579696	0.247459	2.34259	0.0191503	0.109656
Sbay_13.149	1702.56	0.175025	0.195115	0.897032	0.369702	0.645947
Sbay_13.150	139.897	0.100059	0.225442	0.443837	0.657161	0.850661
Sbay_13.151	3762.68	-0.311193	0.208754	-1.49072	0.136036	0.37749
Sbay_13.152	808.717	1.53883	0.290379	5.29938	1.162e-07	5.19972e-06
Sbay_13.153	8670.59	-0.560454	0.286392	-1.95694	0.0503542	0.208635
Sbay_13.154	10.4134	-0.199502	0.803067	-0.248425	0.803805	0.922803
Sbay_13.155	2063.8	0.502128	0.266936	1.88108	0.0599611	0.231574
Sbay_13.156	1065.27	-0.395361	0.251992	-1.56894	0.116661	0.346315
Sbay_13.157	0.129789	0.0519621	4.08047	0.0127343	0.98984	NA
Sbay_13.158	436.947	-0.948238	0.49312	-1.92294	0.0544879	0.218857
Sbay_13.159	2645.73	0.151908	0.311606	0.487501	0.625903	0.831372
Sbay_13.160	284.803	-0.123254	0.336396	-0.366394	0.714071	0.880887
Sbay_13.161	1364.01	0.298727	0.22804	1.30997	0.190204	0.460335
Sbay_13.162	0	NA	NA	NA	NA	NA
Sbay_13.163	737.817	-0.447849	0.369182	-1.21308	0.225097	0.50119
Sbay_13.164	11.3687	-0.551824	0.656849	-0.840108	0.400848	0.67109
Sbay_13.165	3002.54	0.588387	0.227348	2.58804	0.00965234	0.0670207
Sbay_13.166	164.655	-0.100209	0.321984	-0.311223	0.755631	0.90195
Sbay_13.167	1044.03	0.0555756	0.199674	0.278332	0.780758	0.912452
Sbay_13.168	796.587	0.11054	0.257684	0.428975	0.667941	0.856159
Sbay_13.169	1391.33	-1.836	0.42322	-4.33816	1.4368e-05	0.000344434
Sbay_13.170	9700.98	0.527805	0.492338	1.07204	0.283702	0.55862
Sbay_13.171	13.0346	-0.423588	0.719496	-0.588729	0.556043	0.787402
Sbay_13.172	2788.61	0.648588	0.360867	1.79731	0.0722871	0.258434
Sbay_13.173	609.915	-0.235255	0.321713	-0.731259	0.464621	0.72321
Sbay_13.174	24215.2	0.829963	0.415305	1.99844	0.0456688	0.194285
Sbay_13.175	0	NA	NA	NA	NA	NA
Sbay_13.176	4730.81	0.128257	0.207551	0.617952	0.536607	0.775041
Sbay_13.177	323.198	-0.703166	0.331176	-2.12324	0.0337339	0.159333
Sbay_13.180	4.79649	0.183363	0.871122	0.210491	0.833284	0.933062
Sbay_13.181	1352.89	-1.18498	0.555337	-2.1338	0.0328592	0.156252
Sbay_13.182	5458.67	-1.82185	0.418732	-4.35086	1.35602e-05	0.000330278
Sbay_13.183	1589.62	0.393354	0.392424	1.00237	0.316166	0.591684
Sbay_13.184	29.1081	0.87788	0.426096	2.06029	0.0393711	0.177342
Sbay_13.185	37.6144	0.182062	0.513645	0.354451	0.723001	0.885932
Sbay_13.186	427.407	0.154381	0.181009	0.852894	0.393718	0.666656
Sbay_13.187	1536.61	1.00217	0.230383	4.35	1.36135e-05	0.000330278
Sbay_13.188	517.329	0.281483	0.322918	0.871686	0.38338	0.658307
Sbay_13.189	395.327	0.21684	0.315352	0.687612	0.491697	0.742658
Sbay_13.190	515.972	0.78582	0.238932	3.28889	0.00100585	0.0120802
Sbay_13.191	0.0970264	0.0519621	4.08047	0.0127343	0.98984	NA
Sbay_13.192	2680	1.25718	0.230751	5.44822	5.08772e-08	2.62692e-06
Sbay_13.193	107.392	0.451355	0.293383	1.53845	0.123939	0.358924
Sbay_13.194	366.493	0.626392	0.200949	3.11718	0.00182592	0.0195575
Sbay_13.195	1961.75	0.417983	0.311053	1.34377	0.179024	0.446335
Sbay_13.196	427.639	0.0688306	0.200068	0.344037	0.730819	0.889207
Sbay_13.197	534.079	0.413075	0.253283	1.63088	0.102915	0.320339
Sbay_13.198	231.27	0.413741	0.307947	1.34355	0.179095	0.446335
Sbay_13.199	4101.56	0.251528	0.475818	0.528623	0.597067	0.814747
Sbay_13.200	0.364939	1.01375	3.61461	0.280459	0.779125	0.912327
Sbay_13.201	488.017	-0.115834	0.382187	-0.303082	0.761828	0.905586
Sbay_13.202	1073.27	-0.0678303	0.176208	-0.384943	0.700279	0.875124
Sbay_13.203	119.704	1.13558	0.494	2.29875	0.0215191	0.118394
Sbay_13.204	237.183	0.3874	0.232183	1.66851	0.0952152	0.305028
Sbay_13.205	317.875	-0.468319	0.219464	-2.13393	0.0328488	0.156252
Sbay_13.206	1007.32	-0.280683	0.254061	-1.10479	0.269252	0.546007
Sbay_13.207	599.12	-0.625025	0.332886	-1.87759	0.0604366	0.23225
Sbay_13.208	1225.85	-0.149901	0.185431	-0.80839	0.418866	0.686622
Sbay_13.209	186.797	0.682586	0.378449	1.80364	0.0712876	0.256994
Sbay_13.210	97.4992	0.801213	0.325208	2.46369	0.0137515	0.0862834
Sbay_13.211	2.10214	0.942343	1.4168	0.665118	0.505975	0.751745
Sbay_13.212	389.467	-0.858959	0.2187	-3.92756	8.58124e-05	0.00160992
Sbay_13.213	1125.29	-0.58369	0.177192	-3.29411	0.000987333	0.011929
Sbay_13.214	686.903	-0.0502416	0.244068	-0.20585	0.836908	0.935184
Sbay_13.215	0	NA	NA	NA	NA	NA
Sbay_13.216	1634.37	0.101854	0.164525	0.619082	0.535862	0.774807
Sbay_13.217	324.648	0.380924	0.268736	1.41747	0.156347	0.411364
Sbay_13.218	3335.89	-0.994344	0.418624	-2.37527	0.0175362	0.103859
Sbay_13.219	202.439	1.67172	0.749384	2.23079	0.0256954	0.134162
Sbay_13.220	112.771	2.07574	0.690722	3.00517	0.00265434	0.0264714
Sbay_13.221	0.239724	1.97552	4.08047	0.484139	0.628287	NA
Sbay_13.222	755.264	0.837767	0.238427	3.51373	0.000441866	0.00643207
Sbay_13.223	32.1499	0.347232	0.541913	0.640752	0.521684	0.763513
Sbay_13.224	0.377463	1.01375	3.5763	0.283463	0.776822	0.911397
Sbay_13.225	180.692	0.284033	0.251022	1.13151	0.257842	0.537409
Sbay_13.226	178.468	1.40338	0.492114	2.85174	0.00434805	0.0376851
Sbay_13.227	1124.98	0.52326	0.174975	2.99048	0.00278541	0.0275847
Sbay_13.228	318.197	0.541383	0.337917	1.60212	0.109129	0.331614
Sbay_13.229	204.325	-0.166662	0.291054	-0.572616	0.566905	0.795025
Sbay_13.230	4.27496	0.449847	1.08526	0.414506	0.678504	0.862188
Sbay_13.231	7022.46	0.586897	0.317145	1.85057	0.064232	0.241911
Sbay_13.232	327.991	-0.0264607	0.210568	-0.125663	0.899998	0.958935
Sbay_13.233	621.114	0.730955	0.176128	4.15014	3.32272e-05	0.000706781
Sbay_13.234	968.006	0.101898	0.256886	0.396666	0.691614	0.869881
Sbay_13.236	868.632	-0.991758	0.229858	-4.31465	1.59855e-05	0.000377221
Sbay_13.237	100.052	0.676819	0.334682	2.02227	0.0431481	0.187658
Sbay_13.238	802.213	0.208884	0.310417	0.672914	0.501002	0.749468
Sbay_13.239	144.335	-0.179281	0.348433	-0.514534	0.606879	0.819634
Sbay_13.241	305.184	0.511695	0.425314	1.2031	0.228937	0.504748
Sbay_13.242	619.38	0.121135	0.177752	0.681484	0.495565	0.745446
Sbay_13.243	215.59	-0.0141487	0.408069	-0.0346724	0.972341	0.989874
Sbay_13.244	39.2809	0.710035	0.647626	1.09637	0.272919	0.549706
Sbay_13.246	531.581	-0.581413	0.378357	-1.53668	0.124372	0.359316
Sbay_13.247	2.20616	-1.91034	1.50104	-1.27268	0.203131	0.476369
Sbay_13.248	928.948	0.0718337	0.258659	0.277716	0.78123	0.912452
Sbay_13.249	1367.36	0.0143024	0.236851	0.0603857	0.951848	0.983029
Sbay_13.250	263.742	0.274295	0.245183	1.11874	0.263253	0.54207
Sbay_13.251	671.837	0.118159	0.236012	0.50065	0.616618	0.826081
Sbay_13.252	598.125	-0.231638	0.275165	-0.841814	0.399892	0.669976
Sbay_13.254	644.203	-0.0967945	0.291165	-0.332438	0.739558	0.893892
Sbay_13.255	0	NA	NA	NA	NA	NA
Sbay_13.256	267.037	-0.0749071	0.245966	-0.304543	0.760715	0.904969
Sbay_13.257	525.373	-0.182476	0.344562	-0.529587	0.596398	0.814322
Sbay_13.258	3216.6	-0.547614	0.19312	-2.83562	0.00457371	0.0389701
Sbay_13.259	2195.29	-0.297234	0.237446	-1.2518	0.210644	0.485238
Sbay_13.260	1104.85	0.487281	1.34176	0.363166	0.716481	0.882599
Sbay_13.261	4756.12	0.708306	0.393582	1.79964	0.0719176	0.257934
Sbay_13.262	490.703	1.18095	0.493614	2.39245	0.0167362	0.100401
Sbay_13.263	1325.78	0.421759	0.282246	1.49429	0.135099	0.376098
Sbay_13.264	134.831	0.948393	0.321597	2.94901	0.00318797	0.0303713
Sbay_13.265	950.002	0.37824	0.181657	2.08216	0.0373277	0.170831
Sbay_13.266	2001.01	0.890412	0.166894	5.33519	9.54458e-08	4.40144e-06
Sbay_13.267	562.445	0.0402254	0.418842	0.0960395	0.923489	0.969888
Sbay_13.268	1167.42	0.255476	0.165241	1.54608	0.122085	0.3556
Sbay_13.269	1315.32	-0.211117	0.174708	-1.2084	0.226894	0.502627
Sbay_13.270	2097.36	-1.02311	0.368698	-2.77492	0.00552148	0.044521
Sbay_13.271	95.3852	0.117955	0.390198	0.302296	0.762426	0.905586
Sbay_13.272	1487.21	-0.326143	0.595135	-0.548015	0.583681	0.807054
Sbay_13.273	8588.72	-0.297562	0.637323	-0.466893	0.640576	0.838671
Sbay_13.274	320.075	0.511173	0.222234	2.30016	0.0214393	0.118171
Sbay_13.275	612.482	0.771368	0.326777	2.36053	0.0182487	0.106615
Sbay_13.276	0.50086	-1.94286	3.96889	-0.489523	0.624472	0.830955
Sbay_13.277	1832.88	0.899953	0.335221	2.68466	0.00726043	0.0544848
Sbay_13.278	487.598	0.0268577	0.23294	0.115299	0.908208	0.963067
Sbay_13.279	2.46366	-1.28187	1.31614	-0.973962	0.330075	0.60623
Sbay_13.280	3740.26	0.507605	0.493122	1.02937	0.303306	0.579532
Sbay_13.281	102.563	0.488006	0.509594	0.957637	0.338246	0.613248
Sbay_13.282	12494.5	0.530842	0.743648	0.713835	0.475329	0.730535
Sbay_13.283	136.512	0.308279	0.390462	0.789523	0.429806	0.696475
Sbay_13.284	0	NA	NA	NA	NA	NA
Sbay_13.285	0	NA	NA	NA	NA	NA
Sbay_13.286	5.97107	-1.41368	0.842103	-1.67874	0.0932019	0.300898
Sbay_13.287	4209.91	-1.40286	0.210505	-6.66428	2.65959e-11	4.46294e-09
Sbay_13.288	1870.66	0.0343446	0.180067	0.190732	0.848736	0.941056
Sbay_13.289	1292.69	0.143657	0.195107	0.736302	0.461547	0.721408
Sbay_13.290	267.403	0.399473	0.236787	1.68706	0.091592	0.297829
Sbay_13.291	168.576	0.00226635	0.285961	0.0079254	0.993677	0.997494
Sbay_13.292	713.85	-0.443166	0.232644	-1.90491	0.0567914	0.22453
Sbay_13.293	299.016	1.41614	0.422202	3.35418	0.00079601	0.0102888
Sbay_13.294	742.576	-0.00614653	0.207209	-0.0296634	0.976335	0.991934
Sbay_13.295	44900.1	-0.404232	0.214486	-1.88465	0.0594769	0.230616
Sbay_13.296	200.686	0.0983824	0.267186	0.368217	0.712712	0.880887
Sbay_13.297	9.61404	1.2932	0.810817	1.59494	0.110726	0.334614
Sbay_13.298	728.376	0.496137	0.360183	1.37746	0.168371	0.429845
Sbay_13.299	14716.1	1.45301	0.660847	2.19871	0.0278987	0.141631
Sbay_13.300	6540.63	-0.742991	0.213007	-3.48811	0.000486446	0.0069144
Sbay_13.301	3809.15	-0.802128	0.27204	-2.94857	0.00319248	0.0303713
Sbay_13.302	841.828	0.134489	0.256025	0.525298	0.599376	0.816054
Sbay_13.303	1517.27	-0.0671293	0.239221	-0.280617	0.779004	0.912327
Sbay_13.304	2083.26	-0.421736	0.238342	-1.76945	0.0768183	0.267798
Sbay_13.305	181.049	-0.135901	0.393921	-0.344995	0.730098	0.889207
Sbay_13.306	300.014	-0.54469	0.334075	-1.63044	0.103008	0.320339
Sbay_13.307	2342.48	-0.773523	0.36526	-2.11773	0.0341979	0.160837
Sbay_13.308	1255.88	-0.105209	0.299976	-0.350723	0.725796	0.887142
Sbay_13.309	151.686	-0.54564	0.290278	-1.87972	0.0601469	0.231727
Sbay_13.310	0	NA	NA	NA	NA	NA
Sbay_13.311	3748.46	-0.652031	0.421983	-1.54516	0.122307	0.355639
Sbay_13.312	129.471	-0.216106	0.379224	-0.569864	0.56877	0.795451
Sbay_13.313	2.77121	-2.2763	1.54244	-1.47578	0.140004	0.384964
Sbay_13.314	844.465	-0.404309	0.327603	-1.23414	0.217149	0.493343
Sbay_13.315	942.769	0.0742145	0.428429	0.173225	0.862475	0.946794
Sbay_13.316	845.624	-1.35176	0.466956	-2.89483	0.00379365	0.0339016
Sbay_13.317	301.182	0.321068	0.313848	1.023	0.306306	0.582067
Sbay_13.318	101.466	0.544458	0.281354	1.93513	0.0529738	0.214919
Sbay_13.319	1152.01	0.374094	0.339148	1.10304	0.270009	0.546771
Sbay_13.320	1171.09	-0.132971	0.330045	-0.402888	0.687031	0.866983
Sbay_13.321	18004	-0.18754	0.226018	-0.829756	0.406677	0.675043
Sbay_13.322	13829.3	-0.0858046	0.26249	-0.326888	0.743753	0.895481
Sbay_13.323	255.452	-0.00791584	0.404057	-0.0195909	0.98437	0.994533
Sbay_13.324	7273.77	-0.0843401	0.362304	-0.232788	0.815926	0.925898
Sbay_13.325	6174.08	-0.438489	0.219302	-1.99947	0.0455571	0.193947
Sbay_13.326	129.14	-1.029	0.353464	-2.91117	0.00360073	0.0329576
Sbay_13.327	151.638	-0.551062	0.256296	-2.1501	0.0315477	0.152342
Sbay_13.328	1200.92	-0.0620901	0.163471	-0.379822	0.704077	0.876138
Sbay_13.329	296.679	0.405949	0.311637	1.30263	0.192701	0.462778
Sbay_13.330	218.09	0.104835	0.253116	0.414178	0.678744	0.862311
Sbay_13.331	685.147	-0.167866	0.270822	-0.619841	0.535363	0.77427
Sbay_13.332	304.779	-0.222867	0.295513	-0.754172	0.450746	0.712448
Sbay_13.333	141.814	0.0393276	0.313168	0.12558	0.900065	0.958935
Sbay_13.334	107.679	0.240506	0.447176	0.537834	0.590692	0.810846
Sbay_13.335	778.754	0.734737	0.247325	2.97074	0.00297087	0.0289002
Sbay_13.336	1294.38	1.16764	0.235428	4.95964	7.06245e-07	2.64996e-05
Sbay_13.337	1.16758	-3.16953	2.55704	-1.23953	0.215149	0.490651
Sbay_13.338	106.786	1.10017	0.445504	2.46949	0.0135306	0.0854295
Sbay_13.339	296.962	0.924543	0.269201	3.4344	0.000593869	0.00813506
Sbay_13.340	574.162	-0.0985705	0.221745	-0.444521	0.656666	0.850357
Sbay_13.341	662.798	0.608288	0.255723	2.3787	0.0173737	0.103403
Sbay_13.342	180.256	-0.0489457	0.286858	-0.170627	0.864517	0.947999
Sbay_13.343	0	NA	NA	NA	NA	NA
Sbay_13.344	271.898	-0.219467	0.214222	-1.02448	0.305607	0.581917
Sbay_13.345	1117.8	0.548402	0.236496	2.31886	0.0204024	0.114652
Sbay_13.346	640.327	0.778914	0.216603	3.59604	0.000323097	0.00491645
Sbay_13.347	567.732	0.0426138	0.187078	0.227786	0.819812	0.926738
Sbay_13.348	282.57	-0.669334	0.339023	-1.9743	0.0483472	0.202823
Sbay_13.349	256.546	-1.12709	0.633937	-1.77793	0.075416	0.264623
Sbay_13.350	208.292	0.222323	0.287212	0.774073	0.438888	0.705326
Sbay_13.352	875.74	0.223812	0.252759	0.885476	0.3759	0.651596
Sbay_13.353	543.576	-0.0558073	0.195918	-0.28485	0.775759	0.911397
Sbay_13.354	5580.99	0.27369	0.615667	0.444541	0.656651	0.850357
Sbay_13.355	13.1295	0.552995	0.638485	0.866104	0.386433	0.660313
Sbay_13.356	15.5715	0.76987	0.609231	1.26368	0.206347	0.479807
Sbay_13.357	361.284	0.0538125	0.297656	0.180788	0.856534	0.944052
Sbay_13.358	474.506	-0.511522	0.213908	-2.39132	0.0167879	0.100511
Sbay_13.359	634.932	0.457749	0.277848	1.64748	0.0994591	0.312608
Sbay_13.360	468.702	-0.767703	0.512313	-1.4985	0.134002	0.374772
Sbay_13.361	215.752	-0.314162	0.215936	-1.45489	0.145701	0.395585
Sbay_13.362	537.895	-0.0131439	0.462993	-0.028389	0.977352	0.992323
Sbay_13.363	43.8962	-0.551823	0.564829	-0.976974	0.328582	0.604619
Sbay_13.364	2345.73	-0.173227	0.180023	-0.962247	0.335926	0.611059
Sbay_13.365	326.419	-0.0432945	0.356658	-0.12139	0.903383	0.959616
Sbay_13.366	447.924	-0.644939	0.337434	-1.91131	0.0559652	0.222571
Sbay_13.367	9222.47	-0.354113	0.682814	-0.518608	0.604034	0.817519
Sbay_13.368	189.894	0.0991972	0.270144	0.367201	0.713469	0.880887
Sbay_13.369	2347.89	1.26177	0.258799	4.87548	1.08546e-06	3.74699e-05
Sbay_13.370	3204.42	1.14272	1.15362	0.990552	0.321904	0.596877
Sbay_13.371	379.619	0.26963	0.221158	1.21917	0.222779	0.497525
Sbay_13.372	523.35	-0.0607363	0.169716	-0.35787	0.720441	0.884655
Sbay_13.373	598.256	0.0269871	0.191772	0.140725	0.888087	0.954105
Sbay_13.374	1792.3	1.22025	0.196732	6.20263	5.55257e-10	6.09874e-08
Sbay_13.375	4671.44	-0.284934	0.249634	-1.14141	0.2537	0.53345
Sbay_13.376	29.0688	-0.373751	0.574028	-0.651102	0.514981	0.758411
Sbay_13.377	1227.48	0.233621	0.529422	0.441276	0.659013	0.851754
Sbay_13.378	1011.38	0.47255	0.565379	0.835811	0.403261	0.673351
Sbay_13.379	744.607	0.160698	0.266957	0.601961	0.5472	0.78314
Sbay_13.380	206.405	0.132525	0.311332	0.425672	0.670347	0.857264
Sbay_13.381	1191.13	0.6621	0.400995	1.65114	0.0987098	0.311549
Sbay_13.382	1496.51	-0.408773	0.176481	-2.31624	0.0205451	0.115026
Sbay_13.383	381.275	0.620393	0.253117	2.45101	0.0142455	0.0884449
Sbay_13.384	4764.1	-0.495756	0.331947	-1.49348	0.135312	0.376491
Sbay_13.385	4210.19	0.740715	0.183353	4.03983	5.34891e-05	0.00106292
Sbay_13.386	165.961	0.336512	0.373892	0.900025	0.368107	0.643814
Sbay_13.387	13768.5	-0.372495	0.322445	-1.15522	0.248001	0.526413
Sbay_13.388	8.06585	-0.0679353	0.717946	-0.0946245	0.924613	0.970032
Sbay_13.389	635.464	0.0727791	0.21183	0.343574	0.731167	0.889383
Sbay_13.390	15.2754	0.265824	0.572681	0.464175	0.642523	0.839602
Sbay_13.391	2248.53	0.279423	0.203063	1.37604	0.16881	0.430468
Sbay_13.392	638.356	-0.369695	0.230839	-1.60153	0.10926	0.331845
Sbay_13.393	612.862	1.27043	0.501611	2.53271	0.0113186	0.0756368
Sbay_13.394	545.765	0.00631207	0.300124	0.0210316	0.98322	0.993749
Sbay_13.395	1251.67	-0.492238	0.28621	-1.71985	0.0854605	0.285704
Sbay_13.396	526.593	-0.396623	0.228907	-1.73268	0.0831528	0.280316
Sbay_13.397	1354.88	0.147182	0.190891	0.771025	0.440692	0.706465
Sbay_13.398	900.528	-0.365426	0.225484	-1.62063	0.105097	0.324586
Sbay_13.399	1581.88	-0.283896	0.22179	-1.28002	0.200538	0.473512
Sbay_13.400	13184.5	-0.467703	0.299321	-1.56254	0.11816	0.349048
Sbay_13.401	693.876	-0.0624783	0.239083	-0.261324	0.793842	0.917292
Sbay_13.402	953.682	0.287573	0.229082	1.25533	0.20936	0.484204
Sbay_13.403	1332.97	-0.0699214	0.234589	-0.298059	0.765658	0.90693
Sbay_13.404	446.99	0.0481567	0.284387	0.169335	0.865533	0.948428
Sbay_13.405	428.111	-0.181659	0.213005	-0.852841	0.393747	0.666656
Sbay_13.407	492.93	-0.888866	0.348973	-2.54709	0.0108626	0.0732378
Sbay_13.408	493.95	0.279489	0.198519	1.40787	0.15917	0.416794
Sbay_13.409	1075.22	1.30231	0.258749	5.03312	4.82555e-07	1.88072e-05
Sbay_13.410	1216.43	-0.0162471	0.327006	-0.0496843	0.960374	0.98466
Sbay_13.411	607.41	0.110303	0.172677	0.638779	0.522966	0.763979
Sbay_13.412	510.503	0.905133	0.274928	3.29225	0.00099389	0.0119603
Sbay_13.413	5493.41	-0.794338	0.386505	-2.05518	0.0398614	0.178903
Sbay_13.414	8429.63	-0.231428	0.266565	-0.868187	0.385292	0.65984
Sbay_13.415	708.645	0.119998	0.174158	0.689017	0.490812	0.742177
Sbay_13.416	101.323	-0.42164	0.337724	-1.24847	0.211858	0.486659
Sbay_13.417	839.524	0.1232	0.258153	0.477238	0.633193	0.83388
Sbay_13.418	609.07	-0.00105807	0.171425	-0.00617224	0.995075	0.998215
Sbay_13.419	3004.42	-0.183715	0.209348	-0.877561	0.380182	0.655445
Sbay_13.420	319.701	-0.139718	0.242614	-0.575886	0.564692	0.792958
Sbay_13.421	1620.52	0.287269	0.216858	1.32469	0.185276	0.454204
Sbay_13.422	1683.72	0.108415	0.223334	0.485439	0.627365	0.831873
Sbay_13.423	0.60246	-2.20744	2.50665	-0.880632	0.378517	0.654255
Sbay_13.424	846.034	-0.965611	0.606572	-1.59191	0.111404	0.335657
Sbay_13.425	569.206	-0.0210925	0.309212	-0.0682137	0.945616	0.980914
Sbay_13.426	1823.4	-0.247253	0.228391	-1.08259	0.278992	0.554405
Sbay_13.427	13328.3	-0.382493	0.295809	-1.29304	0.195996	0.467251
Sbay_13.428	2163.74	-0.365999	0.161457	-2.26685	0.0233995	0.126211
Sbay_13.429	36.2198	1.11095	0.421633	2.63488	0.0084167	0.0609656
Sbay_13.430	611.828	-0.116516	0.248683	-0.468533	0.639404	0.838082
Sbay_13.431	6618.52	-1.00027	0.306514	-3.26338	0.00110091	0.013066
Sbay_13.432	1146.6	-0.372677	0.289181	-1.28873	0.19749	0.469331
Sbay_13.433	0	NA	NA	NA	NA	NA
Sbay_13.434	479.508	0.0718654	0.787152	0.0912979	0.927256	0.970777
Sbay_13.435	25.8765	0.846911	0.539954	1.56849	0.116768	0.346461
Sbay_13.436	8959.51	0.347683	0.546496	0.636204	0.524644	0.765647
Sbay_13.437	196.908	-0.234742	0.201924	-1.16253	0.245022	0.523771
Sbay_13.438	371.664	-0.20866	0.189241	-1.10262	0.270193	0.546771
Sbay_13.439	356.796	0.221264	0.17889	1.23687	0.216134	0.491961
Sbay_13.440	1369.55	-1.51981	0.309468	-4.91105	9.05913e-07	3.22166e-05
Sbay_13.441	585.081	0.680637	0.37844	1.79853	0.0720924	0.258157
Sbay_13.442	831.467	-0.7589	0.258599	-2.93466	0.00333917	0.0311777
Sbay_13.443	1056.02	-0.783918	0.432058	-1.81438	0.0696191	0.253711
Sbay_13.444	6468.67	-0.13851	0.220018	-0.629541	0.528995	0.769102
Sbay_13.445	1924.5	0.109496	0.450397	0.243111	0.80792	0.923292
Sbay_13.446	303.201	-0.740483	0.586227	-1.26313	0.206542	0.479892
Sbay_13.447	444.203	-0.397017	0.222899	-1.78115	0.0748877	0.263481
Sbay_13.448	478.755	0.937811	0.292305	3.20832	0.00133511	0.0152465
Sbay_13.449	466.822	0.259455	0.287487	0.902495	0.366794	0.642634
Sbay_13.450	1401.04	0.430951	0.251293	1.71493	0.0863573	0.287561
Sbay_13.451	759.092	1.22429	0.249536	4.90627	9.28224e-07	3.27918e-05
Sbay_13.452	412.613	-0.373722	0.374806	-0.997109	0.318712	0.594187
Sbay_13.453	453.13	-0.649169	0.441739	-1.46957	0.141677	0.387623
Sbay_13.454	233.085	0.0577059	0.296591	0.194564	0.845735	0.94038
Sbay_13.455	31.3232	1.30171	0.455383	2.8585	0.00425649	0.0371172
Sbay_13.456	0.991534	-1.62685	1.96174	-0.829291	0.40694	0.675043
Sbay_13.457	21.2568	0.559743	0.502909	1.11301	0.265704	0.543841
Sbay_13.458	20.7803	0.921502	0.446596	2.06339	0.0390758	0.176557
Sbay_13.459	0.125215	0.0519621	4.08047	0.0127343	0.98984	NA
Sbay_13.460	3074.83	-0.570037	0.312407	-1.82466	0.0680519	0.250221
Sbay_13.461	643.091	0.249847	0.18056	1.38373	0.16644	0.426823
Sbay_13.462	169.358	-0.180787	0.36495	-0.495373	0.620337	0.829375
Sbay_13.463	1094.34	0.122103	0.174938	0.69798	0.48519	0.737552
Sbay_13.464	1006.63	0.117236	0.270412	0.433547	0.664618	0.854429
Sbay_13.465	1452.03	-0.615836	0.166268	-3.70388	0.000212328	0.00342046
Sbay_13.466	666.524	0.632347	0.287277	2.20118	0.0277236	0.141212
Sbay_13.467	1.44881	0.638295	1.79352	0.35589	0.721923	0.88551
Sbay_13.468	128.186	0.493007	0.249171	1.97859	0.0478622	0.201348
Sbay_13.470	606.613	0.508094	0.282049	1.80144	0.0716341	0.257387
Sbay_13.471	708.826	0.564959	0.260622	2.16773	0.030179	0.149191
Sbay_13.472	340.995	-0.591824	0.241047	-2.45523	0.0140796	0.0875953
Sbay_13.473	0	NA	NA	NA	NA	NA
Sbay_13.474	234.624	0.0065564	0.249412	0.0262874	0.979028	0.992516
Sbay_13.475	826.342	-0.346145	0.31533	-1.09772	0.272327	0.549107
Sbay_13.476	1241.81	1.18799	0.266326	4.46065	8.17123e-06	0.00021095
Sbay_13.477	782.194	1.07959	0.256419	4.21026	2.55073e-05	0.000558296
Sbay_13.478	484.496	0.0664843	0.316284	0.210204	0.833508	0.93314
Sbay_13.479	382.268	-0.303287	0.218021	-1.39109	0.164198	0.424584
Sbay_13.480	4199.66	-0.878748	0.431098	-2.0384	0.0415103	0.183575
Sbay_13.481	1270.36	0.18134	0.523521	0.346385	0.729053	0.888662
Sbay_13.482	290.677	-0.126132	0.338328	-0.372811	0.709289	0.878936
Sbay_13.483	497.866	1.17246	0.22305	5.25647	1.46847e-07	6.47522e-06
Sbay_13.484	527.388	0.646418	0.180258	3.58607	0.0003357	0.00506991
Sbay_13.485	1898.82	-0.0404444	0.297363	-0.13601	0.891813	0.955559
Sbay_13.486	2565.43	-0.591496	0.200904	-2.94417	0.00323827	0.0306141
Sbay_13.487	2165.59	0.302749	0.405143	0.747266	0.454903	0.71639
Sbay_13.488	1074.89	0.087172	0.217565	0.400671	0.688662	0.867976
Sbay_13.489	250.796	0.16466	0.200036	0.823151	0.410422	0.678779
Sbay_13.490	6864.97	-0.00958735	0.444437	-0.0215719	0.982789	0.993749
Sbay_13.491	623.467	-0.0721454	0.214375	-0.336537	0.736466	0.892117
Sbay_13.492	1242.4	0.309224	0.236132	1.30954	0.190352	0.460335
Sbay_13.493	125.245	0.553771	0.319419	1.73368	0.0829744	0.280253
Sbay_13.494	174.654	0.476541	0.280517	1.69879	0.0893584	0.294281
Sbay_13.495	1201.11	0.606437	0.323383	1.87529	0.0607527	0.232872
Sbay_13.496	2857.49	0.123609	0.293274	0.421481	0.673404	0.859206
Sbay_13.498	66.2161	-0.0114684	0.310268	-0.036963	0.970514	0.989153
Sbay_13.499	15992.6	0.0859492	0.223306	0.384894	0.700316	0.875124
Sbay_13.500	2707.78	-0.604828	0.269739	-2.24227	0.0249438	0.131259
Sbay_13.502	7216.82	-0.559946	0.298299	-1.87713	0.0605003	0.232347
Sbay_13.503	1155.61	-0.689849	0.254978	-2.70553	0.00681962	0.0521787
Sbay_13.504	1123.43	0.365183	0.366721	0.995805	0.319345	0.59487
Sbay_13.505	276.329	-0.70052	0.344383	-2.03413	0.0419387	0.184328
Sbay_13.506	787.061	0.262303	0.167855	1.56268	0.118128	0.349048
Sbay_13.507	1626.62	-0.0106044	0.310466	-0.0341565	0.972752	0.989985
Sbay_13.508	1551.74	0.0825598	0.568193	0.145302	0.884472	0.953234
Sbay_13.509	1557.95	1.96034	0.552288	3.54949	0.000385978	0.00572898
Sbay_13.510	18.7069	2.82712	0.736779	3.83713	0.000124479	0.00219876
Sbay_13.511	0.604278	-0.487678	2.60394	-0.187284	0.851438	0.942557
Sbay_13.512	10.1158	2.7291	1.17177	2.32904	0.019857	0.112635
Sbay_13.513	2025.54	-0.137229	0.174564	-0.786124	0.431795	0.69876
Sbay_13.514	790.545	-1.67274	0.508004	-3.29278	0.000992027	0.0119603
Sbay_13.515	692.997	-0.839422	0.308166	-2.72393	0.00645098	0.049962
Sbay_13.516	328.239	-0.724544	0.474986	-1.5254	0.127159	0.364223
Sbay_13.517	19.3998	2.2582	0.872815	2.58726	0.00967423	0.0670207
Sbay_14.1	101.578	0.420833	0.322032	1.30681	0.191278	0.461049
Sbay_14.3	7.23558	0.167628	0.734252	0.228297	0.819415	0.92661
Sbay_14.4	11.6407	0.8594	0.676347	1.27065	0.203854	0.477133
Sbay_14.6	1.18075	0.657331	1.87201	0.351137	0.725485	0.886998
Sbay_14.7	0.33675	1.01375	3.70825	0.273377	0.784564	0.912856
Sbay_14.8	0	NA	NA	NA	NA	NA
Sbay_14.9	0.9408	1.63695	2.06588	0.792377	0.428141	0.694658
Sbay_14.10	170.092	0.959948	0.273522	3.50958	0.00044881	0.00648628
Sbay_14.11	1824.7	0.29293	0.192902	1.51855	0.128877	0.366947
Sbay_14.12	1117.19	0.300797	0.204235	1.4728	0.140806	0.386639
Sbay_14.13	47.1596	0.110113	0.311348	0.353666	0.723589	0.886114
Sbay_14.14	1889.25	-0.284375	0.193836	-1.46709	0.14235	0.388944
Sbay_14.15	333.889	-0.126329	0.234254	-0.539284	0.589691	0.810662
Sbay_14.16	176.114	0.581872	0.224389	2.59314	0.00951032	0.0664952
Sbay_14.17	1207.8	0.0215233	0.204671	0.105161	0.916248	0.966335
Sbay_14.18	909.923	0.0205017	0.221552	0.0925369	0.926271	0.970717
Sbay_14.19	1139.47	-0.0408883	0.241029	-0.16964	0.865293	0.948367
Sbay_14.20	319.566	0.28564	0.208295	1.37133	0.170273	0.432921
Sbay_14.21	0.129789	0.0519621	4.08047	0.0127343	0.98984	NA
Sbay_14.22	416.005	-0.434578	0.290241	-1.4973	0.134316	0.374963
Sbay_14.23	427.572	-0.639524	0.238551	-2.68087	0.00734305	0.0548324
Sbay_14.24	1978.85	1.41366	0.190377	7.42557	1.12294e-13	3.99039e-11
Sbay_14.25	351.263	0.0775804	0.262776	0.295234	0.767815	0.908061
Sbay_14.26	1610.37	-0.690742	0.320088	-2.15798	0.0309296	0.150682
Sbay_14.27	330.794	-0.0323571	0.20327	-0.159183	0.873525	0.950854
Sbay_14.28	236.534	0.230615	0.403235	0.571913	0.567381	0.79507
Sbay_14.29	451.656	0.777653	0.266098	2.92243	0.00347314	0.0320324
Sbay_14.30	296.125	-0.253227	0.334016	-0.75813	0.448373	0.711031
Sbay_14.31	3257.05	-0.893991	0.371951	-2.40352	0.0162383	0.0982919
Sbay_14.32	2498.62	0.264474	0.186411	1.41877	0.155965	0.411354
Sbay_14.33	2303.51	0.9626	0.206406	4.66363	3.10679e-06	9.24537e-05
Sbay_14.34	856.913	0.377546	0.476098	0.793001	0.427777	0.694491
Sbay_14.35	377.298	0.453594	0.24192	1.87498	0.0607961	0.232891
Sbay_14.36	2.85526	-1.05452	1.14787	-0.918673	0.358267	0.633203
Sbay_14.37	11701	-0.52619	0.187765	-2.80239	0.00507251	0.0417458
Sbay_14.38	7925.76	-0.105321	0.195866	-0.537718	0.590772	0.810846
Sbay_14.40	1558.93	-0.511415	0.38289	-1.33567	0.181657	0.450119
Sbay_14.41	632.058	-0.845242	0.631201	-1.3391	0.180538	0.448265
Sbay_14.42	753.86	-0.819389	0.33489	-2.44674	0.0144154	0.0891338
Sbay_14.43	758.269	0.364349	0.233748	1.55872	0.119062	0.350164
Sbay_14.44	529.926	0.381165	0.268287	1.42074	0.155393	0.410563
Sbay_14.45	438.282	-0.526598	0.291818	-1.80454	0.0711466	0.256885
Sbay_14.46	407.511	0.085074	0.209091	0.406876	0.684099	0.866382
Sbay_14.47	1959.13	-0.45662	0.290777	-1.57034	0.116335	0.345686
Sbay_14.48	399.134	-0.069761	0.424478	-0.164345	0.869459	0.948992
Sbay_14.49	736.537	-0.0983187	0.198016	-0.496519	0.619528	0.829103
Sbay_14.50	454.25	-0.302292	0.388491	-0.778118	0.436499	0.702784
Sbay_14.51	1309.11	-0.290119	0.195006	-1.48775	0.136817	0.379111
Sbay_14.52	3143.13	0.025096	0.202646	0.123842	0.90144	0.959284
Sbay_14.53	319.841	-0.0608641	0.201411	-0.302189	0.762508	0.905586
Sbay_14.54	0.129789	0.0519621	4.08047	0.0127343	0.98984	NA
Sbay_14.55	93.1315	2.1101	0.332928	6.33799	2.32783e-10	2.94896e-08
Sbay_14.56	0.47449	0.149275	2.78086	0.0536793	0.957191	0.984322
Sbay_14.57	1982.36	1.37986	0.178565	7.72752	1.09665e-14	6.62486e-12
Sbay_14.58	0.129789	0.0519621	4.08047	0.0127343	0.98984	NA
Sbay_14.59	0.478213	-0.012493	3.39609	-0.00367864	0.997065	0.998421
Sbay_14.60	941.311	-0.460144	0.247626	-1.85822	0.0631375	0.239431
Sbay_14.61	317.245	-0.713729	0.237511	-3.00504	0.00265547	0.0264714
Sbay_14.62	1764.86	-0.222598	0.364468	-0.610746	0.541368	0.778296
Sbay_14.63	1926.97	-0.643447	0.221711	-2.90219	0.00370566	0.0335621
Sbay_14.64	25.4739	0.52092	0.450389	1.1566	0.247436	0.525851
Sbay_14.65	404.099	0.862294	0.220858	3.90428	9.45047e-05	0.00175124
Sbay_14.66	1676.32	-1.24639	1.1523	-1.08166	0.279405	0.55479
Sbay_14.67	197.73	0.422099	0.240396	1.75585	0.079114	0.272946
Sbay_14.68	1281.5	-0.102747	0.601716	-0.170756	0.864416	0.947999
Sbay_14.69	406.659	-0.50042	0.271075	-1.84606	0.0648841	0.243338
Sbay_14.70	787.433	0.40347	0.18808	2.14521	0.031936	0.153848
Sbay_14.71	1259.33	0.0875471	0.250177	0.34994	0.726384	0.887142
Sbay_14.73	5.09419	-2.14739	1.04765	-2.04973	0.0403905	0.180472
Sbay_14.74	0.380218	-1.53887	3.54818	-0.433708	0.6645	0.854429
Sbay_14.75	4047.16	-0.466263	0.256187	-1.82001	0.0687571	0.251887
Sbay_14.76	1217.44	-0.0891859	0.177814	-0.501567	0.615972	0.825742
Sbay_14.77	612.059	0.238188	0.264443	0.900717	0.367739	0.643501
Sbay_14.78	1291.55	0.233889	0.230654	1.01403	0.310571	0.586299
Sbay_14.79	774.366	-0.0277733	0.173557	-0.160024	0.872862	0.950854
Sbay_14.80	855.472	-0.312905	0.300888	-1.03994	0.298369	0.574971
Sbay_14.81	392.678	-0.43847	0.302905	-1.44755	0.147744	0.398396
Sbay_14.82	143.15	-0.146177	0.398959	-0.366396	0.71407	0.880887
Sbay_14.83	295.727	0.0933739	0.250276	0.373084	0.709086	0.878865
Sbay_14.84	584.329	0.164633	0.2325	0.708099	0.478884	0.732946
Sbay_14.85	511.014	-0.305187	0.261825	-1.16561	0.243771	0.52165
Sbay_14.86	1471.68	-0.878945	0.436961	-2.01149	0.0442733	0.18975
Sbay_14.87	8643.61	-0.355103	0.204338	-1.73782	0.0822421	0.278802
Sbay_14.88	313.315	-0.383338	0.499729	-0.767092	0.443027	0.70787
Sbay_14.89	452.291	-0.175528	0.256004	-0.685645	0.492937	0.743529
Sbay_14.90	2218.06	1.37693	0.237168	5.80572	6.40913e-09	4.35029e-07
Sbay_14.91	1929.8	-0.71475	0.238157	-3.00118	0.0026894	0.0267655
Sbay_14.92	398.638	-0.0793534	0.196408	-0.404024	0.686195	0.866702
Sbay_14.93	392.125	-0.255973	0.206289	-1.24084	0.214664	0.489907
Sbay_14.94	3307.32	-1.05633	0.283356	-3.72794	0.000193054	0.0031435
Sbay_14.95	3265.64	-0.374413	0.182528	-2.05127	0.0402408	0.18007
Sbay_14.96	1184.53	-0.178057	0.220302	-0.80824	0.418952	0.686622
Sbay_14.97	203.967	0.0581874	0.236388	0.246152	0.805564	0.923247
Sbay_14.98	4458.76	-0.326386	0.190127	-1.71668	0.0860382	0.286842
Sbay_14.99	1908.32	0.443774	0.287223	1.54505	0.122334	0.355639
Sbay_14.100	428.376	0.767253	0.218093	3.518	0.000434808	0.00634462
Sbay_14.101	2245.32	0.02499	0.258341	0.0967327	0.922939	0.969647
Sbay_14.103	203.993	-0.527302	0.389725	-1.35301	0.176052	0.442345
Sbay_14.105	2752.47	-0.229874	0.360846	-0.637042	0.524097	0.765306
Sbay_14.106	964.609	-0.403442	0.195475	-2.06391	0.0390265	0.176466
Sbay_14.107	40.1989	-0.716	0.39839	-1.79724	0.0722982	0.258434
Sbay_14.108	789.96	0.00508697	0.232458	0.0218834	0.982541	0.993749
Sbay_14.109	828.504	-0.628403	0.240564	-2.61221	0.00899581	0.0640091
Sbay_14.110	497.532	0.0206853	0.327782	0.0631069	0.949681	0.982537
Sbay_14.111	1108.08	-0.692531	0.267333	-2.59051	0.00958329	0.0667735
Sbay_14.112	1392.12	-0.0705655	0.238213	-0.296229	0.767055	0.907694
Sbay_14.114	197.019	0.244304	0.301747	0.80963	0.418153	0.686166
Sbay_14.115	1737.22	-0.33679	0.18474	-1.82305	0.0682964	0.25096
Sbay_14.116	554.306	-0.490813	0.417229	-1.17636	0.23945	0.517234
Sbay_14.117	258.761	0.0426604	0.404497	0.105465	0.916007	0.966335
Sbay_14.118	823.748	0.136518	0.202342	0.674692	0.499871	0.749468
Sbay_14.119	329.991	0.522005	0.207598	2.5145	0.01192	0.0781856
Sbay_14.120	377.48	-0.190494	0.286726	-0.664379	0.506448	0.752077
Sbay_14.121	1226.08	-0.747014	0.442871	-1.68675	0.0916511	0.297829
Sbay_14.122	8005.13	-0.409776	0.398759	-1.02763	0.304126	0.580027
Sbay_14.123	1313.82	-0.0109964	0.227246	-0.0483898	0.961406	0.985047
Sbay_14.124	369.109	0.347757	0.211992	1.64042	0.100917	0.315713
Sbay_14.125	1122.18	-0.484349	0.303259	-1.59715	0.110233	0.333793
Sbay_14.126	1441.84	-0.598027	0.283649	-2.10834	0.035002	0.163532
Sbay_14.127	741.515	0.451905	0.211112	2.14059	0.0323068	0.154893
Sbay_14.128	353.313	0.409467	0.358393	1.14251	0.253242	0.533229
Sbay_14.130	620.183	1.08734	0.238885	4.55171	5.32108e-06	0.000146779
Sbay_14.131	1008.19	-0.0996944	0.237301	-0.420119	0.674399	0.859684
Sbay_14.132	157.517	-0.0490692	0.263206	-0.186429	0.852108	0.942898
Sbay_14.133	1.37844	-2.14491	2.00363	-1.07051	0.284388	0.558877
Sbay_14.134	4862	-0.109649	0.166711	-0.657722	0.510717	0.754661
Sbay_14.135	5170.98	0.845635	0.490206	1.72506	0.0845167	0.283963
Sbay_14.136	1923.57	-0.731809	0.382323	-1.91411	0.0556057	0.221433
Sbay_14.137	326.461	0.172214	0.302945	0.568467	0.569718	0.795577
Sbay_14.138	19.1178	-0.303867	0.604332	-0.502814	0.615095	0.825641
Sbay_14.139	36.871	-2.95962	0.468895	-6.3119	2.75635e-10	3.33022e-08
Sbay_14.140	588.151	0.0693057	0.422743	0.163943	0.869776	0.948992
Sbay_14.141	818.195	0.356685	0.528608	0.674763	0.499826	0.749468
Sbay_14.142	1037.02	-0.351932	0.206521	-1.7041	0.0883625	0.292172
Sbay_14.143	1.7703	-1.42769	1.50443	-0.948988	0.342627	0.618047
Sbay_14.144	1086.78	0.102917	0.243647	0.422403	0.672731	0.859008
Sbay_14.145	21.6448	0.582797	0.518854	1.12324	0.261337	0.539956
Sbay_14.146	19.524	-0.686826	0.936315	-0.733542	0.463228	0.72216
Sbay_14.147	15.7478	-0.990363	1.08122	-0.915969	0.359683	0.634779
Sbay_14.148	602.39	-0.153238	0.266007	-0.576069	0.564568	0.792958
Sbay_14.149	4970.87	0.376719	0.519384	0.725319	0.468257	0.725214
Sbay_14.150	677.846	-0.75333	1.10205	-0.683574	NA	NA
Sbay_14.151	4492.22	-0.777308	0.242003	-3.21197	0.00131826	0.0150826
Sbay_14.152	3616.26	-0.221716	0.170776	-1.29829	0.194188	0.465143
Sbay_14.154	287.106	0.366184	0.280558	1.3052	0.191826	0.461498
Sbay_14.155	184.176	-0.0528361	0.297827	-0.177405	0.85919	0.945108
Sbay_14.156	2239.42	-0.595135	0.265521	-2.24138	0.0250012	0.131447
Sbay_14.157	1074.43	1.59507	0.250794	6.36007	2.01667e-10	2.64841e-08
Sbay_14.158	747.998	0.033588	0.27989	0.120004	0.90448	0.960612
Sbay_14.159	1864.22	-0.970177	0.435931	-2.22553	0.0260458	0.135524
Sbay_14.160	903.165	0.57951	0.218876	2.64767	0.00810493	0.0590614
Sbay_14.161	1864.96	-0.288986	0.472128	-0.612092	0.540477	0.777571
Sbay_14.162	61.996	-0.32255	0.50003	-0.645061	0.518887	0.76101
Sbay_14.163	35554.3	-0.298825	0.24874	-1.20135	0.229615	0.505194
Sbay_14.164	2548.83	1.20756	0.226477	5.33195	9.71619e-08	4.44663e-06
Sbay_14.165	882.705	-0.293818	0.265852	-1.10519	0.269076	0.545999
Sbay_14.166	2859.64	-0.78571	0.408949	-1.92129	0.0546951	0.219252
Sbay_14.167	723.426	1.27557	0.443187	2.87817	0.00399993	0.0352422
Sbay_14.168	271.846	0.0282296	0.276586	0.102064	0.918706	0.967857
Sbay_14.169	879.844	0.583968	0.422863	1.38099	0.167283	0.428252
Sbay_14.170	463.19	0.140172	0.238488	0.587754	0.556697	0.787774
Sbay_14.171	1093.79	0.211948	0.162562	1.3038	0.192302	0.462459
Sbay_14.172	717.733	-0.147523	0.194266	-0.759386	0.447622	0.711004
Sbay_14.173	481.07	-0.149425	0.288024	-0.518793	0.603905	0.817519
Sbay_14.174	561.353	-0.201778	0.44109	-0.457453	0.647345	0.843001
Sbay_14.175	1520.91	-0.571113	0.252769	-2.25942	0.0238571	0.12754
Sbay_14.176	130.975	-0.84268	0.753514	-1.11833	0.263424	0.542197
Sbay_14.177	12673.7	-0.216231	0.211941	-1.02024	0.307614	0.582904
Sbay_14.178	921.418	-0.291483	0.193663	-1.5051	0.132299	0.371902
Sbay_14.179	3239.71	0.422864	0.642622	0.658029	0.51052	0.754661
Sbay_14.180	291.681	0.424259	0.256006	1.65723	0.0974739	0.309265
Sbay_14.181	225.663	-0.0236012	0.239203	-0.0986659	0.921404	0.968815
Sbay_14.182	1040.69	0.39419	0.203357	1.93841	0.0525733	0.213725
Sbay_14.183	1704.61	0.0460856	0.314655	0.146464	0.883555	0.952991
Sbay_14.184	942.051	0.436294	0.401727	1.08605	0.277458	0.553725
Sbay_14.185	4908.89	-0.250881	0.216459	-1.15902	0.246447	0.52497
Sbay_14.186	875.051	-0.313592	0.226639	-1.38366	0.166462	0.426823
Sbay_14.187	453.807	-0.0305688	0.243986	-0.125289	0.900295	0.958935
Sbay_14.188	689.508	-0.596839	0.435385	-1.37083	0.170428	0.433133
Sbay_14.189	1423.65	-0.0913995	0.260955	-0.35025	0.726151	0.887142
Sbay_14.190	15.4008	-1.16754	0.580215	-2.01226	0.0441927	0.189743
Sbay_14.191	124.959	-0.386119	0.38921	-0.992058	0.321169	0.596279
Sbay_14.192	1341.2	0.236645	0.226991	1.04253	0.297165	0.573722
Sbay_14.193	77.351	-0.452303	0.536392	-0.843232	0.399099	0.66971
Sbay_14.194	45.9564	-0.546267	0.458858	-1.19049	0.233853	0.510445
Sbay_14.195	793.311	0.778226	0.757221	1.02774	0.304072	0.580027
Sbay_14.196	56.5111	1.76446	0.765655	2.30451	0.0211938	0.117138
Sbay_14.197	925.919	-1.58672	0.542413	-2.9253	0.00344127	0.0318845
Sbay_14.198	1126.83	0.157427	0.256556	0.613617	0.539468	0.777416
Sbay_14.199	133.899	0.224819	0.279802	0.803493	0.42169	0.689166
Sbay_14.200	2100	0.240639	0.277577	0.866927	0.385982	0.660313
Sbay_14.201	3190.39	1.20498	0.253943	4.74507	2.08432e-06	6.55801e-05
Sbay_14.202	677.445	0.647044	0.189981	3.40583	0.000659636	0.00877914
Sbay_14.203	5048.41	0.249897	0.258259	0.967621	0.333234	0.608503
Sbay_14.204	1602.84	0.76257	0.436313	1.74776	0.0805057	0.275436
Sbay_14.205	190.416	0.315005	0.236231	1.33347	0.182379	0.450984
Sbay_14.206	0	NA	NA	NA	NA	NA
Sbay_14.207	2717.15	-0.876349	0.402665	-2.17637	0.0295276	0.147343
Sbay_14.208	3191.08	0.953394	0.174059	5.47742	4.3158e-08	2.30723e-06
Sbay_14.209	794.483	0.240229	0.248348	0.96731	0.333389	0.608503
Sbay_14.210	394.513	0.15954	0.215427	0.740575	0.458951	0.719576
Sbay_14.211	4.94486	1.57066	0.954288	1.6459	0.0997839	0.31314
Sbay_14.212	561.521	0.514465	0.237803	2.16341	0.03051	0.15009
Sbay_14.213	175.979	-0.304715	0.381781	-0.798142	0.424788	0.692243
Sbay_14.214	91.8752	-0.569271	0.419336	-1.35755	0.174605	0.440966
Sbay_14.215	650.062	-0.697055	0.315344	-2.21046	0.0270733	0.139007
Sbay_14.216	1314.33	-0.61498	0.470404	-1.30734	0.191096	0.461049
Sbay_14.217	2177.12	-0.591994	0.32502	-1.82141	0.0685451	0.251274
Sbay_14.218	900.8	0.69836	0.210713	3.31428	0.000918801	0.0113739
Sbay_14.219	3668.99	0.38677	0.211584	1.82798	0.067553	0.249138
Sbay_14.220	1083.03	-0.367464	0.510925	-0.719213	0.47201	0.728516
Sbay_14.221	1951.22	-0.258915	0.221281	-1.17008	0.24197	0.519272
Sbay_14.222	41.7742	0.57293	0.590435	0.970352	0.331871	0.607709
Sbay_14.223	434.403	0.238101	0.240178	0.991351	0.321514	0.596514
Sbay_14.224	865.828	0.100804	0.352561	0.28592	0.774939	0.911397
Sbay_14.225	1169.75	-0.981041	0.354065	-2.77079	0.00559201	0.0448623
Sbay_14.226	14168.5	-0.965198	0.766493	-1.25924	0.207944	0.482645
Sbay_14.228	3944.93	-1.20518	0.363405	-3.31635	0.000912018	0.0113131
Sbay_14.229	4512.49	-1.0628	0.364019	-2.91963	0.00350449	0.0321742
Sbay_14.230	614.979	-0.143455	0.186088	-0.7709	0.440766	0.706465
Sbay_14.231	281.315	-0.330248	0.283494	-1.16492	0.244051	0.52188
Sbay_14.232	375.902	0.421779	0.223578	1.8865	0.0592282	0.230391
Sbay_14.233	894.999	-0.942297	0.332641	-2.83277	0.00461461	0.0390077
Sbay_14.234	0	NA	NA	NA	NA	NA
Sbay_14.236	764.521	-0.1928	0.445884	-0.4324	0.665451	0.854953
Sbay_14.237	911.156	-0.40336	0.314814	-1.28126	0.200101	0.473117
Sbay_14.238	1142.52	-0.271767	0.261859	-1.03784	0.299346	0.575908
Sbay_14.239	941.722	-0.406727	0.211849	-1.91989	0.0548717	0.219489
Sbay_14.240	399.938	0.465467	0.202873	2.29438	0.0217686	0.119332
Sbay_14.241	2784.45	0.642307	0.515271	1.24654	0.212565	0.487143
Sbay_14.242	457.561	0.0420581	0.317217	0.132585	0.894522	0.956767
Sbay_14.243	13.2199	-2.83976	0.818056	-3.47135	0.000517844	0.00729207
Sbay_14.244	14682	-0.136626	0.239177	-0.571233	0.567842	0.795347
Sbay_14.245	277.578	0.319067	0.259521	1.22945	0.218905	0.493972
[truncated: 4,419 more rows]
