# Supplementary material for: Integrative Omics Analysis Reveals a Limited Transcriptional Shock After Yeast Interspecies Hybridization
Source: Front Genet. 2020 May 7;11:404. doi: 10.3389/fgene.2020.00404 (PMC7221068; doi:10.3389/fgene.2020.00404)
Supplement: Supplementary file 4 [file Table_4.XLSX]

## Sheet: Table4
Supplementary table 4. Comparison between SC parental vs SU parental at 30 C. A. DE analysis; B. list of DE genes; C. GO analysis of DE genes.
A.									B.			C.
gene_SC	gene_SU	baseMean	log2FoldChange	lfcSE	stat	pvalue	padj		Regulation	SC_ortholog		GO_category	Regulation	GOID	TERM	CORRECTED_PVALUE	UNCORRECTED_PVALUE	NUM_LIST_ANNOTATIONS	LIST_SIZE	TOTAL_NUM_ANNOTATIONS	POPULATION_SIZE	FDR_RATE	EXPECTED_FALSE_POSITIVES	ANNOTATED_GENES
YBR177C	Sbay_4.429	950.78	-0.625573	0.575937	-1.08618	0.277398	0.424753		Up-regulated	YBR117C		Biological Process	Up-regulated	GO:0034470	ncRNA processing	7.8976e-09	9.20467e-12	48	252	471	7166	0	0	YHR196W, YOL077C, YDR021W, YLR222C, YOR274W, YNL207W, YGR145W, YLR197W, YPL081W, YDR045C, YDR165W, YNL182C, YHR088W, YJL098W, YLR063W, YGR081C, YPL146C, YBR142W, YKL021C, YGR128C, YNL147W, YHR197W, YJR041C, YNL110C, YOL144W, YKR060W, YNL002C, YPR144C, YHR065C, YLR002C, YMR259C, YBL071W-A, YJL010C, YDR083W, YKL014C, YKR081C, YJL109C, YNL119W, YOR310C, YNR038W, YKL078W, YMR093W, YOR287C, YOR004W, Y…
YIL140W	Sbay_9.48	615.57	-0.51294	0.432449	-1.18613	0.235572	0.378979		Up-regulated	YDR083W		Biological Process	Up-regulated	GO:0006364	rRNA processing	2.12939e-08	2.4818e-11	40	252	353	7166	0	0	YNL147W, YGR128C, YHR197W, YBR142W, YKL021C, YNL110C, YJR041C, YLR063W, YGR081C, YPL146C, YPL081W, YNL182C, YHR088W, YOL077C, YHR196W, YDR021W, YGR145W, YNL207W, YLR197W, YLR222C, YGL171W, YOR004W, YOR287C, YHR052W, YDR449C, YOR310C, YMR093W, YNR038W, YKL078W, YJL010C, YKL014C, YDR083W, YKR081C, YJL109C, YNL002C, YKR060W, YOL144W, YPR144C, YLR002C, YHR065C
YLR268W	Sbay_10.366	1477.31	-1.0385	0.251169	-4.13466	3.55487e-05	0.000301204		Up-regulated	YPL165C		Biological Process	Up-regulated	GO:0042254	ribosome biogenesis	3.8514e-08	4.48881e-11	47	252	475	7166	0	0	YGR145W, YOL127W, YNL207W, YLR197W, YLR222C, YOL077C, YHR196W, YDR021W, YNL182C, YHR088W, YGL099W, YPL081W, YIL052C, YPL146C, YGR081C, YLR063W, YNL110C, YJR041C, YHR197W, YGR128C, YNL147W, YKL021C, YBR142W, YLR002C, YHR065C, YOL144W, YKR060W, YNL002C, YPR144C, YDL063C, YKR081C, YJL109C, YJL010C, YOR340C, YKL014C, YDR083W, YNR053C, YMR093W, YKL078W, YNR038W, YOR310C, YHR052W, YDR449C, YDR101C, YGL…
YOR011W	Sbay_15.188	118.556	-0.890118	0.380683	-2.33821	0.0193762	0.0573204		Up-regulated	YDR090C		Biological Process	Up-regulated	GO:0016072	rRNA metabolic process	5.93473e-08	6.91693e-11	42	252	397	7166	0	0	YGR128C, YHR197W, YNL147W, YBR142W, YKL021C, YNL110C, YCL001W-A, YJR041C, YLR063W, YPL146C, YGR081C, YPL081W, YHR088W, YNL182C, YHR196W, YOL077C, YDR021W, YNL207W, YGR145W, YLR197W, YLR222C, YGL171W, YOR287C, YOR004W, YHR052W, YDR449C, YOR310C, YMR093W, YKL078W, YNR038W, YOR340C, YJL010C, YKL014C, YDR083W, YKR081C, YJL109C, YKR060W, YOL144W, YNL002C, YPR144C, YLR002C, YHR065C
YPL043W	Sbay_16.271	4655.71	1.17894	0.550088	2.14319	0.0320977	0.0850409		Up-regulated	YOR313C		Biological Process	Up-regulated	GO:0034660	ncRNA metabolic process	1.37785e-07	1.60589e-10	52	252	582	7166	0	0	YPR144C, YKR060W, YOL144W, YNL002C, YMR259C, YLR002C, YKL149C, YHR065C, YKL014C, YDR083W, YJL010C, YOR340C, YBL071W-A, YJL109C, YKR081C, YOR310C, YNL119W, YMR093W, YNR038W, YKL078W, YNL062C, YJR119C, YGL171W, YOR287C, YOR004W, YHR052W, YDR449C, YOL077C, YHR196W, YDR021W, YLR197W, YNL207W, YGR145W, YOR274W, YLR222C, YDR165W, YDR045C, YPL081W, YJL098W, YHR088W, YNL182C, YLR063W, YGR081C, YPL146C, Y…
YJL155C	Sbay_6.234	952.631	0.16455	0.530103	0.310412	0.756248	0.851663		Up-regulated	YGR126W		Biological Process	Up-regulated	GO:0000462	maturation of SSU-rRNA from tricistronic rRNA transcript (SSU-rRNA, 5.8S rRNA, LSU-rRNA)	7.4139e-07	8.64091e-10	20	252	109	7166	0	0	YOR004W, YOR287C, YGR128C, YGL171W, YDR449C, YOR310C, YGR081C, YKL078W, YMR093W, YPL081W, YJL010C, YJL109C, YHR196W, YDR021W, YPR144C, YKR060W, YLR222C, YHR065C, YGR145W, YNL207W
YHR067W	Sbay_15.256	167.721	-0.875422	0.421544	-2.0767	0.0378288	0.0965084		Up-regulated	YBR182C		Biological Process	Up-regulated	GO:0030490	maturation of SSU-rRNA	8.07141e-07	9.40724e-10	21	252	121	7166	0	0	YPL081W, YJL010C, YJL109C, YDR021W, YHR196W, YPR144C, YKR060W, YLR222C, YHR065C, YNL207W, YGR145W, YOR004W, YOR287C, YGL171W, YGR128C, YNL147W, YDR449C, YOR310C, YGR081C, YKL078W, YMR093W
YAL008W	Sbay_1.6	477.271	-1.31958	0.486749	-2.711	0.00670803	0.0248198		Up-regulated	YNL162W-A		Biological Process	Up-regulated	GO:0022613	ribonucleoprotein complex biogenesis	9.77564e-06	1.13935e-08	48	252	579	7166	0	0	YNR053C, YOR340C, YJL010C, YKL014C, YDR083W, YKR081C, YJL109C, YDL063C, YKR060W, YNL002C, YOL144W, YPR144C, YHR065C, YLR002C, YOR287C, YOR004W, YGL171W, YDR101C, YDR449C, YHR052W, YIL104C, YOR310C, YNR038W, YKL078W, YMR093W, YPL081W, YGL099W, YHR088W, YNL182C, YOL077C, YHR196W, YDR021W, YLR222C, YOL127W, YGR145W, YNL207W, YLR197W, YKL021C, YBR142W, YGR128C, YNL147W, YHR197W, YJR041C, YNL110C, YLR…
YNR028W	Sbay_14.382	486.387	-0.344887	0.323866	-1.06491	0.286918	0.436233		Up-regulated	YNL145W		Biological Process	Up-regulated	GO:0042274	ribosomal small subunit biogenesis	3.8001e-05	4.42902e-08	21	252	149	7166	0	0	YGR128C, YGL171W, YNL147W, YOR287C, YOR004W, YDR449C, YOR310C, YMR093W, YKL078W, YGR081C, YJL010C, YPL081W, YJL109C, YKR060W, YHR196W, YDR021W, YPR144C, YGR145W, YNL207W, YHR065C, YLR222C
YMR111C	Sbay_13.29	366.764	-0.368727	0.238386	-1.54676	0.121921	0.235846		Up-regulated	YDR035W		Biological Process	Up-regulated	GO:0042273	ribosomal large subunit biogenesis	4.35396e-05	5.07455e-08	19	252	124	7166	0	0	YPL146C, YNR038W, YHR197W, YBR142W, YKL021C, YNL110C, YHR052W, YOL077C, YKR060W, YNL002C, YOL144W, YOL127W, YDR083W, YGL099W, YKL014C, YDL063C, YHR088W, YNL182C, YKR081C
YBR255W	Sbay_4.516	562.153	-0.724963	0.267741	-2.70771	0.00677501	0.0249816		Up-regulated	YDR525W-A		Biological Process	Up-regulated	GO:0000460	maturation of 5.8S rRNA	5.16944e-05	6.02499e-08	16	252	89	7166	0	0	YPR144C, YOL077C, YNL002C, YLR222C, YKL014C, YJL010C, YJL109C, YHR088W, YKR081C, YOR310C, YNR038W, YGL171W, YBR142W, YOR004W, YKL021C, YDR449C
YFR027W	Sbay_6.99	232.664	-0.891207	0.378059	-2.35732	0.0184073	0.0552113		Up-regulated	YDL042C		Biological Process	Up-regulated	GO:0000466	maturation of 5.8S rRNA from tricistronic rRNA transcript (SSU-rRNA, 5.8S rRNA, LSU-rRNA)	5.16944e-05	6.02499e-08	16	252	89	7166	0	0	YOR310C, YNR038W, YGL171W, YKL021C, YBR142W, YOR004W, YDR449C, YNL002C, YPR144C, YOL077C, YLR222C, YJL010C, YKL014C, YKR081C, YHR088W, YJL109C
YBR128C	Sbay_4.376	143.918	0.000317401	0.521968	0.000608084	0.999515	0.999882		Up-regulated	YLR002C		Biological Process	Up-regulated	GO:0006396	RNA processing	6.85516e-05	7.9897e-08	50	252	655	7166	0	0	YGR081C, YPL146C, YLR063W, YNL110C, YJR041C, YGR128C, YNL147W, YHR197W, YBR142W, YKL021C, YLR197W, YGR145W, YNL207W, YLR222C, YOR274W, YOL077C, YHR196W, YDR021W, YJL098W, YHR088W, YNL182C, YDR165W, YDR045C, YPL081W, YMR093W, YKL078W, YNR038W, YOR310C, YNL119W, YHR052W, YDR449C, YNL062C, YGL171W, YOR287C, YOR004W, YMR259C, YLR002C, YHR065C, YKL149C, YPR144C, YKR060W, YOL144W, YNL002C, YJL109C, YKR…
YOL115W	Sbay_15.44	1790.95	0.512637	0.301159	1.70221	0.0887154	0.186851		Up-regulated	YOR303W		Biological Process	Up-regulated	GO:0009403	toxin biosynthetic process	0.000258738	3.01559e-07	5	252	6	7166	0	0	YJR010W, YKL001C, YFR030W, YJR137C, YPR167C
YDL214C	Sbay_4.33	192.589	2.01536	0.873916	2.30612	NA	NA		Up-regulated	YBR293W		Biological Process	Up-regulated	GO:0070813	hydrogen sulfide metabolic process	0.000258738	3.01559e-07	5	252	6	7166	0	0	YPR167C, YJR010W, YKL001C, YFR030W, YJR137C
YLR016C	Sbay_10.96	389.414	-0.582187	0.231795	-2.51165	0.0120168	0.0394039		Up-regulated	YMR266W		Biological Process	Up-regulated	GO:0070814	hydrogen sulfide biosynthetic process	0.000258738	3.01559e-07	5	252	6	7166	0	0	YJR137C, YFR030W, YKL001C, YJR010W, YPR167C
YNL300W	Sbay_14.4	2251.63	0.398751	0.428916	0.929671	0.352541	0.506833		Up-regulated	YBL106C		Biological Process	Up-regulated	GO:0000967	rRNA 5'-end processing	0.000312939	3.64731e-07	10	252	37	7166	0	0	YLR222C, YOR310C, YNL002C, YPR144C, YOL077C, YDR449C, YJL109C, YJL010C, YGL171W, YOR004W
YAL056W	Sbay_1.1	1079.15	-1.43868	0.303395	-4.74193	2.11697e-06	2.50218e-05		Up-regulated	YCL001W-A		Biological Process	Up-regulated	GO:0000470	maturation of LSU-rRNA	0.000408602	4.76226e-07	12	252	57	7166	0	0	YKL014C, YBR142W, YKL021C, YHR052W, YKR081C, YHR088W, YOL077C, YKR060W, YNL002C, YOL144W, YPL146C, YNR038W
YGR148C	Sbay_7.439	22190.8	0.357923	0.323678	1.1058	0.268813	0.416286		Up-regulated	YHR052W		Biological Process	Up-regulated	GO:0034471	ncRNA 5'-end processing	0.000411701	4.79838e-07	10	252	38	7166	0	0	YJL109C, YDR449C, YOR004W, YJL010C, YGL171W, YLR222C, YOL077C, YPR144C, YNL002C, YOR310C
YJR122W	Sbay_12.213	553.799	0.165821	0.230553	0.719233	0.471997	0.621131		Up-regulated	YKL051W		Biological Process	Up-regulated	GO:0000966	RNA 5'-end processing	0.000536719	6.25547e-07	10	252	39	7166	0	0	YLR222C, YOR310C, YPR144C, YOL077C, YNL002C, YJL109C, YDR449C, YGL171W, YJL010C, YOR004W
YLR152C	Sbay_10.251	380.176	-2.05638	0.507894	-4.04884	5.14718e-05	0.00041701		Up-regulated	YMR013C		Biological Process	Up-regulated	GO:0009404	toxin metabolic process	0.0022782	2.65525e-06	5	252	8	7166	0	0	YPR167C, YJR137C, YFR030W, YKL001C, YJR010W
YDR459C	Sbay_2.634	611.326	1.39342	0.221313	6.29614	3.05155e-10	7.93864e-09		Up-regulated	YKR039W		Biological Process	Up-regulated	GO:0044550	secondary metabolite biosynthetic process	0.0022782	2.65525e-06	5	252	8	7166	0	0	YPR167C, YJR010W, YKL001C, YFR030W, YJR137C
YIL034C	Sbay_9.166	1853.82	-1.0436	0.340823	-3.06201	0.00219858	0.0100106		Up-regulated	YNL119W		Biological Process	Up-regulated	GO:0000463	maturation of LSU-rRNA from tricistronic rRNA transcript (SSU-rRNA, 5.8S rRNA, LSU-rRNA)	0.00276882	3.22707e-06	10	252	46	7166	0	0	YOL077C, YOL144W, YNL002C, YPL146C, YNR038W, YKL021C, YBR142W, YKL014C, YHR088W, YKR081C
YLR244C	Sbay_10.34	5339.97	0.795777	0.322181	2.46997	0.0135123	0.0435032		Up-regulated	YJR109C		Biological Process	Up-regulated	GO:0000103	sulfate assimilation	0.0096725	1.12733e-05	5	252	10	7166	0.0008	0.02	YJR137C, YFR030W, YJR010W, YKL001C, YPR167C
YNL003C	Sbay_14.345	1207.44	0.381577	0.461463	0.826886	0.408302	0.560909		Up-regulated	YNL146W		Biological Process	Down-regulated	GO:0044281	small molecule metabolic process	2.67176e-08	2.94571e-11	67	255	828	7166	0	0	YJL200C, YAR015W, YJR096W, YOR344C, YJL026W, YIR034C, YMR189W, YOL055C, YGR204W, YDR089W, YLR164W, YER061C, YDL215C, YDR533C, YDR019C, YOR347C, YLR284C, YHL032C, YOL126C, YHR044C, YPR004C, YMR303C, YDL182W, YGR192C, YJR009C, YHR033W, YPR183W, YBR115C, YMR250W, YMR120C, YPR006C, YBR105C, YGL156W, YGR019W, YDL124W, YBR092C, YFR017C, YJR148W, YAL060W, YIL074C, YNR050C, YHL018W, YIR032C, YGR286C, YOR…
YBR111W-A	Sbay_4.36	526.076	0.910432	0.3088	2.9483	0.00319531	0.0135702		Up-regulated	YMR232W		Biological Process	Down-regulated	GO:0019752	carboxylic acid metabolic process	7.47706e-06	8.24373e-09	41	255	440	7166	0	0	YIL074C, YNR050C, YOR344C, YJL200C, YJR148W, YDL215C, YLR164W, YER061C, YDR019C, YDR533C, YBR145W, YFR047C, YOR180C, YGR286C, YMR189W, YIR034C, YGR204W, YOL126C, YGR254W, YKL055C, YPR004C, YIL160C, YOR347C, YCL040W, YDR234W, YLR284C, YDR044W, YIL094C, YGR019W, YPR081C, YFR025C, YJR009C, YHR033W, YGR192C, YDL182W, YMR303C, YHR020W, YER065C, YPR006C, YMR250W, YBR115C
YJR084W	Sbay_12.172	672.971	-0.125022	0.234326	-0.533541	0.593659	0.726394		Up-regulated	YKL021C		Biological Process	Down-regulated	GO:0043436	oxoacid metabolic process	7.69655e-06	8.48572e-09	42	255	458	7166	0	0	YJR009C, YHR033W, YDL182W, YGR192C, YMR303C, YFR025C, YPR006C, YMR250W, YBR115C, YHR020W, YER065C, YIL094C, YGR019W, YPR081C, YCL040W, YOR347C, YDR234W, YLR284C, YDR044W, YKL055C, YGR254W, YOL126C, YIL160C, YPR004C, YMR189W, YIR034C, YBR145W, YFR047C, YGR286C, YOR180C, YDR089W, YGR204W, YLR164W, YER061C, YDL215C, YDR019C, YDR533C, YJL200C, YJR148W, YIL074C, YNR050C, YOR344C
YBR135W	Sbay_4.383	704.172	0.295763	0.289161	1.02283	0.306388	0.45711		Up-regulated	YDL063C		Biological Process	Down-regulated	GO:0006082	organic acid metabolic process	8.76034e-06	9.65859e-09	42	255	460	7166	0	0	YGR204W, YDR089W, YIR034C, YMR189W, YOR180C, YGR286C, YFR047C, YBR145W, YDR533C, YDR019C, YLR164W, YER061C, YDL215C, YJR148W, YJL200C, YOR344C, YNR050C, YIL074C, YBR115C, YMR250W, YPR006C, YER065C, YHR020W, YMR303C, YDL182W, YGR192C, YJR009C, YHR033W, YFR025C, YGR019W, YPR081C, YIL094C, YDR044W, YLR284C, YDR234W, YOR347C, YCL040W, YIL160C, YPR004C, YKL055C, YGR254W, YOL126C
YBR004C	Sbay_2.133	802.536	1.12211	0.542626	2.06792	0.0386477	0.098126		Up-regulated	YDR021W		Biological Process	Down-regulated	GO:0019878	lysine biosynthetic process via aminoadipic acid	1.76492e-05	1.94588e-08	7	255	11	7166	0	0	YDR234W, YBR115C, YIL094C, YNR050C, YDL182W, YIR034C, YJL200C
YBR160W	Sbay_4.411	1427	0.0815052	0.250308	0.325619	0.744713	0.842705		Up-regulated	YOR310C		Biological Process	Down-regulated	GO:0055114	oxidation-reduction process	3.05755e-05	3.37106e-08	41	255	462	7166	0	0	YLR164W, YIL111W, YFR016C, YER174C, YDL215C, YIR037W, YDR019C, YDR518W, YMR189W, YCL026C-B, YJL026W, YIR034C, YBR145W, YOR180C, YGR204W, YIR036C, YNR050C, YIL074C, YER014W, YJR096W, YFR015C, YJL200C, YFR017C, YAL060W, YMR041C, YIL094C, YIL066C, YDL124W, YJR009C, YMR303C, YGR192C, YBR115C, YER065C, YKL055C, YEL047C, YOL126C, YIL160C, YPR004C, YPR184W, YDR044W, YLR284C
YBR070C	Sbay_4.309	572.057	0.00211345	0.208692	0.0101271	0.99192	0.994995		Up-regulated	YMR194W		Biological Process	Down-regulated	GO:0009085	lysine biosynthetic process	8.63054e-05	9.51548e-08	7	255	13	7166	0	0	YNR050C, YDL182W, YJL200C, YIR034C, YDR234W, YBR115C, YIL094C
YLR313C	Sbay_10.41	260.33	-11.4988	1.25853	-9.13668	6.43988e-20	7.09346e-18		Up-regulated	YPL027W		Biological Process	Down-regulated	GO:0006553	lysine metabolic process	0.000167391	1.84554e-07	7	255	14	7166	0	0	YDL182W, YIR034C, YJL200C, YNR050C, YIL094C, YBR115C, YDR234W
YDL238C	Sbay_4.6	207.806	-1.09407	0.508574	-2.15124	0.0314569	0.0838581		Up-regulated	YPR170W-B		Biological Process	Down-regulated	GO:0044282	small molecule catabolic process	0.000857552	9.45482e-07	19	255	147	7166	0	0	YFR047C, YBR145W, YOR180C, YMR189W, YMR303C, YOL055C, YPR006C, YMR250W, YDL215C, YGL156W, YDR019C, YDR533C, YGR019W, YHL032C, YLR284C, YJR148W, YPR004C, YJR096W, YIL160C
YJL082W	Sbay_6.155	2171.73	0.670034	0.375239	1.78562	0.0741609	0.162752		Up-regulated	YLR081W		Biological Process	Down-regulated	GO:0006796	phosphate-containing compound metabolic process	0.00199802	2.20289e-06	55	255	826	7166	0	0	YOR298W, YJL026W, YBL056W, YBR145W, YFR047C, YCR091W, YDR400W, YOL055C, YGR204W, YLR164W, YIL111W, YOR128C, YKL171W, YBR092C, YJL106W, YGL208W, YGL181W, YAR015W, YMR104C, YOR344C, YIL153W, YLR099C, YCR079W, YDR284C, YJR009C, YHR033W, YGR192C, YMR303C, YFR014C, YPR183W, YKR070W, YFR025C, YMR120C, YEL021W, YGL126W, YGL215W, YML100W, YGR108W, YFR034C, YIL066C, YFR007W, YGL180W, YNL128W, YLR313C, YBR…
YHR007C	Sbay_8.63	26430.9	-0.719379	0.430178	-1.67228	0.0944689	0.195867		Up-regulated	YMR096W		Biological Process	Down-regulated	GO:0006793	phosphorus metabolic process	0.00296064	3.26421e-06	56	255	858	7166	0	0	YEL021W, YMR120C, YGL126W, YMR303C, YGR192C, YHR033W, YJR009C, YKR070W, YFR025C, YFR014C, YPR183W, YFR007W, YGL180W, YFR034C, YIL066C, YLR313C, YNL128W, YGL215W, YML100W, YGR108W, YLR359W, YBR050C, YKL198C, YHL032C, YBR022W, YOR347C, YCL040W, YGL234W, YHR044C, YGR254W, YNL099C, YOL055C, YDR400W, YGR204W, YDR089W, YJL026W, YOR298W, YCR091W, YBR145W, YBL056W, YFR047C, YKL171W, YLR164W, YOR128C, YIL…
YIR004W	Sbay_9.213	1564.33	-0.111911	0.272978	-0.409965	0.681831	0.794589		Up-regulated	YDR078C		Biological Process	Down-regulated	GO:0046395	carboxylic acid catabolic process	0.00513812	5.66496e-06	14	255	95	7166	0	0	YPR004C, YDR019C, YGR019W, YIL160C, YDL215C, YLR284C, YPR006C, YJR148W, YMR250W, YFR047C, YBR145W, YOR180C, YMR189W, YMR303C
YPR133W-A	Sbay_16.461	1932.33	-0.803709	0.35734	-2.24914	0.0245035	0.0689355		Up-regulated	YHR088W		Biological Process	Down-regulated	GO:0006189	'de novo' IMP biosynthetic process	0.00557876	6.15078e-06	5	255	9	7166	0	0	YOR128C, YGL234W, YAR015W, YMR120C, YLR359W
YPL191C	Sbay_16.115	374.256	1.24544	0.487342	2.55557	0.0106013	0.0356383		Up-regulated	YKL050C		Biological Process	Down-regulated	GO:0016054	organic acid catabolic process	0.00582681	6.42427e-06	14	255	96	7166	0	0	YFR047C, YBR145W, YOR180C, YMR189W, YMR303C, YLR284C, YPR006C, YJR148W, YMR250W, YDL215C, YPR004C, YDR019C, YIL160C, YGR019W
YKL190W	Sbay_11.33	1294.48	-0.223533	0.183533	-1.21795	0.223243	0.364814		Up-regulated	YGL099W		Molecular Function	Up-regulated	GO:0030515	snoRNA binding	0.0008863	3.53107e-06	8	252	28	7166	0	0	YMR093W, YOR310C, YLR197W, YGR128C, YLR222C, YJL109C, YHR196W, YDR449C
YGL215W	Sbay_7.45	1804.88	-3.43919	0.373149	-9.21667	3.06473e-20	3.60593e-18		Up-regulated	YBR133C		Molecular Function	Up-regulated	GO:0005227	calcium activated cation channel activity	0.00182353	7.26507e-06	4	252	5	7166	0	0	YOL084W, YMR266W, YOR087W, YLL005C
YDR312W	Sbay_2.479	490.74	1.36542	0.571007	2.39126	0.0167908	0.051588		Up-regulated	YIL104C		Molecular Function	Up-regulated	GO:0016741	transferase activity, transferring one-carbon groups	0.00453465	1.80663e-05	14	252	106	7166	0	0	YPL165C, YPL017C, YLR063W, YDR165W, YGR157W, YER175C, YBR133C, YBR034C, YJL088W, YGR001C, YGR283C, YNL062C, YMR310C, YDR083W
YLR348C	Sbay_10.449	1327.36	-1.89492	0.290589	-6.52098	6.98503e-11	1.97604e-09		Up-regulated	YNL234W		Molecular Function	Up-regulated	GO:0008168	methyltransferase activity	0.00773903	3.08328e-05	13	252	97	7166	0	0	YMR310C, YDR083W, YGR283C, YNL062C, YGR001C, YBR133C, YBR034C, YPL017C, YPL165C, YGR157W, YDR165W, YLR063W, YER175C
YBR248C	Sbay_4.509	2286.79	-0.947406	0.280023	-3.38332	0.000716163	0.00389861		Up-regulated	YJL116C		Molecular Function	Down-regulated	GO:0016491	oxidoreductase activity	4.44451e-05	1.74294e-07	33	255	347	7166	0	0	YDR518W, YDL215C, YJR009C, YMR189W, YDL124W, YGR204W, YMR041C, YJR096W, YPR004C, YDR044W, YNR050C, YIL111W, YER174C, YCL026C-B, YDR019C, YBR115C, YAL060W, YIR037W, YEL047C, YIL094C, YBR145W, YIL066C, YIR034C, YFR016C, YKL055C, YIL074C, YGR192C, YJL026W, YIR036C, YOL126C, YER014W, YLR164W, YMR303C
YNR067C	Sbay_14.425	1086.86	-0.759812	0.627425	-1.211	0.225895	0.367986		Up-regulated	YJR119C		Molecular Function	Down-regulated	GO:0003824	catalytic activity	0.00018616	7.30037e-07	124	255	2441	7166	0	0	YBR145W, YJR148W, YIR034C, YOR320C, YDR444W, YER103W, YBR092C, YHR020W, YMR120C, YPR183W, YKL055C, YLR359W, YKL198C, YIL074C, YJL106W, YGR192C, YML100W, YDR263C, YPR006C, YOR092W, YIR036C, YCR091W, YDR242W, YAL015C, YOR180C, YFR007W, YPR122W, YGR286C, YHR033W, YDR234W, YER014W, YDR284C, YLR164W, YOR347C, YHL032C, YPR184W, YJR009C, YIR032C, YMR189W, YKL188C, YFR025C, YLL015W, YJR096W, YDR044W, YGL…
YNL152W	Sbay_14.187	613.636	0.128059	0.326254	0.392514	0.694679	0.805093		Up-regulated	YDR406W		Cellular Component	Up-regulated	GO:0005730	nucleolus	1.84363e-11	9.70332e-14	45	252	371	7166	0	0	YKL014C, YLR222C, YBL028C, YDL042C, YNR053C, YNL110C, YOR274W, YPR144C, YNL147W, YKR081C, YMR121C, YOR340C, YHR088W, YHR052W, YLR197W, YOR310C, YKR060W, YDR021W, YGL171W, YJL010C, YJL109C, YDR101C, YKL078W, YDR449C, YNR038W, YGR283C, YBR142W, YOR287C, YOL077C, YLR002C, YDR083W, YOL144W, YHR196W, YPL146C, YNL002C, YGR081C, YKL021C, YJR041C, YGR128C, YDR045C, YMR093W, YHR065C, YGR145W, YPL081W, YOR…
YLR382C	Sbay_10.499	1661.33	-1.44565	0.32341	-4.47003	7.82099e-06	7.92354e-05		Up-regulated	YHL012W		Cellular Component	Up-regulated	GO:0030684	preribosome	6.56923e-11	3.45749e-13	31	252	189	7166	0	0	YBL028C, YNR038W, YDR449C, YLR222C, YPR144C, YLR002C, YDR083W, YOL077C, YNL110C, YNR053C, YNL207W, YOR287C, YHR052W, YGR081C, YOL127W, YNL002C, YHR088W, YKR081C, YHR196W, YJL109C, YDR101C, YPL081W, YOR004W, YJL010C, YGR145W, YMR093W, YGL171W, YLR197W, YGR128C, YKR060W, YOR310C
YKL063C	Sbay_11.162	1069.7	0.386887	0.266548	1.45147	0.146649	0.268839		Up-regulated	YOR186W		Cellular Component	Up-regulated	GO:0030686	90S preribosome	5.77551e-07	3.03974e-09	18	252	94	7166	0	0	YHR196W, YHR052W, YGR081C, YGR145W, YMR093W, YGL171W, YLR197W, YKR060W, YOR310C, YGR128C, YJL109C, YPL081W, YJL010C, YDR449C, YLR222C, YOR287C, YPR144C, YDR083W
YFL045C	Sbay_6.8	13279.5	-0.210618	0.274669	-0.766805	0.443197	0.594259		Up-regulated	YLR341W		Cellular Component	Up-regulated	GO:0032040	small-subunit processome	5.97579e-05	3.14515e-07	12	252	55	7166	0	0	YHR196W, YLR222C, YDR449C, YOR004W, YPR144C, YPL081W, YJL109C, YOR310C, YGR128C, YLR197W, YGR145W, YMR093W
YFL010C	Sbay_6.5	1593.32	0.463497	0.361047	1.28376	0.199226	0.33581		Up-regulated	YNL002C		Cellular Component	Up-regulated	GO:0044464	cell part	0.000104831	5.51742e-07	233	252	5849	7166	0	0	YLR438W, YLR297W, YJR041C, YDL128W, YGR128C, YHR096C, YIL052C, YOR004W, YPL081W, YIL047C, YBR117C, YOR390W, YPL146C, YOR094W, YHR196W, YKL132C, YLR134W, YKL149C, YDR078C, YOR204W, YCL001W-A, YDR165W, YMR095C, YKR005C, YNL162W-A, YKL078W, YDR441C, YOR315W, YPL017C, YBL106C, YKR060W, YJL109C, YBR047W, YGR157W, YLR004C, YHR088W, YNL146W, YDL059C, YBR034C, YKR081C, YDL042C, YFL026W, YJL098W, YJL088W,…
YDR141C	Sbay_2.302	1048.67	-0.427881	0.324874	-1.31707	0.187816	0.322816		Up-regulated	YLR297W		Cellular Component	Up-regulated	GO:0005623	cell	0.000110553	5.8186e-07	233	252	5851	7166	0	0	YDR083W, YOL144W, YHR139C, YOR287C, YBR293W, YBR142W, YLR262C, YDR185C, YBR089C-A, YHR128W, YNR056C, YKR041W, YNL234W, YBR045C, YMR232W, YDL063C, YJR119C, YDR045C, YDL052C, YIL104C, YGR126W, YGR145W, YOR154W, YLR312C, YNL002C, YER037W, YOL127W, YGR081C, YBR238C, YMR013C, YLR341W, YML017W, YBR133C, YDR085C, YHR049W, YGR001C, YDR076W, YKL050C, YIL121W, YBL069W, YDR446W, YBR182C, YJL116C, YPR156C, Y…
YJL131C	Sbay_6.211	706.913	-0.261438	0.260263	-1.00451	0.315132	0.46706		Up-regulated	YBR034C		Cellular Component	Up-regulated	GO:0030687	preribosome, large subunit precursor	0.00200099	1.05315e-05	13	252	88	7166	0	0	YHR088W, YKR081C, YHR052W, YBL028C, YNR038W, YOL127W, YNL002C, YOL077C, YNR053C, YNL110C, YDR101C, YLR002C, YDR083W
YDL170W	Sbay_4.76	671.621	0.872399	0.221913	3.93126	8.45025e-05	0.000641451		Up-regulated	YBR018C		Cellular Component	Up-regulated	GO:0030688	preribosome, small subunit precursor	0.00440261	2.31716e-05	6	252	18	7166	0	0	YNL207W, YGR081C, YJL109C, YDR083W, YJL010C, YPR144C
YBR117C	Sbay_4.364	178.787	2.51373	0.736607	3.41257	0.000643529	0.00355199		Up-regulated	YER130C		Cellular Component	Up-regulated	GO:0005887	integral component of plasma membrane	0.00654583	3.44517e-05	13	252	98	7166	0	0	YKR039W, YFL026W, YOR161C, YPR156C, YLL028W, YKL178C, YHR096C, YLR081W, YGR138C, YIL121W, YOR087W, YOR390W, YHL008C
YGL135W	Sbay_16.86	20321.6	-0.382548	0.303442	-1.2607	0.207418	0.345496		Up-regulated	YJR041C		Cellular Component	Up-regulated	GO:0071944	cell periphery	0.00719034	3.78439e-05	51	252	830	7166	0.004	0.04	YKL051W, YOR129C, YGL054C, YHL008C, YPR156C, YOR161C, YLL028W, YLR004C, YLL064C, YGR157W, YDR090C, YGR138C, YBL060W, YBL106C, YOR306C, YBR294W, YBL069W, YOL047C, YLL025W, YIL121W, YJL116C, YKR102W, YBR133C, YJL138C, YFL026W, YPL036W, YLR081W, YPR157W, YOR087W, YOR154W, YIL047C, YOR390W, YKL178C, YHR096C, YOR190W, YKR039W, YMR266W, YDR461W, YNR056C, YBR093C, YLR042C, YGR256W, YHR139C, YNL145W, YLL…
YJR044C	Sbay_12.127	976.982	0.138497	0.325584	0.425381	0.670559	0.786755		Up-regulated	YIL121W		Cellular Component	Up-regulated	GO:0034455	t-UTP complex	0.00913545	4.80813e-05	4	252	7	7166	0.0036	0.04	YJL109C, YMR093W, YHR196W, YGR128C
YJL140W	Sbay_6.22	2117.64	0.297835	0.217057	1.37215	0.170015	0.299535		Up-regulated	YKL149C		Cellular Component	Down-regulated	GO:0005737	cytoplasm	0.00142436	7.41852e-06	200	255	4733	7166	0	0	YER056C, YFR047C, YMR120C, YJL070C, YNR050C, YGR066C, YHR020W, YFR016C, YHL032C, YER014W, YDR497C, YFR018C, YBR105C, YMR189W, YPR063C, YCL026C-B, YIR037W, YMR250W, YNL208W, YBR286W, YPR030W, YJL158C, YBR071W, YCR018C, YDR488C, YMR303C, YGR204W, YPR122W, YIL136W, YOR128C, YDR223W, YCR060W, YER153C, YKR045C, YIL011W, YCR079W, YJL026W, YDR026C, YOR339C, YLR179C, YBR145W, YLR046C, YKL188C, YOR301W, Y…
YJR011C	Sbay_12.96	161.863	0.305898	0.449035	0.681235	0.495723	0.642071		Up-regulated	YDL128W		Cellular Component	Down-regulated	GO:0005773	vacuole	0.00605207	3.15212e-05	37	255	519	7166	0	0	YDR089W, YOR009W, YGR254W, YKL209C, YDR497C, YMR174C, YKR013W, YBR105C, YBR241C, YER056C, YGL180W, YLR046C, YPL265W, YDL046W, YDL199C, YCR069W, YOR301W, YMR297W, YGR066C, YGL156W, YLL015W, YBL042C, YLR178C, YIL011W, YPR194C, YDR284C, YER065C, YLR179C, YBR286W, YOR320C, YJL158C, YER011W, YOL122C, YOR010C, YDR281C, YDR495C, YBR147W
YPL039W	Sbay_16.277	442.818	1.26024	0.389021	3.23952	0.00119729	0.00603542		Up-regulated	YDR253C
YKL048C	Sbay_11.178	407.014	-1.34466	0.411698	-3.26614	0.00109026	0.00560939		Up-regulated	YIL103W
YDR083W	Sbay_2.243	2496.01	1.6063	0.516511	3.1099	0.00187148	0.00876803		Up-regulated	YKR053C
YMR009W	Sbay_13.172	2562.65	0.533687	0.569287	0.937467	0.348519	0.501747		Up-regulated	YKR102W
YPR064W	Sbay_16.391	0.648713	-1.02099	3.6602	-0.278945	0.780287	0.868159		Up-regulated	YOR087W
YIR013C	Sbay_9.224	2.59488	-0.0913946	1.78913	-0.0510832	0.959259	0.976638		Up-regulated	YKL127W
YJL122W	Sbay_6.201	2114.82	0.606023	0.547811	1.10626	0.268613	0.416225		Up-regulated	YJL089W
YKL188C	Sbay_11.36	289.259	-3.49857	0.477823	-7.32189	2.44504e-13	1.04611e-11		Up-regulated	YGL171W
YLR189C	Sbay_10.285	824.189	-1.61466	0.295871	-5.45731	4.83394e-08	8.15157e-07		Up-regulated	YML017W
YDR363W	Sbay_2.534	615.119	0.131437	0.224978	0.584221	0.559071	0.695748		Up-regulated	YOL047C
YFL021W	Sbay_6.37	412.679	-1.31441	0.475184	-2.76611	0.00567302	0.0217389		Up-regulated	YGR256W
YPL194W	Sbay_16.112	248.869	-0.299784	0.260181	-1.15222	0.249233	0.394701		Up-regulated	YMR185W
YLR362W	Sbay_10.464	710.211	-0.0183948	0.297385	-0.0618553	0.950678	0.971316		Up-regulated	YMR310C
YPL092W	Sbay_16.22	640.37	0.673116	0.390618	1.72321	0.0848511	0.180474		Up-regulated	YKR005C
YOR377W	Sbay_8.434	1388.97	0.362483	0.304645	1.18986	0.234103	0.376733		Up-regulated	YBL060W
YMR283C	Sbay_13.472	522.98	0.283764	0.224997	1.26119	0.207239	0.345496		Up-regulated	YNL277W
YOR074C	Sbay_8.123	1294.2	-0.227968	0.240127	-0.949364	0.342436	0.495746		Up-regulated	YBR019C
YPL024W	Sbay_16.294	253.748	1.20792	0.401351	3.00964	0.0026156	0.0115144		Up-regulated	YMR093W
YKL134C	Sbay_11.91	477.957	-0.0663272	0.207584	-0.31952	0.749332	0.846638		Up-regulated	YPL113C
YPL165C	Sbay_16.145	123.104	3.00118	0.820727	3.65674	0.000255446	0.00162662		Up-regulated	YFR023W
YGR144W	Sbay_7.434	11.3181	-0.567979	0.68962	-0.823611	0.41016	0.562788		Up-regulated	YKL014C
YDR090C	Sbay_2.251	643.756	1.69273	0.366759	4.61537	3.92403e-06	4.27678e-05		Up-regulated	YDR249C
YIL108W	Sbay_9.87	1342.55	-0.338074	0.248535	-1.36027	0.173745	0.304289		Up-regulated	YPR010C-A
YLR307C-A	Sbay_10.403	0.499613	-1.03803	4.0304	-0.257551	0.796753	0.880237		Up-regulated	YNL182C
YKL052C	Sbay_11.174	1191.21	0.551758	0.371757	1.48419	0.137758	0.256841		Up-regulated	YJR159W
YBR273C	Sbay_4.534	1393.3	-0.852129	0.231094	-3.68737	0.000226587	0.00147182		Up-regulated	YBL028C
YFR005C	Sbay_6.68	825.851	0.71882	0.23434	3.06742	0.00215914	0.00985705		Up-regulated	YFR030W
YOR313C	Sbay_8.364	137.659	2.17222	0.404081	5.37572	7.62783e-08	1.21881e-06		Up-regulated	YBR244W
YER093C-A	Sbay_5.212	356.638	-0.850093	0.311755	-2.7268	0.0063952	0.0239219		Up-regulated	YJR097W
YAL026C	Sbay_1.4	1018.85	-0.17169	0.221876	-0.773809	0.439044	0.590525		Up-regulated	YGL159W
YOL034W	Sbay_15.133	697.122	0.039648	0.343337	0.115478	0.908066	0.946268		Up-regulated	YNR056C
YJR135W-A	Sbay_12.227	563.62	-1.1034	0.217999	-5.06148	4.16017e-07	5.75861e-06		Up-regulated	YDR185C
YFL017W-A	Sbay_6.42	244.882	0.617164	0.350731	1.75965	0.0784672	0.16961		Up-regulated	YCL064C
YFR050C	Sbay_12.7	3170.68	-0.380017	0.337452	-1.12614	0.260108	0.405715		Up-regulated	YLR042C
YBL008W	Sbay_2.117	518.972	0.179243	0.368835	0.485972	0.626987	0.752588		Up-regulated	YOL084W
YLR079W	Sbay_10.162	1527.29	-0.455517	0.410609	-1.10937	0.26727	0.414641		Up-regulated	YNL202W
YLR447C	Sbay_10.565	7100.35	-0.0607238	0.277211	-0.219053	0.826609	0.8962		Up-regulated	YLL064C
YGL237C	Sbay_7.23	572.824	-0.217358	0.322296	-0.674404	0.500055	0.64526		Up-regulated	YDR441C
YGR126W	Sbay_7.414	780.323	2.94274	0.564151	5.21624	1.82595e-07	2.72891e-06		Up-regulated	YOR274W
YIL062C	Sbay_9.139	2374.57	-0.200568	0.333215	-0.601919	0.547228	0.68579		Up-regulated	YMR173W
YNL295W	Sbay_14.44	604.565	0.182889	0.395968	0.461879	0.644168	0.766987		Up-regulated	YGR138C
YDR016C	Sbay_2.166	472.06	0.0508984	0.262988	0.193539	0.846537	0.90773		Up-regulated	YOR012W
YNR032C-A	Sbay_14.387	401.74	0.471628	0.21182	2.22655	0.0259776	0.0720332		Up-regulated	YLR281C
YPL059W	Sbay_16.255	1476.69	-0.935865	0.188869	-4.9551	7.22932e-07	9.40356e-06		Up-regulated	YJL098W
YAR019C	Sbay_1.86	480.025	-0.150048	0.267631	-0.560653	0.575034	0.710151		Up-regulated	YNR057C
YDR299W	Sbay_2.465	2651.91	1.38644	0.550972	2.51636	0.0118574	0.0391241		Up-regulated	YGL067W
YOL116W	Sbay_15.43	545.189	0.159707	0.247364	0.645638	0.518514	0.660716		Up-regulated	YBR020W
YJL149W	Sbay_6.229	518.332	0.656173	0.326597	2.00912	0.0445243	0.108896		Up-regulated	YLR063W
YBR182C	Sbay_4.433	496.082	2.98969	0.602702	4.96048	7.03208e-07	9.23987e-06		Up-regulated	YHR139C
YKL088W	Sbay_11.137	1318.53	0.172081	0.300891	0.571904	0.567387	0.70356		Up-regulated	YKL001C
YDR196C	Sbay_2.364	761.879	-0.798425	0.248641	-3.21116	0.00132202	0.00654312		Up-regulated	YLL025W
YMR175W	Sbay_13.356	17.3034	-0.250798	1.03365	-0.242635	0.808288	0.886379		Up-regulated	YBL049W
YBR202W	Sbay_4.457	2613.33	0.149968	0.465708	0.322022	0.747436	0.845233		Up-regulated	YKL165C-A
YHR101C	Sbay_15.296	485.273	1.129	0.200875	5.6204	1.90513e-08	3.53507e-07		Up-regulated	YER037W
YNL239W	Sbay_14.105	3126.63	0.842272	0.351697	2.39488	0.0166259	0.0512794		Up-regulated	YHR197W
YDR410C	Sbay_2.587	198.547	0.079672	0.243564	0.327109	0.743585	0.84237		Up-regulated	YGR283C
YBR280C	Sbay_4.54	649.608	0.156249	0.646334	0.241747	0.808976	0.886551		Up-regulated	YDL052C
YGR020C	Sbay_7.301	4163.94	-0.297512	0.215635	-1.3797	0.167679	0.296345		Up-regulated	YER175C
YNR045W	Sbay_14.4	551.7	-1.01252	0.248584	-4.07313	4.63855e-05	0.000381962		Up-regulated	YKL132C
YPL143W	Sbay_16.168	23171	0.192113	0.286402	0.67078	0.502361	0.646658		Up-regulated	YDR374C
YML105C	Sbay_13.39	2196.07	0.030976	0.200854	0.154221	0.877435	0.927037		Up-regulated	YPL036W
YLL040C	Sbay_10.29	1465.85	-0.621586	0.424362	-1.46475	0.142988	0.263742		Up-regulated	YIL117C
YLR314C	Sbay_10.411	3476.42	-0.36058	0.208944	-1.72572	0.0843975	0.179774		Up-regulated	YGR157W
YIL091C	Sbay_9.108	2570.09	1.46704	0.473544	3.098	0.00194832	0.00904616		Up-regulated	YOR004W
YOR234C	Sbay_8.285	8642.61	0.783828	0.337847	2.32007	0.020337	0.0597191		Up-regulated	YIL047C
YOR322C	Sbay_8.374	1889.61	0.462078	0.284952	1.6216	0.104889	0.21228		Up-regulated	YJL109C
YML092C	Sbay_13.56	2604.69	-0.280725	0.305264	-0.919616	0.357773	0.512351		Up-regulated	YDR106W
YLR357W	Sbay_10.458	1784.59	-0.0639281	0.318721	-0.200577	0.84103	0.904293		Up-regulated	YKL178C
YPL104W	Sbay_16.208	1117.07	-0.479204	0.256107	-1.87111	0.0613296	0.140545		Up-regulated	YPL081W
YNL103W	Sbay_14.236	1164.72	-0.0693795	0.469756	-0.147693	0.882585	0.930579		Up-regulated	YKR061W
YAL046C	Sbay_1.18	465.127	-0.587173	0.334726	-1.75419	0.0793977	0.171125		Up-regulated	YDR446W
YDR198C	Sbay_2.366	395.713	0.167511	0.245337	0.682778	0.494747	0.64161		Up-regulated	YOR297C
YAL039C	Sbay_1.26	1143.27	-0.834166	0.399143	-2.08989	0.0366276	0.0941047		Up-regulated	YPR144C
YDL200C	Sbay_4.48	175.761	1.0674	0.28631	3.72813	0.000192903	0.00128842		Up-regulated	YHR196W
YNR018W	Sbay_14.372	4448.33	-0.594329	0.417601	-1.4232	0.154678	0.280474		Up-regulated	YJR094C
YNL168C	Sbay_14.17	945.129	-1.0517	0.238199	-4.41521	1.00913e-05	9.98905e-05		Up-regulated	YDR461W
YDL185W	Sbay_4.63	15314.8	0.284105	0.249029	1.14085	0.253932	0.399941		Up-regulated	YKL084W
YFR047C	Sbay_12.1	1610.23	-1.66588	0.370685	-4.49404	6.98839e-06	7.14998e-05		Up-regulated	YMR062C
YBR215W	Sbay_4.473	1003.37	0.839701	0.215472	3.89703	9.73809e-05	0.000726428		Up-regulated	YGR233C
YGL092W	Sbay_7.177	2620.37	0.525643	0.243026	2.16291	0.0305485	0.0818579		Up-regulated	YOL144W
YLR403W	Sbay_10.519	1890.37	0.927688	0.252888	3.66838	0.000244097	0.00156204		Up-regulated	YHL008C
YNL240C	Sbay_14.103	459.823	-0.419401	0.411922	-1.01815	0.308605	0.459569		Up-regulated	YLR438W
YBR159W	Sbay_4.41	2532.35	0.441515	0.248775	1.77476	0.0759377	0.165355		Up-regulated	YNL207W
YDR364C	Sbay_2.537	555.778	-0.0467052	0.239603	-0.194928	0.845449	0.907128		Up-regulated	YBR089C-A
YML127W	Sbay_13.15	1998.76	0.474752	0.191881	2.4742	0.0133534	0.0430453		Up-regulated	YDR045C
YDR404C	Sbay_2.581	1237.96	-0.0872878	0.229876	-0.379717	0.704156	0.811716		Up-regulated	YPR052C
YHR078W	Sbay_15.27	759.495	0.344451	0.334492	1.02977	0.303117	0.453536		Up-regulated	YPL146C
YGR084C	Sbay_7.366	1863.94	-0.322885	0.356282	-0.906263	0.364797	0.518833		Up-regulated	YLR312C
YDR286C	Sbay_2.452	185.588	-0.0839391	0.296204	-0.283382	0.776884	0.865489		Up-regulated	YLL005C
YFR018C	Sbay_6.89	215.44	-10.0512	1.21744	-8.25599	1.50647e-16	1.02619e-14		Up-regulated	YNL162W
YCR002C	Sbay_3.21	1906.1	0.153436	0.301243	0.509344	0.610511	0.740018		Up-regulated	YDR085C
YHR141C	Sbay_15.338	22315.9	0.501449	0.313002	1.60206	0.109141	0.218826		Up-regulated	YDR165W
YER042W	Sbay_5.142	896.049	-0.349599	0.702131	-0.497911	0.618547	0.745702		Up-regulated	YJL010C
YOR163W	Sbay_8.217	719.866	-0.451241	0.245221	-1.84014	0.0657482	0.148702		Up-regulated	YLR346C
YGL157W	Sbay_7.108	849.341	-0.800263	0.264258	-3.02834	0.00245897	0.0109271		Up-regulated	YIR019C
YNL162W-A	Sbay_14.176	130.592	3.30809	0.71848	4.60429	4.13866e-06	4.46371e-05		Up-regulated	YLR364W
YLR233C	Sbay_10.328	233.452	-0.623722	0.31988	-1.94986	0.0511924	0.122074		Up-regulated	YLR004C
YGR099W	Sbay_7.382	485.84	0.120607	0.310638	0.388255	0.697827	0.807658		Up-regulated	YPL189W
YBL015W	Sbay_2.107	2856.84	-0.3279	0.359107	-0.913098	0.361191	0.515228		Up-regulated	YGL179C
YNL067W	Sbay_14.274	10007	0.597332	0.403462	1.48052	0.138735	0.257985		Up-regulated	YLL028W
YOL090W	Sbay_15.76	1562.56	0.0802458	0.304895	0.263192	0.792403	0.877678		Up-regulated	YDR438W
YLR300W	Sbay_10.394	18711.4	0.903457	0.329892	2.73864	0.00616933	0.0232963		Up-regulated	YMR095C
YNL145W	Sbay_14.194	40.8322	4.14299	0.576233	7.18978	6.48968e-13	2.54523e-11		Up-regulated	YKL078W
YBL003C	Sbay_2.125	12812.2	0.127456	0.467895	0.272402	0.785313	0.871877		Up-regulated	YJL101C
YJR140C	Sbay_12.233	578.303	0.164228	0.272938	0.601705	0.547371	0.685803		Up-regulated	YBL069W
YOR212W	Sbay_8.265	46.1183	-1.68157	0.545029	-3.08528	0.00203362	0.00937492		Up-regulated	YJL138C
YOR033C	Sbay_8.86	1022.69	-0.102144	0.298379	-0.342332	0.732101	0.832942		Up-regulated	YOR129C
YOR062C	Sbay_8.112	802.509	1.16262	0.736784	1.57797	0.114572	0.226302		Up-regulated	YPR167C
YJR095W	Sbay_12.183	5.90832	-2.05712	0.937054	-2.19531	0.0281413	0.0768801		Up-regulated	YKR015C
YBR191W	Sbay_4.443	22106.7	1.15726	0.284632	4.06583	4.78625e-05	0.000391444		Up-regulated	YOR190W
YMR164C	Sbay_13.344	428.915	-0.37567	0.332152	-1.13102	0.258048	0.403817		Up-regulated	YHR049W
YBR043C	Sbay_4.275	631.63	-0.611856	0.296714	-2.06211	0.0391974	0.0988432		Up-regulated	YOR340C
YHR005C-A	Sbay_8.6	2820.27	-0.842797	0.248939	-3.38555	0.000710354	0.00387922		Up-regulated	YNL110C
YDR380W	Sbay_2.554	1434.75	-0.130587	0.69088	-0.189016	0.85008	0.909646		Up-regulated	YOR161C
YGL100W	Sbay_7.166	1482.64	-0.182464	0.186976	-0.97587	0.329129	0.482418		Up-regulated	YOL127W
YBR094W	Sbay_4.341	1089.99	0.456041	0.218012	2.09182	0.036455	0.0937544		Up-regulated	YNL062C
YHR112C	Sbay_15.308	556.559	0.374193	0.313196	1.19476	0.232182	0.374341		Up-regulated	YPR020W
YNR007C	Sbay_14.36	619.954	-0.244141	0.314676	-0.775848	0.437838	0.589057		Up-regulated	YHR140W
YDR035W	Sbay_2.193	7306.15	1.86228	0.283583	6.56695	5.13546e-11	1.48527e-09		Up-regulated	YHR128W
YGR042W	Sbay_7.327	380.621	-0.893964	0.204107	-4.37989	1.18741e-05	0.000115024		Up-regulated	YOL104C
YPL156C	Sbay_16.154	82.2535	-0.325967	0.861127	-0.378535	0.705033	0.812365		Up-regulated	YBR250W
YDR485C	Sbay_2.659	1135.57	-0.143075	0.247391	-0.578335	0.563038	0.699507		Up-regulated	YPL187W
YGR077C	Sbay_7.359	699.282	0.0987278	0.272863	0.361822	0.717485	0.821813		Up-regulated	YKR081C
YOR216C	Sbay_8.269	1346.54	-0.0993409	0.172699	-0.575226	0.565138	0.701444		Up-regulated	YGR001C
YIL044C	Sbay_9.156	1024.75	0.243621	0.18309	1.33061	0.183317	0.317295		Up-regulated	YJR094W-A
YPL239W	Sbay_16.68	1633.91	0.573737	0.403927	1.4204	0.155492	0.281265		Up-regulated	YDR101C
YNL197C	Sbay_14.144	1890.34	-1.01825	0.242971	-4.19085	2.77917e-05	0.000241405		Up-regulated	YGR146C-A
YPR183W	Sbay_16.515	3608.66	-2.49412	0.245431	-10.1622	2.9233e-24	5.40497e-22		Up-regulated	YLR262C
YLR069C	Sbay_10.153	3092.69	-0.564102	0.291635	-1.93427	0.0530795	0.125878		Up-regulated	YPL026C
YDL073W	Sbay_4.176	826.753	-0.238484	0.224292	-1.06328	0.287657	0.4371		Up-regulated	YPL017C
YDL004W	Sbay_4.249	4249.14	-0.0807596	0.236216	-0.341889	0.732434	0.832999		Up-regulated	YDR036C
YEL017C-A	Sbay_5.65	3023.9	0.440917	0.454752	0.969578	0.332257	0.485573		Up-regulated	YNR038W
YNL093W	Sbay_14.247	84.8058	-4.00029	1.81813	-2.20022	0.0277911	0.076151		Up-regulated	YPL171C
YCR046C	Sbay_3.85	1069.95	-2.3343	0.381951	-6.11153	9.86797e-10	2.34342e-08		Up-regulated	YBR142W
YLR059C	Sbay_10.143	626.779	-0.992425	0.257082	-3.86035	0.000113224	0.000824414		Up-regulated	YJR137C
YOL001W	Sbay_15.174	522.784	1.12223	0.31852	3.52327	0.00042626	0.002522		Up-regulated	YNR012W
YDR525W-A	Sbay_2.708	546.331	1.62078	0.346415	4.67871	2.88683e-06	3.30644e-05		Up-regulated	YOR315W
YIL056W	Sbay_9.143	1410.68	-0.0686734	0.429178	-0.160011	0.872872	0.924291		Up-regulated	YMR259C
YBR054W	Sbay_4.286	171.267	-0.757963	1.77708	-0.426522	0.669728	0.786209		Up-regulated	YMR121C
YDR507C	Sbay_2.687	1655.02	-0.664056	0.455724	-1.45715	0.145076	0.266806		Up-regulated	YOR306C
YDR379C-A	Sbay_2.553	250.463	-0.889589	0.605035	-1.47031	0.141478	0.261956		Up-regulated	YBR047W
YOL063C	Sbay_15.102	739.75	-0.450326	0.179837	-2.50408	0.012277	0.0400744		Up-regulated	YEL029C
YPL224C	Sbay_16.82	867.299	-0.887921	0.251371	-3.53231	0.000411945	0.00245161		Up-regulated	YNR053C
YLR137W	Sbay_10.23	326.811	0.279375	0.386279	0.723247	0.469528	0.618867		Up-regulated	YER052C
YEL007W	Sbay_5.79	2093.39	0.319338	0.586506	0.544476	0.586114	0.719372		Up-regulated	YOR346W
YLR020C	Sbay_10.1	912.742	-0.690729	0.247923	-2.78606	0.00533532	0.0205973		Up-regulated	YML023C
YNL217W	Sbay_14.125	2009.42	-0.256814	0.329895	-0.778472	0.436291	0.587738		Up-regulated	YDR449C
YKL204W	Sbay_11.19	2113.15	-0.0877643	0.383251	-0.229	0.818869	0.891924		Up-regulated	YIL052C
YER067W	Sbay_5.179	4190.4	-0.365578	1.44173	-0.253568	0.799829	0.882129		Up-regulated	YJL088W
YDL042C	Sbay_4.21	521.825	1.93118	0.440494	4.38413	1.16452e-05	0.00011311		Up-regulated	YLR265C
YOR058C	Sbay_8.107	576.519	-0.181244	0.290072	-0.624825	0.532086	0.672676		Up-regulated	YCL037C
YPL248C	Sbay_16.59	173.842	0.137593	0.594923	0.231279	0.817098	0.89149		Up-regulated	YGR081C
YDR531W	Sbay_2.713	2099.64	1.10411	0.193245	5.71353	1.10655e-08	2.12172e-07		Up-regulated	YBL016W
YIL013C	Sbay_9.192	145.004	-0.925636	0.417199	-2.21869	0.0265077	0.0731896		Up-regulated	YGR145W
YPL005W	Sbay_16.313	334.725	0.0312371	0.215523	0.144936	0.884761	0.931526		Up-regulated	YLR197W
YMR233W	Sbay_13.417	869.851	0.855073	0.28212	3.03088	0.00243843	0.0108545		Up-regulated	YBR294W
YPL206C	Sbay_16.1	2015.12	1.09016	0.312882	3.48424	0.000493537	0.00286119		Up-regulated	YBL071W-A
YOL136C	Sbay_15.24	1756.65	0.443591	0.244724	1.81262	0.069891	0.155892		Up-regulated	YPR127W
YDL060W	Sbay_4.189	3828.19	1.33591	0.489268	2.73043	0.00632525	0.0237461		Up-regulated	YOR287C
YLR002C	Sbay_10.79	2338.91	1.51769	0.449733	3.37464	0.000739123	0.00401487		Up-regulated	YBR238C
YOR303W	Sbay_8.354	3365.11	2.19117	0.357415	6.13059	8.75511e-10	2.10815e-08		Up-regulated	YGR230W
YDR320C-A	Sbay_2.49	355.294	-0.826332	0.211816	-3.90117	9.57288e-05	0.000716168		Up-regulated	YMR018W
YDR393W	Sbay_2.57	628.399	-0.2139	0.223851	-0.955547	0.339301	0.492448		Up-regulated	YHR096C
YBR293W	Sbay_4.553	998.629	4.96176	0.745962	6.65149	2.90134e-11	8.83542e-10		Up-regulated	YGL088W
YIR022W	Sbay_9.238	1114.45	0.182124	0.182144	0.999888	0.317365	0.469393		Up-regulated	YPR157W
YGL084C	Sbay_7.186	1054.03	-0.29604	0.303831	-0.974357	0.329879	0.483107		Up-regulated	YOR162C
YNR052C	Sbay_14.407	1629.01	-0.399463	0.250977	-1.59163	0.111467	0.221573		Up-regulated	YHR065C
YJL063C	Sbay_6.14	1997.78	-1.07166	0.340598	-3.1464	0.00165296	0.00787249		Up-regulated	YGL249W
YGR019W	Sbay_7.3	1481.82	-2.03397	0.466463	-4.36041	1.29817e-05	0.000123705		Up-regulated	YBR093C
YGL244W	Sbay_7.17	2406.65	-0.0156453	0.231509	-0.0675796	0.94612	0.967423		Up-regulated	YNL147W
YHR032W	Sbay_15.218	3156.31	0.446723	0.32708	1.36579	0.172005	0.302058		Up-regulated	YDL059C
YEL032W	Sbay_5.37	1981.45	0.375269	0.430915	0.870867	0.383827	0.536611		Up-regulated	YOR204W
YOL076W	Sbay_15.9	1614.31	0.851162	0.259536	3.27955	0.00103973	0.00537728		Up-regulated	YLR073C
YER145C	Sbay_5.273	5592.83	0.837534	0.444333	1.88492	0.0594401	0.136948		Up-regulated	YBR045C
YER110C	Sbay_5.23	4972.17	1.04274	0.460657	2.26359	0.0235996	0.066995		Up-regulated	YNR060W
YHR123W	Sbay_15.32	583.632	-0.311257	0.323633	-0.961759	0.336171	0.489308		Up-regulated	YGL016W
YBL033C	Sbay_2.86	949.978	-0.992262	0.193923	-5.11679	3.10779e-07	4.4568e-06		Up-regulated	YOR154W
YDR022C	Sbay_2.172	174.931	-1.39726	0.474941	-2.94198	0.00326126	0.0138276		Up-regulated	YJR010W
YPL266W	Sbay_16.39	2842.52	0.969469	0.489684	1.97979	0.0477276	0.115299		Up-regulated	YLR222C
YLR088W	Sbay_10.172	843.031	0.597111	0.227873	2.62037	0.00878356	0.0308579		Up-regulated	YFL026W
YHR203C	Sbay_15.409	15950	-0.535645	0.300671	-1.7815	0.0748313	0.163568		Up-regulated	YDR157W
YOR304W	Sbay_8.355	1314.69	-0.0208439	0.214402	-0.0972188	0.922553	0.955593		Up-regulated	YPR156C
YLR023C	Sbay_10.104	1721.48	1.03565	0.345985	2.99333	0.00275951	0.0120659		Up-regulated	YGR128C
YMR118C	Sbay_13.297	6.25437	0.776851	1.10877	0.700639	0.483528	0.632447		Up-regulated	YOL077C
YML112W	Sbay_13.32	474.882	0.330844	0.360989	0.916492	0.359409	0.514136		Up-regulated	YOR094W
YGL062W	Sbay_7.209	5575.29	-0.129384	0.427093	-0.302941	0.761935	0.856205		Up-regulated	YOR095C
YNL229C	Sbay_14.115	2215.29	0.701316	0.20119	3.48585	0.000490582	0.00285044		Up-regulated	YKR060W
YER169W	Sbay_5.303	1208.37	0.0502676	0.378427	0.132833	0.894326	0.937042		Up-regulated	YMR265C
YNL321W	Sbay_14.19	1527.21	0.151692	0.240404	0.630987	0.528049	0.669535		Up-regulated	YGL054C
YOR226C	Sbay_8.277	494.961	0.13598	0.325178	0.41817	0.675823	0.790496		Up-regulated	YLR134W
YGL241W	Sbay_7.2	1092.26	0.435531	0.274227	1.58822	0.112238	0.222711		Up-regulated	YCR041W
YEL025C	Sbay_5.44	743.073	-0.368042	0.400288	-0.919443	0.357864	0.512351		Up-regulated	YOR390W
YLR108C	Sbay_10.198	397.196	2.67718	0.902751	2.96558	0.00302118	0.0130122		Up-regulated	YFL003C
YLR229C	Sbay_10.324	2956.06	-0.217856	0.196916	-1.10634	0.26858	0.416225		Up-regulated	YKR041W
YNL186W	Sbay_14.156	2967.61	0.80409	0.284454	2.82678	0.00470187	0.0186643		Up-regulated	YDR076W
YMR040W	Sbay_13.209	240.883	-0.486815	0.590115	-0.824948	0.409401	0.562044		Down-regulated	YLR152C
YDR077W	Sbay_2.236	49443.1	-0.472797	0.305399	-1.54813	0.121592	0.235672		Down-regulated	YLR313C
YCL044C	Sbay_3.168	619.372	-0.271967	0.342593	-0.79385	0.427283	0.579069		Down-regulated	YGL215W
YKR008W	Sbay_11.239	1430.75	0.813957	0.232502	3.50086	0.000463758	0.00273137		Down-regulated	YLR348C
YLR017W	Sbay_10.97	1999.52	0.783112	0.422425	1.85385	0.0637605	0.144903		Down-regulated	YKL188C
YMR146C	Sbay_13.325	9499.91	0.129594	0.300589	0.431134	0.666371	0.784046		Down-regulated	YLR189C
YPR165W	Sbay_16.495	9125.45	-0.408622	0.291679	-1.40093	0.161235	0.288329		Down-regulated	YFR047C
YPR024W	Sbay_16.351	2926.76	-0.134302	0.258258	-0.520029	0.603043	0.733887		Down-regulated	YFR018C
YDR226W	Sbay_2.393	16575.1	-0.749669	0.248998	-3.01074	0.00260616	0.0115022		Down-regulated	YOR212W
YMR266W	Sbay_13.45	906.126	3.51462	0.295933	11.8764	1.56987e-32	5.41814e-30		Down-regulated	YPR183W
YDR057W	Sbay_2.214	841.613	0.507627	0.211767	2.3971	0.0165255	0.0510761		Down-regulated	YCR046C
YKR064W	Sbay_11.299	492.782	-0.685565	0.237516	-2.8864	0.00389677	0.0158972		Down-regulated	YGR019W
YLR097C	Sbay_10.181	581.384	-0.28418	0.247904	-1.14633	0.251659	0.397206		Down-regulated	YCR060W
YCR060W	Sbay_3.95	205.417	-2.09559	0.312776	-6.69999	2.0844e-11	6.50056e-10		Down-regulated	YMR279C
YJL036W	Sbay_12.45	1191.25	-0.429883	0.362626	-1.18547	0.235831	0.379278		Down-regulated	YMR104C
YER041W	Sbay_5.14	391.701	-0.24548	0.213462	-1.14999	0.250146	0.395664		Down-regulated	YEL047C
YER009W	Sbay_5.97	4955.26	-0.0164156	0.224593	-0.0730908	0.941734	0.964844		Down-regulated	YJR126C
YBR036C	Sbay_4.268	2930.61	-0.615301	0.28246	-2.17837	0.0293787	0.0792979		Down-regulated	YDL095W
YLR446W	Sbay_10.564	199.295	-0.220946	0.602843	-0.366507	0.713987	0.819217		Down-regulated	YGL181W
YDL139C	Sbay_4.105	204.363	-0.425914	0.250298	-1.70163	0.0888252	0.187006		Down-regulated	YFR014C
YDR246W	Sbay_2.412	659.858	-0.577304	0.299577	-1.92706	0.0539717	0.127237		Down-regulated	YJL070C
YOL014W	Sbay_15.157	5062.88	-0.0560102	0.478414	-0.117075	0.906801	0.946092		Down-regulated	YDL215C
YOR288C	Sbay_8.336	599.028	-0.612155	0.407836	-1.50098	0.13336	0.251238		Down-regulated	YNL128W
YLR163C	Sbay_10.26	1727.61	-0.0905134	0.314804	-0.287523	0.773712	0.863827		Down-regulated	YPL265W
YCR028C	Sbay_3.61	1002.66	1.08321	0.219543	4.93392	8.05971e-07	1.04313e-05		Down-regulated	YMR303C
YNL190W	Sbay_14.151	6743.27	1.22677	0.244345	5.02064	5.14987e-07	6.96106e-06		Down-regulated	YOL048C
YLR115W	Sbay_10.206	1188.59	0.686411	0.203419	3.37437	0.000739846	0.00401487		Down-regulated	YGR192C
YNL288W	Sbay_14.51	1966.24	-0.465815	0.232324	-2.00503	0.0449602	0.109637		Down-regulated	YPL223C
YML054C	Sbay_13.105	1235.04	-2.15823	1.43122	-1.50797	0.131562	0.249213		Down-regulated	YLR407W
YHR089C	Sbay_15.283	8057.46	0.470958	0.415681	1.13298	0.257222	0.40316		Down-regulated	YOR298W
YGL014W	Sbay_7.265	1452.17	-1.15614	0.279712	-4.13333	3.57546e-05	0.000302453		Down-regulated	YMR152W
YMR168C	Sbay_13.348	440.761	0.290204	0.3599	0.806345	0.420044	0.571954		Down-regulated	YGL028C
YIL124W	Sbay_9.67	1797.8	-0.796127	0.385647	-2.06439	0.0389806	0.0985591		Down-regulated	YCL026C-B
YPL200W	Sbay_16.107	0.507687	-0.957517	3.1919	-0.299983	0.76419	0.857316		Down-regulated	YOR092W
YLL035W	Sbay_10.37	448.655	0.324461	0.461581	0.702934	0.482097	0.630893		Down-regulated	YMR041C
YMR279C	Sbay_13.467	17.4013	-4.36803	0.916841	-4.76422	1.89584e-06	2.27721e-05		Down-regulated	YLR178C
YMR258C	Sbay_13.442	1182.02	0.686799	0.42443	1.61817	0.105626	0.213188		Down-regulated	YKL055C
YCR006C	Sbay_3.26	55.7949	-0.738544	0.39699	-1.86036	0.0628349	0.143176		Down-regulated	YIL119C
YER007W	Sbay_5.94	180.382	0.29954	0.353132	0.848237	0.396306	0.549164		Down-regulated	YCR018C
YGL114W	Sbay_7.154	1304.76	0.749655	0.223011	3.36152	0.000775159	0.00417152		Down-regulated	YGR201C
YER027C	Sbay_5.123	1378.71	-0.680711	0.178228	-3.81932	0.000133821	0.000954255		Down-regulated	YPR122W
YER167W	Sbay_5.301	1345.97	0.0879647	0.363167	0.242216	0.808613	0.886379		Down-regulated	YAL028W
YDL013W	Sbay_4.236	683.945	-0.930267	0.278557	-3.33959	0.000839024	0.004455		Down-regulated	YBR230W-A
YBL106C	Sbay_2.1	524.469	1.66578	0.281101	5.92591	3.10581e-09	6.61678e-08		Down-regulated	YJR108W
YMR104C	Sbay_13.281	518.886	-2.95086	0.445975	-6.61665	3.6744e-11	1.09956e-09		Down-regulated	YFR032C
YGL044C	Sbay_7.231	984.695	0.432391	0.276859	1.56177	0.118341	0.231364		Down-regulated	YDR284C
YGL169W	Sbay_7.95	895.975	0.808383	0.445225	1.81567	0.0694204	0.15511		Down-regulated	YER065C
YER107C	Sbay_5.228	1122.81	-0.261799	0.186767	-1.40174	0.160992	0.288094		Down-regulated	YDR533C
YNR044W	Sbay_14.399	150.684	0.446624	0.346209	1.29004	0.197037	0.333613		Down-regulated	YAR015W
YDL195W	Sbay_4.53	6057.45	-0.173882	0.229862	-0.75646	0.449373	0.599898		Down-regulated	YOR347C
YBR038W	Sbay_4.27	1800.54	0.634736	0.294205	2.15746	0.0309695	0.0827719		Down-regulated	YCR091W
YLR219W	Sbay_10.313	1505.04	-0.545024	0.40697	-1.33922	0.180498	0.313254		Down-regulated	YHR150W
YDR117C	Sbay_2.276	1168.21	0.494207	0.192401	2.56863	0.0102101	0.0347543		Down-regulated	YOR180C
YLR120C	Sbay_10.211	4947.93	-0.0270086	0.672511	-0.0401608	0.967965	0.982194		Down-regulated	YBL042C
YCR026C	Sbay_3.58	823.225	-0.7442	0.257485	-2.89026	0.00384922	0.0157529		Down-regulated	YJR009C
YBL052C	Sbay_2.64	568.142	-0.466467	0.282667	-1.65024	0.0988947	0.202844		Down-regulated	YJL158C
YBR060C	Sbay_4.298	950.658	0.478257	0.240656	1.98731	0.0468882	0.113749		Down-regulated	YJR096W
YPL202C	Sbay_16.105	657.65	0.646383	0.394831	1.63711	0.101607	0.207012		Down-regulated	YKL197C
YEL047C	Sbay_5.23	2568	-1.63607	0.261033	-6.26767	3.66494e-10	9.39276e-09		Down-regulated	YNL173C
YPR036W	Sbay_16.366	8465.14	-0.355853	0.207487	-1.71506	0.0863348	0.183178		Down-regulated	YHR159W
YBR076W	Sbay_4.314	13.822	-3.0128	1.25946	-2.39213	0.016751	0.0515269		Down-regulated	YGL234W
YNL317W	Sbay_14.22	724.037	-0.233552	0.321486	-0.726476	0.467547	0.616843		Down-regulated	YOL055C
YCR087C-A	Sbay_3.123	1467.82	1.57487	0.516741	3.04769	0.00230609	0.0103814		Down-regulated	YBR285W
YGR235C	Sbay_7.527	1143.49	-0.128658	0.188842	-0.681299	0.495682	0.642071		Down-regulated	YPR194C
YDR068W	Sbay_2.227	1128.17	-0.656735	0.342805	-1.91577	0.0553948	0.129647		Down-regulated	YKR070W
YDL055C	Sbay_4.194	33675.8	-0.346695	0.33206	-1.04407	0.296451	0.446791		Down-regulated	YIL094C
YPR176C	Sbay_16.509	717.737	-0.19888	0.221279	-0.898777	0.368772	0.522334		Down-regulated	YPR015C
YDR177W	Sbay_2.343	2787.58	0.350001	0.213317	1.64075	0.100849	0.205873		Down-regulated	YDR488C
YCL001W-A	Sbay_3.18	29.5227	2.65851	0.637808	4.1682	3.07013e-05	0.000263583		Down-regulated	YNL208W
YJL003W	Sbay_12.78	319.312	0.200944	0.263165	0.76357	0.445124	0.59607		Down-regulated	YOR113W
YML072C	Sbay_13.83	5061.71	0.760551	0.333716	2.27903	0.022665	0.064827		Down-regulated	YKR045C
YHR052W	Sbay_15.243	5056.86	1.88302	0.452547	4.16094	3.16947e-05	0.000270319		Down-regulated	YDR223W
YDR142C	Sbay_2.303	439.14	-0.031366	0.230587	-0.136027	0.8918	0.935721		Down-regulated	YAL060W
YPL249C-A	Sbay_16.57	25488.3	-0.274299	0.2987	-0.918311	0.358456	0.512915		Down-regulated	YJL200C
YKR026C	Sbay_11.258	1722.99	0.374148	0.249811	1.49772	0.134205	0.252178		Down-regulated	YIR036C
YFL044C	Sbay_6.9	508.186	-0.534588	0.381018	-1.40305	0.160601	0.287494		Down-regulated	YDR089W
YJR043C	Sbay_12.125	634.623	-0.442018	0.318634	-1.38723	0.165371	0.293496		Down-regulated	YNR036C
YPL263C	Sbay_16.42	2413.07	0.509852	0.362788	1.40537	0.159911	0.286755		Down-regulated	YJR015W
YJR012C	Sbay_12.97	217.709	-0.200822	0.2336	-0.859684	0.389963	0.542844		Down-regulated	YOL122C
YJL130C	Sbay_6.21	9001.69	-0.58455	0.240118	-2.43443	0.0149153	0.0471696		Down-regulated	YKR013W
YPL078C	Sbay_16.234	7112.07	-0.316959	0.267882	-1.1832	0.236728	0.380131		Down-regulated	YGL208W
YJR126C	Sbay_12.217	1414.76	-1.55963	0.343591	-4.53921	5.64667e-06	5.90561e-05		Down-regulated	YIL153W
YKL060C	Sbay_11.166	272879	-0.498819	0.279608	-1.78399	0.074425	0.163037		Down-regulated	YLR287C-A
YBL085W	Sbay_2.33	1965.12	-0.891355	0.211281	-4.21881	2.45594e-05	0.000215865		Down-regulated	YEL021W
YKL173W	Sbay_11.5	1578.35	0.841579	0.204094	4.12349	3.73173e-05	0.000315158		Down-regulated	YHR116W
YIR023W	Sbay_9.239	751.981	-0.152861	0.245719	-0.622096	0.533879	0.674266		Down-regulated	YFR016C
YGR200C	Sbay_7.494	2817.12	1.42021	0.408045	3.48052	0.000500444	0.00288507		Down-regulated	YLR179C
YCR044C	Sbay_3.83	1278.3	0.808627	0.181152	4.46381	8.05147e-06	8.14111e-05		Down-regulated	YER174C
YLR383W	Sbay_10.5	812.494	-0.0248703	0.285866	-0.0869996	0.930672	0.958823		Down-regulated	YCL048W
YDL177C	Sbay_4.7	238.724	-0.000169168	0.337228	-0.000501642	0.9996	0.999882		Down-regulated	YBR050C
YIL127C	Sbay_9.64	1592.53	1.46447	0.525229	2.78825	0.00529934	0.0204889		Down-regulated	YPL186C
YDR491C	Sbay_2.667	1.91796	1.4881	1.7014	0.874633	0.381774	0.533905		Down-regulated	YGR204W
YDR082W	Sbay_2.242	424.033	0.526209	0.216988	2.42506	0.0153058	0.0481106		Down-regulated	YOR230W
YOR338W	Sbay_8.388	203.549	1.04266	0.758784	1.37412	0.169403	0.298706		Down-regulated	YIL154C
YDR348C	Sbay_2.519	2264.18	-0.0845307	0.321162	-0.263203	0.792394	0.877678		Down-regulated	YNL142W
YER044C-A	Sbay_5.145	10.8086	0.756236	0.830725	0.910332	0.362647	0.51677		Down-regulated	YMR250W
YKL182W	Sbay_11.42	28523	-0.986585	0.360821	-2.73427	0.00625181	0.0235212		Down-regulated	YDR281C
YOR291W	Sbay_8.34	1504	0.872005	0.33458	2.60627	0.00915351	0.0319259		Down-regulated	YGL126W
YDR469W	Sbay_2.644	397.239	-0.400991	0.338659	-1.18406	0.236391	0.379825		Down-regulated	YBR201C-A
YMR079W	Sbay_13.258	4947.29	0.117693	0.263044	0.447427	0.654566	0.774381		Down-regulated	YFR017C
YDR333C	Sbay_2.503	1649.97	0.489252	0.200795	2.43657	0.0148272	0.0470346		Down-regulated	YER153C
YKL018C-A	Sbay_11.209	382.639	-1.39761	0.326718	-4.27774	1.88802e-05	0.000172386		Down-regulated	YDR391C
YKL051W	Sbay_11.175	2235.49	1.86666	0.500736	3.72784	0.000193126	0.00128842		Down-regulated	YFR015C
YMR013C	Sbay_13.177	334.272	2.35599	0.437506	5.38503	7.24324e-08	1.16094e-06		Down-regulated	YMR174C
YPL167C	Sbay_16.143	515.341	1.33479	0.437144	3.05342	0.00226247	0.0102744		Down-regulated	YER011W
YLR223C	Sbay_10.317	1476.65	-0.115408	0.531619	-0.217088	0.82814	0.897108		Down-regulated	YBL093C
YIR012W	Sbay_9.223	3422.27	1.03918	0.432843	2.40082	0.0163582	0.0506498		Down-regulated	YJL106W
YLR363C	Sbay_10.465	553.712	0.92657	0.265887	3.48482	0.00049246	0.00285815		Down-regulated	YLR149C
YFL020C	Sbay_6.39	18.0131	0.935811	0.5623	1.66426	0.0960611	0.198131		Down-regulated	YBR286W
YNR046W	Sbay_14.401	858.461	0.229348	0.410104	0.559243	0.575996	0.710822		Down-regulated	YBL006C
YNL328C	Sbay_14.13	64.4468	-0.0500575	0.373304	-0.134093	0.893329	0.936566		Down-regulated	YGR108W
YJL179W	Sbay_6.26	729.766	0.464767	0.312554	1.487	0.137015	0.256168		Down-regulated	YBR231C
YJL014W	Sbay_12.63	5251.23	0.122631	0.22272	0.550606	0.581904	0.716072		Down-regulated	YEL023C
YDR219C	Sbay_2.387	790.292	-0.0554857	0.236339	-0.234771	0.814386	0.889843		Down-regulated	YPR081C
YCR011C	Sbay_3.37	1336.26	-0.852565	0.342409	-2.4899	0.0127778	0.0414477		Down-regulated	YPR004C
YLR431C	Sbay_10.547	532.798	0.283172	0.262736	1.07778	0.28113	0.429199		Down-regulated	YGL127C
YKR046C	Sbay_11.281	3441.79	0.872478	0.522938	1.66842	0.0952332	0.196827		Down-regulated	YLR099C
YJR036C	Sbay_12.119	252.151	0.178033	0.330436	0.538782	0.590037	0.723158		Down-regulated	YMR120C
YJR005W	Sbay_12.88	1129.83	-0.346231	0.341765	-1.01307	0.311028	0.462167		Down-regulated	YCR079W
YGR217W	Sbay_7.511	579.079	0.685491	0.221322	3.09725	0.00195324	0.00906086		Down-regulated	YHL028W
YKL183W	Sbay_11.41	800.146	0.393051	0.199855	1.96668	0.0492203	0.117975		Down-regulated	YOR003W
YBL098W	Sbay_2.2	2238.37	-1.16353	0.557982	-2.08525	0.0370467	0.0949459		Down-regulated	YER056C
YDL095W	Sbay_4.151	1953.96	-2.75419	0.275014	-10.0147	1.31303e-23	2.19275e-21		Down-regulated	YDL124W
YGR216C	Sbay_7.51	575.304	0.946515	0.312343	3.03037	0.00244253	0.0108634		Down-regulated	YBR241C
YOR174W	Sbay_8.227	730.184	-0.425769	0.2063	-2.06384	0.0390331	0.0985729		Down-regulated	YBR147W
YER030W	Sbay_5.127	1051.98	-1.09833	0.254703	-4.31218	1.6165e-05	0.000149976		Down-regulated	YIL136W
YFL002C	Sbay_6.59	1528.23	0.507029	0.420198	1.20664	0.22757	0.370007		Down-regulated	YHL010C
YDR155C	Sbay_2.317	15179.7	1.08529	0.318759	3.40474	0.000662266	0.00364352		Down-regulated	YFR034W-A
YPR149W	Sbay_16.478	8206.96	0.116275	0.465998	0.249517	0.802961	0.884119		Down-regulated	YIL074C
YGL181W	Sbay_7.81	1092.01	-1.60363	0.289463	-5.54001	3.02452e-08	5.41797e-07		Down-regulated	YMR297W
YJL176C	Sbay_6.257	1571.72	0.364496	0.31669	1.15095	0.249751	0.395401		Down-regulated	YHL024W
YJR072C	Sbay_12.162	2542.4	1.01295	0.341776	2.96379	0.00303873	0.013066		Down-regulated	YGR066C
YDR047W	Sbay_2.204	3316.59	-0.709017	0.201136	-3.52507	0.000423378	0.00251069		Down-regulated	YBL001C
YKR039W	Sbay_11.273	492.168	1.50554	0.468946	3.21047	0.00132519	0.00655252		Down-regulated	YDR019C
YPL087W	Sbay_16.225	1402.23	-0.989847	0.616446	-1.60573	0.108333	0.217549		Down-regulated	YIL066C
YNL015W	Sbay_14.332	2711.85	-0.0172666	0.740427	-0.0233197	0.981395	0.989801		Down-regulated	YBR053C
YCR084C	Sbay_3.121	5262.59	-0.711103	0.201045	-3.53702	0.000404663	0.0024191		Down-regulated	YDR517W
YDR302W	Sbay_2.468	593.576	0.416673	0.201981	2.06293	0.0391191	0.0986937		Down-regulated	YDL199C
YGL003C	Sbay_7.279	733.201	-0.80599	0.354386	-2.27433	0.0229461	0.065511		Down-regulated	YDR234W
YJL054W	Sbay_6.13	2248.01	-0.429611	0.277808	-1.54643	0.122	0.235846		Down-regulated	YPR006C
YHR178W	Sbay_15.378	492.583	0.781197	0.276432	2.826	0.00471326	0.0186834		Down-regulated	YOR344C
YLR205C	Sbay_10.299	818.735	1.13126	0.794723	1.42347	0.1546	0.280474		Down-regulated	YBR022W
YDR268W	Sbay_2.436	432.374	-0.111311	0.225105	-0.494486	0.620963	0.747611		Down-regulated	YDR497C
YGL192W	Sbay_7.72	503.223	0.0293112	0.300019	0.0976979	0.922172	0.95539		Down-regulated	YDR263C
YPL170W	Sbay_16.14	2067	-0.718032	0.307067	-2.33836	0.0193687	0.0573204		Down-regulated	YKL198C
YOL003C	Sbay_15.172	471.501	0.695166	0.29143	2.38536	0.0170624	0.0520518		Down-regulated	YIR034C
YML094W	Sbay_13.54	740.998	0.400662	0.271818	1.47401	0.140478	0.260651		Down-regulated	YOR339C
YKR006C	Sbay_11.237	1662.44	-0.255629	0.371906	-0.687348	0.491864	0.639367		Down-regulated	YHR033W
YDL117W	Sbay_4.129	1192.59	-0.0631271	0.387274	-0.163004	0.870515	0.92255		Down-regulated	YJR148W
YMR131C	Sbay_13.311	4814.18	0.995836	0.491005	2.02816	0.042544	0.105031		Down-regulated	YIL111W
YJL081C	Sbay_6.154	1766.14	-0.132845	0.206185	-0.644299	0.519381	0.661135		Down-regulated	YGL146C
YDR204W	Sbay_2.371	707.7	-0.307517	0.366422	-0.839243	0.401333	0.55427		Down-regulated	YOR052C
YBR085C-A	Sbay_4.332	3993.96	0.362339	0.596955	0.606979	0.543865	0.683307		Down-regulated	YOL015W
YDR251W	Sbay_2.417	2533.52	0.0551021	0.345964	0.159271	0.873455	0.924719		Down-regulated	YOR128C
YJR054W	Sbay_12.139	616.172	1.01422	0.267618	3.78982	0.000150759	0.00105094		Down-regulated	YAL015C
YPL269W	Sbay_16.36	262.863	-0.895075	0.224646	-3.98439	6.76545e-05	0.000524453		Down-regulated	YBR240C
YMR293C	Sbay_13.483	463.855	-0.216186	0.229854	-0.940539	0.346941	0.500171		Down-regulated	YFR034C
YER089C	Sbay_5.204	2137.64	-1.06783	0.197338	-5.41114	6.26233e-08	1.0195e-06		Down-regulated	YHL018W
YAL038W	Sbay_1.27	165437	-0.213272	0.214106	-0.996104	0.3192	0.471334		Down-regulated	YGL251C
YIL105C	Sbay_9.9	1247.98	0.224383	0.271392	0.826788	0.408357	0.560909		Down-regulated	YIL160C
YNL137C	Sbay_14.201	3065.1	-0.348884	0.333667	-1.04561	0.295743	0.446114		Down-regulated	YGR035C
YNL119W	Sbay_14.22	1070.14	1.9687	0.472833	4.16363	3.13227e-05	0.000268029		Down-regulated	YGR286C
YNR006W	Sbay_14.358	1015.29	-0.378335	0.355265	-1.06494	0.286905	0.436233		Down-regulated	YML058W-A
YML126C	Sbay_13.17	14492.9	0.402201	0.533368	0.754077	0.450803	0.601341		Down-regulated	YLR164W
YAL047C	Sbay_1.17	398.931	0.514639	0.225201	2.28524	0.0222987	0.0640624		Down-regulated	YNL206C
YIL150C	Sbay_9.38	223.95	0.0843264	0.270796	0.311401	0.755495	0.851001		Down-regulated	YIR006C
YJL208C	Sbay_6.287	1509.32	0.649507	0.518121	1.25358	0.209994	0.348183		Down-regulated	YDR044W
YDR285W	Sbay_2.451	278.743	-0.431129	0.376869	-1.14398	0.252633	0.398259		Down-regulated	YIR037W
YNL064C	Sbay_14.277	6087.47	0.263221	0.385786	0.682298	0.495051	0.641682		Down-regulated	YBR145W
YGR158C	Sbay_7.449	1348.37	0.502648	0.386803	1.29949	0.193774	0.330752		Down-regulated	YBR105C
YKL077W	Sbay_11.147	3235.07	0.45065	0.194773	2.31372	0.0206832	0.0605981		Down-regulated	YDR371W
YFR046C	Sbay_12.11	343.055	-0.779815	0.252457	-3.0889	0.00200902	0.00928634		Down-regulated	YHL026C
YBR212W	Sbay_4.47	1382.06	-0.829661	0.261446	-3.17336	0.00150686	0.00727028		Down-regulated	YIL072W
YJR109C	Sbay_12.2	2608.74	2.12578	0.268739	7.91022	2.5693e-15	1.49453e-13		Down-regulated	YHR153C
YKL025C	Sbay_11.201	1105.08	-0.349641	0.218904	-1.59723	0.110214	0.219848		Down-regulated	YJR107W
YLR254C	Sbay_10.35	468.753	-0.754713	0.355063	-2.12557	0.0335387	0.088003		Down-regulated	YPR063C
YFR014C	Sbay_6.78	1560.3	-2.55514	0.395409	-6.46202	1.03311e-10	2.84491e-09		Down-regulated	YEL057C
YBR158W	Sbay_4.409	1065.39	0.173016	0.568904	0.304121	0.761036	0.855857		Down-regulated	YJL026W
YPL150W	Sbay_16.16	806.5	-0.377074	0.248027	-1.5203	0.128437	0.244635		Down-regulated	YDR038C
YPL105C	Sbay_16.207	3602.81	-0.216968	0.338987	-0.640048	0.522142	0.663507		Down-regulated	YNL148C
YLR392C	Sbay_10.509	586.045	-0.671224	0.349427	-1.92093	0.054741	0.12864		Down-regulated	YCR069W
YOL097C	Sbay_15.68	5451.94	0.154814	0.282917	0.547209	0.584235	0.717747		Down-regulated	YDR495C
YOR110W	Sbay_8.163	863.61	-0.698349	0.239555	-2.9152	0.00355464	0.0147573		Down-regulated	YEL054C
YJL096W	Sbay_6.17	1211.17	-0.462414	0.245274	-1.8853	0.0593898	0.136893		Down-regulated	YGR225W
YJR141W	Sbay_12.234	459.254	0.0586207	0.235108	0.249335	0.803101	0.884119		Down-regulated	YKL129C
YDR407C	Sbay_2.584	911.545	-0.106067	0.283305	-0.374392	0.708112	0.814825		Down-regulated	YDL234C
YLR354C	Sbay_10.455	19011.5	-0.863854	0.412106	-2.09619	0.0360653	0.0929367		Down-regulated	YHL032C
YGR110W	Sbay_7.395	115.83	0.759785	0.485511	1.56492	0.117602	0.230528		Down-regulated	YNL099C
YIL065C	Sbay_9.136	686.054	-0.661718	0.38716	-1.70916	0.0874213	0.184651		Down-regulated	YDR400W
YKL029C	Sbay_11.195	7988.03	-0.530371	0.480829	-1.10303	0.270012	0.417222		Down-regulated	YGR153W
YBR258C	Sbay_4.52	188.389	-0.425492	0.243278	-1.74899	0.0802922	0.172664		Down-regulated	YER014W
YLR457C	Sbay_10.578	247.918	-0.554547	0.34017	-1.6302	0.103058	0.209147		Down-regulated	YDL046W
YLR301W	Sbay_10.395	3217.24	0.300501	0.427224	0.70338	0.481819	0.63069		Down-regulated	YDR026C
YNL146W	Sbay_14.193	83.3019	1.58017	0.421499	3.74894	0.000177582	0.00120966		Down-regulated	YCL040W
YAL007C	Sbay_1.61	1738.26	-0.337818	0.19787	-1.70727	0.0877712	0.185315		Down-regulated	YGL180W
YJL070C	Sbay_6.145	562.907	-2.1373	0.459275	-4.65364	3.26125e-06	3.67832e-05		Down-regulated	YDR242W
YHR142W	Sbay_15.339	711.348	0.00630134	0.287158	0.0219438	0.982493	0.990529		Down-regulated	YBL056W
YGR098C	Sbay_7.381	429.553	0.0977191	0.453329	0.215559	0.829332	0.897483		Down-regulated	YLL015W
YBR223C	Sbay_4.48	399.861	-1.10314	0.275318	-4.00678	6.15519e-05	0.000487985		Down-regulated	YER103W
YOR103C	Sbay_8.156	555.739	0.311927	0.372002	0.838508	0.401745	0.554623		Down-regulated	YDR273W
YGL154C	Sbay_7.111	209.604	0.906168	0.430234	2.10622	0.0351849	0.0913959		Down-regulated	YDL173W
YNL075W	Sbay_14.264	1875.79	1.3097	0.521223	2.51275	0.0119794	0.039351		Down-regulated	YJR047C
YJL154C	Sbay_6.232	2227.61	0.0172061	0.371326	0.046337	0.963042	0.979502		Down-regulated	YIR016W
YDR091C	Sbay_2.252	5115.32	0.922206	0.365757	2.52136	0.0116901	0.0386461		Down-regulated	YCL049C
YJL123C	Sbay_6.202	2855.43	-0.679846	0.209468	-3.24558	0.00117213	0.00593973		Down-regulated	YLR227C
YPL159C	Sbay_16.151	1043.01	-0.329698	0.249041	-1.32387	0.185546	0.320511		Down-regulated	YGR254W
YHR066W	Sbay_15.255	2388.01	1.55302	0.597753	2.59809	0.0093743	0.0324403		Down-regulated	YOR301W
YJL203W	Sbay_6.282	448.458	-0.513709	0.230025	-2.23327	0.0255309	0.0710946		Down-regulated	YPL230W
YAL009W	Sbay_1.59	557.037	0.253257	0.217646	1.16362	0.244577	0.389353		Down-regulated	YGL081W
YIL147C	Sbay_9.41	1125.7	0.475913	0.234856	2.0264	0.0427235	0.105223		Down-regulated	YNL270C
YPL244C	Sbay_16.63	1136.29	1.11982	0.234934	4.76654	1.87413e-06	2.25637e-05		Down-regulated	YHR020W
YBR129C	Sbay_4.377	664.047	0.393736	0.218202	1.80446	0.0711599	0.158245		Down-regulated	YLR046C
YDL160C	Sbay_4.86	1126.42	-0.538469	0.258726	-2.08123	0.0374131	0.095601		Down-regulated	YML100W
YBR176W	Sbay_4.428	606.191	1.25763	0.292642	4.29751	1.72727e-05	0.000159112		Down-regulated	YHR044C
YLR183C	Sbay_10.28	1619.57	-0.463527	0.337835	-1.37205	0.170047	0.299535		Down-regulated	YPR030W
YPL173W	Sbay_16.137	1749.2	-0.595626	0.344014	-1.7314	0.0833803	0.178446		Down-regulated	YGR241C
YDL215C	Sbay_4.32	4435.46	-3.22599	0.672338	-4.79817	1.60125e-06	1.93684e-05		Down-regulated	YBR071W
YGR167W	Sbay_7.459	3963.97	0.196371	0.26539	0.739935	0.45934	0.608496		Down-regulated	YPR184W
YPR065W	Sbay_16.393	2709.05	-0.0547043	0.532651	-0.102702	0.9182	0.952991		Down-regulated	YFR025C
YJL059W	Sbay_6.135	206.709	0.444302	0.467128	0.951136	0.341535	0.494858		Down-regulated	YJR151C
YKL099C	Sbay_11.125	2048.7	1.4982	0.442759	3.38379	0.000714939	0.00389604		Down-regulated	YBR115C
YPL097W	Sbay_16.214	967.667	-0.553425	0.335835	-1.64791	0.0993716	0.20358		Down-regulated	YFR007W
YDR315C	Sbay_2.483	223.517	1.37275	0.351322	3.90738	9.33021e-05	0.000703093		Down-regulated	YNL092W
YJL143W	Sbay_6.223	2853.18	-1.24234	0.297847	-4.17108	3.03154e-05	0.000261136		Down-regulated	YLR359W
YBR161W	Sbay_4.412	1047.36	0.927256	0.269588	3.43953	0.000582721	0.00328011		Down-regulated	YOR320C
YGL238W	Sbay_7.22	2225.59	0.631211	0.290305	2.1743	0.0296825	0.0799096		Down-regulated	YBR092C
YDL239C	Sbay_4.5	178.57	0.792805	0.568282	1.39509	0.162988	0.290462		Down-regulated	YER061C
YML081C-A	Sbay_13.69	2054	0.271499	0.29522	0.919648	0.357757	0.512351		Down-regulated	YLR402W
YNL128W	Sbay_14.211	29.0426	-3.94117	0.643269	-6.12679	8.96725e-10	2.14923e-08		Down-regulated	YIL011W
YIL118W	Sbay_9.76	1322.25	0.610526	0.326746	1.8685	0.0616921	0.141125		Down-regulated	YNR050C
YDR450W	Sbay_2.625	24913.7	-0.0239172	0.259679	-0.0921031	0.926616	0.956549		Down-regulated	YOR010C
YNL151C	Sbay_14.188	1130.43	0.0191154	0.428662	0.0445933	0.964432	0.980146		Down-regulated	YOR083W
YPL190C	Sbay_16.116	3350.58	0.000629296	0.257662	0.00244233	0.998051	0.999403		Down-regulated	YLL039C
YKL191W	Sbay_11.32	1437.9	0.00568627	0.548203	0.0103726	0.991724	0.994991		Down-regulated	YLR091W
YLR220W	Sbay_10.314	2658.27	-0.94563	0.319938	-2.95567	0.00311994	0.0133487		Down-regulated	YPL034W
YHR006W	Sbay_8.62	900.05	0.145586	0.297013	0.490167	0.624016	0.750065		Down-regulated	YDR518W
YPL201C	Sbay_16.106	27.0912	-1.64395	0.788857	-2.08397	0.0371628	0.0951962		Down-regulated	YGR268C
YHR120W	Sbay_15.317	623.496	-0.0774312	0.351829	-0.220082	0.825807	0.89583		Down-regulated	YER018C
YMR232W	Sbay_13.416	100.063	2.09637	0.332446	6.30591	2.865e-10	7.49095e-09		Down-regulated	YDR444W
YGR106C	Sbay_7.389	4393.35	0.877034	0.354909	2.47115	0.0134678	0.0433869		Down-regulated	YKL171W
YMR180C	Sbay_13.361	260.758	0.837395	0.286662	2.92119	0.00348695	0.014558		Down-regulated	YGL156W
YKL021C	Sbay_11.205	3163.87	1.78195	0.43783	4.06995	4.70227e-05	0.000386408		Down-regulated	YOR084W
YHR025W	Sbay_15.211	4882.9	-0.39193	0.281108	-1.39423	0.163247	0.290722		Down-regulated	YLR310C
YNL083W	Sbay_14.256	906.911	-0.27962	0.297644	-0.939444	0.347503	0.500779		Down-regulated	YER096W
YOR328W	Sbay_8.379	320.829	0.195469	0.374067	0.522552	0.601286	0.732437		Down-regulated	YKL209C
YNL258C	Sbay_14.84	825.849	-0.213979	0.254993	-0.839154	0.401383	0.55427		Down-regulated	YNL209W
YOR098C	Sbay_8.152	1964.53	0.114417	0.316715	0.361262	0.717904	0.82189		Down-regulated	YDL130W-A
YIL026C	Sbay_9.173	1066.57	-0.566428	0.287529	-1.96999	0.0488401	0.117275		Down-regulated	YBL043W
YOL137W	Sbay_15.23	776.822	1.15244	0.265678	4.33773	1.43962e-05	0.000135261		Down-regulated	YIR032C
YLR410W	Sbay_10.526	2647.1	0.493569	0.183393	2.69132	0.00711689	0.0260015		Down-regulated	YMR189W
YDR530C	Sbay_2.712	764.499	-0.685447	0.360563	-1.90105	0.0572957	0.133133		Down-regulated	YDR482C
YDR131C	Sbay_2.294	199.484	-0.133882	0.380885	-0.351502	0.725212	0.826419		Down-regulated	YOL126C
YER111C	Sbay_5.232	628.043	-0.323714	0.315286	-1.02673	0.304548	0.455151		Down-regulated	YDL182W
YEL031W	Sbay_5.38	4228.08	-0.265052	0.181963	-1.45662	0.145221	0.266918		Down-regulated	YOR009W
YOL071W	Sbay_15.94	652.473	-0.693334	0.287972	-2.40764	0.0160559	0.0499829		Down-regulated	YLR284C
YER147C	Sbay_5.275	440.136	-0.0456742	0.402286	-0.113537	0.909605	0.947299
YDL063C	Sbay_4.187	1974.14	2.11214	0.457577	4.61593	3.91338e-06	4.27417e-05
YER144C	Sbay_5.272	1122.01	-1.06353	0.409103	-2.59966	0.00933153	0.0323392
YNL163C	Sbay_14.175	1999	0.800332	0.274503	2.91557	0.00355038	0.0147515
YGR185C	Sbay_7.478	6062.42	0.430958	0.281993	1.52826	0.126448	0.241646
YJL189W	Sbay_6.269	14632.3	0.54943	0.33853	1.62298	0.104593	0.211762
YMR238W	Sbay_13.422	1979.43	0.414403	0.283588	1.46128	0.143937	0.2649
YER168C	Sbay_5.302	1188.34	0.686236	0.227475	3.01675	0.00255502	0.0112861
YPL265W	Sbay_16.4	4175.26	-2.28485	0.565147	-4.04294	5.2786e-05	0.000425659
YIL083C	Sbay_9.116	1144.67	0.105353	0.169924	0.620001	0.535257	0.675695
YOR081C	Sbay_8.13	715.156	-0.614543	0.262303	-2.34287	0.0191359	0.0568042
YEL026W	Sbay_5.43	3934.65	1.10361	0.456557	2.41723	0.0156391	0.0488909
YLL050C	Sbay_10.21	6035.68	0.220885	0.2762	0.799728	0.423868	0.575798
YDR392W	Sbay_2.569	732.951	-0.335935	0.219229	-1.53235	0.125436	0.240375
YBR290W	Sbay_4.55	1277.77	-0.0321588	0.263399	-0.122092	0.902826	0.943276
YLR180W	Sbay_10.277	13454.9	-0.389217	0.482898	-0.806003	0.420241	0.572072
YNL274C	Sbay_14.68	1556.66	0.548898	0.584344	0.93934	0.347556	0.500779
YIL096C	Sbay_9.102	735.837	1.70587	0.596467	2.85995	0.00423707	0.017057
YML113W	Sbay_13.31	488.202	-0.0139548	0.579873	-0.0240653	0.980801	0.989801
YDR021W	Sbay_2.171	588.601	1.63483	0.530649	3.08082	0.00206431	0.00949107
YGL063W	Sbay_7.206	159.765	-0.865983	0.336626	-2.57253	0.0100957	0.0344531
YPL212C	Sbay_16.94	3414.6	0.919043	0.45486	2.02049	0.0433321	0.106368
YMR005W	Sbay_13.168	1386.1	-0.67467	0.255115	-2.64457	0.00817936	0.0291028
YMR296C	Sbay_13.486	4206.05	0.0792654	0.203942	0.388667	0.697523	0.807485
YIL018W	Sbay_9.182	40185.3	-0.50566	0.287293	-1.76008	0.0783937	0.169526
YHR136C	Sbay_15.333	22.2382	-0.227106	0.818887	-0.277335	0.781523	0.869348
YGL173C	Sbay_7.9	4410.36	0.690209	0.272471	2.53315	0.0113044	0.037524
YLR330W	Sbay_10.426	2615.62	-1.45552	0.235063	-6.19202	5.93962e-10	1.47126e-08
YMR188C	Sbay_13.369	2426.02	-0.597178	0.317393	-1.88151	0.0599026	0.13789
YGL149W	Sbay_7.115	2.47048	-1.85743	1.82589	-1.01727	0.309024	0.459718
YPR095C	Sbay_16.422	765.413	-0.230233	0.34994	-0.657923	0.510588	0.653638
YOR310C	Sbay_8.361	12645.7	1.53655	0.376306	4.08324	4.44115e-05	0.000369051
YFR051C	Sbay_12.6	4180.46	-0.382029	0.297599	-1.28371	0.199245	0.33581
YHR024C	Sbay_15.21	2371.33	-0.547559	0.350536	-1.56206	0.118273	0.231319
YOL131W	Sbay_15.28	0.510421	-0.933681	3.99581	-0.233665	0.815245	0.890438
YDR188W	Sbay_2.357	6850.49	0.301119	0.281313	1.07041	0.284437	0.433479
YAL027W	Sbay_1.39	272.458	-1.48217	0.262978	-5.6361	1.73948e-08	3.25101e-07
YMR194W	Sbay_13.375	7504.19	1.81276	0.357873	5.06537	4.07605e-07	5.6725e-06
YGL236C	Sbay_7.24	1104.9	-0.663209	0.536725	-1.23566	0.216585	0.356976
YGR129W	Sbay_7.417	413.552	-0.113208	0.448774	-0.25226	0.80084	0.88268
YAR018C	Sbay_1.84	407.919	-0.0204983	0.30015	-0.0682935	0.945552	0.967224
YHR133C	Sbay_15.33	1784.3	0.974709	0.270518	3.60312	0.000314425	0.00195882
YDR017C	Sbay_2.167	1902.3	-0.282178	0.239228	-1.17954	0.238185	0.381878
YMR303C	Sbay_13.494	6907.6	-6.05921	0.239608	-25.288	4.33372e-141	1.12178e-137
YOR369C	Sbay_8.425	52095.2	0.345257	0.31824	1.0849	0.277968	0.425373
YNL275W	Sbay_14.67	228.017	0.100867	0.318277	0.316915	0.751308	0.848203
YOL117W	Sbay_15.42	268.394	-0.0699611	0.403805	-0.173255	0.862451	0.91795
YNR014W	Sbay_14.367	534.346	-3.89818	1.36451	-2.85685	0.00427873	0.017198
YGR021W	Sbay_7.302	995.801	-0.410393	0.288431	-1.42285	0.15478	0.280474
YDR411C	Sbay_2.588	1261.27	-0.448781	0.278356	-1.61225	0.106907	0.215268
YBR283C	Sbay_4.543	4917.06	0.288158	0.187145	1.53976	0.123619	0.237952
YIL090W	Sbay_9.109	1309.31	1.30549	0.233403	5.59328	2.22818e-08	4.06171e-07
YBR205W	Sbay_4.46	1484.82	0.514605	0.230577	2.23182	0.025627	0.0712518
YPL027W	Sbay_16.29	48.2528	4.07061	0.565789	7.19457	6.2657e-13	2.47615e-11
YOR321W	Sbay_8.373	493.976	-0.997584	0.272243	-3.66432	0.000248	0.00158506
YML104C	Sbay_13.4	420.422	-0.468492	0.34634	-1.35269	0.176154	0.307883
YBR183W	Sbay_4.434	1081.16	-0.321345	0.887029	-0.362271	0.71715	0.821754
YMR186W	Sbay_13.367	15704.4	-0.242971	0.622003	-0.390626	0.696073	0.806168
YDR195W	Sbay_2.363	683.928	0.66182	0.333355	1.98533	0.047108	0.114015
YOR319W	Sbay_8.37	388.791	0.904564	0.405564	2.23038	0.0257219	0.0714773
YOL048C	Sbay_15.122	138.267	-2.47774	0.584431	-4.23959	2.23932e-05	0.00019851
YHR201C	Sbay_15.405	1864.63	0.314392	0.234536	1.34049	0.180087	0.312857
YNL256W	Sbay_14.86	1986.97	1.01583	0.42556	2.38705	0.0169841	0.0519048
YOL058W	Sbay_15.107	1514.64	1.02855	0.465156	2.21119	0.0270227	0.074413
YMR278W	Sbay_13.466	784.722	-0.204476	0.405436	-0.504336	0.614025	0.742886
YGL045W	Sbay_7.23	421.987	-1.23305	0.432726	-2.84949	0.00437898	0.0175464
YER106W	Sbay_5.227	4.27753	-2.14161	1.0831	-1.9773	0.0480077	0.11576
YPR071W	Sbay_16.399	279.701	-0.0951475	0.256407	-0.37108	0.710578	0.81684
YMR107W	Sbay_13.286	11.6158	0.103334	0.76245	0.135529	0.892193	0.935803
YMR207C	Sbay_13.389	936.603	-0.202358	0.241552	-0.837743	0.402175	0.55492
YML015C	Sbay_13.145	638.861	0.0309156	0.388738	0.079528	0.936613	0.962134
YOR197W	Sbay_8.253	2745.19	-0.280483	0.293828	-0.954585	0.339788	0.49274
YKR089C	Sbay_11.325	1763	-0.182252	0.268476	-0.678839	0.49724	0.643392
YEL004W	Sbay_5.82	246.387	0.432305	0.3938	1.09778	0.272302	0.41943
YER166W	Sbay_5.3	1206.68	-0.972692	0.24064	-4.0421	5.29742e-05	0.000426513
YDL014W	Sbay_4.234	18997.4	0.925784	0.442263	2.09329	0.0363236	0.0934628
YNL098C	Sbay_14.241	4358.72	-0.907893	0.513611	-1.76767	0.0771169	0.167382
YOR351C	Sbay_8.405	7.18933	1.66112	1.01074	1.64347	0.100286	0.204885
YBR056W	Sbay_4.289	1877.39	-1.41015	0.617061	-2.28527	0.0222968	0.0640624
YLL032C	Sbay_10.4	412.212	0.512156	0.395425	1.2952	0.19525	0.331848
YCR027C	Sbay_3.6	371.545	-0.0942564	0.21083	-0.447073	0.654822	0.774507
YDL194W	Sbay_4.54	311.537	-0.987357	0.460649	-2.14341	0.0320805	0.0850389
YER079W	Sbay_5.192	453.187	-1.35847	0.645773	-2.10364	0.0354097	0.0917039
YBR039W	Sbay_4.271	6350.95	0.283084	0.24456	1.15752	0.247059	0.392098
YER024W	Sbay_5.119	238.968	-0.0103121	0.352273	-0.029273	0.976647	0.987369
YDR116C	Sbay_2.275	1765.39	-0.261078	0.335819	-0.777435	0.436902	0.588256
YOR093C	Sbay_8.146	682.393	-0.279506	0.268222	-1.04207	0.29738	0.44793
YGR258C	Sbay_7.556	669.966	-0.225354	0.287647	-0.78344	0.433369	0.58441
YIL021W	Sbay_9.178	2266.28	0.0759632	0.186822	0.406607	0.684296	0.796283
YPL234C	Sbay_16.72	3218.74	0.179153	0.222497	0.805193	0.420708	0.572348
YMR110C	Sbay_13.289	2202.4	-0.65425	0.473761	-1.38097	0.167288	0.295883
YDL056W	Sbay_4.193	1001.57	0.0537529	0.249654	0.21531	0.829526	0.897483
YGR234W	Sbay_7.526	70.3082	0.184435	0.770327	0.239425	0.810776	0.887142
YPL213W	Sbay_16.93	384.634	0.298392	0.269339	1.10787	0.267919	0.415399
YKL117W	Sbay_11.107	5239.95	-0.684683	0.267063	-2.56375	0.0103548	0.0350601
YMR178W	Sbay_13.359	1067.21	-0.894548	0.346844	-2.5791	0.00990568	0.033902
YPR017C	Sbay_16.341	414.272	0.106912	0.288098	0.371097	0.710565	0.81684
YGL115W	Sbay_7.153	1684.57	-0.711009	0.219071	-3.24557	0.00117216	0.00593973
YNL299W	Sbay_14.41	770.592	1.49545	0.662559	2.25708	0.0240029	0.0678661
YOL129W	Sbay_15.31	1920.44	-0.56457	0.385617	-1.46407	0.143175	0.26388
YEL044W	Sbay_5.25	806.66	-0.14092	0.250523	-0.562502	0.573774	0.709779
YMR247C	Sbay_13.432	1250.18	1.38408	0.369887	3.74189	0.000182643	0.00123439
YDR427W	Sbay_2.603	2385.92	0.261883	0.305962	0.855931	0.392036	0.544412
YML071C	Sbay_13.84	951.337	-0.720889	0.21269	-3.38939	0.000700472	0.0038293
YBR077C	Sbay_4.316	726.46	-0.337068	0.277415	-1.21503	0.224354	0.366282
YDR176W	Sbay_2.342	1322.63	-0.341737	0.205489	-1.66304	0.0963045	0.198554
YPL177C	Sbay_16.132	2462.42	-0.612235	0.372165	-1.64507	0.0999562	0.204463
YDR122W	Sbay_2.283	2029.71	-0.785015	0.410305	-1.91325	0.0557164	0.130164
YER120W	Sbay_5.241	4798.87	-0.15542	0.191879	-0.809992	0.417945	0.570445
YNL090W	Sbay_14.25	603.158	0.0860879	0.212291	0.405517	0.685097	0.796843
YBR042C	Sbay_4.274	1150.07	1.0247	0.230197	4.45141	8.53069e-06	8.60884e-05
YOL062C	Sbay_15.103	1884.04	-0.59272	0.220024	-2.69389	0.00706233	0.0258326
YDR381W	Sbay_2.555	8170.54	-0.00665296	0.350889	-0.0189603	0.984873	0.991371
YGL103W	Sbay_7.164	40200	0.296206	0.298602	0.991975	0.32121	0.472818
YDR484W	Sbay_2.658	491.23	0.416161	0.268853	1.54791	0.121644	0.23568
YJL194W	Sbay_6.274	355.471	-1.94616	0.829225	-2.34696	0.0189271	0.056346
YMR098C	Sbay_13.275	811.248	-0.645372	0.325019	-1.98564	0.047073	0.114015
YOL022C	Sbay_15.145	1601.19	1.16245	0.364894	3.18572	0.00144394	0.00702259
YGR192C	Sbay_7.486	202633	-1.99393	0.262371	-7.59964	2.96948e-14	1.43673e-12
YBR095C	Sbay_4.342	869.093	0.0628574	0.350761	0.179203	0.857779	0.914858
YHR111W	Sbay_15.307	928.709	0.780094	0.263688	2.9584	0.00309245	0.013253
YBL045C	Sbay_2.72	10157.2	-0.24494	0.254691	-0.961715	0.336193	0.489308
YGL071W	Sbay_7.198	520.998	0.0194315	0.268089	0.0724814	0.942219	0.96515
YDR524C	Sbay_2.706	492.401	-0.112347	0.463917	-0.242171	0.808647	0.886379
YGR043C	Sbay_7.328	81.7948	0.26959	0.664535	0.405683	0.684976	0.796843
YPR170W-B	Sbay_16.502	1321.52	6.79653	0.588647	11.546	7.73222e-31	2.35469e-28
YOR224C	Sbay_8.276	2401.28	0.262354	0.352726	0.743791	0.457003	0.606743
YDL070W	Sbay_4.179	2955.59	0.258782	0.354876	0.729218	0.465868	0.615098
YNL193W	Sbay_14.148	682.511	0.870492	0.358288	2.42959	0.0151161	0.04763
YCR047C	Sbay_3.86	1561.94	0.38031	0.519395	0.732218	0.464035	0.613304
YMR187C	Sbay_13.368	195.204	0.906778	0.294983	3.074	0.00211208	0.00967631
YPL223C	Sbay_16.83	28.7392	-2.28113	0.620165	-3.67827	0.00023482	0.0015139
YML096W	Sbay_13.52	784.221	0.637082	0.277417	2.29648	0.0216486	0.0626116
YPL272C	Sbay_16.33	793.835	1.35402	0.646408	2.09468	0.0361991	0.0931888
YKL135C	Sbay_11.9	1616.85	-0.0860034	0.241745	-0.355761	0.72202	0.824233
YER064C	Sbay_5.174	2253.24	0.349763	0.26002	1.34514	0.178581	0.311075
YDR389W	Sbay_2.565	1544.8	0.180588	0.360946	0.500319	0.61685	0.744946
YOL002C	Sbay_15.173	3375.75	-0.473036	0.243631	-1.94161	0.0521846	0.12404
YLR190W	Sbay_10.286	1713.83	0.248134	0.1953	1.27053	0.203897	0.341298
YML111W	Sbay_13.33	1433.7	0.214449	0.282035	0.760363	0.447038	0.597705
YOR359W	Sbay_8.415	1340.71	0.945618	0.677288	1.39618	0.162659	0.290094
YLL021W	Sbay_10.54	1849.37	-0.455278	0.298568	-1.52487	0.127291	0.242899
YKL205W	Sbay_11.17	1061.03	0.707732	0.261078	2.71081	0.00671194	0.0248198
YLR407W	Sbay_10.523	369.656	-6.4285	0.525741	-12.2275	2.2164e-34	8.19593e-32
YBR088C	Sbay_4.335	2802.3	-0.136302	0.356724	-0.382094	0.702392	0.810584
YLR425W	Sbay_10.542	458.428	-0.724015	0.207551	-3.48837	0.000485967	0.00283317
YBR055C	Sbay_4.287	544.665	-0.991616	0.21215	-4.67412	2.95213e-06	3.35894e-05
YOR175C	Sbay_8.228	2779.49	-1.04885	0.331573	-3.16326	0.00156013	0.00747852
YER033C	Sbay_5.131	401.054	0.576746	0.298518	1.93203	0.0533558	0.126202
YNL329C	Sbay_14.12	1095.53	0.81809	0.222352	3.67926	0.00023391	0.00150991
YFL005W	Sbay_6.54	2581.25	-0.12588	0.210944	-0.596746	0.550677	0.688039
YOR298W	Sbay_8.347	18.6989	-3.31068	0.683925	-4.8407	1.2938e-06	1.60174e-05
YCR010C	Sbay_3.35	5.38004	-2.84568	1.15699	-2.45954	0.0139115	0.044484
YKL110C	Sbay_11.113	948.1	-0.056765	0.414086	-0.137085	0.890964	0.935223
YMR014W	Sbay_13.181	1920.43	1.13119	0.559416	2.02209	0.043167	0.106063
YPR040W	Sbay_16.369	658.712	-0.0135523	0.341296	-0.0397085	0.968326	0.982368
YGR056W	Sbay_7.338	1008.11	0.222776	0.208431	1.06882	0.285149	0.434437
YMR152W	Sbay_13.33	2511.01	-4.01128	0.35825	-11.1969	4.22407e-29	1.15095e-26
YPL166W	Sbay_16.144	204.659	-0.444091	0.467565	-0.949795	0.342216	0.495567
YML057W	Sbay_13.101	1957.67	-0.872994	0.390991	-2.23277	0.0255638	0.0711143
YDR178W	Sbay_2.344	2209.21	0.0187127	0.412943	0.0453155	0.963856	0.980138
YKR038C	Sbay_11.27	1330.86	-0.577363	0.268756	-2.14828	0.0316913	0.0842912
YGL028C	Sbay_7.252	660.836	-12.7383	1.31718	-9.67089	4.00879e-22	5.76486e-20
YLR288C	Sbay_10.384	266.596	-0.147191	0.309421	-0.475699	0.634289	0.75889
YJR004C	Sbay_12.87	214.98	-0.457806	0.298148	-1.5355	0.124661	0.239202
YCL026C-B	Sbay_3.188	18.5242	-7.69196	1.36439	-5.63764	1.72401e-08	3.23377e-07
YJL115W	Sbay_6.196	1382.12	-0.67503	0.394454	-1.7113	0.0870255	0.184116
YJR073C	Sbay_12.163	1377.12	-1.33767	0.535445	-2.49824	0.0124812	0.040562
YGL004C	Sbay_7.278	652.912	-0.30359	0.232023	-1.30845	0.190721	0.326889
YLR204W	Sbay_10.298	1319.27	-1.07625	0.371306	-2.89855	0.00374898	0.0154158
YML097C	Sbay_13.51	945.763	0.143057	0.285094	0.501789	0.615816	0.744705
YIR030C	Sbay_9.246	27.6483	-0.602119	0.467673	-1.28748	0.197928	0.334472
YLR055C	Sbay_10.139	858.875	-0.512627	0.379441	-1.351	0.176694	0.308619
YJL055W	Sbay_6.131	2165.34	-1.15249	0.269682	-4.27353	1.92399e-05	0.000175361
YPR102C	Sbay_16.428	19054	-0.292018	0.274895	-1.06229	0.288105	0.437395
YNL225C	Sbay_14.117	527.113	-0.968684	0.355892	-2.72185	0.00649183	0.0242134
YHR193C	Sbay_15.396	15045.2	-0.110978	0.25442	-0.436199	0.662692	0.780249
YMR292W	Sbay_13.482	356.849	0.546885	0.383341	1.42663	0.153688	0.279074
YOR380W	Sbay_8.436	503.846	0.260722	0.252346	1.03319	0.301513	0.452051
YBL099W	Sbay_2.18	18525.5	0.544789	0.271659	2.00541	0.0449189	0.109588
YMR132C	Sbay_13.312	232.753	-0.480197	0.380048	-1.26352	0.206403	0.344471
YDR303C	Sbay_2.469	932.424	0.278544	0.244843	1.13764	0.255269	0.401226
YPL008W	Sbay_16.31	750.038	0.0506014	0.22021	0.229788	0.818257	0.891814
YJR035W	Sbay_12.118	632.646	-0.138319	0.255995	-0.540318	0.588977	0.722145
YOR126C	Sbay_8.178	434.124	0.706395	0.372005	1.89888	0.0575796	0.133613
YNL191W	Sbay_14.15	940.056	0.685686	0.800466	0.856608	0.391661	0.544137
YDL116W	Sbay_4.13	1477.06	0.821991	0.223758	3.67358	0.00023918	0.00153627
YPL184C	Sbay_16.123	827.39	-0.514811	0.385989	-1.33375	0.182287	0.315935
YER034W	Sbay_5.132	274.936	0.435434	0.330019	1.31942	0.187029	0.322092
YPR153W	Sbay_16.481	103.138	1.07709	0.273452	3.93886	8.18711e-05	0.000623304
YMR042W	Sbay_13.212	504.964	1.19705	0.385143	3.10805	0.00188324	0.00879921
YDR252W	Sbay_2.418	150.312	0.0606664	0.248386	0.244242	0.807043	0.88599
YLL003W	Sbay_10.73	652.016	-0.294157	0.219422	-1.3406	0.18005	0.312857
YOR165W	Sbay_8.219	2133.58	-0.259294	0.286962	-0.903584	0.366216	0.519724
YDR054C	Sbay_2.211	2763.99	0.403788	0.194274	2.07845	0.037668	0.0961574
YNL323W	Sbay_14.17	1375.14	0.643071	0.222684	2.88781	0.00387931	0.0158385
YLR409C	Sbay_10.525	3815.5	1.43827	0.407323	3.53103	0.000413952	0.00246042
YNL316C	Sbay_14.23	621.668	0.493205	0.257634	1.91436	0.0555741	0.130008
YLR081W	Sbay_10.164	200.489	4.45255	0.733664	6.06892	1.28773e-09	2.98949e-08
YDR109C	Sbay_2.269	711.21	0.406399	0.297304	1.36695	0.171642	0.301524
YPL088W	Sbay_16.224	2059.54	0.307942	0.254587	1.20958	0.226441	0.36876
YJL046W	Sbay_6.12	453.304	-0.324714	0.338682	-0.95876	0.33768	0.490782
YPL099C	Sbay_16.212	314.671	-1.19357	0.257395	-4.63713	3.53287e-06	3.93327e-05
YOR092W	Sbay_8.145	1108.51	-1.63235	0.510351	-3.19849	0.00138147	0.00678548
YMR041C	Sbay_13.21	199.746	-1.61761	0.304116	-5.31906	1.04303e-07	1.6334e-06
YDR221W	Sbay_2.388	792.968	-0.0505698	0.219811	-0.23006	0.818045	0.891814
YML066C	Sbay_13.9	8.09564	2.31647	0.903494	2.56391	0.0103502	0.0350601
YLR109W	Sbay_10.199	8662.39	1.27419	0.666179	1.91268	0.0557894	0.130276
YMR096W	Sbay_13.273	6958.9	3.12231	0.456813	6.83498	8.20169e-12	2.70782e-10
YKR009C	Sbay_11.24	172.661	-1.10611	0.398749	-2.77394	0.00553814	0.0212693
YDR078C	Sbay_2.237	291.206	1.83349	0.371007	4.94194	7.7351e-07	1.00362e-05
YOR358W	Sbay_8.414	611.766	-1.09484	0.353019	-3.10137	0.00192626	0.00895978
YKL103C	Sbay_11.121	4589.09	0.552953	0.410259	1.34782	0.177718	0.310092
YCR061W	Sbay_3.96	443.046	-0.511587	0.741669	-0.689778	0.490334	0.638606
YMR109W	Sbay_13.288	2676.78	-0.0889818	0.205699	-0.432582	0.665319	0.782986
YMR078C	Sbay_13.257	859.378	-0.258418	0.38576	-0.669893	0.502926	0.646973
YLR094C	Sbay_10.178	1035.61	-0.786199	0.466414	-1.68563	0.0918678	0.192084
YDL154W	Sbay_4.91	102.055	-0.179705	0.371352	-0.48392	0.628442	0.753636
YDR232W	Sbay_2.398	4640.08	-0.297964	0.300833	-0.990465	0.321947	0.473769
YNL262W	Sbay_14.8	1252.04	0.165631	0.333184	0.497115	0.619108	0.745724
YDR245W	Sbay_2.411	2555.3	-0.0728609	0.241997	-0.301081	0.763352	0.857054
YHR088W	Sbay_15.282	2296.07	1.84456	0.520561	3.5434	0.000395004	0.0023806
YLR114C	Sbay_10.205	1403.5	-0.123922	0.188143	-0.658655	0.510117	0.653521
YLR390W	Sbay_10.507	351.43	-0.817406	0.335848	-2.43386	0.0149388	0.0472149
YBR017C	Sbay_2.146	2859.45	0.601396	0.278181	2.16189	0.0306268	0.0819829
YKR014C	Sbay_11.246	1616.77	-0.6938	0.268228	-2.58661	0.00969263	0.0333635
YML037C	Sbay_13.122	212.399	-0.159977	0.258343	-0.619243	0.535756	0.675996
YDL138W	Sbay_4.106	464.449	0.27048	0.33151	0.815903	0.414556	0.568066
YOR056C	Sbay_8.105	2704.54	1.0849	0.464426	2.33601	0.0194907	0.0575604
YJR060W	Sbay_12.149	638.842	0.4894	0.252034	1.9418	0.0521613	0.12404
YPR118W	Sbay_16.446	1251.16	-0.189778	0.313592	-0.605175	0.545063	0.684237
YLR141W	Sbay_10.235	209.325	0.56487	0.306408	1.84352	0.0652526	0.147646
YPR162C	Sbay_16.492	451.597	0.366169	0.23452	1.56136	0.11844	0.231469
YDL089W	Sbay_4.155	397.884	0.298301	0.315553	0.94533	0.34449	0.497608
YLR178C	Sbay_10.275	1342.35	-4.00424	0.833382	-4.8048	1.54903e-06	1.87806e-05
YHR175W	Sbay_15.375	739.399	-0.662189	0.185981	-3.56053	0.000370109	0.00225418
YGR166W	Sbay_7.458	638.769	0.767457	0.214684	3.57482	0.000350466	0.00215227
YDL161W	Sbay_4.83	1615.97	-0.308483	0.234584	-1.31502	0.188503	0.323782
YKL101W	Sbay_11.123	3067.27	-0.7156	0.242281	-2.9536	0.00314088	0.0134161
YKL050C	Sbay_11.176	345.645	1.51373	0.298	5.07963	3.78178e-07	5.30576e-06
YOR191W	Sbay_8.247	1275.48	-0.263334	0.186802	-1.4097	0.158629	0.284698
YGR096W	Sbay_7.379	348.817	1.13161	0.325929	3.47195	0.000516688	0.00295514
YKL055C	Sbay_11.171	50.0592	-2.36184	0.556082	-4.24728	2.16379e-05	0.000192804
YOR370C	Sbay_8.426	2717.53	-0.00537018	0.257716	-0.0208376	0.983375	0.991032
YDL212W	Sbay_4.35	3599.94	0.367446	0.206972	1.77534	0.0758416	0.165294
YMR298W	Sbay_13.488	1216.52	0.584498	0.249714	2.34067	0.0192492	0.0570751
YNL161W	Sbay_14.178	1496.02	-0.191673	0.237453	-0.807205	0.419549	0.57173
YGR184C	Sbay_7.477	1761.4	-0.474175	0.181728	-2.60926	0.00907374	0.0317397
YDR096W	Sbay_2.255	1581.51	-0.693689	0.462404	-1.50018	0.133568	0.251382
YJL126W	Sbay_6.205	394.147	0.298497	0.25444	1.17315	0.240735	0.384674
YPR111W	Sbay_16.439	456.908	-0.184057	0.313918	-0.58632	0.557661	0.694326
YBR175W	Sbay_4.427	646.305	1.1323	0.228509	4.95519	7.22602e-07	9.40356e-06
YPL046C	Sbay_16.269	191.151	0.909859	0.286154	3.17961	0.00147471	0.00712846
YGL099W	Sbay_7.167	3034.17	1.7622	0.488522	3.60722	0.000309501	0.00193513
YMR251W	Sbay_13.435	18.7025	1.14582	0.78992	1.45055	0.146905	0.269214
YFL030W	Sbay_6.28	166.6	-1.65454	0.566725	-2.91948	0.00350612	0.0146145
YIL119C	Sbay_9.74	131.707	-10.2097	1.23463	-8.26942	1.34611e-16	9.29178e-15
YIL002W-A	Sbay_9.205	903.231	0.0606986	0.236221	0.256957	0.797212	0.880369
YPL124W	Sbay_16.186	360.854	-0.167254	0.256172	-0.652897	0.513822	0.656805
YPL193W	Sbay_16.113	834.513	0.931979	0.437425	2.1306	0.0331218	0.08713
YKL196C	Sbay_11.27	2379.62	-0.242195	0.307201	-0.788393	0.430467	0.582013
YDR314C	Sbay_2.482	174.349	-0.277335	0.36348	-0.763	0.445464	0.596216
YJL144W	Sbay_6.224	210.353	-0.933395	0.94925	-0.983297	0.325461	0.478261
YLR231C	Sbay_10.327	1032.94	-0.112951	0.383633	-0.294424	0.768434	0.859961
YPL067C	Sbay_16.245	474.57	0.972392	0.308673	3.15023	0.00163143	0.00777707
YOR360C	Sbay_8.417	1715.02	0.67588	0.376757	1.79394	0.0728223	0.160961
YDR255C	Sbay_2.421	526.537	-0.871557	0.461703	-1.8877	0.0590661	0.136329
YFR021W	Sbay_6.93	776.577	0.261438	0.245397	1.06537	0.286709	0.436228
YKL098W	Sbay_11.126	591.357	-0.58247	0.334735	-1.74009	0.0818433	0.175664
YJR139C	Sbay_12.232	4735.81	0.244035	0.26471	0.921897	0.356582	0.510974
YKL016C	Sbay_11.212	4358.27	0.656472	0.28017	2.34312	0.0191232	0.0567992
YBR133C	Sbay_4.382	1901.45	1.69823	0.223843	7.5867	3.28144e-14	1.57297e-12
YGL017W	Sbay_7.262	611.002	-0.315759	0.308283	-1.02425	0.305716	0.456502
YBR162C	Sbay_4.413	5194.49	-0.729318	0.235138	-3.10166	0.0019244	0.00895921
YCR018C	Sbay_3.45	19.4421	-5.86966	1.15531	-5.08061	3.76215e-07	5.29257e-06
YIL004C	Sbay_9.203	411.461	-0.882304	0.268545	-3.2855	0.00101802	0.00527555
YPR129W	Sbay_16.456	2594.09	0.426689	0.199034	2.1438	0.0320489	0.0850143
YKL174C	Sbay_11.49	832.254	-0.467302	0.346768	-1.34759	0.177789	0.310113
YJR013W	Sbay_12.98	469.321	0.385718	0.217786	1.77109	0.0765463	0.166434
YJL133W	Sbay_6.213	948.575	-0.434617	0.294173	-1.47742	0.139563	0.259396
YGR260W	Sbay_7.557	6047.09	-0.165782	0.260942	-0.635322	0.525219	0.666599
YBL084C	Sbay_2.34	545.386	-0.168042	0.248598	-0.675958	0.499067	0.644951
YKR094C	Sbay_11.33	22857.4	0.455095	0.298102	1.52664	0.126851	0.242238
YKR018C	Sbay_11.25	2329.93	-0.237193	0.367774	-0.644942	0.518964	0.660903
YDR143C	Sbay_2.304	1407.52	-0.0974665	0.277513	-0.351214	0.725428	0.826483
YDL176W	Sbay_4.71	395.673	-0.540464	0.27733	-1.94881	0.0513176	0.122316
YBR111C	Sbay_4.359	1912.6	-0.360097	0.46941	-0.767126	0.443006	0.594259
YPR037C	Sbay_16.368	764.941	-1.41623	0.257704	-5.49556	3.89463e-08	6.78085e-07
YKL121W	Sbay_11.103	515.996	-1.09668	0.309762	-3.54041	0.000399498	0.00240046
YML036W	Sbay_13.123	457.779	0.153551	0.366689	0.41875	0.675399	0.790179
YKR027W	Sbay_11.26	630.295	-0.396715	0.263428	-1.50597	0.132074	0.249725
YFL047W	Sbay_6.6	730.755	0.112089	0.300754	0.372693	0.709377	0.816087
YGR201C	Sbay_7.495	182.557	-3.39745	0.565883	-6.0038	1.92747e-09	4.28263e-08
YPR122W	Sbay_16.451	19.0909	-2.29629	0.736907	-3.11611	0.00183252	0.00861666
YLR380W	Sbay_10.497	2575.67	-1.1746	0.303879	-3.86535	0.00011093	0.000811133
YKL034W	Sbay_11.189	544.323	0.0541062	0.312271	0.173267	0.862442	0.91795
YKL061W	Sbay_11.165	361.036	-0.517155	0.303374	-1.70468	0.0882549	0.185957
YJR042W	Sbay_12.124	1725.69	-0.0990913	0.260596	-0.380249	0.703761	0.811441
YMR281W	Sbay_13.47	500.238	1.21862	0.330243	3.69006	0.000224201	0.00146182
YNL058C	Sbay_14.282	901.317	0.473671	0.206493	2.29389	0.0217968	0.06297
YMR012W	Sbay_13.176	6261.31	0.0260427	0.224565	0.115969	0.907677	0.946268
YER093C	Sbay_5.211	773.25	0.414758	0.204768	2.02551	0.0428153	0.105299
YGR100W	Sbay_7.383	1371.79	-0.0667325	0.23214	-0.287467	0.773755	0.863827
YLR133W	Sbay_10.226	1092.92	-0.708448	0.436961	-1.62131	0.104952	0.212324
YNL023C	Sbay_14.324	1046.91	0.846031	0.291337	2.90396	0.00368472	0.0152362
YDR349C	Sbay_2.52	1844.42	0.328167	0.244804	1.34053	0.180074	0.312857
YIR011C	Sbay_9.222	1311.61	0.245325	0.198618	1.23516	0.216771	0.357055
YOR171C	Sbay_8.224	1358.98	-1.11976	0.277738	-4.03173	5.53684e-05	0.000443719
YDR214W	Sbay_2.382	1439.81	0.0677322	0.536602	0.126224	0.899554	0.941187
YIL126W	Sbay_9.65	2487.11	-0.217236	0.234133	-0.927833	0.353494	0.50778
YIL106W	Sbay_9.89	694.838	-0.706575	0.319107	-2.21422	0.0268133	0.0739545
YLR201C	Sbay_10.296	911.466	0.524645	0.297761	1.76197	0.0780749	0.168907
YLR295C	Sbay_10.39	3091.31	1.25659	0.307172	4.09083	4.29838e-05	0.000358337
YDL201W	Sbay_4.47	1681.72	0.680964	0.405826	1.67797	0.0933531	0.194326
YDR468C	Sbay_2.643	805.407	-0.280998	0.268259	-1.04749	0.294875	0.444935
YDR332W	Sbay_2.502	354.576	-0.301508	0.265129	-1.13721	0.255449	0.401354
YHR168W	Sbay_15.368	555.686	-0.199043	0.407447	-0.488512	0.625187	0.75095
YOL102C	Sbay_15.63	518.794	0.715642	0.299096	2.39268	0.0167257	0.0514797
YOR064C	Sbay_8.114	443.188	0.189634	0.367315	0.516271	0.605665	0.73558
YKL017C	Sbay_11.211	576.138	-0.00941638	0.330381	-0.0285015	0.977262	0.987563
YOR159C	Sbay_8.21	781.234	0.137705	0.267469	0.514846	0.606661	0.736212
YOR048C	Sbay_8.1	2387.39	0.766656	0.352165	2.17698	0.0294822	0.0794945
YJL147C	Sbay_6.227	268.063	0.547813	0.226183	2.42199	0.0154357	0.0484307
YFR003C	Sbay_6.66	633.605	-1.46413	0.500134	-2.92748	0.0034172	0.0143014
YNL297C	Sbay_14.43	939.964	-0.0503425	0.320058	-0.157292	0.875015	0.925613
YOL081W	Sbay_15.85	1478.24	0.120023	0.263938	0.45474	0.649296	0.770738
YIL033C	Sbay_9.167	4596.81	-0.946038	0.224118	-4.22116	2.43044e-05	0.000213986
YOL036W	Sbay_15.132	1246.52	-0.495843	0.319361	-1.55261	0.120516	0.2342
YGL148W	Sbay_7.116	6943.64	0.164834	0.278879	0.591059	0.554481	0.691365
YOR002W	Sbay_15.177	1470.7	-0.433263	0.280052	-1.54708	0.121844	0.235807
YNR041C	Sbay_14.397	1442.84	1.07613	0.236211	4.5558	5.21862e-06	5.49122e-05
YPL162C	Sbay_16.148	547.534	0.667353	0.195454	3.41438	0.000639268	0.00353956
YIL048W	Sbay_9.152	1411.72	0.301535	0.303945	0.992071	0.321163	0.472818
YDR189W	Sbay_2.358	2575.89	0.147675	0.171485	0.861153	0.389154	0.542166
YAL028W	Sbay_1.38	347.729	-1.56678	0.46541	-3.36645	0.000761425	0.00411471
YOL056W	Sbay_15.109	616.456	-1.03134	0.229902	-4.48602	7.25657e-06	7.40972e-05
YGR116W	Sbay_7.399	3719.32	-0.589117	0.200169	-2.9431	0.00324941	0.0137887
YFR052W	Sbay_12.5	1797.34	0.410775	0.296763	1.38419	0.166301	0.294641
YMR302C	Sbay_13.492	1799.84	-0.405667	0.242012	-1.67623	0.0936935	0.194878
YBR282W	Sbay_4.542	838.009	0.0204523	0.276547	0.0739559	0.941045	0.964329
YOR079C	Sbay_8.128	390.988	0.433497	0.328025	1.32153	0.186323	0.321404
YIL024C	Sbay_9.174	78.4588	-0.416565	0.418028	-0.996499	0.319008	0.471185
YHR132C	Sbay_15.328	1887.36	-0.889768	0.196157	-4.53599	5.73344e-06	5.98428e-05
YGR088W	Sbay_7.37	4463.63	0.202327	1.47457	0.137211	0.890864	0.935223
YLR103C	Sbay_10.188	686.157	-0.259769	0.413487	-0.628239	0.529847	0.670829
YBR230W-A	Sbay_4.486	176.756	-1.85219	0.370292	-5.00198	5.6744e-07	7.61046e-06
YLR188W	Sbay_10.284	1412.69	-0.849454	0.187512	-4.53013	5.89475e-06	6.10342e-05
YGL073W	Sbay_7.197	910.687	-0.625748	0.241898	-2.58683	0.0096863	0.0333635
YDR194C	Sbay_2.362	5732.32	0.3052	0.379094	0.805076	0.420776	0.572348
YNL243W	Sbay_14.99	3111.13	-0.809365	0.213452	-3.79178	0.00014957	0.00104497
YDR014W	Sbay_2.162	215.001	-0.251927	0.302106	-0.833904	0.404335	0.557158
YKR074W	Sbay_11.31	737.567	-0.867837	0.344875	-2.51638	0.0118566	0.0391241
YJR108W	Sbay_12.198	35.7278	-8.27635	1.33639	-6.19307	5.90016e-10	1.46852e-08
YBR180W	Sbay_4.431	3.32279	0.281966	1.3252	0.212773	0.831504	0.898272
YHL029C	Sbay_8.22	1272.25	0.76605	0.398011	1.9247	0.0542674	0.127701
YIL093C	Sbay_9.106	2121.69	-0.577533	0.334904	-1.72448	0.0846219	0.180135
YBR204C	Sbay_4.459	795.686	0.161812	0.332136	0.487186	0.626127	0.75173
YJR115W	Sbay_12.206	473.884	0.183352	0.962305	0.190534	0.84889	0.909312
YDR466W	Sbay_2.642	1002.91	-1.03519	0.222838	-4.64547	3.39311e-06	3.81872e-05
YPL023C	Sbay_16.295	2346.88	-0.69521	0.226142	-3.07422	0.00211054	0.00967631
YLR397C	Sbay_10.514	1288.07	0.602852	0.50447	1.19502	0.232079	0.37429
YJL210W	Sbay_6.289	1057.43	1.00089	0.34243	2.92291	0.00346774	0.0144895
YFR045W	Sbay_12.12	607.699	0.106439	0.230795	0.461185	0.644666	0.767403
YPR152C	Sbay_16.48	492.602	0.307919	0.290899	1.05851	0.289823	0.439489
YIL104C	Sbay_9.91	816.516	1.51526	0.466543	3.24785	0.00116279	0.00590753
YIL151C	Sbay_9.37	965.735	0.277581	0.215385	1.28877	0.197478	0.333881
YIL002C	Sbay_9.206	756.869	-0.209152	0.243733	-0.858119	0.390827	0.543754
YMR112C	Sbay_13.291	303.496	-0.616097	0.220362	-2.79584	0.00517652	0.020074
YGL086W	Sbay_7.183	660.604	-0.100394	0.2794	-0.35932	0.719356	0.823188
YGR159C	Sbay_7.45	23762	1.75519	0.575349	3.05065	0.00228349	0.010325
YDL223C	Sbay_4.21	459.456	-0.432669	0.264268	-1.63723	0.101582	0.207012
YAL044C	Sbay_1.2	6526.48	-1.25959	0.231237	-5.44717	5.11781e-08	8.60224e-07
YBR213W	Sbay_4.471	474.449	1.53044	0.640782	2.3884	0.016922	0.0518067
YNL234W	Sbay_14.109	797.236	2.91083	0.289727	10.0468	9.49069e-24	1.63778e-21
YLR355C	Sbay_10.456	27320.1	0.698014	0.390526	1.78737	0.0738778	0.162544
YJL116C	Sbay_6.197	533.232	1.50112	0.311102	4.82519	1.39873e-06	1.71825e-05
YGL089C	Sbay_7.18	9.50811	3.59501	1.23085	2.92075	0.00349191	0.014567
YFR032C	Sbay_6.106	79.9925	-3.43746	0.840278	-4.09086	4.29779e-05	0.000358337
YNL118C	Sbay_14.221	2853.81	0.0836255	0.1797	0.465362	0.641672	0.765247
YNR030W	Sbay_14.384	1105.24	-0.426521	0.236804	-1.80116	0.0716783	0.159086
YJR119C	Sbay_12.21	493.477	2.21677	0.304843	7.27187	3.54557e-13	1.4229e-11
YNR023W	Sbay_14.378	859.72	0.255482	0.18392	1.3891	0.164804	0.292689
YOL096C	Sbay_15.69	849.483	-0.393482	0.322663	-1.21948	0.222661	0.364093
YGL228W	Sbay_7.31	2204.94	0.354413	0.254502	1.39258	0.163748	0.291514
YDR284C	Sbay_2.45	1120.04	-2.36234	0.366703	-6.44209	1.17839e-10	3.22778e-09
YJR117W	Sbay_12.208	2094.07	-0.0786157	0.215279	-0.36518	0.714977	0.81999
YJL097W	Sbay_6.171	1359.42	0.592742	0.348637	1.70017	0.0890993	0.187431
YBR259W	Sbay_4.521	245.116	0.521066	0.311441	1.67308	0.0943117	0.195692
YGR111W	Sbay_7.396	804.639	-0.629051	0.401545	-1.56657	0.117214	0.230117
YGL155W	Sbay_7.11	701.708	0.0457489	0.225348	0.203014	0.839124	0.903336
YPR108W	Sbay_16.435	2977.89	0.184662	0.313264	0.589478	0.555541	0.692353
YOR007C	Sbay_15.182	4056.04	-0.461731	0.207533	-2.22486	0.0260908	0.0722698
YLR451W	Sbay_10.569	1015.82	-0.259056	0.266123	-0.973446	0.330332	0.483613
YDR406W	Sbay_2.583	1922.52	2.41345	0.477219	5.05733	4.25165e-07	5.85393e-06
YBR193C	Sbay_4.447	664.925	-0.0594914	0.226581	-0.262561	0.792889	0.877951
YJR101W	Sbay_12.19	1802.53	-0.578801	0.248322	-2.33085	0.0197614	0.058227
YJR120W	Sbay_12.211	283.056	0.745778	0.270712	2.75487	0.00587154	0.0223672
YPR163C	Sbay_16.493	12308.4	0.384765	0.32749	1.17489	0.240038	0.384017
YHR143W	Sbay_15.34	1898.28	0.22869	0.414964	0.551108	0.58156	0.715819
YBR222C	Sbay_4.479	1519.74	-1.45733	0.363289	-4.01148	6.03382e-05	0.000479096
YPR088C	Sbay_16.417	3318.39	-0.0273434	0.21481	-0.127291	0.89871	0.940494
YLR131C	Sbay_10.224	832.641	-0.170975	0.240851	-0.709879	0.477779	0.626352
YPR101W	Sbay_16.427	611.625	0.573037	0.244258	2.34603	0.0189746	0.0564549
YER127W	Sbay_5.248	2156.55	1.63209	0.637545	2.55996	0.0104683	0.0353058
YNL091W	Sbay_14.249	2821.63	-0.271606	0.184283	-1.47385	0.140521	0.260651
YEL005C	Sbay_5.81	306.377	-0.564527	0.307809	-1.83402	0.0666515	0.15022
YCL004W	Sbay_3.15	465.742	-0.171983	0.246614	-0.697377	0.485567	0.633673
YKR095W-A	Sbay_11.332	356.114	-0.246714	0.344936	-0.715247	0.474457	0.623575
YBR096W	Sbay_4.343	751.243	0.222083	0.382107	0.581207	0.561101	0.697939
YGR133W	Sbay_7.421	259.475	-0.696324	0.343477	-2.02728	0.0426335	0.10515
YJL193W	Sbay_6.273	436.23	1.14144	0.254915	4.47774	7.54373e-06	7.65763e-05
YBL044W	Sbay_2.73	1.22862	-2.71853	2.49243	-1.09071	0.275398	0.422441
YEL027W	Sbay_5.42	8585.82	-0.143615	0.22176	-0.647616	0.517234	0.660187
YHL012W	Sbay_8.4	9.15537	4.06421	1.10188	3.68842	0.00022565	0.00146757
YDL015C	Sbay_4.233	2446.35	0.221211	0.295078	0.74967	0.453453	0.603633
YDL071C	Sbay_4.178	1.45827	-3.12599	2.12833	-1.46875	0.141899	0.262455
YDR123C	Sbay_2.284	551.913	-0.474316	0.607804	-0.780376	0.43517	0.586533
YHR110W	Sbay_15.306	1046.88	-1.13636	0.241891	-4.69782	2.62959e-06	3.0387e-05
YBR041W	Sbay_4.273	985.013	-0.562775	0.298034	-1.88829	0.0589871	0.136268
YPR145C-A	Sbay_16.475	250.366	-0.158168	0.931826	-0.16974	0.865215	0.919568
YDR430C	Sbay_2.606	2112.31	-0.295608	0.233219	-1.26751	0.204973	0.342645
YGR193C	Sbay_7.487	2086.77	0.0690845	0.235604	0.293223	0.769352	0.860431
YDR487C	Sbay_2.661	2708.77	-0.128429	0.274952	-0.467098	0.64043	0.764823
YPR185W	Sbay_16.517	912.633	-0.647047	0.296737	-2.18054	0.0292177	0.0790695
YIL142W	Sbay_9.47	5348.03	0.131076	0.225902	0.580236	0.561756	0.698417
YGR015C	Sbay_7.297	224.201	0.223966	0.306929	0.729702	0.465573	0.614968
YOR242C	Sbay_8.292	10.1601	0.581362	0.72437	0.802576	0.42222	0.573709
YNR035C	Sbay_14.391	2783.81	-0.856879	0.310382	-2.76072	0.00576737	0.0220189
YER065C	Sbay_5.175	193.083	-3.16849	0.728819	-4.34743	1.37743e-05	0.000129654
YNR020C	Sbay_14.375	682.498	0.047201	0.459129	0.102806	0.918117	0.952991
YCR036W	Sbay_3.7	789.759	-0.643186	0.228626	-2.81326	0.00490419	0.0192195
YLR077W	Sbay_10.16	1146.45	-0.129762	0.26728	-0.48549	0.627329	0.752663
YDR119W-A	Sbay_2.28	596.813	0.744348	0.790653	0.941435	0.346482	0.499787
YNL219C	Sbay_14.123	1740.98	0.167528	0.184667	0.907192	0.364305	0.518463
YDR037W	Sbay_2.195	4149.38	-1.43236	0.374628	-3.82341	0.000131617	0.000942437
YGR040W	Sbay_7.325	563.253	0.374094	0.351989	1.0628	0.287872	0.437299
YER178W	Sbay_5.314	5840.41	-1.1104	0.230483	-4.81771	1.45213e-06	1.77723e-05
YOR186W	Sbay_8.242	35.105	2.14484	0.671424	3.19447	0.00140089	0.00684209
YML041C	Sbay_13.119	494.579	0.515138	0.276162	1.86535	0.0621328	0.141951
YLR057W	Sbay_10.141	797.377	0.742684	0.245903	3.02023	0.0025258	0.0111761
YOL038W	Sbay_15.131	3478.99	-0.322031	0.282426	-1.14023	0.25419	0.400225
YCR004C	Sbay_3.24	3635.97	-0.453583	0.431549	-1.05106	0.293233	0.442843
YJL091C	Sbay_6.165	424.464	0.526311	0.341834	1.53967	0.123641	0.237952
YLR320W	Sbay_10.416	424.064	0.538902	0.261544	2.06046	0.0393543	0.0991423
YHR005C	Sbay_8.59	63.728	0.0136933	0.552628	0.0247784	0.980232	0.989663
YPR135W	Sbay_16.463	853.921	-0.111942	0.293584	-0.381296	0.702984	0.811087
YAR008W	Sbay_1.76	640.974	0.432909	0.418972	1.03326	0.301481	0.452051
YHR121W	Sbay_15.318	1488.75	-0.120953	0.230199	-0.525429	0.599285	0.731204
YDL179W	Sbay_4.68	426.332	-1.14767	0.539335	-2.12794	0.0333423	0.0875765
YHR034C	Sbay_15.221	506.863	0.732414	0.354835	2.0641	0.0390086	0.0985591
YMR231W	Sbay_13.415	854.142	0.320067	0.239532	1.33622	0.181478	0.314639
YOL070C	Sbay_15.95	1091.4	-0.214626	0.273309	-0.785286	0.432286	0.583254
YOL138C	Sbay_15.22	640.07	0.697575	0.242439	2.87733	0.00401058	0.0162973
YOR188W	Sbay_8.244	869.015	0.239596	0.288426	0.830703	0.406142	0.55935
YJL085W	Sbay_6.158	835.996	0.855542	0.221531	3.86195	0.000112486	0.000820877
YDR533C	Sbay_2.715	175.085	-4.94589	0.58267	-8.48832	2.09642e-17	1.69581e-15
YOL148C	Sbay_15.12	908.706	0.0864408	0.208224	0.415134	0.678044	0.792199
YLR452C	Sbay_10.571	312.82	1.32328	0.438352	3.01875	0.00253816	0.0112212
YLR341W	Sbay_10.438	26.9753	2.11813	0.617609	3.42957	0.000604546	0.0033835
YNR054C	Sbay_14.409	1228.89	1.00296	0.543182	1.84645	0.0648271	0.147004
YBL029C-A	Sbay_2.9	570.065	1.30031	0.635286	2.04681	0.0406765	0.101681
YDR130C	Sbay_2.293	456.26	-0.535051	0.358728	-1.49153	0.135824	0.254215
YIL015W	Sbay_9.186	20.4359	0.763484	0.617978	1.23545	0.216661	0.356988
YEL030W	Sbay_5.39	191.77	-0.403407	0.392816	-1.02696	0.304439	0.455119
YPR082C	Sbay_16.412	528.303	0.732029	0.229229	3.19345	0.00140586	0.00685369
YBR291C	Sbay_4.551	822.675	-0.297942	0.457267	-0.651571	0.514678	0.657652
YNL002C	Sbay_14.346	5155.75	1.71026	0.447943	3.81802	0.000134525	0.000957957
YDR183C-A	Sbay_2.351	0.482525	0.220512	4.04224	0.0545519	0.956495	0.975527
YAR015W	Sbay_1.83	12529.3	-2.12597	0.24452	-8.69447	3.48466e-18	3.11036e-16
YPR046W	Sbay_16.375	198.455	0.398762	0.28989	1.37556	0.168957	0.298122
YML114C	Sbay_13.29	905.71	-0.0169464	0.330768	-0.0512335	0.959139	0.976638
YDR020C	Sbay_2.17	409.115	0.733139	0.455872	1.60821	0.107789	0.216708
YGR053C	Sbay_7.335	101	-0.502655	0.491979	-1.0217	0.306923	0.457776
YJL093C	Sbay_6.167	563.773	-0.514686	0.214582	-2.39855	0.0164602	0.0509046
YNL081C	Sbay_14.258	1599.92	-0.496785	0.277531	-1.79002	0.0734511	0.161982
YNR001C	Sbay_14.35	6355.69	-0.541702	0.521035	-1.03966	0.298496	0.448958
YOR347C	Sbay_8.401	629.399	-1.85376	0.488357	-3.79591	0.000147105	0.00103053
YNL082W	Sbay_14.257	603.139	-0.727755	0.33339	-2.1829	0.0290435	0.0787216
YKL115C	Sbay_11.109	11.2744	2.48495	0.812243	3.05937	0.00221803	0.0100903
YLL051C	Sbay_10.2	347.875	-1.09426	0.358951	-3.04851	0.0022998	0.0103795
YDR395W	Sbay_2.572	3510.94	1.0276	0.318798	3.22336	0.00126694	0.00630669
YOR279C	Sbay_8.327	349.395	-0.315803	0.489085	-0.645701	0.518473	0.660716
YPL264C	Sbay_16.41	45.5671	-0.97304	0.671257	-1.44958	0.147176	0.269614
YGR008C	Sbay_7.291	6391.25	-2.11094	0.874216	-2.41467	0.0157494	0.0491764
YKL211C	Sbay_11.9	1915.72	-0.229803	0.217065	-1.05868	0.289744	0.439489
YGL060W	Sbay_7.211	522.727	-0.0426267	0.250289	-0.17031	0.864766	0.919469
YNL311C	Sbay_14.28	365.905	-0.493301	0.418959	-1.17744	0.239018	0.382881
YPR161C	Sbay_16.491	1088.83	-0.0517179	0.283546	-0.182397	0.855271	0.912748
YLR297W	Sbay_10.391	549.905	3.0231	0.706185	4.28088	1.86152e-05	0.000170266
YLL002W	Sbay_10.74	427.741	-0.424078	0.275796	-1.53765	0.124134	0.238585
YJL030W	Sbay_12.5	411.07	0.314411	0.334886	0.938859	0.347803	0.500995
YLR424W	Sbay_10.54	328.348	-0.341865	0.254802	-1.34169	0.179697	0.312598
YLR408C	Sbay_10.524	176.157	0.424476	0.290237	1.46251	0.1436	0.264468
YGL123W	Sbay_7.145	73071.9	-0.0831878	0.270062	-0.308033	0.758057	0.85333
YKR066C	Sbay_11.301	2360.4	-0.14629	0.206257	-0.709262	0.478162	0.626478
YDR079W	Sbay_2.238	525.92	0.674449	0.26416	2.55318	0.0106743	0.0357907
YGR248W	Sbay_7.543	922.884	0.704138	0.792374	0.888643	0.374195	0.527562
YNL154C	Sbay_14.185	5524.44	0.988695	0.214514	4.609	4.04607e-06	4.37698e-05
YBR086C	Sbay_4.333	2185.87	0.0387022	0.27123	0.142692	0.886534	0.932598
YER043C	Sbay_5.143	22951.5	0.540032	0.214459	2.51811	0.0117986	0.0389799
YBR074W	Sbay_4.313	1229.04	0.461336	0.297004	1.5533	0.120351	0.234057
YGR191W	Sbay_7.485	2939.06	0.326498	0.252192	1.29464	0.195444	0.332068
YOR150W	Sbay_8.201	1461.01	-0.319026	0.2521	-1.26548	0.205701	0.343521
YMR106C	Sbay_13.283	290.956	-1.25699	0.304926	-4.12228	3.75135e-05	0.000315857
YDR055W	Sbay_2.212	2273.69	0.591837	0.57025	1.03786	0.299337	0.449614
YBL061C	Sbay_2.55	1274.25	0.53681	0.286763	1.87196	0.0612116	0.140404
YJR110W	Sbay_12.201	544.455	-0.464706	0.242445	-1.91675	0.0552693	0.12947
YPR054W	Sbay_16.382	15.0406	0.996063	0.644949	1.54441	0.12249	0.23649
YMR140W	Sbay_13.32	1456.74	0.511192	0.389768	1.31153	0.189679	0.325478
YLR095C	Sbay_10.179	1667.86	0.180295	0.23958	0.752547	0.451722	0.602258
YBR034C	Sbay_4.266	7800.26	1.75269	0.541251	3.23822	0.00120278	0.00605719
YGR065C	Sbay_7.346	465.389	0.903679	0.437987	2.06326	0.0390881	0.0986637
YPL054W	Sbay_16.259	20.7805	-0.28458	0.959059	-0.296729	0.766673	0.858661
YLR040C	Sbay_10.125	8.8858	0.394075	1.00074	0.393785	0.69374	0.804185
YCR091W	Sbay_3.128	280.167	-3.52795	0.605455	-5.82693	5.64565e-09	1.15524e-07
YLR401C	Sbay_10.517	4091.08	1.36813	0.42155	3.24547	0.00117257	0.00593973
YDR244W	Sbay_2.41	1095.74	-0.210327	0.214699	-0.979636	0.327266	0.480157
YLR304C	Sbay_10.399	13727.6	0.110361	0.223589	0.493589	0.621597	0.747972
YKL018W	Sbay_11.21	624.147	0.0625517	0.275836	0.226771	0.820602	0.892116
YDL088C	Sbay_4.156	1568.46	0.771826	0.202018	3.82058	0.00013314	0.000950712
YDL137W	Sbay_4.107	6203.13	0.222029	0.353047	0.628893	0.529419	0.670451
YJR063W	Sbay_12.152	1489.06	1.11611	0.449034	2.48559	0.0129338	0.041849
YBR018C	Sbay_2.147	337.163	4.0319	0.409018	9.85751	6.3607e-23	9.97858e-21
YMR161W	Sbay_13.34	946.428	-0.364568	0.243309	-1.49838	0.134036	0.252061
YDL157C	Sbay_4.88	671.698	-1.10536	0.245328	-4.50565	6.61696e-06	6.79682e-05
YDR233C	Sbay_2.399	8611.87	0.24394	0.198716	1.22758	0.219604	0.360139
YJL184W	Sbay_6.264	464.319	-0.10434	0.263857	-0.395441	0.692517	0.802948
YER025W	Sbay_5.12	9031.05	0.464968	0.298037	1.5601	0.118735	0.23161
YDR527W	Sbay_2.709	1314.42	0.109887	0.342264	0.321061	0.748164	0.845687
YKL146W	Sbay_11.79	1367.16	0.276062	0.233238	1.18361	0.236568	0.379992
YKL139W	Sbay_11.86	831.32	0.659908	0.343345	1.92199	0.0546064	0.12844
YCR059C	Sbay_3.94	728.408	-0.800023	0.321744	-2.48652	0.0128999	0.0417653
YIL036W	Sbay_9.164	1422.28	-0.881467	0.284765	-3.09542	0.00196536	0.00910891
YDL197C	Sbay_4.51	690.172	-1.00881	0.270527	-3.72905	0.0001922	0.00128556
YER078C	Sbay_5.191	1172.85	0.195037	0.321814	0.606055	0.544478	0.683834
YER130C	Sbay_5.251	2222.66	2.16727	0.691786	3.13286	0.0017311	0.00820915
YDR115W	Sbay_2.274	1356.34	-0.0699354	0.269229	-0.259762	0.795047	0.879844
YDR428C	Sbay_2.604	408.811	-0.70807	0.237634	-2.97967	0.00288559	0.012522
YIL077C	Sbay_9.12	717.261	-0.694437	0.337386	-2.05829	0.0395626	0.0994555
YGR071C	Sbay_7.354	519.557	-0.0372315	0.298638	-0.124671	0.900784	0.942093
YER165W	Sbay_5.299	20739.7	0.171988	0.309415	0.555849	0.578314	0.712671
YML038C	Sbay_13.121	1016.85	-0.628686	0.327987	-1.9168	0.0552628	0.12947
YCL059C	Sbay_3.153	3596.19	0.841355	0.430125	1.95607	0.0504566	0.120653
YJL181W	Sbay_6.262	410.614	-0.668224	0.393961	-1.69617	0.0898537	0.188482
YKR071C	Sbay_11.306	1650.87	0.732426	0.318267	2.30129	0.021375	0.0620038
YKR031C	Sbay_11.264	1012.37	-0.0643765	0.219881	-0.292778	0.769692	0.860567
YDR489W	Sbay_2.665	558.235	0.241842	0.356741	0.677919	0.497823	0.643985
YGR196C	Sbay_7.49	805.679	-0.0685943	0.219232	-0.312885	0.754368	0.85033
YNL101W	Sbay_14.238	1369.28	0.804337	0.273943	2.93615	0.00332318	0.0140213
YMR244W	Sbay_13.429	25.0337	0.786664	0.719544	1.09328	0.27427	0.421584
YMR091C	Sbay_13.268	1684.15	-0.334298	0.266502	-1.25439	0.2097	0.347954
YLR011W	Sbay_10.91	166.239	-0.934435	0.341205	-2.73864	0.00616946	0.0232963
YPR049C	Sbay_16.378	276.049	-1.04178	0.293782	-3.54611	0.000390966	0.00236176
YDL057W	Sbay_4.192	122.21	-0.224964	0.370685	-0.606886	0.543926	0.683307
YPR014C	Sbay_16.336	0.107325	0.223277	4.08047	0.0547183	0.956363	0.975527
YGR257C	Sbay_7.555	834.112	-0.601754	0.267162	-2.2524	0.0242972	0.0685112
YNL070W	Sbay_14.27	1055.14	0.726654	0.224553	3.236	0.00121218	0.00609269
YHR150W	Sbay_15.349	294.962	-2.01892	0.288072	-7.0084	2.41058e-12	8.54766e-11
YLR263W	Sbay_10.361	151.925	-0.529295	0.330821	-1.59995	0.10961	0.219357
YPL235W	Sbay_16.71	3898.48	1.01316	0.25224	4.01662	5.90377e-05	0.00046949
YDL008W	Sbay_4.239	423.983	-0.943489	0.216248	-4.36301	1.28288e-05	0.000122763
YBL050W	Sbay_2.68	2110.55	0.357254	0.215002	1.66163	0.0965861	0.198976
YJR086W	Sbay_12.174	3.44061	3.21346	1.4382	2.23437	0.0254589	0.070975
YGR237C	Sbay_7.529	2277.6	0.350128	0.583017	0.600546	0.548142	0.686604
YLR031W	Sbay_10.111	13.7357	2.07389	0.736847	2.81455	0.00488462	0.0191719
YDL159W	Sbay_4.87	601.22	0.0623483	0.258407	0.241279	0.809339	0.886719
YBL087C	Sbay_2.3	13701	-0.1401	0.279501	-0.501252	0.616194	0.744946
YJR014W	Sbay_12.99	2984.11	0.325143	0.229863	1.4145	0.157214	0.282897
YJL132W	Sbay_6.212	136.055	0.466776	0.341129	1.36833	0.17121	0.300867
YGL190C	Sbay_7.74	1799.41	0.302888	0.228645	1.32471	0.185267	0.320135
YBR110W	Sbay_4.357	745.415	-0.0620956	0.250437	-0.247949	0.804174	0.88466
YDR144C	Sbay_2.305	1599.07	1.21838	0.39908	3.05296	0.00226597	0.0102813
YOR180C	Sbay_8.236	100.575	-8.27038	1.08111	-7.64993	2.01093e-14	1.03075e-12
YPL018W	Sbay_16.3	213.302	-0.328902	0.381113	-0.863005	0.388135	0.541172
YGL018C	Sbay_7.261	380.321	-1.38444	0.25227	-5.48792	4.06684e-08	6.99469e-07
YMR075W	Sbay_13.252	864.571	0.0796181	0.195679	0.40688	0.684096	0.796283
YGR202C	Sbay_7.496	3513.94	-0.9199	0.299554	-3.0709	0.00213418	0.00975412
YKL120W	Sbay_11.104	1367.23	0.0316311	0.442338	0.0715088	0.942993	0.965751
YJR041C	Sbay_12.123	1239.42	1.53338	0.381678	4.01746	5.88301e-05	0.000469281
YKL175W	Sbay_11.48	1551.27	-0.250416	0.271645	-0.921852	0.356606	0.510974
YKR028W	Sbay_11.261	2748.01	-0.387548	0.254437	-1.52316	0.127719	0.243537
YFL046W	Sbay_6.7	508.075	-0.41763	0.271735	-1.5369	0.124318	0.238721
YDR379W	Sbay_2.552	1239.41	-0.341605	0.190849	-1.78992	0.073466	0.161982
YMR179W	Sbay_13.36	792.411	0.117001	0.584089	0.200314	0.841235	0.904293
YLR381W	Sbay_10.498	285.068	-0.924823	0.300002	-3.08273	0.00205114	0.00943891
YNL176C	Sbay_14.165	1331.07	0.144598	0.341579	0.423322	0.67206	0.787722
YHR169W	Sbay_15.369	1071.73	0.922741	0.664099	1.38946	0.164692	0.292689
YMR286W	Sbay_13.476	1085.16	-0.00519644	0.365995	-0.0141981	0.988672	0.993662
YDL175C	Sbay_4.72	691.831	0.795494	0.221236	3.59568	0.000323544	0.00200118
YHR104W	Sbay_15.3	2464.32	-0.7478	0.540547	-1.38341	0.166538	0.294859
YDR447C	Sbay_2.622	18109.7	0.878623	0.323068	2.71962	0.00653562	0.0243242
YGL009C	Sbay_7.272	4676.65	-1.18048	0.341159	-3.4602	0.000539767	0.00307412
YKL168C	Sbay_11.54	591.009	-0.782122	0.433783	-1.80303	0.0713842	0.15857
YBL042C	Sbay_2.75	992.797	-3.029	0.30309	-9.99375	1.62321e-23	2.62605e-21
YDL102W	Sbay_4.144	887.584	-0.122692	0.375442	-0.326794	0.743824	0.842436
YLR237W	Sbay_10.332	6584.5	1.24439	0.575462	2.16243	0.0305852	0.0819139
YJR009C	Sbay_12.93	107571	-2.47251	0.322453	-7.66779	1.74979e-14	9.15016e-13
YER092W	Sbay_5.21	763.496	0.24136	0.207521	1.16306	0.244804	0.389594
YIL121W	Sbay_9.71	102.015	3.02823	0.403789	7.49954	6.40419e-14	2.98689e-12
YLR214W	Sbay_10.308	287.848	-0.658513	0.470592	-1.39933	0.161714	0.288887
YDL160C-A	Sbay_4.84	126.061	1.22272	0.283839	4.30781	1.6488e-05	0.000152699
YPL021W	Sbay_16.297	1.58212	-0.958982	2.04942	-0.46793	0.639835	0.764288
YIR010W	Sbay_9.221	606.55	-0.0310917	0.265481	-0.117115	0.906769	0.946092
YDR331W	Sbay_2.501	937.949	0.466162	0.266085	1.75193	0.0797853	0.171746
YNL298W	Sbay_14.42	1285.96	0.0945188	0.41484	0.227844	0.819767	0.891924
YLR234W	Sbay_10.33	150.865	-1.00586	0.392775	-2.5609	0.0104401	0.0352566
YML056C	Sbay_13.103	17991.4	1.04896	0.413398	2.53741	0.0111676	0.037132
YKR044W	Sbay_11.279	335.061	1.0506	0.242483	4.33267	1.47313e-05	0.000138159
YJL127C	Sbay_6.206	447.043	-0.535608	0.202811	-2.64092	0.00826804	0.0293578
YGL029W	Sbay_7.249	1753.2	0.898418	0.569725	1.57693	0.114811	0.226515
YFL004W	Sbay_6.55	1973.86	0.198048	0.209894	0.943564	0.345392	0.498494
YKL149C	Sbay_11.77	669.703	1.63991	0.258104	6.3537	2.10195e-10	5.55193e-09
YGL183C	Sbay_7.8	19.7329	-1.99287	0.963289	-2.06882	0.038563	0.0980552
YER139C	Sbay_5.267	440.632	-0.0414449	0.295833	-0.140096	0.888584	0.934051
YDL128W	Sbay_4.117	1569.53	1.50195	0.262058	5.73138	9.96184e-09	1.93155e-07
YLR433C	Sbay_10.55	784.398	1.46958	0.26001	5.65203	1.58568e-08	2.98511e-07
YMR068W	Sbay_13.243	300.736	0.0146973	0.393393	0.0373603	0.970198	0.983496
YPL098C	Sbay_16.213	870.525	-0.251082	0.347819	-0.721876	0.470371	0.619305
YMR153W	Sbay_13.331	980.786	-0.0119212	0.252404	-0.0472306	0.962329	0.979156
YGR239C	Sbay_7.531	243.543	1.00343	0.423384	2.37003	0.0177867	0.053912
YIR015W	Sbay_9.226	332.075	-0.43379	0.346201	-1.253	0.210206	0.348346
YDL040C	Sbay_4.211	3844.64	0.690676	0.209371	3.29882	0.000970924	0.00505173
YPL096W	Sbay_16.216	571.648	-0.371998	0.261222	-1.42407	0.154426	0.280317
YER032W	Sbay_5.129	522.555	-0.301702	0.273567	-1.10284	0.270095	0.417222
YJR070C	Sbay_12.16	6637.37	0.118324	0.531076	0.222801	0.823691	0.894163
YKL185W	Sbay_11.39	1404.97	-0.504394	0.429958	-1.17312	0.240746	0.384674
YDL097C	Sbay_4.149	4178.95	0.0128187	0.303483	0.0422385	0.966309	0.981475
YPR003C	Sbay_16.322	397.473	0.0597088	0.274635	0.217412	0.827887	0.897108
YGL005C	Sbay_7.277	593.183	0.0697405	0.364757	0.191197	0.848371	0.908987
YGR262C	Sbay_7.56	832.741	-0.496341	0.257798	-1.92531	0.054191	0.127637
YPL160W	Sbay_16.15	6711.52	0.377267	0.307783	1.22576	0.22029	0.361014
YIR024C	Sbay_9.24	352.657	-0.580204	0.325115	-1.78461	0.0743239	0.162971
YMR133W	Sbay_13.313	7.03026	-0.154137	0.961641	-0.160285	0.872657	0.924252
YOL016C	Sbay_15.155	9493.17	-1.45232	0.875396	-1.65905	0.0971063	0.199846
YDR202C	Sbay_2.369	656.642	-0.250583	0.333893	-0.750488	0.452961	0.603287
YJL052W	Sbay_6.127	8913.79	-1.38487	1.7094	-0.810149	0.417855	0.570445
YMR029C	Sbay_13.197	1023.29	-1.13887	0.320135	-3.55747	0.000374443	0.00227523
YBR066C	Sbay_4.305	867.071	0.472993	0.379818	1.24531	0.213016	0.352328
YLR104W	Sbay_10.189	636.017	0.915847	0.26138	3.50389	0.000458519	0.00270359
YKL159C	Sbay_11.67	392.908	-0.459238	0.614624	-0.747186	0.454952	0.605005
YGR215W	Sbay_7.509	780.772	-0.522736	0.349672	-1.49493	0.134932	0.253003
YDR253C	Sbay_2.419	188.777	1.91244	0.540995	3.53505	0.000407702	0.00243165
YDR059C	Sbay_2.218	341.983	-0.0680179	0.332492	-0.20457	0.837908	0.902887
YOR335C	Sbay_8.385	7504.2	0.273995	0.300855	0.910721	0.362442	0.51662
YDR368W	Sbay_2.54	2045.11	0.45785	0.28931	1.58256	0.113522	0.224571
YHR192W	Sbay_15.395	689.083	0.350214	0.208964	1.67595	0.0937472	0.194889
YCR082W	Sbay_3.119	430.88	-0.114088	0.275683	-0.413837	0.678993	0.792592
YNL085W	Sbay_14.254	2681.12	0.990277	0.290104	3.41353	0.000641277	0.00354689
YDR300C	Sbay_2.466	1217.02	-0.234975	0.25867	-0.908395	0.363669	0.517799
YJL158C	Sbay_11.63	5221.85	-4.48499	0.531918	-8.43174	3.40563e-17	2.55521e-15
YGL087C	Sbay_7.182	900.864	-0.322859	0.325226	-0.992721	0.320846	0.472818
YNL301C	Sbay_14.38	8562.49	0.973582	0.415373	2.34387	0.0190847	0.0567497
YPL052W	Sbay_16.263	352.751	1.47146	0.364862	4.03291	5.50905e-05	0.000442176
YIL003W	Sbay_9.204	383.852	0.0416774	0.449777	0.0926622	0.926172	0.956498
YPR080W	Sbay_16.409	47718.4	0.854148	0.272672	3.13251	0.00173317	0.00820915
YBR245C	Sbay_4.505	2349.19	0.562391	0.224797	2.50177	0.0123573	0.0402604
YPL155C	Sbay_16.155	753.975	-0.497534	0.301277	-1.65142	0.0986537	0.20243
YBR163W	Sbay_4.415	731.972	0.450064	0.242263	1.85775	0.0632045	0.143955
YDR465C	Sbay_2.641	1661.25	0.0502602	0.5307	0.0947054	0.924549	0.956128
YLR276C	Sbay_10.374	3449.31	1.2937	0.522511	2.47594	0.0132886	0.042863
YKL186C	Sbay_11.38	1298.24	0.52495	0.217571	2.41278	0.0158314	0.049373
YPL084W	Sbay_16.228	1532.68	-0.499595	0.239112	-2.08937	0.0366741	0.0941774
YDL222C	Sbay_4.22	206.21	0.548411	0.715975	0.765965	0.443697	0.594621
YKL079W	Sbay_11.145	739.762	-0.10173	0.278041	-0.365882	0.714453	0.819571
YFR044C	Sbay_12.13	6846.04	-0.180255	0.193637	-0.930891	0.35191	0.506207
YBR210W	Sbay_4.468	309.151	0.154021	0.268731	0.573142	0.566548	0.702688
YPL103C	Sbay_16.209	1092	0.340601	0.220581	1.54411	0.122562	0.23649
YIL103W	Sbay_9.92	1044.34	1.58786	0.440749	3.60264	0.000314997	0.00196002
YBR269C	Sbay_4.53	551.483	-0.56767	0.277991	-2.04205	0.0411471	0.102294
YFR033C	Sbay_6.109	5954.96	-0.0380503	0.329046	-0.115638	0.907939	0.946268
YDR283C	Sbay_2.449	958.463	1.05659	0.205613	5.13875	2.76565e-07	3.98824e-06
YJR096W	Sbay_12.184	478.289	-3.07333	0.633895	-4.84832	1.24511e-06	1.5495e-05
YOR361C	Sbay_8.418	11202.9	0.553456	0.312576	1.77063	0.0766225	0.16653
YLR398C	Sbay_10.515	1405.85	-0.418643	0.192604	-2.1736	0.0297354	0.0800106
YBR192W	Sbay_4.446	1586.49	0.0683837	0.280785	0.243545	0.807583	0.886339
YNL188W	Sbay_14.154	344.597	0.0412072	0.426889	0.096529	0.9231	0.955778
YJR116W	Sbay_12.207	755.495	-0.328841	0.290235	-1.13302	0.257207	0.40316
YKL027W	Sbay_11.198	1289.99	0.0864807	0.275083	0.314381	0.753232	0.849626
YGR143W	Sbay_7.431	2030.87	1.01544	0.387478	2.62065	0.00877636	0.0308579
YER007C-A	Sbay_5.95	1980.54	0.0799716	0.223293	0.358146	0.720234	0.823566
YGR112W	Sbay_7.397	888.917	-0.586947	0.351141	-1.67154	0.094615	0.196007
YNR022C	Sbay_14.377	1216.11	-0.621238	0.274568	-2.2626	0.0236603	0.0670807
YGL229C	Sbay_7.3	228.381	-0.568294	0.574205	-0.989705	0.322318	0.474046
YOR130C	Sbay_8.182	526.384	-0.0412484	0.313657	-0.131508	0.895373	0.93795
YBR125C	Sbay_4.371	1009.53	0.300636	0.1899	1.58313	0.113392	0.224543
YDR409W	Sbay_2.586	617.44	-0.497606	0.288365	-1.72561	0.0844178	0.179774
YLR356W	Sbay_10.457	444.58	-0.713805	0.439371	-1.62461	0.104247	0.211251
YBR221C	Sbay_4.478	5164.62	-1.46622	0.24384	-6.01304	1.82071e-09	4.08044e-08
YAL005C	Sbay_1.63	12872.9	1.91426	0.818232	2.3395	0.0193094	0.0572207
YJL094C	Sbay_6.168	1361.35	0.321399	0.468262	0.686366	0.492483	0.639795
YGR074W	Sbay_7.356	1043.36	0.554028	0.258566	2.1427	0.0321374	0.0851026
YKL057C	Sbay_11.169	1399.58	0.625325	0.265747	2.35309	0.0186184	0.0558119
YGL098W	Sbay_7.168	769.327	0.275365	0.252621	1.09003	0.275699	0.422777
YJR056C	Sbay_12.144	425.649	0.555342	0.33008	1.68245	0.0924821	0.192979
YDR097C	Sbay_2.256	1366.85	-0.599222	0.323267	-1.85364	0.0637902	0.144906
YLR404W	Sbay_10.52	256.374	-0.0994853	0.257604	-0.386194	0.699353	0.808519
YJL121C	Sbay_6.2	2402.2	-0.00503972	0.247988	-0.0203225	0.983786	0.991032
YGR161C	Sbay_7.451	1714.85	-0.779032	0.554457	-1.40504	0.16001	0.286833
YGR186W	Sbay_7.479	2927.16	0.064483	0.206987	0.311532	0.755396	0.851001
YIR001C	Sbay_9.21	851.483	-0.327908	0.2785	-1.17741	0.239033	0.382881
YOR047C	Sbay_8.99	1213.31	-0.218201	0.385237	-0.566407	0.571117	0.707
YPL254W	Sbay_16.52	857.915	0.473115	0.242973	1.94719	0.0515123	0.122724
YDL213C	Sbay_4.34	2386.16	0.95385	0.510537	1.86833	0.0617167	0.141125
YIL132C	Sbay_9.57	106.863	-1.04101	0.309616	-3.36225	0.000773104	0.00416479
YPL246C	Sbay_16.61	1783.85	-0.453998	0.253095	-1.79378	0.0728477	0.160961
YIL145C	Sbay_9.44	2969.69	1.04203	0.246505	4.22722	2.36599e-05	0.000209023
YKL195W	Sbay_11.28	4326.53	-0.93826	0.287564	-3.26279	0.00110323	0.00566045
YGL216W	Sbay_7.44	548.107	0.0715915	0.225962	0.316829	0.751373	0.848203
YDR317W	Sbay_2.486	9.61115	-1.09276	0.793994	-1.37628	0.168736	0.297834
YFL031W	Sbay_6.27	4428.65	-0.456263	0.239914	-1.90178	0.0571996	0.132969
YDR478W	Sbay_2.652	317.143	0.366917	0.259664	1.41304	0.157643	0.283375
YHR064C	Sbay_15.253	11621.8	0.300971	0.340138	0.884847	0.376239	0.530011
YKL015W	Sbay_11.213	635.626	0.749195	0.379155	1.97596	0.0481593	0.116017
YKL197C	Sbay_11.25	343.691	-2.79775	0.264722	-10.5686	4.16625e-26	8.98696e-24
YMR020W	Sbay_13.187	1347.95	0.181217	0.511428	0.354334	0.723088	0.824784
YJR089W	Sbay_12.176	601.149	0.0664211	0.233632	0.284298	0.776182	0.865266
YJL145W	Sbay_6.225	1548.57	1.21624	0.274764	4.42648	9.57818e-06	9.57263e-05
YDR377W	Sbay_2.55	3227.81	0.541682	0.311213	1.74055	0.081762	0.175563
YIR007W	Sbay_9.218	374.742	-0.841369	0.365191	-2.30391	0.0212275	0.0616695
YJL201W	Sbay_6.281	532.119	0.0169206	0.32914	0.0514086	0.959	0.976638
YDR152W	Sbay_2.314	1996.77	0.417082	0.348272	1.19758	0.231082	0.373148
YLR153C	Sbay_10.252	16137.8	-0.356977	0.476659	-0.748914	0.453909	0.603929
YLR146W-A	Sbay_10.244	131.466	1.45887	0.314364	4.64069	3.4724e-06	3.89104e-05
YNL126W	Sbay_14.213	308.513	0.148037	0.351323	0.421369	0.673486	0.788653
YBR132C	Sbay_4.381	418.102	-0.0373013	0.475546	-0.0784389	0.937479	0.962389
YKL040C	Sbay_11.185	1253.31	0.63017	0.215237	2.92779	0.00341378	0.0142986
YPL192C	Sbay_16.114	13.8259	-0.00471495	1.04783	-0.00449972	0.99641	0.998725
YLR249W	Sbay_10.346	111821	0.377697	0.347556	1.08672	0.277159	0.424638
YNL004W	Sbay_14.344	3313.14	-0.46119	0.271353	-1.69959	0.089208	0.187431
YOR327C	Sbay_8.378	1636.37	-0.177302	0.207012	-0.856481	0.391732	0.544137
YIR025W	Sbay_9.241	250.734	-1.06617	0.271589	-3.92567	8.64873e-05	0.00065476
YKR053C	Sbay_11.287	530.6	3.23944	0.583494	5.55179	2.82755e-08	5.10042e-07
YOR378W	Sbay_8.435	60.1173	0.602238	0.535521	1.12458	0.260766	0.406499
YGL158W	Sbay_7.106	87.7098	1.77343	0.768498	2.30766	0.0210182	0.061233
YDR336W	Sbay_2.506	409.15	-0.277401	0.224801	-1.23398	0.21721	0.35744
YCR020C-A	Sbay_3.5	309.182	-0.0476027	0.257746	-0.184688	0.853474	0.911368
YMR230W	Sbay_13.414	10873.1	0.404879	0.345607	1.1715	0.241397	0.38522
YOL139C	Sbay_15.21	11935.5	0.644215	0.264437	2.43618	0.0148435	0.0470573
YNL067W-A	Sbay_14.273	0.532882	2.50391	3.98908	0.627693	0.530205	0.671118
YIL092W	Sbay_9.107	271.04	0.241167	0.339012	0.711383	0.476847	0.625605
YBR207W	Sbay_4.461	1113.36	-0.00474543	0.227906	-0.0208219	0.983388	0.991032
YPR133C	Sbay_16.46	2671.81	-0.0973481	0.226147	-0.430464	0.666858	0.784068
YPL222W	Sbay_16.84	332.853	-0.433883	0.38474	-1.12773	0.259434	0.405105
YOL073C	Sbay_15.92	575.707	-0.482433	0.281811	-1.7119	0.086915	0.184072
YLR321C	Sbay_10.417	1082.06	0.126373	0.217968	0.579778	0.562064	0.698466
YMR065W	Sbay_13.239	202.944	0.171176	0.385654	0.443858	0.657145	0.776401
YOR266W	Sbay_8.315	630.322	0.0681577	0.227847	0.299139	0.764834	0.857316
YPL203W	Sbay_16.104	1982.43	-0.0179472	0.47518	-0.0377693	0.969872	0.983496
YNR055C	Sbay_14.414	1846.43	0.409069	0.278801	1.46724	0.14231	0.262933
YDR532C	Sbay_2.714	352.765	0.0710531	0.292489	0.242926	0.808063	0.886379
YHL040C	Sbay_8.12	170.645	-1.2513	0.352844	-3.54633	0.000390644	0.00236176
YGR052W	Sbay_7.334	2172.92	1.28463	1.52123	0.844468	0.398408	0.551634
YCL012C	Sbay_3.7	293.244	0.690155	0.316567	2.18013	0.0292482	0.0791107
YDR184C	Sbay_2.353	637.952	0.990914	0.616667	1.60689	0.108079	0.217207
YNR011C	Sbay_14.364	651.413	-0.169955	0.395182	-0.430068	0.667147	0.784068
YNL167C	Sbay_14.171	1532.7	-0.231468	0.201859	-1.14668	0.251513	0.397098
YKL210W	Sbay_11.1	5599.44	-0.356638	0.287747	-1.23941	0.215193	0.355246
YNL221C	Sbay_14.121	1777.94	0.622625	0.451219	1.37987	0.167625	0.296345
YLR194C	Sbay_10.29	3309.79	-0.657512	0.51408	-1.27901	0.200895	0.337782
YOR278W	Sbay_8.326	636.084	1.15976	0.298136	3.89003	0.000100233	0.000743416
YER146W	Sbay_5.274	888.191	-0.578542	0.251509	-2.30028	0.0214323	0.0621248
YOR365C	Sbay_8.422	11.0764	-0.200512	0.712427	-0.281449	0.778366	0.866581
YNR002C	Sbay_14.355	174.739	-1.19569	0.791077	-1.51147	0.130669	0.247884
YLR426W	Sbay_10.543	346.763	0.246587	0.28849	0.854751	0.392689	0.545027
YGL061C	Sbay_7.21	510.455	0.615814	0.266304	2.31245	0.0207531	0.0606657
YDR394W	Sbay_2.571	3850.24	-0.253654	0.272996	-0.929151	0.352811	0.50708
YKR102W	Sbay_11.34	807.717	2.65509	0.329932	8.04737	8.45911e-16	5.40652e-14
YNL173C	Sbay_14.167	1240.42	-1.68925	0.48509	-3.48235	0.000497039	0.00287184
YPR145W	Sbay_16.474	14754.6	-0.400067	0.44508	-0.898866	0.368724	0.522334
YDR399W	Sbay_2.576	6435.18	-0.484765	0.448816	-1.0801	0.280099	0.428003
YOR353C	Sbay_8.407	706.679	-0.239652	0.302697	-0.791724	0.428522	0.580044
YOR087W	Sbay_8.141	1569.78	1.57935	0.31676	4.98596	6.16551e-07	8.14256e-06
YLR186W	Sbay_10.282	2979.65	0.94389	0.420067	2.247	0.02464	0.0692516
YKL127W	Sbay_13.282	8449.76	2.42623	0.744723	3.2579	0.00112242	0.00571924
YHR159W	Sbay_15.358	419.816	-1.61334	0.28515	-5.65787	1.53261e-08	2.89574e-07
YPL132W	Sbay_16.178	856.666	-0.0920624	0.257104	-0.358074	0.720288	0.823566
YIL114C	Sbay_9.8	601.934	0.0339908	0.247287	0.137455	0.890671	0.935223
YPL100W	Sbay_16.211	959.693	-0.173703	0.25237	-0.688289	0.491271	0.639367
YGL234W	Sbay_7.25	25251.1	-1.58318	0.317496	-4.98644	6.15023e-07	8.14256e-06
YOL055C	Sbay_15.11	1429.9	-2.75718	0.401179	-6.87269	6.30025e-12	2.13179e-10
YPR093C	Sbay_16.42	219.624	-1.03543	0.299666	-3.45527	0.000549747	0.00312363
YJL089W	Sbay_6.161	24.9337	2.75692	0.603071	4.57146	4.84341e-06	5.13819e-05
YNL302C	Sbay_14.37	19712.9	-0.095072	0.268624	-0.353922	0.723397	0.824784
YOL082W	Sbay_15.84	1614.39	-1.11624	0.531656	-2.09955	0.0357683	0.0924475
YAL029C	Sbay_1.37	1883.72	0.188383	0.21983	0.85695	0.391472	0.54413
YJL052C-A	Sbay_6.128	0.354971	1.42367	3.99377	0.356474	0.721485	0.82386
YKL112W	Sbay_11.112	1540.99	0.928911	0.31505	2.94846	0.00319364	0.0135702
YOR148C	Sbay_8.199	363.804	0.0785615	0.27429	0.286418	0.774558	0.8642
YNL108C	Sbay_14.23	883.414	0.057928	0.241561	0.239807	0.81048	0.887142
YDR421W	Sbay_2.598	348.748	-0.751519	0.338566	-2.21971	0.0264383	0.0730759
YLR226W	Sbay_10.32	509.843	0.359518	0.370921	0.969257	0.332417	0.485588
YHL035C	Sbay_8.16	408.685	0.762901	0.422098	1.8074	0.0706997	0.157357
YMR301C	Sbay_13.491	983.464	-0.272968	0.247548	-1.10269	0.270163	0.417222
YGL171W	Sbay_7.92	2569.13	1.54121	0.435825	3.5363	0.000405771	0.00242292
YDR294C	Sbay_2.46	1885.99	0.275825	0.305239	0.903636	0.366189	0.519724
YFR002W	Sbay_6.65	2128.27	0.614848	0.206199	2.98182	0.00286537	0.0124834
YBR267W	Sbay_4.528	2744.17	1.39218	0.644454	2.16025	0.0307536	0.0822798
YBR285W	Sbay_4.545	70.0054	-2.19202	0.684066	-3.2044	0.00135346	0.00666683
YGR161W-C	Sbay_7.452	247.16	-0.474194	0.482009	-0.983786	0.325221	0.478043
YPR194C	Sbay_16.526	27.1611	-3.6387	0.895577	-4.06297	4.84525e-05	0.000395644
YGR089W	Sbay_7.371	1115.19	-0.229779	0.237401	-0.967895	0.333097	0.486032
YBL029W	Sbay_2.91	989.813	1.63557	0.635004	2.57568	0.0100043	0.0341639
YDR325W	Sbay_2.496	703.555	0.80327	0.285083	2.81767	0.00483733	0.019044
YBR181C	Sbay_4.432	14853.9	-1.47857	0.301406	-4.90557	9.31578e-07	1.18788e-05
YFR022W	Sbay_6.94	222.188	-0.794833	0.644901	-1.23249	0.217766	0.358011
YNL131W	Sbay_14.208	3175.65	-0.118989	0.194531	-0.61167	0.540756	0.680315
YEL020W-A	Sbay_5.69	2646.71	-0.224247	0.285789	-0.784662	0.432652	0.583595
YNL124W	Sbay_14.216	1672.56	0.985801	0.622816	1.58281	0.113464	0.224543
YJL073W	Sbay_6.148	641.151	0.132451	0.221493	0.597991	0.549846	0.6878
YBL005W	Sbay_2.121	347.353	-0.432095	0.271498	-1.59152	0.111493	0.221573
YOR078W	Sbay_8.127	1382.1	0.61159	0.533877	1.14556	0.251976	0.39746
YNL048W	Sbay_14.292	1152.5	0.618993	0.271005	2.28407	0.0223675	0.0642245
YOL125W	Sbay_15.35	1061.04	0.622179	0.354531	1.75493	0.0792705	0.170922
YLR371W	Sbay_10.487	1349.67	0.160042	0.208007	0.769409	0.44165	0.59326
YDL196W	Sbay_4.52	3.02017	-0.666111	1.4095	-0.472587	0.636508	0.761016
YNL327W	Sbay_14.14	3653.99	-0.939523	0.51385	-1.8284	0.0674894	0.151712
YLR130C	Sbay_10.223	2776.19	-1.00456	0.439881	-2.2837	0.0223889	0.0642503
YER022W	Sbay_5.117	1181.82	0.933714	0.181267	5.15103	2.5906e-07	3.76729e-06
YBR057C	Sbay_4.294	979.762	-0.300614	0.223898	-1.34264	0.179388	0.312166
YNR059W	Sbay_14.418	1116.03	-1.04297	0.453509	-2.29978	0.0214607	0.0621723
YDR041W	Sbay_2.198	1903.5	0.186938	0.245519	0.7614	0.446418	0.59734
YGL047W	Sbay_7.228	359.745	-1.07181	0.331532	-3.2329	0.00122542	0.00612945
YOL114C	Sbay_15.45	102.51	1.11164	0.450769	2.46609	0.0136597	0.0438143
YKR070W	Sbay_11.305	715.807	-1.5051	0.262471	-5.73436	9.78802e-09	1.90498e-07
YNL059C	Sbay_14.281	1731.24	-0.382898	0.213336	-1.79481	0.0726842	0.160737
YMR205C	Sbay_13.387	20734.3	0.131093	0.340041	0.385521	0.699852	0.808554
YIL094C	Sbay_9.105	3981.95	-1.63509	0.266455	-6.13646	8.43826e-10	2.04135e-08
YNL183C	Sbay_14.158	1176.9	-0.354427	0.275306	-1.2874	0.197957	0.334472
YCR005C	Sbay_3.25	5556.89	-0.123776	0.654619	-0.189081	0.850029	0.909646
YJL185C	Sbay_6.265	87.65	0.0691406	0.349625	0.197757	0.843236	0.905503
YER164W	Sbay_5.298	2231.34	-0.311196	0.193798	-1.60577	0.108325	0.217549
YBL101C	Sbay_2.16	1861.49	-0.3916	0.347592	-1.12661	0.259907	0.405528
YNL237W	Sbay_14.107	72.2013	-0.0917978	0.540321	-0.169895	0.865093	0.919568
YML017W	Sbay_13.142	1566.84	1.50831	0.168599	8.94614	3.68115e-19	3.52913e-17
YIL016W	Sbay_9.185	897.19	0.0961981	0.269266	0.357261	0.720897	0.823566
YLR032W	Sbay_10.112	853.731	-0.281341	0.367449	-0.765662	0.443878	0.594709
YOL047C	Sbay_15.123	12.7223	3.50989	0.877246	4.00104	6.30655e-05	0.000497373
YPR141C	Sbay_16.469	351.076	-0.266808	0.275442	-0.968653	0.332719	0.485706
YPL011C	Sbay_16.307	770.137	0.241356	0.332974	0.724848	0.468545	0.617845
YBL051C	Sbay_2.67	2796.42	0.959693	0.26851	3.57414	0.000351376	0.0021553
YGR281W	Sbay_7.577	2530.7	1.32555	0.31465	4.21277	2.52253e-05	0.000220967
YDL185C-A	Sbay_4.62	0.127925	-0.310145	4.08047	-0.076007	0.939414	0.963229
YLR089C	Sbay_10.173	5193.58	-1.3763	0.367503	-3.745	0.000180397	0.0012224
YPL161C	Sbay_16.149	582.698	1.15049	0.212582	5.41199	6.23298e-08	1.01792e-06
YMR081C	Sbay_13.26	1569.09	-0.542641	1.44495	-0.375543	0.707257	0.814393
YPR015C	Sbay_16.338	54.2399	-3.07522	0.511892	-6.00757	1.8833e-09	4.20251e-08
YMR022W	Sbay_13.189	932.007	-1.40653	0.243446	-5.7776	7.57716e-09	1.49152e-07
YDR488C	Sbay_2.664	287.625	-1.86994	0.273628	-6.83389	8.26417e-12	2.70782e-10
YNL115C	Sbay_14.224	1050.97	0.310489	0.408681	0.759735	0.447413	0.598053
YGR236C	Sbay_7.528	14.3933	-0.802957	0.790479	-1.01579	0.309732	0.460373
YOL021C	Sbay_15.147	3976.65	0.953218	0.371573	2.56536	0.0103068	0.0350352
YGR256W	Sbay_7.554	298.629	2.80878	0.634776	4.42483	9.65199e-06	9.62782e-05
YEL042W	Sbay_5.27	2604.15	0.532627	0.300357	1.77331	0.0761769	0.16577
YLR113W	Sbay_10.202	5298.73	-0.278498	0.230962	-1.20582	0.227888	0.370068
YBL027W	Sbay_2.93	39671.8	1.04898	0.300508	3.4907	0.00048175	0.00281492
YHL013C	Sbay_8.39	626.918	-0.450809	0.276162	-1.63241	0.102593	0.208612
YOL060C	Sbay_15.105	2386.44	0.214485	0.244124	0.87859	0.379624	0.532894
YML129C	Sbay_13.13	1139.01	-1.00678	0.277844	-3.62356	0.00029058	0.00183009
YGR009C	Sbay_7.292	1333.49	-0.00462226	0.234605	-0.0197023	0.984281	0.991032
YNL208W	Sbay_14.135	11991.5	-2.41319	0.62768	-3.84461	0.000120743	0.000874245
YMR185W	Sbay_13.366	511.313	1.55475	0.242407	6.41379	1.41944e-10	3.84735e-09
YCL005W	Sbay_3.14	496.15	0.828881	0.212423	3.90203	9.53911e-05	0.00071571
YGL105W	Sbay_7.162	9455.35	-0.0441929	0.249883	-0.176854	0.859623	0.915755
YBR097W	Sbay_4.344	422.556	-0.0873957	0.354315	-0.246661	0.805171	0.885144
YLR014C	Sbay_10.94	396.277	0.99389	0.546464	1.81877	0.068947	0.154385
YDL076C	Sbay_4.172	791.325	-0.72327	0.388358	-1.86238	0.0625496	0.142652
YOR137C	Sbay_8.189	1306.16	1.18107	0.550942	2.14373	0.0320548	0.0850143
YDR120C	Sbay_2.281	1988.42	0.743566	0.480771	1.54661	0.121957	0.235846
YER126C	Sbay_5.247	4936.44	1.19582	0.50018	2.39078	0.0168128	0.051625
YPR186C	Sbay_16.518	503.309	0.489828	0.381013	1.28559	0.198586	0.335206
YOR113W	Sbay_8.166	578.91	-2.40802	0.28484	-8.45394	2.81639e-17	2.17619e-15
YGR194C	Sbay_7.488	1176.65	-2.01996	0.699191	-2.88899	0.0038648	0.015793
YDR486C	Sbay_2.66	847.371	-0.583758	0.192561	-3.03155	0.002433	0.0108396
YJL192C	Sbay_6.272	1494.15	-0.263967	0.29261	-0.902113	0.366997	0.520533
YHR117W	Sbay_15.314	1991.18	0.720744	0.214523	3.35975	0.000780143	0.00418528
YBR040W	Sbay_4.272	9.37525	2.53535	1.06725	2.37558	0.0175212	0.0532006
YOL130W	Sbay_15.29	1657.38	-1.01481	0.238895	-4.24795	2.15738e-05	0.000192565
YDR030C	Sbay_2.181	178.853	0.623473	0.451363	1.38131	0.167183	0.295799
YOR014W	Sbay_15.191	1883.83	-0.140167	0.352289	-0.397874	0.690723	0.801406
YOR238W	Sbay_8.288	445.448	-0.405694	0.258844	-1.56733	0.117037	0.230031
YNL325C	Sbay_14.16	297.326	-1.0051	0.22997	-4.37058	1.23918e-05	0.000119243
YPL274W	Sbay_16.31	1866.83	1.18939	0.514812	2.31035	0.020869	0.060892
YNL257C	Sbay_14.85	764.28	0.0926746	0.388989	0.238245	0.811691	0.887648
YBL047C	Sbay_2.7	4655.14	-0.254736	0.296947	-0.857851	0.390975	0.543814
YNL293W	Sbay_14.46	684.166	-0.551529	0.227843	-2.42066	0.0154925	0.04855
YEL051W	Sbay_5.18	4734.57	-0.122197	0.208363	-0.586459	0.557567	0.694326
YCR045C	Sbay_3.84	11.2844	-0.50492	0.73444	-0.68749	0.491774	0.639367
YLL023C	Sbay_10.51	1606.16	0.201797	0.30755	0.656142	0.511732	0.65478
YKL203C	Sbay_11.2	860.411	-0.0930757	0.252666	-0.368374	0.712594	0.817983
YOL004W	Sbay_15.171	2548.64	-0.394617	0.185164	-2.13118	0.0330746	0.0870499
YOR275C	Sbay_8.324	717.489	-1.05138	0.280699	-3.74559	0.000179969	0.00122235
YPL209C	Sbay_16.97	147.807	0.547443	0.448311	1.22112	0.222039	0.363464
YGR014W	Sbay_7.296	2152.08	1.22852	0.397058	3.09405	0.00197447	0.00914297
YOR005C	Sbay_15.18	517.563	-0.939371	0.291236	-3.22546	0.00125771	0.00626675
YGL050W	Sbay_7.224	920.71	-0.501793	0.228664	-2.19445	0.0282027	0.0769284
YNL181W	Sbay_14.16	1019.97	-0.023647	0.231076	-0.102335	0.918491	0.953103
YER179W	Sbay_5.315	26.7055	-0.436696	0.477579	-0.914396	0.360509	0.514998
YDL036C	Sbay_4.215	724.585	0.0311147	0.251622	0.123656	0.901587	0.942362
YMR032W	Sbay_13.201	819.131	-0.389652	0.44455	-0.876509	0.380754	0.533391
YMR150C	Sbay_13.329	447.432	-0.592356	0.382772	-1.54754	0.121732	0.23568
YFL007W	Sbay_6.53	1649.92	0.0215827	0.206584	0.104474	0.916793	0.952295
YML059C	Sbay_13.98	1090.21	0.0756801	0.293016	0.25828	0.796191	0.879844
YDL129W	Sbay_4.116	518.378	0.731567	0.426749	1.71428	0.0864776	0.183331
YDR063W	Sbay_2.222	1218.56	-0.897838	0.396149	-2.26642	0.0234259	0.0666117
YKR045C	Sbay_11.28	233.654	-1.81914	0.341896	-5.32073	1.03352e-07	1.63126e-06
YLR388W	Sbay_10.505	7900.84	0.292757	0.369825	0.791611	0.428587	0.580044
YGR238C	Sbay_7.53	753.442	0.597179	0.355422	1.6802	0.0929192	0.193578
YCR012W	Sbay_3.38	140005	-0.828972	0.380068	-2.18111	0.0291749	0.078995
YML121W	Sbay_13.22	1224.26	0.409209	0.231646	1.76653	0.0773066	0.167595
YER035W	Sbay_5.133	665.344	-0.643492	0.450799	-1.42745	0.153451	0.279074
YDR201W	Sbay_2.368	335.86	-0.116422	0.242349	-0.480391	0.630949	0.755767
YOR065W	Sbay_8.115	10023.3	0.967764	0.404973	2.3897	0.0168622	0.0516544
YDR254W	Sbay_2.42	273.985	0.296319	0.430408	0.688461	0.491162	0.639367
YPR128C	Sbay_16.455	1200.9	1.32242	0.218312	6.05749	1.38263e-09	3.1672e-08
YGR263C	Sbay_7.561	429.051	1.39615	0.25164	5.54821	2.88611e-08	5.18799e-07
YKL156W	Sbay_11.7	7879.08	0.215848	0.295855	0.729574	0.465651	0.614968
YMR310C	Sbay_13.503	1336.06	1.55585	0.426958	3.64403	0.0002684	0.00169866
YHR191C	Sbay_15.394	220.585	-0.155594	0.312957	-0.497173	0.619067	0.745724
YDL110C	Sbay_4.136	2813.64	-0.382032	0.72058	-0.530173	0.595992	0.728273
YDL098C	Sbay_4.148	242.585	-0.342597	0.299111	-1.14538	0.25205	0.39746
YDR301W	Sbay_2.467	1094.09	0.232249	0.239796	0.96853	0.33278	0.485706
YJL053W	Sbay_6.129	1078.49	-0.648711	0.307123	-2.11222	0.0346678	0.0903701
YPR104C	Sbay_16.431	932.326	0.463715	0.355408	1.30474	0.191982	0.328559
YMR069W	Sbay_13.244	45.2095	-0.240946	0.681355	-0.353627	0.723618	0.824784
YPL129W	Sbay_16.181	2283.8	0.602844	0.198191	3.04174	0.00235217	0.0105339
YOR245C	Sbay_8.295	720.868	0.657322	0.38336	1.71463	0.0864122	0.183268
YGR214W	Sbay_7.508	25000.8	-0.238457	0.27214	-0.87623	0.380905	0.533391
YPR151C	Sbay_16.479	707.179	0.87164	1.40955	0.618383	0.536323	0.676303
YOR283W	Sbay_8.331	1169.94	0.118839	0.278981	0.425977	0.670124	0.786496
YPR002W	Sbay_16.32	242.048	-1.5475	0.955772	-1.61911	NA	NA
YGL006W	Sbay_7.276	2978.16	-0.849134	0.592307	-1.4336	0.151685	0.276851
YPL006W	Sbay_16.312	801.146	-0.69695	0.34333	-2.02997	0.0423597	0.104626
YOR293W	Sbay_8.342	27627	-0.166885	0.258045	-0.646728	0.517808	0.660432
YKR005C	Sbay_11.236	211.857	1.71901	0.313621	5.48115	4.22558e-08	7.24365e-07
YCR083W	Sbay_3.12	397.921	-0.573659	0.357557	-1.60438	0.10863	0.218059
YKR067W	Sbay_11.302	1246.53	0.007643	0.44158	0.0173083	0.986191	0.991939
YMR143W	Sbay_13.322	19416.6	0.0432065	0.299762	0.144136	0.885393	0.931642
YER084W	Sbay_5.197	103.779	1.50985	0.60407	2.49946	0.0124382	0.0404476
YML028W	Sbay_13.131	20971.1	0.134779	0.3492	0.385966	0.699522	0.808534
YCR063W	Sbay_3.102	174.034	0.700426	0.365368	1.91704	0.0552323	0.12947
YLL001W	Sbay_10.75	1713.98	0.0945351	0.168148	0.562214	0.57397	0.709794
YOR168W	Sbay_8.223	6150.06	0.48142	0.306953	1.56838	0.116792	0.229724
YDR052C	Sbay_2.21	1590.09	-0.210357	0.233312	-0.901611	0.367263	0.520767
YHL006C	Sbay_8.48	107.42	-0.352389	0.28636	-1.23058	0.218481	0.358729
YMR043W	Sbay_13.213	1907.49	-0.0132909	0.265626	-0.0500363	0.960093	0.977272
YPR173C	Sbay_16.506	2928.23	-0.0916159	0.238421	-0.384261	0.700785	0.809272
YGR249W	Sbay_7.544	2853.98	1.76233	0.892635	1.97431	0.048347	0.116307
YCL047C	Sbay_3.166	343.103	-0.146279	0.272283	-0.537233	0.591106	0.723784
YJL031C	Sbay_12.49	691.343	-0.402109	0.367184	-1.09512	0.273466	0.420973
YML077W	Sbay_13.75	518.705	0.465417	0.297595	1.56393	0.117835	0.230856
YER068W	Sbay_5.18	1626.68	0.147743	0.250823	0.589033	0.555839	0.692558
YER013W	Sbay_5.103	573.752	-0.21363	0.300216	-0.711588	0.47672	0.625596
YDR223W	Sbay_2.39	117.589	-2.18229	0.466222	-4.68081	2.85742e-06	3.28001e-05
YMR269W	Sbay_13.453	735.968	0.148916	0.513234	0.290153	0.771699	0.862472
YKL053C-A	Sbay_11.173	848.578	-0.370109	0.258195	-1.43345	0.15173	0.276851
YGL122C	Sbay_7.146	2527	0.81969	0.279703	2.93057	0.00338342	0.0142175
YDL021W	Sbay_4.227	1262.32	1.32138	0.902062	1.46484	0.142964	0.263742
YLR143W	Sbay_10.239	1256.74	0.870326	0.238985	3.64175	0.000270786	0.00171167
YLR043C	Sbay_10.127	4103.34	-0.625954	0.240444	-2.60332	0.00923245	0.0320781
YJL008C	Sbay_12.71	4363.2	0.229436	0.206526	1.11093	0.266599	0.413847
YDL018C	Sbay_4.231	541.723	-0.161477	0.303546	-0.531968	0.594748	0.727287
YPL176C	Sbay_16.133	1120.17	-0.508043	0.233065	-2.17983	0.0292701	0.0791285
YLL042C	Sbay_10.27	51.8624	0.565163	0.370428	1.5257	0.127084	0.242593
YML060W	Sbay_13.97	527.772	0.597118	0.477785	1.24976	0.211386	0.349855
YJR062C	Sbay_12.151	559.983	-0.771325	0.24111	-3.19906	0.00137876	0.0067786
YBR239C	Sbay_4.498	558.909	1.02485	0.355381	2.88381	0.00392896	0.0160033
YBR035C	Sbay_4.267	2095.45	-0.436848	0.279059	-1.56543	0.117482	0.23038
YPR160W	Sbay_16.49	5045.94	-1.48672	0.750268	-1.98159	0.0475257	0.114865
YMR191W	Sbay_13.372	670.751	0.325262	0.248965	1.30646	0.191398	0.327667
YBL060W	Sbay_2.56	1686.7	3.03374	0.238959	12.6956	6.25299e-37	2.69764e-34
YML035C	Sbay_13.124	1998.62	-0.22367	0.194948	-1.14733	0.251246	0.396918
YNL277W	Sbay_14.66	1722.97	4.56957	1.26135	3.62275	0.000291489	0.00183359
YLR154C	Sbay_10.253	446.795	-0.37239	0.403946	-0.921881	0.356591	0.510974
YCL010C	Sbay_3.9	812.963	-0.80724	0.228103	-3.53892	0.000401769	0.00240736
YDL136W	Sbay_4.108	9688.37	-0.0330574	0.315959	-0.104626	0.916673	0.952295
YNL144C	Sbay_14.195	1081.97	-0.71348	0.907208	-0.786457	0.4316	0.582631
YBR019C	Sbay_2.148	64.516	4.50249	0.594325	7.5758	3.56935e-14	1.69528e-12
YPR171W	Sbay_16.504	679.795	-1.21745	0.344	-3.5391	0.000401488	0.00240736
YKL056C	Sbay_11.17	34781.9	0.305363	0.247537	1.2336	0.21735	0.35744
YAL060W	Sbay_1.7	10089.8	-1.74338	0.425439	-4.09783	4.17034e-05	0.000348845
YKL065W-A	Sbay_11.159	19.9818	0.291902	0.634942	0.45973	0.64571	0.768469
YFL025C	Sbay_6.33	567.458	0.628919	0.260084	2.41814	0.0156001	0.0487985
YKL009W	Sbay_11.219	6453.51	1.34032	0.474834	2.82271	0.00476203	0.0188048
YIL144W	Sbay_9.45	726.548	-0.0772926	0.234128	-0.33013	0.741302	0.840131
YPL270W	Sbay_16.35	1181.73	-0.453294	0.211208	-2.1462	0.0318574	0.0846206
YOR124C	Sbay_8.176	1132.16	-1.2324	0.353745	-3.48387	0.000494228	0.00286199
YOR332W	Sbay_8.382	7844.03	-1.12963	0.204164	-5.53295	3.14898e-08	5.60216e-07
YKR056W	Sbay_11.29	1772.11	1.30614	0.434564	3.00563	0.00265031	0.0116474
YCL057C-A	Sbay_3.155	1189.53	-1.35714	0.236038	-5.7497	8.94044e-09	1.75321e-07
YJR057W	Sbay_12.146	660.658	-0.172654	0.195889	-0.881387	0.378108	0.531537
YKR098C	Sbay_11.335	259.404	-0.11981	0.323651	-0.370182	0.711247	0.816979
YHR164C	Sbay_15.363	364.936	-0.694587	0.26228	-2.64826	0.00809062	0.0288267
YKL150W	Sbay_11.76	8166.43	-1.13772	0.561175	-2.02738	0.0426236	0.10515
YIL133C	Sbay_9.56	18755.1	0.51881	0.334351	1.55169	0.120736	0.234365
YHR063C	Sbay_15.252	1289.01	-0.379817	0.235754	-1.61107	0.107164	0.215702
YJL200C	Sbay_6.28	2105.11	-2.00654	0.442758	-4.53191	5.84533e-06	6.06438e-05
YBR148W	Sbay_4.397	58.8476	1.02118	0.387285	2.63676	0.00837013	0.0296593
YGL211W	Sbay_7.5	1375.04	0.700712	0.333881	2.09868	0.0358447	0.0925988
YDR316W	Sbay_2.484	1322.59	0.0852188	0.308655	0.276097	0.782474	0.869982
YMR093W	Sbay_13.27	2621.9	1.58171	0.508957	3.10775	0.0018852	0.00880044
YPL033C	Sbay_16.283	5.48116	2.12428	1.05439	2.0147	0.0439363	0.107728
YPL113C	Sbay_16.196	645.314	3.69728	0.546591	6.76425	1.34e-11	4.25592e-10
YCR076C	Sbay_3.114	417.689	-0.840023	0.310362	-2.70659	0.00679786	0.0250481
YLR377C	Sbay_10.494	19.4896	-0.419507	0.90012	-0.466057	0.641175	0.765247
YNL107W	Sbay_14.231	461.144	-0.134193	0.240828	-0.557215	0.57738	0.712199
YIR036C	Sbay_9.252	664.365	-1.71644	0.316514	-5.42295	5.86237e-08	9.63476e-07
YIL009C-A	Sbay_9.195	277.221	0.391915	0.257383	1.52269	0.127835	0.243669
YBL063W	Sbay_2.54	351.661	-0.0944793	0.34897	-0.270738	0.786593	0.872924
YDL210W	Sbay_4.38	15.7175	2.04397	0.697615	2.92994	0.00339025	0.0142231
YDR479C	Sbay_2.653	709.801	-1.03983	0.378041	-2.75059	0.00594888	0.0225953
YAL059W	Sbay_1.8	1550.88	1.14071	0.637587	1.78911	0.0735975	0.162134
YMR033W	Sbay_13.202	1631.43	-0.172941	0.223853	-0.772566	0.439779	0.59136
YKL194C	Sbay_11.29	749.631	-1.07309	0.300804	-3.56739	0.00036055	0.00220374
YFR023W	Sbay_6.95	204.528	7.4085	0.647689	11.4384	2.68927e-30	7.73464e-28
YKL096W	Sbay_11.129	4945.86	-1.34747	0.458717	-2.93747	0.00330901	0.0139957
YDR089W	Sbay_2.25	1179.82	-2.88646	0.369764	-7.80621	5.89312e-15	3.29747e-13
YKL014C	Sbay_11.214	2198.72	1.85255	0.397855	4.65634	3.21886e-06	3.63844e-05
YGL160W	Sbay_7.103	935.835	-0.608735	0.507866	-1.19861	0.230678	0.372785
YMR021C	Sbay_13.188	689.15	-0.143614	0.288849	-0.497193	0.619053	0.745724
YNR036C	Sbay_14.392	1623.52	-1.79715	0.344551	-5.21592	1.82912e-07	2.72891e-06
YPL216W	Sbay_16.9	343.799	1.39516	0.320264	4.35628	1.32289e-05	0.000125433
YJR040W	Sbay_12.122	848.506	-0.125843	0.183847	-0.684498	0.493661	0.640522
YPR119W	Sbay_16.448	1469.21	0.9665	0.227272	4.25262	2.11285e-05	0.000189243
YJR015W	Sbay_12.1	913.799	-5.73667	0.371864	-15.4268	1.08084e-53	6.21725e-51
YLR207W	Sbay_10.301	964.248	-0.0950666	0.265811	-0.357647	0.720607	0.823566
YDR378C	Sbay_2.551	1203.72	0.262184	0.194706	1.34657	0.17812	0.310481
YOL122C	Sbay_15.38	1723.41	-2.83416	0.315189	-8.99196	2.42857e-19	2.37221e-17
YBL086C	Sbay_2.31	1032.68	-0.672926	0.325956	-2.06446	0.0389737	0.0985591
YKL176C	Sbay_11.47	1406.92	0.496268	0.286486	1.73226	0.0832276	0.178266
YKR029C	Sbay_11.262	820.01	0.804683	0.220318	3.65237	0.000259831	0.00165048
YIR027C	Sbay_9.243	29.2825	-0.00262684	0.691539	-0.00379854	0.996969	0.998764
YDR249C	Sbay_2.415	752.996	3.1044	0.46238	6.71396	1.89414e-11	5.943e-10
YGL191W	Sbay_7.73	4008.87	1.08925	0.449083	2.4255	0.0152873	0.0480816
YJL104W	Sbay_6.18	1249.14	-0.256103	0.370309	-0.691593	0.489193	0.637441
YPR010C-A	Sbay_16.333	2022.96	1.5228	0.454733	3.34879	0.000811666	0.00432749
YOR296W	Sbay_8.345	377.247	0.412895	0.203222	2.03174	0.0421799	0.104281
YFL041W	Sbay_6.16	894.598	0.133052	0.253971	0.523887	0.600357	0.73165
YJL168C	Sbay_6.249	1291.57	-0.189152	0.327525	-0.577519	0.563589	0.700024
YDR145W	Sbay_2.306	2165.72	0.090802	0.185843	0.488596	0.625128	0.75095
YFL009W	Sbay_6.51	1160.84	-0.258772	0.194764	-1.32864	0.183965	0.318099
YDL174C	Sbay_4.73	4118.45	-0.575249	0.379281	-1.51669	0.129346	0.245887
YER091C	Sbay_5.207	24584.7	1.63992	0.718766	2.28157	0.0225145	0.0645137
YJL062W	Sbay_6.138	1020.63	0.631025	0.197354	3.19743	0.0013866	0.00679777
YMR194C-B	Sbay_13.376	66.2568	-0.940902	0.493475	-1.90668	0.0565615	0.131722
YDL103C	Sbay_4.143	2115.39	-0.706339	0.247296	-2.85625	0.00428683	0.0172172
YLR303W	Sbay_10.397	8012.39	2.67319	0.900129	2.96979	0.00298007	0.0128565
YJR008W	Sbay_12.92	394.773	-0.668795	0.515504	-1.29736	0.194506	0.331363
YDL203C	Sbay_4.45	692.23	0.270724	0.29999	0.90244	0.366823	0.520428
YFR024C-A	Sbay_6.96	2168.25	-0.700666	0.342447	-2.04605	0.040751	0.101726
YML031W	Sbay_13.128	1418.6	-0.175891	0.327224	-0.537525	0.590905	0.723784
YLR215C	Sbay_10.31	490.021	0.421711	0.351858	1.19852	0.230713	0.372785
YML082W	Sbay_13.68	1488.55	0.699226	0.342633	2.04074	0.0412765	0.102439
YLR363W-A	Sbay_10.466	687.586	1.17926	0.47986	2.4575	0.0139907	0.0447099
YKL100C	Sbay_11.124	1571.24	-0.54818	0.372293	-1.47244	0.140902	0.261076
YDR216W	Sbay_2.383	249.601	0.192176	0.742968	0.258659	0.795898	0.879844
YIL120W	Sbay_9.7	56.4735	-0.640044	0.349248	-1.83263	0.066857	0.150506
YKL130C	Sbay_11.94	553.328	0.167443	0.280289	0.597395	0.550244	0.687905
YPL131W	Sbay_16.179	56112.6	0.273896	0.288866	0.948176	0.34304	0.496205
YOR106W	Sbay_8.158	695.544	-0.00481514	0.267787	-0.0179812	0.985654	0.991784
YPL138C	Sbay_16.172	538.14	0.299334	0.226997	1.31867	0.187278	0.322304
YNL021W	Sbay_14.326	1238.75	0.702703	0.194542	3.61209	0.000303741	0.00190371
YNL236W	Sbay_14.108	1010.89	0.253343	0.262122	0.966509	0.33379	0.486848
YOL054W	Sbay_15.115	730.742	0.821567	0.328631	2.49997	0.0124205	0.0404154
YFR001W	Sbay_6.64	2062.86	0.61156	0.44593	1.37142	0.170243	0.299778
YOR023C	Sbay_8.77	1043.35	-0.71981	0.413742	-1.73975	0.0819023	0.175718
YBR220C	Sbay_4.477	952.387	0.460948	0.215736	2.13664	0.0326276	0.0861361
YIL019W	Sbay_9.181	961.729	1.25277	0.596995	2.09845	0.0358653	0.0926058
YIL115C	Sbay_9.79	2299.96	0.460077	0.240958	1.90936	0.0562151	0.131034
YKR013W	Sbay_11.245	2110.14	-2.04431	0.400529	-5.10401	3.32531e-07	4.72944e-06
YPL007C	Sbay_16.311	450.382	0.0657314	0.321517	0.204441	0.838009	0.902887
YNL182C	Sbay_14.159	2208.38	1.82161	0.486367	3.74534	0.000180153	0.00122235
YGL233W	Sbay_7.26	709.953	-0.115485	0.257968	-0.447671	0.654391	0.774381
YCL027W	Sbay_3.186	11.9196	2.13182	0.816548	2.61078	0.00903371	0.0316639
YGR113W	Sbay_7.398	864.043	-0.509026	0.239021	-2.12963	0.0332022	0.0872528
YLR318W	Sbay_10.414	185.079	0.492111	0.3312	1.48584	0.137321	0.256461
YLR319C	Sbay_10.415	884.9	0.54856	0.229854	2.38656	0.0170068	0.0519227
YKL033W-A	Sbay_11.19	1324.04	-0.39609	0.234072	-1.69217	0.0906129	0.18969
YMR036C	Sbay_13.205	473.295	0.24736	0.287311	0.860949	0.389266	0.542166
YMR235C	Sbay_13.419	3972.71	0.35268	0.234682	1.5028	0.13289	0.250901
YOL053W	Sbay_15.116	551.135	-0.194238	0.288331	-0.673663	0.500525	0.645546
YHR029C	Sbay_15.215	198.756	-0.473627	0.396274	-1.1952	0.232008	0.37429
YPL091W	Sbay_16.221	2685.43	0.0554417	0.216088	0.25657	0.797511	0.88051
YPR164W	Sbay_16.494	668.35	-0.142454	0.212816	-0.669374	0.503257	0.646973
YIL031W	Sbay_9.168	592.305	0.132969	0.196936	0.675186	0.499557	0.645042
YDR295C	Sbay_2.461	801.834	-0.268589	0.22344	-1.20206	0.229339	0.37139
YAL033W	Sbay_1.33	365.349	0.473743	0.301203	1.57284	0.115757	0.22812
YLR203C	Sbay_10.297	2872.15	-0.827171	0.310328	-2.66548	0.00768794	0.0276969
YGR155W	Sbay_7.446	16072.2	-0.0154878	0.29308	-0.0528449	0.957856	0.976381
YGL208W	Sbay_7.53	262.402	-2.21191	0.290763	-7.60726	2.79976e-14	1.36739e-12
YFR049W	Sbay_12.8	735.44	-0.47583	0.386219	-1.23202	0.217941	0.35807
YBR284W	Sbay_4.544	201.906	-0.0635849	0.495105	-0.128427	0.897811	0.939933
YMR195W	Sbay_13.377	1645.17	-0.116229	0.509093	-0.228306	0.819409	0.891924
YDR108W	Sbay_2.268	568.1	0.142903	0.216887	0.658881	0.509972	0.653497
YNR049C	Sbay_14.404	605.52	0.242179	0.215755	1.12247	0.261663	0.407407
YDR192C	Sbay_2.361	569.758	0.00377056	0.343159	0.0109878	0.991233	0.994885
YOL112W	Sbay_15.48	1234.83	0.598234	0.237901	2.51463	0.0119157	0.0392626
YKR004C	Sbay_11.235	217.987	0.912569	0.626848	1.45581	0.145446	0.267108
YML109W	Sbay_13.35	645.96	-1.19441	0.383219	-3.11679	0.00182831	0.00860468
YJR159W	Sbay_6.12	32.6642	6.94394	0.975025	7.12181	1.06521e-12	4.08489e-11
YOL083W	Sbay_15.83	158.185	0.19257	0.58074	0.331594	0.740196	0.839061
YLR335W	Sbay_10.432	3389.44	0.288953	0.215594	1.34026	0.180159	0.312876
YNL251C	Sbay_14.91	2736.39	0.648277	0.404937	1.60093	0.109392	0.219164
YJR102C	Sbay_12.191	380.012	0.202105	0.247903	0.815256	0.414926	0.568273
YPL089C	Sbay_16.223	1497.23	1.08502	0.227979	4.7593	1.94263e-06	2.32801e-05
YHR134W	Sbay_15.331	649.674	0.813397	0.195184	4.16734	3.08172e-05	0.00026414
YOR020C	Sbay_8.73	3772.23	-1.03075	0.288822	-3.5688	0.00035862	0.00219713
YBL028C	Sbay_2.92	2931.1	2.12236	0.412991	5.139	2.76211e-07	3.98824e-06
YBL004W	Sbay_2.123	2751.05	1.22209	0.462708	2.64117	0.00826191	0.0293561
YBR186W	Sbay_4.437	6.2388	0.32925	0.888466	0.370582	0.710949	0.816979
YPR053C	Sbay_16.381	75.2566	0.872637	0.3225	2.70585	0.00681304	0.0250862
YBR164C	Sbay_4.416	1410.63	0.23869	0.198511	1.2024	0.229208	0.37139
YIL153W	Sbay_9.35	716.37	-2.11893	0.298923	-7.08854	1.35536e-12	5.08455e-11
YIL045W	Sbay_9.155	821.041	1.22269	0.772437	1.5829	0.113445	0.224543
YJR088C	Sbay_12.175	1402.17	0.214033	0.305041	0.701653	0.482895	0.631779
YIR029W	Sbay_9.245	123.725	-0.649044	0.315352	-2.05816	0.0395747	0.0994555
YHR074W	Sbay_15.265	1966.02	-0.191191	0.168596	-1.13402	0.256788	0.402723
YDR464W	Sbay_2.64	1098.38	-0.11651	0.256296	-0.454592	0.649403	0.770738
YMR030W	Sbay_13.198	322.423	-0.432412	0.42346	-1.02114	0.307188	0.458001
YLR368W	Sbay_10.484	387.635	-0.0498589	0.314694	-0.158436	0.874113	0.925038
YBR268W	Sbay_4.529	669.523	-0.746773	0.344554	-2.16736	0.0302074	0.08107
YFR030W	Sbay_6.103	4205.62	3.48825	0.511132	6.82456	8.81951e-12	2.87161e-10
YKL089W	Sbay_11.136	416.894	-0.478779	0.250528	-1.91108	0.0559945	0.130637
YOR006C	Sbay_15.181	1222.6	0.385484	0.37688	1.02283	0.306388	0.45711
YBR131W	Sbay_4.379	367.043	0.523755	0.247444	2.11666	0.0342884	0.0894714
YJR093C	Sbay_12.18	1159.66	0.4814	0.296328	1.62455	0.104258	0.211251
YLR277C	Sbay_10.375	1047.35	0.340104	0.282272	1.20488	0.22825	0.370423
YAL011W	Sbay_1.57	934.595	0.543512	0.431109	1.26073	0.207406	0.345496
YDL155W	Sbay_4.9	1054.62	-0.372494	0.287517	-1.29555	0.195129	0.331751
YBR244W	Sbay_4.504	823.66	2.51237	0.46254	5.43167	5.5828e-08	9.26351e-07
YIL055C	Sbay_9.144	197.494	0.970399	0.516866	1.87747	0.0604541	0.138913
YPL053C	Sbay_16.261	1796.96	0.1515	0.206378	0.73409	0.462894	0.612734
YLR436C	Sbay_10.552	1834.68	0.182208	0.324625	0.561288	0.574601	0.709955
YOR028C	Sbay_8.81	1394.71	1.38113	0.781533	1.7672	0.0771946	0.167422
YBR179C	Sbay_4.43	987.004	0.00283609	0.212851	0.0133243	0.989369	0.993748
YDR282C	Sbay_2.448	278.474	-0.0673311	0.306451	-0.219712	0.826095	0.89583
YDR009W	Sbay_4.262	125.706	1.30891	0.296019	4.42169	9.79297e-06	9.73095e-05
YJR097W	Sbay_12.185	196.494	2.42549	0.557639	4.34957	1.36405e-05	0.000128628
YPR091C	Sbay_16.419	1433.94	0.289175	0.329224	0.878352	0.379753	0.53293
YLR351C	Sbay_10.452	1727.39	-0.839833	0.177223	-4.73884	2.14942e-06	2.52325e-05
YOL094C	Sbay_15.71	988.822	1.06524	0.285218	3.73481	0.000187856	0.00126467
YPR116W	Sbay_16.444	144.21	1.2872	0.50683	2.53971	0.0110946	0.0369651
YAL002W	Sbay_1.69	851.04	0.389664	0.377969	1.03094	0.302569	0.45311
YJL095W	Sbay_6.169	714.971	-0.344396	0.23709	-1.45259	0.146337	0.268361
YHR018C	Sbay_15.201	2225.35	1.44622	0.297647	4.85882	1.18085e-06	1.47308e-05
YDR408C	Sbay_2.585	3456.17	-1.02132	0.215095	-4.74822	2.05215e-06	2.4423e-05
YOR260W	Sbay_8.31	3095.92	0.62784	0.261276	2.40297	0.0162623	0.0504133
YBR126C	Sbay_4.372	14865.3	-0.734642	0.595515	-1.23362	0.217343	0.35744
YLR287C-A	Sbay_8.239	14384.1	-1.53381	0.229942	-6.67044	2.55036e-11	7.81255e-10
YLR257W	Sbay_10.354	13778	-0.977226	0.524701	-1.86244	0.0625406	0.142652
YGL202W	Sbay_7.61	6027.59	-0.16604	0.209789	-0.791461	0.428675	0.580044
YPL106C	Sbay_16.206	15420.3	0.16675	0.263836	0.632019	0.527374	0.669007
YLR173W	Sbay_10.27	623.003	0.856442	0.286966	2.98447	0.00284071	0.0123895
YOR046C	Sbay_8.98	2890.04	-0.439609	0.249375	-1.76284	0.0779268	0.168657
YKR035W-A	Sbay_11.267	1329.06	-0.486721	0.22576	-2.15592	0.0310901	0.0830512
YNL141W	Sbay_14.197	1536.63	0.782136	0.624865	1.25169	0.210683	0.348803
YPL208W	Sbay_16.98	805.2	-0.97385	0.28249	-3.44737	0.000566065	0.00320275
YBL026W	Sbay_2.95	1067.1	1.26035	0.484828	2.59958	0.00933381	0.0323392
YPR187W	Sbay_16.519	4326.91	0.0578468	0.359571	0.160877	0.87219	0.924009
YKL032C	Sbay_11.193	1949.17	-0.572857	0.411722	-1.39137	0.164113	0.291963
YEL018W	Sbay_5.66	638.834	0.500985	0.24524	2.04283	0.0410692	0.10217
YDR121W	Sbay_2.282	448.635	-0.236104	0.331126	-0.713033	0.475825	0.624898
YER125W	Sbay_5.246	5878.84	0.3745	0.213183	1.75671	0.0789673	0.170552
YDR432W	Sbay_2.608	3385.85	-0.767482	0.294494	-2.60611	0.0091578	0.0319259
YGR195W	Sbay_7.489	1417.04	0.385757	0.383228	1.0066	0.314128	0.465926
YPL211W	Sbay_16.95	3348.76	1.43686	0.501782	2.86352	0.00418961	0.0169186
YMR115W	Sbay_13.294	937.97	0.300381	0.241313	1.24478	0.213213	0.352428
YDL077C	Sbay_4.171	766.304	0.244291	0.364019	0.671095	0.50216	0.646658
YOR222W	Sbay_8.274	1331.51	0.302838	0.36831	0.822238	0.410941	0.563432
YEL021W	Sbay_5.7	3899.99	-1.60274	0.259605	-6.17376	6.66843e-10	1.64393e-08
YOL061W	Sbay_15.104	4066.2	0.26828	0.329398	0.814457	0.415383	0.568448
YOR206W	Sbay_8.259	4610.72	1.3704	0.430188	3.18557	0.00144467	0.00702259
YGL104C	Sbay_7.163	441.244	-1.70813	0.604651	-2.82499	0.00472828	0.0187061
YER152C	Sbay_5.281	984.111	-0.9344	0.243718	-3.83394	0.000126105	0.000905473
YLR015W	Sbay_10.95	507.205	0.196652	0.392876	0.500544	0.616692	0.744946
YHR116W	Sbay_15.313	408.15	-1.59837	0.401042	-3.98555	6.7325e-05	0.000523336
YLL046C	Sbay_10.24	4.13975	-0.773486	1.11265	-0.695176	0.486945	0.634991
YDR523C	Sbay_2.703	17.1313	-1.84367	0.804341	-2.29215	0.0218967	0.0631574
YNL283C	Sbay_14.6	1388.67	0.32937	0.253818	1.29766	0.194404	0.331363
YJL206C	Sbay_6.285	297.917	0.236325	0.237094	0.996756	0.318883	0.471185
YMR114C	Sbay_13.293	409.343	-1.36375	0.457967	-2.97784	0.00290288	0.0125759
YDR402C	Sbay_2.578	7.88313	0.931097	0.948805	0.981336	0.326427	0.479272
YJL191W	Sbay_6.271	1813.54	0.628929	0.392959	1.6005	0.109489	0.219274
YPR066W	Sbay_16.394	155.386	-0.031981	0.333169	-0.0959903	0.923528	0.955839
YBL046W	Sbay_2.71	859.86	0.196676	0.281861	0.697779	0.485316	0.633664
YGR017W	Sbay_7.299	1714.07	-0.48846	0.261078	-1.87093	0.0613543	0.140545
YDR031W	Sbay_2.182	452.026	-0.148538	0.369475	-0.402025	0.687665	0.798933
YJR061W	Sbay_12.15	147.682	0.429802	0.319062	1.34708	0.177954	0.310295
YOL005C	Sbay_15.169	841.521	-1.00262	0.239672	-4.1833	2.87307e-05	0.000248728
YOR213C	Sbay_8.266	368.796	-1.23931	0.484392	-2.55848	0.0105132	0.0353649
YOL107W	Sbay_15.57	274.937	0.487601	0.412351	1.18249	0.237011	0.380467
YEL050C	Sbay_5.19	3624.3	0.204172	0.304988	0.669442	0.503214	0.646973
YFR016C	Sbay_6.76	1868.13	-1.75721	0.228758	-7.68154	1.5719e-14	8.30383e-13
YHR016C	Sbay_15.199	1403.12	-1.36031	0.462825	-2.93914	0.0032912	0.0139432
YOL072W	Sbay_15.93	873.336	0.771734	0.212731	3.62775	0.000285898	0.00180279
YLR450W	Sbay_10.568	1700.13	-0.0546035	0.245189	-0.2227	0.823769	0.894163
YNR048W	Sbay_14.403	385.102	0.0651176	0.264819	0.245894	0.805764	0.885144
YGL159W	Sbay_7.104	924.486	1.67113	0.418173	3.99626	6.43521e-05	0.00050554
YOR155C	Sbay_8.206	996.701	-0.513852	0.244198	-2.10424	0.0353574	0.0916602
YGR109C	Sbay_7.393	222.76	0.350882	0.676608	0.51859	0.604047	0.734245
YGL224C	Sbay_7.38	687.524	0.433771	0.206199	2.10365	0.0354088	0.0917039
YIL017C	Sbay_9.184	774.167	-1.22235	0.460041	-2.65705	0.00788271	0.0282609
YNL268W	Sbay_14.75	4957.11	0.967299	0.352315	2.74555	0.00604092	0.0229112
YOR307C	Sbay_8.359	1008.16	0.50812	0.340513	1.49222	0.135642	0.254075
YLR396C	Sbay_10.513	899.678	1.46364	0.175649	8.33278	7.89667e-17	5.55483e-15
YNR009W	Sbay_14.362	658.474	-0.933074	0.394782	-2.36352	0.0181024	0.0544861
YHR147C	Sbay_15.346	1335.08	-0.43635	0.22974	-1.89932	0.0575222	0.133539
YOL123W	Sbay_15.37	6569.48	0.0511698	0.272672	0.18766	0.851143	0.91003
YDR132C	Sbay_2.295	120.607	-0.819676	0.474079	-1.72899	0.0838115	0.178962
YML116W	Sbay_13.27	625.527	0.226491	0.336737	0.672604	0.501199	0.646093
YMR126C	Sbay_13.305	291.816	-0.266343	0.289938	-0.918621	0.358294	0.512825
YGL066W	Sbay_7.202	1014.94	0.000947486	0.255684	0.00370569	0.997043	0.998764
YGR156W	Sbay_7.447	706.568	1.10455	0.253825	4.35164	1.35125e-05	0.000127654
YNR056C	Sbay_14.415	85.0655	1.71083	0.516091	3.31498	0.000916487	0.00481439
YDR185C	Sbay_2.354	449.62	1.72698	0.369154	4.67821	2.89392e-06	3.30724e-05
YOR070C	Sbay_8.12	740.838	-1.13065	0.358237	-3.15615	0.00159867	0.00764201
YLR179C	Sbay_10.276	2907.37	-7.23953	0.277834	-26.057	1.12089e-149	5.80287e-146
YBR084C-A	Sbay_4.329	25744.6	1.27949	0.30077	4.25404	2.09948e-05	0.00018853
YCL011C	Sbay_3.8	4486.56	0.0451038	0.274262	0.164455	0.869373	0.921845
YOR166C	Sbay_8.221	635.34	0.478466	0.299271	1.59877	0.109872	0.219616
YHR207C	Sbay_15.413	823.531	0.330367	0.206703	1.59827	0.109982	0.219736
YOL086C	Sbay_15.81	167419	-0.357557	0.296805	-1.20469	0.228324	0.370428
YHL038C	Sbay_8.14	804.615	0.315051	0.357108	0.882227	0.377654	0.531281
YER141W	Sbay_5.269	3248.3	-0.805721	0.375376	-2.14644	0.0318381	0.0846129
YNL044W	Sbay_14.296	2141.33	-0.111449	0.378864	-0.294166	0.768631	0.859997
YMR313C	Sbay_13.506	995.497	-0.0460891	0.228822	-0.201419	0.840371	0.903942
YDR425W	Sbay_2.602	484.134	-0.10213	0.358742	-0.284688	0.775883	0.865266
YNL220W	Sbay_14.122	13232.9	-0.104124	0.249848	-0.416749	0.676862	0.791533
YBL007C	Sbay_2.118	3550.65	-0.538463	0.299911	-1.79541	0.0725888	0.160595
YGR060W	Sbay_7.342	22329.7	-0.366281	0.312105	-1.17358	0.240561	0.384616
YNL210W	Sbay_14.133	1.72854	3.06103	2.13927	1.43087	0.152466	0.277635
YCL064C	Sbay_3.15	2352.57	1.62322	0.476664	3.40537	0.000660736	0.00363897
YML076C	Sbay_13.76	472.137	-0.525646	0.286735	-1.83321	0.066771	0.150424
YER174C	Sbay_5.308	1582.28	-1.58882	0.338265	-4.69697	2.64043e-06	3.04443e-05
YPL147W	Sbay_16.163	129.955	1.06401	0.362847	2.93239	0.00336364	0.0141574
YML029W	Sbay_13.13	765.926	-0.435413	0.284394	-1.53102	0.125764	0.240606
YCL048W	Sbay_3.165	7.72792	-3.84237	1.23485	-3.1116	0.00186074	0.00872558
YOL133W	Sbay_15.26	877.905	-1.05358	0.266591	-3.95206	7.74822e-05	0.000592504
YNL313C	Sbay_14.26	2129.24	0.9107	0.425471	2.14045	0.0323182	0.0854938
YNL022C	Sbay_14.325	1285.83	0.943958	0.438949	2.15049	0.0315161	0.0839296
YPL178W	Sbay_16.131	1553.53	-0.354301	0.230713	-1.53568	0.124618	0.239202
YGL219C	Sbay_7.43	1164.89	-1.13149	0.224084	-5.04941	4.43179e-07	6.06968e-06
YLR127C	Sbay_10.22	410.619	-0.0208417	0.216505	-0.0962644	0.923311	0.955805
YGL031C	Sbay_7.247	30999.6	0.310035	0.277394	1.11767	0.263707	0.410096
YCR048W	Sbay_3.87	1813.97	-1.4988	0.323859	-4.62794	3.69314e-06	4.06796e-05
YCR033W	Sbay_3.67	1669.35	-0.397774	0.21033	-1.89119	0.0585984	0.135551
YER069W	Sbay_5.181	1194.22	0.852966	0.352029	2.423	0.015393	0.0483261
YGL121C	Sbay_7.147	150.303	0.279693	0.88988	0.314304	0.75329	0.849626
YER012W	Sbay_5.102	2809.18	0.233912	0.334738	0.698789	0.484684	0.633308
YDR104C	Sbay_2.263	335.998	-0.250072	0.261264	-0.95716	0.338487	0.491679
YDR222W	Sbay_2.389	167.8	0.287592	0.84433	0.340615	0.733393	0.833907
YBL067C	Sbay_2.5	966.098	-0.484217	0.183877	-2.63337	0.00845414	0.0298956
YLR111W	Sbay_10.201	1.38359	0.830413	2.14141	0.387787	0.698174	0.807878
YMR208W	Sbay_13.391	2805.46	0.0307973	0.352649	0.0873313	0.930408	0.958743
YHR098C	Sbay_15.293	2463.79	-0.225295	0.249288	-0.903753	0.366126	0.519724
YDL019C	Sbay_4.229	2956.4	-0.220502	0.446582	-0.493756	0.621479	0.747972
YLR196W	Sbay_10.292	4179	0.722075	0.510241	1.41516	0.157021	0.282648
YML034W	Sbay_13.126	632.63	-0.019177	0.339334	-0.0565135	0.954933	0.97451
YDL135C	Sbay_4.109	1700.56	-0.260231	0.295274	-0.881321	0.378144	0.531537
YPR023C	Sbay_16.35	1410.96	-0.421007	0.203957	-2.06419	0.0389998	0.0985591
YLR042C	Sbay_10.126	37.5706	4.73919	0.675642	7.01435	2.31019e-12	8.24818e-11
YCR093W	Sbay_3.131	2797.42	0.575803	0.342002	1.68362	0.0922544	0.192659
YMR011W	Sbay_13.174	21458.1	0.38907	0.521594	0.745925	0.455712	0.605395
YLR144C	Sbay_10.241	686.465	0.368046	0.280374	1.3127	0.189285	0.324909
YKR059W	Sbay_11.294	9979.57	0.162777	0.202521	0.803753	0.42154	0.573086
YIL152W	Sbay_9.36	263.104	-0.667962	0.305359	-2.18746	0.0287086	0.0779699
YPR058W	Sbay_16.386	1187.04	1.43314	0.353174	4.05787	4.95213e-05	0.000402468
YDL020C	Sbay_4.228	2214.48	-0.0910129	0.302918	-0.300454	0.763831	0.85722
YOL084W	Sbay_15.82	4077.92	3.62128	0.829384	4.36623	1.26409e-05	0.000121189
YDR168W	Sbay_2.332	2512.24	0.151327	0.275666	0.54895	0.58304	0.716959
YML061C	Sbay_13.96	894.236	-0.390969	0.28553	-1.36927	0.170914	0.30055
YBR050C	Sbay_4.283	48.5677	-3.4236	0.821028	-4.16989	3.04742e-05	0.000262068
YGL080W	Sbay_7.19	1092.55	0.255237	0.344402	0.741102	0.458632	0.608025
YNL202W	Sbay_14.139	49.0349	3.75049	0.509714	7.35803	1.86637e-13	8.05184e-12
YDL191W	Sbay_4.57	13161.5	-0.572752	0.269997	-2.12133	0.033894	0.0886656
YJL186W	Sbay_6.266	1650.87	0.214337	0.213605	1.00343	0.315654	0.467565
YER023W	Sbay_5.118	5863.86	0.960173	0.207908	4.61825	3.8699e-06	4.23562e-05
YER163C	Sbay_5.297	552.648	-0.633899	0.257012	-2.46641	0.0136473	0.0438017
YPL268W	Sbay_16.37	547.576	-0.470742	0.201106	-2.34076	0.0192443	0.0570751
YER132C	Sbay_5.253	590.478	0.412964	0.377294	1.09454	0.273717	0.420984
YPL116W	Sbay_16.194	1534.84	0.669207	0.307765	2.17441	0.0296747	0.0799096
YPL140C	Sbay_16.17	464.657	-1.09296	0.29689	-3.68135	0.000232006	0.00149949
YBR069C	Sbay_4.308	822.081	-0.0824014	0.594719	-0.138555	0.889802	0.934809
YOR060C	Sbay_8.11	348.965	0.536647	0.221838	2.41909	0.0155592	0.0487001
YML016C	Sbay_13.143	1172.25	0.189335	0.251738	0.752109	0.451985	0.602453
YGL040C	Sbay_7.234	4591.77	0.401535	0.228789	1.75505	0.0792511	0.170922
YKR084C	Sbay_11.32	1920.26	-0.0714555	0.177569	-0.402409	0.687383	0.798784
YDL017W	Sbay_4.232	480.453	-0.12276	0.318323	-0.385644	0.69976	0.808554
YDR512C	Sbay_2.692	334.67	-0.901318	0.393504	-2.29049	0.0219927	0.063359
YDR113C	Sbay_2.273	602.509	-0.775682	0.344551	-2.25129	0.0243675	0.0686346
YKR073C	Sbay_11.308	6.47677	1.5274	0.830694	1.8387	0.0659592	0.149049
YOR021C	Sbay_8.75	2193.5	-0.111314	0.371845	-0.299355	0.764669	0.857316
YLR033W	Sbay_10.113	1335.08	0.0349105	0.234917	0.148608	0.881863	0.930196
YLL064C	Sbay_1.88	6.48002	6.08942	1.58777	3.83521	0.000125459	0.000902893
YBR021W	Sbay_2.15	634.027	0.145494	0.386803	0.376144	0.70681	0.814231
YLR438C-A	Sbay_10.556	740.357	-0.892488	0.278066	-3.20962	0.00132909	0.00656554
YGR255C	Sbay_7.552	1147.39	-0.877169	0.317141	-2.76587	0.00567717	0.0217389
YNL156C	Sbay_14.183	2324.48	0.0385535	0.454357	0.0848529	0.932378	0.959818
YNL138W	Sbay_14.2	3706.39	-0.825908	0.276998	-2.98164	0.00286707	0.0124834
YGL110C	Sbay_7.158	907.325	0.0465528	0.19964	0.233184	0.815619	0.890438
YDL051W	Sbay_4.199	4117.61	0.978468	0.445933	2.1942	0.0282209	0.0769351
YDR179W-A	Sbay_2.346	237.746	1.23673	0.347531	3.55861	0.000372826	0.00226806
YKL074C	Sbay_11.149	1055.06	0.52108	0.325028	1.60319	0.108893	0.218504
YBL102W	Sbay_2.15	706.551	-0.591821	0.257543	-2.29795	0.0215645	0.0624211
YOR030W	Sbay_8.82	517.595	-0.0222952	0.270436	-0.0824417	0.934295	0.961152
YMR242C	Sbay_13.427	20981.9	1.18964	0.298846	3.98077	6.86919e-05	0.000530773
YIL038C	Sbay_9.162	2069.51	-0.176936	0.276128	-0.640774	0.521669	0.66307
YGR282C	Sbay_7.579	15314.9	0.0150481	0.174822	0.0860764	0.931406	0.959007
YMR280C	Sbay_13.468	113.531	0.92567	0.450941	2.05275	0.0400968	0.100572
YBR079C	Sbay_4.319	12058.2	0.29582	0.320334	0.923472	0.355761	0.510187
YOR061W	Sbay_8.111	3569.24	0.160611	0.183107	0.877143	0.380409	0.533273
YMR077C	Sbay_13.256	359.399	0.180906	0.20573	0.879334	0.37922	0.532471
YPL183C	Sbay_16.126	1245.51	-0.0425235	0.427074	-0.0995695	0.920686	0.954424
YDR166C	Sbay_2.33	776.148	0.152323	0.304498	0.500243	0.616904	0.744946
YKR088C	Sbay_11.324	849.056	-0.32082	0.284356	-1.12823	0.259222	0.404965
YNL068C	Sbay_14.272	668.624	-0.318213	0.259513	-1.22619	0.220126	0.360858
YPL186C	Sbay_16.122	180.986	-3.76291	0.643223	-5.85008	4.91341e-09	1.01342e-07
YGR204W	Sbay_7.498	15159.8	-1.56047	0.257982	-6.04877	1.45957e-09	3.31411e-08
YMR198W	Sbay_13.38	330.841	-0.500527	0.297778	-1.68087	0.0927873	0.19346
YJR080C	Sbay_12.169	1414.48	-0.400627	0.207268	-1.93289	0.0532495	0.126166
YJL005W	Sbay_12.76	2013.94	0.119264	0.41604	0.286665	0.774369	0.864175
YJL050W	Sbay_6.125	3652.67	1.0792	0.47845	2.25561	0.0240953	0.0680531
YDL192W	Sbay_4.56	9959.9	-0.470427	0.203391	-2.31292	0.0207268	0.0606229
YOL095C	Sbay_15.7	493.034	0.620061	0.328425	1.88798	0.0590283	0.136302
YDR146C	Sbay_2.307	846.835	0.0955226	0.317583	0.30078	0.763582	0.857126
YKR063C	Sbay_11.298	638.338	1.03563	0.403761	2.56495	0.010319	0.0350452
YHR056C	Sbay_15.245	1069.82	0.977373	0.208961	4.6773	2.90682e-06	3.31468e-05
YBR112C	Sbay_4.361	4008.82	-0.424133	0.27175	-1.56075	0.118583	0.231556
YPL158C	Sbay_16.152	1229.64	0.0337709	0.492672	0.0685465	0.945351	0.96721
YJL105W	Sbay_6.181	53.3024	0.447033	0.865263	0.516644	0.605405	0.73555
YBL081W	Sbay_2.37	1035.31	1.00685	0.487491	2.06537	0.0388877	0.0984938
YDR248C	Sbay_2.414	560.645	-0.131291	0.467153	-0.281045	0.778676	0.86674
YFL040W	Sbay_6.17	5.87127	0.777877	1.00882	0.771078	0.440661	0.592238
YDL202W	Sbay_4.46	1804.62	-0.130543	0.365483	-0.357178	0.720958	0.823566
YDL100C	Sbay_4.146	4161.35	-0.185564	0.232917	-0.796695	0.425628	0.577128
YFL008W	Sbay_6.52	1259.7	0.00798508	0.297049	0.0268814	0.978554	0.988676
YDR337W	Sbay_2.507	1690.32	-0.122448	0.29547	-0.414417	0.678569	0.792341
YOL006C	Sbay_15.168	2060.52	0.735923	0.317456	2.31819	0.020439	0.0599844
YJL061W	Sbay_6.137	1359.64	0.346119	0.26832	1.28995	0.197069	0.333613
YML083C	Sbay_13.67	11.3155	-0.598708	0.674225	-0.887994	0.374544	0.52791
YMR206W	Sbay_13.388	24.7817	-1.72442	0.940982	-1.83257	0.0668659	0.150506
YLR216C	Sbay_10.311	2702.91	-0.00867038	0.495671	-0.0174922	0.986044	0.991939
YPR181C	Sbay_16.513	7547.45	-0.132109	0.202986	-0.650831	0.515156	0.658021
YMR017W	Sbay_13.184	24.6128	0.405021	0.487846	0.830224	0.406412	0.559434
YDR217C	Sbay_2.385	527.828	0.499427	0.358995	1.39118	0.164171	0.291966
YOR250C	Sbay_8.299	906.209	0.682651	0.261393	2.61158	0.00901238	0.0316105
YGR063C	Sbay_7.345	997.097	-0.355708	0.284772	-1.2491	0.211629	0.350145
YDR441C	Sbay_2.617	455.287	1.52473	0.285171	5.34671	8.95673e-08	1.42236e-06
YGL140C	Sbay_7.124	1174.72	0.371797	0.233381	1.59309	0.11114	0.221212
YLR432W	Sbay_10.549	10125.5	-0.37412	0.403035	-0.928258	0.353274	0.507605
YNL020C	Sbay_14.327	669.678	-0.176724	0.442432	-0.399436	0.689572	0.80025
YOR101W	Sbay_8.155	2418.13	-0.223269	0.324757	-0.687495	0.491771	0.639367
YLR290C	Sbay_10.386	527.713	0.0487238	0.515433	0.0945299	0.924688	0.956128
YER090W	Sbay_5.206	2379.25	0.708586	0.177639	3.9889	6.63799e-05	0.000519107
YIL123W	Sbay_9.68	4565.33	0.167179	0.198716	0.841296	0.400182	0.553202
YOR314W-A	Sbay_8.365	1.03274	2.3904	2.20332	1.08491	0.277962	0.425373
YMR246W	Sbay_13.431	15905.8	-0.662645	0.298729	-2.21822	0.0265399	0.0732395
YMR035W	Sbay_13.204	308.549	-0.204269	0.27271	-0.749033	0.453837	0.603929
YDR231C	Sbay_2.397	854.48	0.0920601	0.356478	0.258249	0.796214	0.879844
YLR352W	Sbay_10.453	591.338	-0.107302	0.388433	-0.276244	0.782361	0.869982
YJL112W	Sbay_6.187	1008.95	-0.190468	0.24198	-0.787122	0.431211	0.58241
YCR015C	Sbay_3.4	271.791	-0.759188	0.256234	-2.96286	0.00304791	0.0130946
YOR178C	Sbay_8.234	878.805	-1.96313	0.722472	-2.71724	0.00658294	0.0244475
YHR152W	Sbay_15.351	820.272	0.238872	0.265314	0.900339	0.36794	0.521441
YKR011C	Sbay_11.243	1118.68	-0.67822	0.498682	-1.36003	0.173822	0.304321
YOR274W	Sbay_8.323	585.252	1.59084	0.346355	4.59309	4.36732e-06	4.67676e-05
YDR159W	Sbay_2.322	1119.44	0.643485	0.220775	2.91466	0.00356074	0.0147708
YMR173W	Sbay_13.354	3749.29	6.26539	0.811651	7.71932	1.16955e-14	6.30703e-13
YGL185C	Sbay_7.78	233.142	0.0267703	0.554106	0.0483126	0.961467	0.978478
YMR059W	Sbay_13.232	336.174	1.12146	0.315912	3.5499	0.00038538	0.00233808
YDR062W	Sbay_2.221	3455.95	0.264977	0.254575	1.04086	0.29794	0.448382
YLL033W	Sbay_10.39	167.599	0.334472	0.233543	1.43217	0.152096	0.277352
YNL265C	Sbay_14.77	866.857	-0.27573	0.338646	-0.814211	0.415524	0.56849
YOR230W	Sbay_8.281	12732.3	-2.67607	0.379586	-7.04998	1.78946e-12	6.47833e-11
YML058W	Sbay_13.1	2717.29	-0.588071	0.293988	-2.00033	0.0454651	0.110657
YML123C	Sbay_13.2	7865.98	1.55345	0.761196	2.0408	0.0412712	0.102439
YOR251C	Sbay_8.3	1966.73	0.765969	0.223681	3.42439	0.000616185	0.00343582
YDR107C	Sbay_2.267	390.945	0.467908	0.31993	1.46253	0.143596	0.264468
YJR076C	Sbay_12.166	2147.79	-0.418362	0.17737	-2.35869	0.0183395	0.0550717
YHR190W	Sbay_15.393	8813.52	0.16255	0.450296	0.360986	0.71811	0.821945
YLR106C	Sbay_10.191	7120.79	0.90722	0.495561	1.83069	0.0671466	0.151073
YPR013C	Sbay_16.335	2021.03	-0.26516	0.30068	-0.881868	0.377848	0.53141
YPR005C	Sbay_16.324	373.92	1.46342	0.571953	2.55865	0.0105081	0.0353649
YKR065C	Sbay_11.3	1267.23	-0.468921	0.183762	-2.55179	0.0107171	0.035911
YKL157W	Sbay_11.69	3125.66	-0.142335	0.315371	-0.451324	0.651756	0.772642
YKR002W	Sbay_11.232	1271.86	0.102006	0.232127	0.439439	0.660343	0.778369
YGR044C	Sbay_7.329	11.8006	-1.4822	0.898545	-1.64956	0.0990335	0.203029
YBR003W	Sbay_2.132	1829.84	-0.946334	0.259381	-3.64843	0.00026385	0.00167396
YDR200C	Sbay_2.367	568.529	-0.791935	0.237447	-3.33521	0.000852358	0.00451192
YPL050C	Sbay_16.265	2987.58	0.543502	0.275682	1.97148	0.0486689	0.116973
YBR068C	Sbay_4.307	2811.97	0.537261	0.518376	1.03643	0.300001	0.450307
YOL140W	Sbay_15.2	592.601	0.720213	0.41732	1.72581	0.0843825	0.179774
YDR279W	Sbay_2.445	501.957	-0.935146	0.221973	-4.21289	2.52122e-05	0.000220967
YDL113C	Sbay_4.133	1054.82	0.451212	0.412098	1.09492	0.273554	0.42098
YNL138W-A	Sbay_14.199	235.748	-0.79899	0.216366	-3.69277	0.000221827	0.00145
YPL083C	Sbay_16.229	547.727	0.743712	0.272532	2.72889	0.00635473	0.023805
YNL011C	Sbay_14.336	707.785	0.200339	0.437272	0.458157	0.64684	0.768732
YDR357C	Sbay_2.529	233.231	0.4877	0.38594	1.26367	0.206349	0.344471
YDL099W	Sbay_4.147	2295.43	-0.539284	0.227596	-2.36948	0.0178132	0.0539274
YGL007W	Sbay_7.274	3.54818	-4.21228	1.70961	-2.46388	0.0137442	0.044058
YGL226C-A	Sbay_7.33	484.612	-0.524014	0.643135	-0.814781	0.415198	0.568344
YML090W	Sbay_13.61	0.967053	2.11298	2.23394	0.945854	0.344223	0.497361
YBR130C	Sbay_4.378	1370.98	0.15355	0.21479	0.714882	0.474682	0.623713
YLR274W	Sbay_10.372	919.143	0.289361	0.351929	0.822212	0.410956	0.563432
YPR016C	Sbay_16.339	7705.09	0.534263	0.392206	1.3622	0.173135	0.30357
YBR247C	Sbay_4.508	3111.78	1.41455	0.562571	2.51444	0.0119221	0.0392626
YLR185W	Sbay_10.281	13667.7	0.841703	0.355787	2.36575	0.0179934	0.0542843
YDR463W	Sbay_2.639	2224.65	1.00829	0.193175	5.21958	1.79334e-07	2.69887e-06
YIL001W	Sbay_9.207	496.701	0.748707	0.273765	2.73485	0.0062408	0.0234972
YAL010C	Sbay_1.58	537.702	0.244027	0.25429	0.959641	0.337236	0.49045
YIL154C	Sbay_9.34	1363.43	-2.02278	0.388935	-5.20083	1.98397e-07	2.95144e-06
YPL149W	Sbay_16.161	636.863	-0.663882	0.466774	-1.42228	0.154946	0.280572
YHR174W	Sbay_15.374	260210	-0.317014	0.299282	-1.05925	0.289487	0.439236
YIL101C	Sbay_9.95	133.118	-1.13559	0.640553	-1.77283	0.0762569	0.165875
YBR165W	Sbay_4.418	456.266	-0.0525884	0.223399	-0.235402	0.813897	0.889684
YNL261W	Sbay_14.81	501.9	0.760428	0.241132	3.15358	0.00161282	0.00770256
YHR097C	Sbay_15.292	2266.6	-1.80853	0.623666	-2.89984	0.00373353	0.0153767
YDL220C	Sbay_4.25	345.84	0.175611	0.282002	0.622731	0.533461	0.673921
YGR170W	Sbay_7.463	938.419	-0.452013	0.241632	-1.87067	0.061391	0.140567
YHR075C	Sbay_15.266	362.182	0.733401	0.332623	2.2049	0.0274611	0.0754153
YKL004W	Sbay_11.225	1308.11	0.441013	0.38638	1.1414	0.253705	0.399705
YOR208W	Sbay_8.261	722.587	0.703247	0.410936	1.71133	0.08702	0.184116
YNL142W	Sbay_14.196	141.279	-2.78144	0.470581	-5.91066	3.40747e-09	7.20019e-08
YMR250W	Sbay_13.434	2534.55	-2.75895	0.81868	-3.37	0.000751686	0.00406633
YFR031C	Sbay_6.104	852.087	-0.389046	0.246132	-1.58064	0.11396	0.225244
YMR083W	Sbay_13.261	9489.05	-1.46875	0.393315	-3.73429	0.000188244	0.00126564
YHR019C	Sbay_15.202	11831.2	0.508891	0.227552	2.23638	0.0253271	0.0707219
YJR129C	Sbay_12.22	344.154	0.747571	0.287143	2.60348	0.00922837	0.0320781
YOR367W	Sbay_8.423	684.344	0.0189264	0.291488	0.0649302	0.94823	0.969006
YDR281C	Sbay_2.447	60.1802	-1.99761	0.539727	-3.70114	0.00021463	0.00141366
YAL003W	Sbay_1.68	30400.9	0.403094	0.270137	1.49218	0.135651	0.254075
YNL053W	Sbay_14.287	504.346	0.179504	0.338299	0.530607	0.595691	0.728192
YIL149C	Sbay_9.39	1571.25	-0.217103	0.276277	-0.785815	0.431976	0.582987
YNL271C	Sbay_14.71	1812.56	-0.176384	0.280334	-0.629193	0.529223	0.670366
YLR200W	Sbay_10.295	830.588	0.337605	0.2024	1.668	0.0953148	0.196827
YGR138C	Sbay_7.425	10808.3	2.6146	0.68807	3.79991	0.000144748	0.00101539
YPL075W	Sbay_16.237	3020.85	1.0007	0.630366	1.58748	0.112403	0.222954
YLR258W	Sbay_10.356	6931.92	-0.00868515	0.814421	-0.0106642	0.991491	0.994951
YNR015W	Sbay_14.368	1153.44	-0.146483	0.565384	-0.259086	0.795569	0.879844
YJR098C	Sbay_12.186	325.024	-0.349997	0.332325	-1.05318	0.29226	0.442148
YBR127C	Sbay_4.375	16687.5	-0.449167	0.236647	-1.89805	0.0576899	0.133749
YOL098C	Sbay_15.67	2533.62	0.237526	0.192874	1.23151	0.218132	0.358271
YLR350W	Sbay_10.451	2583.73	-1.05872	0.442096	-2.39477	0.0166309	0.0512794
YMR253C	Sbay_13.438	455.891	0.629045	0.227485	2.76521	0.00568861	0.0217664
YFL024C	Sbay_6.34	623.389	0.187688	0.241773	0.776296	0.437574	0.588854
YPL243W	Sbay_16.64	4427.59	0.465688	0.193911	2.40156	0.0163254	0.0505785
YAL061W	Sbay_1.6	588.959	-0.448476	0.930324	-0.482065	0.62976	0.754705
YHR176W	Sbay_15.376	303.666	1.71131	0.615922	2.77845	0.00546196	0.0210079
YGR163W	Sbay_7.455	723.819	-0.244783	0.2236	-1.09473	0.273633	0.42098
YGL126W	Sbay_7.137	670.281	-2.92333	0.278959	-10.4794	1.07367e-25	2.22335e-23
YKL022C	Sbay_11.204	487.278	-0.33319	0.365645	-0.911241	0.362168	0.516372
YLR018C	Sbay_10.98	827.405	0.135222	0.280204	0.482586	0.62939	0.754597
YIL130W	Sbay_9.59	1297.2	0.357424	0.375754	0.951218	0.341494	0.494858
YOR012W	Sbay_15.19	209.316	4.24312	0.389923	10.8819	1.40551e-27	3.33366e-25
YBL092W	Sbay_2.24	39934.8	0.335607	0.27657	1.21346	0.224953	0.367029
YBR201C-A	Sbay_4.456	272.468	-1.77908	0.465618	-3.8209	0.000132968	0.000950712
YBR101C	Sbay_4.346	1250.16	0.783167	0.255671	3.06318	0.00219	0.00998912
YLR147C	Sbay_10.245	480.689	0.334129	0.27843	1.20005	0.230121	0.372292
YDL164C	Sbay_4.82	1472.83	-0.314747	0.282598	-1.11376	0.265381	0.412204
YJR050W	Sbay_12.134	661.457	0.00943805	0.322985	0.0292213	0.976688	0.987369
YOR156C	Sbay_8.207	290.657	-0.842746	0.271577	-3.10316	0.00191469	0.008922
YPR188C	Sbay_16.52	553.042	-0.20631	0.221903	-0.929731	0.352511	0.506833
YHR132W-A	Sbay_15.329	899.348	-1.44089	0.324444	-4.44111	8.94955e-06	8.99647e-05
YDL211C	Sbay_4.36	455.919	1.10166	0.538725	2.04494	0.0408611	0.101897
YDR375C	Sbay_2.548	1521.45	-0.850223	0.321006	-2.64862	0.00808214	0.0288163
YHR062C	Sbay_15.251	1003	0.948318	0.430673	2.20194	0.0276693	0.075911
YIL014W	Sbay_9.191	613.466	-0.341881	0.24147	-1.41583	0.156825	0.282464
YBR149W	Sbay_4.398	6559.33	-1.41963	0.592316	-2.39674	0.0165418	0.0510959
YGL210W	Sbay_7.51	843.059	0.121481	0.242926	0.500073	0.617023	0.744946
YNL179C	Sbay_14.162	80.8372	1.37134	0.437756	3.13266	0.00173231	0.00820915
YDR088C	Sbay_2.248	580.342	0.563464	0.285674	1.9724	0.0485639	0.116774
YDR320C	Sbay_2.489	739.445	-0.443154	0.218184	-2.0311	0.0422445	0.104391
YOL149W	Sbay_15.11	888.118	0.214777	0.240232	0.89404	0.371301	0.524891
YKL042W	Sbay_11.183	747.935	0.331897	0.411903	0.805764	0.420379	0.572108
YLR376C	Sbay_10.492	181.431	0.0931772	0.29817	0.312497	0.754663	0.850433
YLR281C	Sbay_10.377	22.9423	2.54216	0.656426	3.87273	0.000107623	0.000792555
YNL158W	Sbay_14.181	380.758	-0.496523	0.211271	-2.35017	0.0187649	0.0559274
YNL066W	Sbay_14.275	1414.23	0.242038	0.421898	0.573689	0.566178	0.702398
YLR453C	Sbay_10.572	107.01	-0.69371	0.400881	-1.73047	0.083547	0.178581
YPL112C	Sbay_16.197	1114.27	0.189062	0.280125	0.67492	0.499727	0.645042
YPL030W	Sbay_16.287	1269.24	0.997884	0.435353	2.29213	0.0218983	0.0631574
YAL058W	Sbay_1.9	410.141	0.161604	0.237673	0.679944	0.49654	0.642808
YDR452W	Sbay_2.627	3411.82	-0.626335	0.233031	-2.68777	0.00719311	0.0262289
YLR316C	Sbay_10.413	469.32	0.430832	0.369155	1.16708	0.243179	0.387604
YDR319C	Sbay_2.488	334.689	-0.604132	0.412461	-1.4647	0.143003	0.263742
YFL033C	Sbay_6.26	1067.59	0.594075	0.312106	1.90344	0.0569829	0.132585
YKL095W	Sbay_11.13	606.621	-0.127199	0.324542	-0.391932	0.695108	0.805411
YJR136C	Sbay_12.228	435.486	0.889512	0.238338	3.73214	0.000189858	0.00127296
YGL225W	Sbay_7.37	6625.66	-0.151632	0.222561	-0.681305	0.495678	0.642071
YHR037W	Sbay_15.224	3382.01	0.827108	0.371924	2.22386	0.0261579	0.0724167
YJL098W	Sbay_6.172	1510.43	1.9418	0.421202	4.61014	4.02395e-06	4.36729e-05
[truncated: 3,193 more rows]
