# Supplementary material for: Integrative Omics Analysis Reveals a Limited Transcriptional Shock After Yeast Interspecies Hybridization
Source: Front Genet. 2020 May 7;11:404. doi: 10.3389/fgene.2020.00404 (PMC7221068; doi:10.3389/fgene.2020.00404)
Supplement: Supplementary file 5 [file Table_5.XLSX]

## Sheet: Table5
Supplementary table 5. Comparison between SC vs SU homeologs in the hybrid at 30 C. A. ASE analysis; B. list of ASE genes; C. GO analysis of ASE genes.
A.									B.			C.
gene_SC	gene_SU	baseMean	log2FoldChange	lfcSE	stat	pvalue	padj		Regulation	SC_ortholog		GO_category	Regulation	GOID	TERM	CORRECTED_PVALUE	UNCORRECTED_PVALUE	NUM_LIST_ANNOTATIONS	LIST_SIZE	TOTAL_NUM_ANNOTATIONS	POPULATION_SIZE	FDR_RATE	EXPECTED_FALSE_POSITIVES	ANNOTATED_GENES
YBR177C	Sbay_4.429	1623.33	-0.662477	0.151887	-4.36165	1.29088e-05	4.62967e-05		Up-regulated	YFL010C		Biological Process	Up-regulated	GO:0006012	galactose metabolic process	6.5953e-06	8.48816e-09	7	180	13	7166	0	0	YPL248C, YKL127W, YBR020W, YLR081W, YDR009W, YBR018C, YBR019C
YIL140W	Sbay_9.48	166.183	0.105652	0.203912	0.518124	0.604372	0.687793		Up-regulated	YDL170W		Biological Process	Up-regulated	GO:0072524	pyridine-containing compound metabolic process	2.24522e-05	2.8896e-08	15	180	102	7166	0	0	YDL085W, YFR053C, YMR096W, YMR095C, YLR446W, YJR078W, YIL155C, YGR248W, YBR117C, YDL021W, YNL129W, YLR231C, YPR127W, YGR256W, YGR043C
YLR268W	Sbay_10.366	599.833	-0.900873	0.128703	-6.99963	2.56642e-12	2.27512e-11		Up-regulated	YBR117C		Biological Process	Up-regulated	GO:0019318	hexose metabolic process	5.626e-05	7.24067e-08	14	180	94	7166	0	0	YFR053C, YDL085W, YIL045W, YJR159W, YKL127W, YLR446W, YLR081W, YMR280C, YBR018C, YDR009W, YBR019C, YJL089W, YPL248C, YBR020W
YOR011W	Sbay_15.188	48.6667	-0.331221	0.385139	-0.860003	0.389787	0.48406		Up-regulated	YPL092W		Biological Process	Up-regulated	GO:0006732	coenzyme metabolic process	7.31384e-05	9.41293e-08	20	180	198	7166	0	0	YMR096W, YOR317W, YFR053C, YIL155C, YMR095C, YMR020W, YNR056C, YNL129W, YGR244C, YGR043C, YGR256W, YNR057C, YDL085W, YJR078W, YLR446W, YLR231C, YDL021W, YBR117C, YGR248W, YKL132C
YPL043W	Sbay_16.271	1234.27	0.297638	0.125868	2.36469	0.0180451	0.0339926		Up-regulated	YOR313C		Biological Process	Up-regulated	GO:0051186	cofactor metabolic process	0.000126191	1.62408e-07	23	180	265	7166	0	0	YNR057C, YDL085W, YJR078W, YGR088W, YLR446W, YDL021W, YLR231C, YDR453C, YLR205C, YGR248W, YBR117C, YKL132C, YFR053C, YMR096W, YOR317W, YIL155C, YMR095C, YMR020W, YNL129W, YNR056C, YGR244C, YGR043C, YGR256W
YJL155C	Sbay_6.234	688.667	0.100722	0.119277	0.844438	0.398425	0.493723		Up-regulated	YGR126W		Biological Process	Up-regulated	GO:0005996	monosaccharide metabolic process	0.000206131	2.6529e-07	14	180	104	7166	0	0	YDL085W, YFR053C, YLR081W, YKL127W, YLR446W, YIL045W, YJR159W, YBR019C, YDR009W, YBR018C, YMR280C, YBR020W, YPL248C, YJL089W
YHR067W	Sbay_15.256	115.917	-1.0257	0.25532	-4.01731	5.88656e-05	0.000186144		Up-regulated	YBR182C		Biological Process	Up-regulated	GO:0051156	glucose 6-phosphate metabolic process	0.000376818	4.84965e-07	7	180	21	7166	0	0	YGR248W, YBR117C, YFR053C, YGR256W, YLR446W, YKL127W, YGR043C
YAL008W	Sbay_1.60	404.515	-0.283989	0.149798	-1.89581	0.0579852	0.0950114		Up-regulated	YNL145W		Biological Process	Up-regulated	GO:0044281	small molecule metabolic process	0.000508046	6.53856e-07	44	180	824	7166	0	0	YBR019C, YNL129W, YGR256W, YDL170W, YDR036C, YLR438W, YHL012W, YFR053C, YMR095C, YLR081W, YIL155C, YER037W, YBR117C, YPR127W, YOL058W, YIL045W, YBR018C, YGR244C, YNR056C, YMR118C, YGR043C, YJL089W, YEL021W, YOR317W, YMR096W, YMR020W, YKL127W, YDR009W, YGR248W, YMR280C, YHR037W, YLR231C, YDL021W, YPL248C, YER073W, YJL088W, YBR020W, YKL132C, YDL085W, YNR057C, YLR446W, YJR078W, YMR084W, YJR159W
YNR028W	Sbay_14.382	297.784	-0.346779	0.17198	-2.01639	0.0437593	0.0741979		Up-regulated	YPL248C		Biological Process	Up-regulated	GO:0019388	galactose catabolic process	0.000853745	1.09877e-06	5	180	9	7166	0	0	YDR009W, YBR018C, YBR019C, YKL127W, YBR020W
YMR111C	Sbay_13.290	216.995	0.283651	0.178604	1.58816	0.112251	0.169274		Up-regulated	YPL206C		Biological Process	Up-regulated	GO:0046496	nicotinamide nucleotide metabolic process	0.00149482	1.92383e-06	12	180	89	7166	0.002	0.02	YGR043C, YGR256W, YDL021W, YNL129W, YLR231C, YGR248W, YBR117C, YJR078W, YIL155C, YLR446W, YFR053C, YDL085W
YBR255W	Sbay_4.516	352.25	-0.381627	0.149219	-2.5575	0.0105427	0.020956		Up-regulated	YBR293W		Biological Process	Up-regulated	GO:0019362	pyridine nucleotide metabolic process	0.00168746	2.17176e-06	12	180	90	7166	0.0018	0.02	YGR043C, YGR256W, YNL129W, YLR231C, YDL021W, YBR117C, YGR248W, YIL155C, YJR078W, YLR446W, YFR053C, YDL085W
YFR027W	Sbay_6.99	76.6667	-0.0182123	0.276861	-0.0657815	0.947552	0.964774		Up-regulated	YMR118C		Biological Process	Up-regulated	GO:0044282	small molecule catabolic process	0.00259985	3.34601e-06	15	180	146	7166	0.0017	0.02	YBR020W, YGR256W, YER073W, YDL170W, YDR036C, YBR019C, YBR018C, YDR009W, YLR231C, YHR037W, YPR127W, YKL127W, YJR078W, YIL155C, YLR438W
YBR128C	Sbay_4.376	122	0.572852	0.249141	2.29931	0.0214873	0.039755		Up-regulated	YMR266W		Biological Process	Up-regulated	GO:0005975	carbohydrate metabolic process	0.00295824	3.80725e-06	22	180	294	7166	0.0015	0.02	YLR446W, YMR084W, YJR159W, YIL045W, YDL085W, YER054C, YPL248C, YBR020W, YDR009W, YGR248W, YMR280C, YDL021W, YKL127W, YLR081W, YIL155C, YHL012W, YFR053C, YGR256W, YGR043C, YJL089W, YBR018C, YBR019C
YOL115W	Sbay_15.44	711.238	0.229645	0.136104	1.68728	0.0915501	0.141472		Up-regulated	YLR446W		Biological Process	Up-regulated	GO:0033499	galactose catabolic process via UDP-galactose	0.00431567	5.55427e-06	4	180	6	7166	0.0029	0.04	YBR020W, YBR019C, YDR009W, YBR018C
YDL214C	Sbay_4.33	78.9316	-0.242691	0.357603	-0.678662	0.497352	0.589547		Up-regulated	YCL001W-A		Biological Process	Up-regulated	GO:0019320	hexose catabolic process	0.00803321	1.03388e-05	5	180	13	7166	0.0027	0.04	YBR019C, YDR009W, YBR018C, YBR020W, YKL127W
YLR016C	Sbay_10.96	241.083	-0.865553	0.18391	-4.70641	2.5212e-06	1.02228e-05		Up-regulated	YDR155C		Biological Process	Up-regulated	GO:0006733	oxidoreduction coenzyme metabolic process	0.00955507	1.22974e-05	12	180	106	7166	0.0025	0.04	YDL021W, YNL129W, YLR231C, YGR248W, YBR117C, YGR043C, YGR256W, YFR053C, YDL085W, YJR078W, YIL155C, YLR446W
YNL300W	Sbay_14.40	464.667	0.690827	0.146052	4.72999	2.24526e-06	9.18289e-06		Up-regulated	YKR039W		Biological Process	Down-regulated	GO:0043436	oxoacid metabolic process	0.000681325	8.94127e-07	33	210	454	7166	0	0	YIL160C, YPL095C, YGR254W, YBR115C, YMR303C, YDR380W, YJR009C, YKR009C, YOR100C, YDR533C, YPR081C, YLR164W, YHR137W, YPR006C, YMR250W, YLR284C, YKL001C, YDR089W, YML054C, YKL055C, YDL182W, YGR286C, YER065C, YFR025C, YLR180W, YIL074C, YOR180C, YJR010W, YHR020W, YJL052W, YHR033W, YOR344C, YGR192C
YAL056W	Sbay_1.10	532.657	-0.502324	0.148914	-3.37325	0.000742856	0.00189403		Up-regulated	YNL015W		Biological Process	Down-regulated	GO:0006082	organic acid metabolic process	0.000752522	9.87562e-07	33	210	456	7166	0	0	YGR254W, YPL095C, YIL160C, YJR009C, YDR380W, YMR303C, YBR115C, YLR164W, YHR137W, YPR081C, YDR533C, YOR100C, YKR009C, YPR006C, YLR284C, YKL001C, YMR250W, YLR180W, YER065C, YFR025C, YKL055C, YGR286C, YDL182W, YML054C, YDR089W, YJR010W, YHR020W, YIL074C, YOR180C, YGR192C, YOR344C, YHR033W, YJL052W
YGR148C	Sbay_7.439	12616.8	0.0124031	0.0876914	0.141441	0.887522	0.920099		Up-regulated	YLR205C		Biological Process	Down-regulated	GO:0019752	carboxylic acid metabolic process	0.000825274	1.08304e-06	32	210	436	7166	0	0	YMR250W, YKL001C, YLR284C, YLR180W, YER065C, YFR025C, YML054C, YGR286C, YDL182W, YKL055C, YOR180C, YIL074C, YJR010W, YHR020W, YOR344C, YGR192C, YJL052W, YHR033W, YPL095C, YGR254W, YIL160C, YJR009C, YBR115C, YDR380W, YMR303C, YDR533C, YPR081C, YHR137W, YLR164W, YKR009C, YOR100C, YPR006C
YJR122W	Sbay_12.213	507.845	-0.937992	0.164084	-5.71655	1.0871e-08	6.24331e-08		Up-regulated	YMR194W		Biological Process	Down-regulated	GO:0048646	anatomical structure formation involved in morphogenesis	0.00203999	2.67716e-06	18	210	173	7166	0	0	YHR184W, YLR227C, YCL048W, YJL106W, YPL130W, YOR338W, YLR313C, YNL128W, YHR153C, YOR298W, YLL039C, YIL073C, YOL048C, YLR054C, YHL024W, YDR523C, YKL096W, YDR273W
YLR152C	Sbay_10.251	390.775	-2.15538	0.220987	-9.75345	1.78312e-22	3.62638e-21		Up-regulated	YPL027W		Biological Process	Down-regulated	GO:0045229	external encapsulating structure organization	0.00261875	3.43668e-06	22	210	250	7166	0	0	YOR009W, YJL158C, YOL048C, YIL011W, YLR054C, YMR104C, YDR273W, YKL096W, YDR523C, YGL028C, YOR010C, YNL128W, YOR113W, YER011W, YOR298W, YCL048W, YHL028W, YDL095W, YJR151C, YPR030W, YHR184W, YBL043W
YDR459C	Sbay_2.634	269.368	1.26628	0.175394	7.21963	5.21311e-13	4.97885e-12		Up-regulated	YOL058W		Biological Process	Down-regulated	GO:0071555	cell wall organization	0.00261875	3.43668e-06	22	210	250	7166	0	0	YOR010C, YGL028C, YNL128W, YOR113W, YOR298W, YER011W, YOR009W, YOL048C, YIL011W, YJL158C, YMR104C, YLR054C, YDR523C, YKL096W, YDR273W, YPR030W, YJR151C, YDL095W, YBL043W, YHR184W, YCL048W, YHL028W
YIL034C	Sbay_9.166	1228.92	-0.691848	0.102063	-6.77863	1.21319e-11	9.93932e-11		Up-regulated	YGR043C		Biological Process	Down-regulated	GO:0044281	small molecule metabolic process	0.0030292	3.97533e-06	47	210	824	7166	0	0	YIL111W, YOR180C, YIL074C, YBR105C, YJR010W, YHR020W, YPR183W, YOR344C, YGR192C, YJL052W, YHR033W, YDL124W, YFR017C, YMR250W, YKL001C, YLR284C, YHR044C, YFR025C, YLR180W, YER065C, YDR089W, YML054C, YGR286C, YDL182W, YKL055C, YPR081C, YDR533C, YLR164W, YHR137W, YBR092C, YKR009C, YOR100C, YPL201C, YGL156W, YPR006C, YPL095C, YGR066C, YGR254W, YIL160C, YAL060W, YCR036W, YJR009C, YBR115C, YKR097W, YJR…
YLR244C	Sbay_10.340	1982.75	0.360027	0.100062	3.59803	0.000320638	0.000878873		Up-regulated	YPR170W-B		Biological Process	Down-regulated	GO:0030437	ascospore formation	0.00360096	4.72568e-06	14	210	113	7166	0	0	YLR054C, YPL130W, YDR273W, YKL096W, YDR523C, YCL048W, YOL048C, YHR184W, YLL039C, YOR298W, YLR227C, YHR153C, YOR338W, YNL128W
YNL003C	Sbay_14.345	404.917	-0.372183	0.203999	-1.82443	0.0680869	0.109285		Up-regulated	YPL272C		Biological Process	Down-regulated	GO:0048468	cell development	0.00360096	4.72568e-06	14	210	113	7166	0	0	YDR523C, YKL096W, YDR273W, YPL130W, YLR054C, YCL048W, YOL048C, YLR227C, YHR153C, YLL039C, YOR298W, YHR184W, YNL128W, YOR338W
YBR111W-A	Sbay_4.360	321.213	0.975835	0.151045	6.46056	1.0432e-10	7.58767e-10		Up-regulated	YLR081W		Biological Process	Down-regulated	GO:0031505	fungal-type cell wall organization	0.00447634	5.87446e-06	19	210	201	7166	0	0	YJL158C, YOL048C, YIL011W, YOR009W, YDR273W, YKL096W, YDR523C, YLR054C, YMR104C, YNL128W, YOR010C, YOR298W, YER011W, YOR113W, YCL048W, YDL095W, YPR030W, YJR151C, YHR184W
YJR084W	Sbay_12.172	325.667	-0.151597	0.15847	-0.95663	0.338754	0.430583		Up-regulated	YMR096W		Biological Process	Down-regulated	GO:0030435	sporulation resulting in formation of a cellular spore	0.00485012	6.36499e-06	17	210	166	7166	0	0	YOR338W, YNL128W, YLL039C, YIL073C, YOR298W, YHR153C, YOL048C, YLR054C, YHL024W, YKL096W, YDR273W, YDR523C, YHR184W, YLR227C, YJL106W, YCL048W, YPL130W
YBR135W	Sbay_4.383	355.038	0.534545	0.152123	3.51391	0.00044157	0.00117195		Up-regulated	YCR061W		Biological Process	Down-regulated	GO:0010927	cellular component assembly involved in morphogenesis	0.00579891	7.61012e-06	11	210	73	7166	0	0	YLR054C, YPL130W, YKL096W, YDR273W, YDR523C, YCL048W, YOL048C, YHR184W, YOR298W, YNL128W, YLR313C
YBR004C	Sbay_2.133	360.667	-0.386061	0.157661	-2.44868	0.0143381	0.0276114		Up-regulated	YKL050C		Biological Process	Down-regulated	GO:0034293	sexual sporulation	0.00601926	7.89929e-06	14	210	118	7166	0	0	YNL128W, YOR338W, YHR153C, YLR227C, YLL039C, YOR298W, YHR184W, YCL048W, YOL048C, YDR523C, YKL096W, YDR273W, YPL130W, YLR054C
YBR160W	Sbay_4.411	767.833	0.338854	0.131304	2.58068	0.0098606	0.0197517		Up-regulated	YLR231C		Biological Process	Down-regulated	GO:0043935	sexual sporulation resulting in formation of a cellular spore	0.00601926	7.89929e-06	14	210	118	7166	0	0	YOR298W, YLL039C, YHR153C, YLR227C, YHR184W, YNL128W, YOR338W, YKL096W, YDR273W, YDR523C, YLR054C, YPL130W, YOL048C, YCL048W
YBR070C	Sbay_4.309	234.74	-0.43524	0.16768	-2.59565	0.0094412	0.019044		Up-regulated	YGR088W		Biological Process	Down-regulated	GO:0043934	sporulation	0.00617943	8.10949e-06	17	210	169	7166	0	0	YLL039C, YOR298W, YIL073C, YHR153C, YOR338W, YNL128W, YLR054C, YHL024W, YKL096W, YDR273W, YDR523C, YOL048C, YHR184W, YLR227C, YPL130W, YJL106W, YCL048W
YLR313C	Sbay_10.410	68.4724	-10.0269	1.21631	-8.2437	1.6696e-16	2.20319e-15		Up-regulated	YJR119C		Biological Process	Down-regulated	GO:1903046	meiotic cell cycle process	0.00966768	1.26872e-05	22	210	271	7166	0	0	YOL048C, YDR523C, YKL096W, YDR273W, YLR054C, YHL024W, YIL072W, YNL128W, YOR338W, YHR153C, YGL127C, YIL073C, YLL039C, YOR298W, YHR157W, YCL048W, YJL106W, YGL251C, YDL154W, YPL130W, YLR227C, YHR184W
YDL238C	Sbay_4.6	189.286	-0.740639	0.209772	-3.53069	0.000414484	0.00110743		Up-regulated	YDR406W		Biological Process	Down-regulated	GO:0009653	anatomical structure morphogenesis	0.0111026	1.45704e-05	19	210	214	7166	0	0	YJL106W, YCL048W, YPL130W, YLR227C, YHR184W, YOL048C, YDR523C, YKL096W, YDR273W, YHL024W, YLR054C, YMR104C, YLR313C, YNL128W, YOR338W, YHR153C, YLL039C, YIL073C, YOR298W
YJL082W	Sbay_6.155	1759.3	0.578486	0.101299	5.71071	1.12508e-08	6.44714e-08		Up-regulated	YHL012W		Biological Process	Down-regulated	GO:0048856	anatomical structure development	0.0144512	1.89649e-05	19	210	218	7166	0	0	YJL106W, YCL048W, YPL130W, YLR227C, YHR184W, YOL048C, YDR523C, YKL096W, YDR273W, YMR104C, YLR054C, YHL024W, YLR313C, YNL128W, YOR338W, YHR153C, YLL039C, YIL073C, YOR298W
YHR007C	Sbay_8.63	4177.67	-0.187339	0.0868894	-2.15606	0.0310792	0.0553112		Up-regulated	YDR119W-A		Biological Process	Down-regulated	GO:0007039	protein catabolic process in the vacuole	0.0166843	2.18954e-05	5	210	13	7166	0	0	YKR075C, YGR066C, YBR286W, YMR174C, YBR105C
YIR004W	Sbay_9.213	1096.33	-0.234289	0.104312	-2.24605	0.0247008	0.0449468		Up-regulated	YOR186W		Biological Process	Down-regulated	GO:0055114	oxidation-reduction process	0.019593	2.57126e-05	30	210	460	7166	0.002	0.04	YAL060W, YFR016C, YIL160C, YFR017C, YLR284C, YGL157W, YKL001C, YCL026C-B, YML054C, YBR115C, YMR303C, YKL055C, YGR234W, YJR096W, YJR009C, YER065C, YPL156C, YIL074C, YFR015C, YOR180C, YKR009C, YJR010W, YPR184W, YLR164W, YKL026C, YIL111W, YJL052W, YDL124W, YLR214W, YGR192C
YPR133W-A	Sbay_16.461	1832.12	-0.134405	0.0943074	-1.42518	0.154105	0.221936		Up-regulated	YBL029C-A		Biological Process	Down-regulated	GO:0032787	monocarboxylic acid metabolic process	0.025184	3.30499e-05	17	210	188	7166	0.0019	0.04	YDR533C, YKR009C, YOR180C, YOR100C, YOR344C, YGR192C, YJL052W, YPR006C, YPL095C, YGR254W, YIL160C, YLR284C, YER065C, YJR009C, YML054C, YGR286C, YKL055C
YPL191C	Sbay_16.115	263.75	1.42806	0.187138	7.63102	2.32905e-14	2.55899e-13		Up-regulated	YGR248W		Biological Process	Down-regulated	GO:0009062	fatty acid catabolic process	0.0298805	3.92132e-05	6	210	23	7166	0.0018	0.04	YPL095C, YPR006C, YLR284C, YIL160C, YOR180C, YKR009C
YKL190W	Sbay_11.33	881.45	0.246916	0.110755	2.22939	0.0257877	0.0467606		Up-regulated	YBR018C		Biological Process	Down-regulated	GO:0071852	fungal-type cell wall organization or biogenesis	0.0305911	4.01458e-05	19	210	230	7166	0.0017	0.04	YMR104C, YLR054C, YKL096W, YDR273W, YDR523C, YOR009W, YJL158C, YIL011W, YOL048C, YOR113W, YOR298W, YER011W, YOR010C, YNL128W, YCL048W, YHR184W, YDL095W, YJR151C, YPR030W
YGL215W	Sbay_7.45	827.577	-4.32616	0.159486	-27.1256	4.90737e-162	2.54496e-159		Up-regulated	YMR244W		Biological Process	Down-regulated	GO:0005996	monosaccharide metabolic process	0.0359802	4.72182e-05	12	210	104	7166	0.0042	0.1	YCR036W, YBR105C, YFR017C, YGR254W, YGR066C, YGL156W, YJR096W, YKR097W, YJL052W, YGR192C, YJR009C, YHR044C
YDR312W	Sbay_2.479	176.16	-0.128324	0.217313	-0.590503	0.554853	0.642504		Up-regulated	YLR237W		Biological Process	Down-regulated	GO:0071554	cell wall organization or biogenesis	0.0399843	5.24728e-05	22	210	297	7166	0.004	0.1	YPR030W, YJR151C, YDL095W, YBL043W, YHR184W, YCL048W, YHL028W, YNL128W, YOR010C, YGL028C, YER011W, YOR298W, YOR113W, YOL048C, YIL011W, YJL158C, YOR009W, YDR523C, YKL096W, YDR273W, YMR104C, YLR054C
YLR348C	Sbay_10.449	419.513	-0.0432826	0.163009	-0.265522	0.790607	0.847651		Up-regulated	YIL121W		Biological Process	Down-regulated	GO:0044242	cellular lipid catabolic process	0.0426229	5.59356e-05	8	210	47	7166	0.0038	0.1	YOR084W, YPR006C, YPR147C, YPL095C, YLR284C, YIL160C, YOR180C, YKR009C
YBR248C	Sbay_4.509	881.583	-0.981022	0.125201	-7.83558	4.66687e-15	5.52566e-14		Up-regulated	YBR066C		Biological Process	Down-regulated	GO:0006094	gluconeogenesis	0.0427886	5.6153e-05	7	210	35	7166	0.0037	0.1	YKR097W, YBR105C, YJL052W, YGR066C, YJR009C, YGR254W, YGR192C
YNR067C	Sbay_14.425	1063.54	-0.309666	0.136516	-2.26836	0.0233074	0.0427173		Up-regulated	YDL222C		Biological Process	Down-regulated	GO:0019319	hexose biosynthetic process	0.0427886	5.6153e-05	7	210	35	7166	0.0036	0.1	YGR066C, YJR009C, YGR254W, YGR192C, YKR097W, YBR105C, YJL052W
YNL152W	Sbay_14.187	241.667	0.27977	0.161698	1.7302	0.0835947	0.130618		Up-regulated	YAL005C		Biological Process	Down-regulated	GO:0051321	meiotic cell cycle	0.0429149	5.63188e-05	23	210	320	7166	0.0034	0.1	YLR054C, YHL024W, YDR523C, YKL096W, YDR273W, YOL048C, YHR153C, YGL127C, YLL039C, YIL073C, YOR298W, YOR338W, YIL072W, YOR230W, YNL128W, YDL154W, YPL130W, YGL251C, YHR157W, YCL048W, YJL106W, YHR184W, YLR227C
YLR382C	Sbay_10.499	2013.37	-0.549721	0.101126	-5.43602	5.44837e-08	2.85407e-07		Up-regulated	YGR161C		Molecular Function	Up-regulated	GO:0005227	calcium activated cation channel activity	0.000387147	1.88852e-06	4	180	5	7166	0	0	YOR087W, YLL005C, YMR266W, YOL084W
YKL063C	Sbay_11.162	503.87	0.312262	0.134887	2.31499	0.0206134	0.0383159		Up-regulated	YMR020W		Molecular Function	Up-regulated	GO:0005261	cation channel activity	0.00510708	2.49126e-05	4	180	8	7166	0.01	0.02	YOL084W, YMR266W, YOR087W, YLL005C
YFL045C	Sbay_6.8	5476.83	0.0340029	0.0913614	0.37218	0.709759	0.778677		Up-regulated	YKR053C		Molecular Function	Up-regulated	GO:0140135	mechanosensitive cation channel activity	0.00510708	2.49126e-05	4	180	8	7166	0.0067	0.02	YLL005C, YOR087W, YOL084W, YMR266W
YFL010C	Sbay_6.50	809.493	1.51968	0.139267	10.9119	1.01074e-27	2.70006e-26		Up-regulated	YKR102W		Molecular Function	Up-regulated	GO:0030246	carbohydrate binding	0.0206777	0.000100867	6	180	31	7166	0.02	0.08	YKR102W, YBR020W, YLR446W, YFR053C, YDR009W, YBR019C
YDR141C	Sbay_2.302	677.436	-0.130795	0.124251	-1.05266	0.292496	0.381895		Up-regulated	YOR087W		Molecular Function	Up-regulated	GO:0008381	mechanosensitive ion channel activity	0.022689	0.000110678	4	180	11	7166	0.016	0.08	YOL084W, YMR266W, YOR087W, YLL005C
YJL131C	Sbay_6.211	616.144	0.0738296	0.12712	0.580787	0.561384	0.647972		Up-regulated	YKL127W		Molecular Function	Up-regulated	GO:0022836	gated channel activity	0.022689	0.000110678	4	180	11	7166	0.0133	0.08	YMR266W, YOL084W, YLL005C, YOR087W
YDL170W	Sbay_4.76	350.672	1.67635	0.169398	9.89592	4.33606e-23	9.03085e-22		Up-regulated	YJL089W		Molecular Function	Up-regulated	GO:0022839	ion gated channel activity	0.022689	0.000110678	4	180	11	7166	0.0114	0.08	YMR266W, YOL084W, YLL005C, YOR087W
YBR117C	Sbay_4.364	289.167	2.50037	0.260346	9.60402	7.6886e-22	1.49337e-20		Up-regulated	YBL029W		Molecular Function	Up-regulated	GO:0048029	monosaccharide binding	0.0284517	0.000138789	5	180	21	7166	0.01	0.08	YKR102W, YDR009W, YFR053C, YLR446W, YBR020W
YGL135W	Sbay_16.86	12538.3	-0.698122	0.0769474	-9.07272	1.16081e-19	1.93568e-18		Up-regulated	YML017W		Molecular Function	Up-regulated	GO:0022857	transmembrane transporter activity	0.0334178	0.000163014	22	180	375	7166	0.0089	0.08	YLR081W, YPL092W, YDR406W, YKR039W, YNR056C, YOL084W, YGR121C, YLR237W, YOR390W, YLR004C, YLL028W, YBR293W, YIL121W, YMR266W, YCL025C, YBR294W, YHL008C, YPL189W, YGR281W, YOR087W, YLL005C, YHR096C
YJR044C	Sbay_12.127	608.167	0.438658	0.144192	3.04219	0.00234866	0.00537281		Up-regulated	YGR281W		Molecular Function	Up-regulated	GO:0005215	transporter activity	0.0395378	0.000192867	23	180	406	7166	0.008	0.08	YPL092W, YLR081W, YKR039W, YDR406W, YOL084W, YNR056C, YLR004C, YOR390W, YLR237W, YGR121C, YOR237W, YLL028W, YMR266W, YIL121W, YBR293W, YCL025C, YPL189W, YHL008C, YBR294W, YHR096C, YLL005C, YOR087W, YGR281W
YJL140W	Sbay_6.220	1221.77	0.134144	0.108329	1.23829	0.215607	0.295257		Up-regulated	YGR256W		Molecular Function	Down-regulated	GO:0004365	glyceraldehyde-3-phosphate dehydrogenase (NAD+) (phosphorylating) activity	0.00521194	2.48188e-05	3	210	3	7166	0.06	0.06	YJL052W, YGR192C, YJR009C
YJR011C	Sbay_12.96	92.2025	0.377391	0.254715	1.48162	0.138441	0.202812		Up-regulated	YGR263C		Molecular Function	Down-regulated	GO:0043891	glyceraldehyde-3-phosphate dehydrogenase (NAD(P)+) (phosphorylating) activity	0.00521194	2.48188e-05	3	210	3	7166	0.03	0.06	YJL052W, YGR192C, YJR009C
YPL039W	Sbay_16.277	194.429	1.20307	0.218401	5.50853	3.61851e-08	1.94261e-07		Up-regulated	YKR005C		Cellular Component	Up-regulated	GO:0071944	cell periphery	1.48669e-05	1.06192e-07	46	180	829	7166	0	0	YKR102W, YOR247W, YPL092W, YOL084W, YKR039W, YDL222C, YLR237W, YLL005C, YGR121C, YLL025W, YBR293W, YGR213C, YLR081W, YBR294W, YGR281W, YIL121W, YDR406W, YLR262C, YLR042C, YJR150C, YBR093C, YFL026W, YCL024W, YPR154W, YBR148W, YLL064C, YJL163C, YBR067C, YAL005C, YBL060W, YLR187W, YGR256W, YOR317W, YNR060W, YLR004C, YCL025C, YNL145W, YLR121C, YOR087W, YOR390W, YGR263C, YNL047C, YLL028W, YMR266W, YHR…
YKL048C	Sbay_11.178	137.696	-0.993006	0.23463	-4.23222	2.31401e-05	7.8537e-05		Up-regulated	YER084W		Cellular Component	Up-regulated	GO:0005886	plasma membrane	9.94825e-05	7.1059e-07	34	180	553	7166	0	0	YLR004C, YNR060W, YGR256W, YOR317W, YLR187W, YBL060W, YAL005C, YJL163C, YBL029C-A, YMR266W, YHR096C, YLL028W, YNL047C, YOR390W, YLR121C, YOR087W, YNL145W, YCL025C, YGR213C, YBR293W, YGR121C, YDL222C, YLR237W, YKR039W, YLL005C, YPL092W, YOL084W, YFL026W, YLR262C, YDR406W, YBR294W, YLR081W, YGR281W, YIL121W
YDR083W	Sbay_2.243	769.001	0.748179	0.121287	6.16865	6.88759e-10	4.59113e-09		Up-regulated	YDL021W		Cellular Component	Up-regulated	GO:0031226	intrinsic component of plasma membrane	0.0004798	3.42714e-06	14	180	128	7166	0	0	YLL028W, YFL026W, YHR096C, YLR004C, YBR293W, YJL163C, YIL121W, YLR081W, YBR294W, YOR087W, YLR121C, YKR039W, YGR121C, YOR390W
YMR009W	Sbay_13.172	2646.25	0.97395	0.108964	8.93823	3.95448e-19	6.3492e-18		Up-regulated	YBL060W		Cellular Component	Up-regulated	GO:0005887	integral component of plasma membrane	0.00132341	9.45294e-06	13	180	121	7166	0	0	YJL163C, YIL121W, YBR294W, YLR081W, YOR087W, YKR039W, YGR121C, YOR390W, YLL028W, YFL026W, YHR096C, YLR004C, YBR293W
YPR064W	Sbay_16.391	0.373741	1.28053	4.15473	0.308209	0.757923	0.821612		Up-regulated	YBR019C		Cellular Component	Up-regulated	GO:0031224	intrinsic component of membrane	0.00610764	4.3626e-05	55	180	1318	7166	0	0	YGR263C, YDR119W-A, YLL028W, YIL117C, YDR281C, YPR170W-B, YMR266W, YHR096C, YLR312C, YCL025C, YHL008C, YGL088W, YLR205C, YLR121C, YOR087W, YOR390W, YHR140W, YMR118C, YDR438W, YNR060W, YBL059W, YLR004C, YPL189W, YJL163C, YOR186W, YBR067C, YKR053C, YIL155C, YJL172W, YPL206C, YKR005C, YFL026W, YLR081W, YBR294W, YIL121W, YGR281W, YDR406W, YLR265C, YJR150C, YLR042C, YGR213C, YBR293W, YKR102W, YCR061W,…
YIR013C	Sbay_9.224	1.58821	0.469588	2.03684	0.230548	0.817666	0.868582		Up-regulated	YBR148W		Cellular Component	Up-regulated	GO:0044459	plasma membrane part	0.0167268	0.000119477	14	180	175	7166	0.0067	0.04	YLL028W, YHR096C, YFL026W, YBR293W, YLR004C, YJL163C, YLR081W, YBR294W, YIL121W, YKR039W, YLR121C, YOR087W, YOR390W, YGR121C
YJL122W	Sbay_6.201	583.29	-0.74398	0.120266	-6.18611	6.16682e-10	4.14263e-09		Up-regulated	YPL113C		Cellular Component	Up-regulated	GO:0016021	integral component of membrane	0.0449728	0.000321234	50	180	1249	7166	0.0086	0.06	YPL189W, YJL163C, YOR186W, YKR053C, YIL155C, YJL172W, YMR118C, YHR140W, YDR438W, YNR060W, YBL059W, YLR004C, YLR312C, YCL025C, YHL008C, YLR205C, YGL088W, YOR087W, YOR390W, YGR263C, YDR119W-A, YLL028W, YIL117C, YDR281C, YMR266W, YPR170W-B, YHR096C, YCR061W, YNR056C, YOL084W, YPL092W, YMR244W, YDL222C, YKR039W, YLR237W, YGR049W, YNL046W, YLL005C, YGR121C, YGR213C, YBR293W, YLR081W, YBR294W, YGR281W,…
YKL188C	Sbay_11.36	155.333	-1.55824	0.238104	-6.54437	5.97483e-11	4.46476e-10		Up-regulated	YFR023W		Cellular Component	Down-regulated	GO:0009277	fungal-type cell wall	0.00108362	6.37425e-06	15	210	132	7166	0	0	YOR010C, YJL052W, YGL028C, YCL048W, YOR009W, YER011W, YKL096W, YGR192C, YJR151C, YPL130W, YOL048C, YIL011W, YJL158C, YJR009C, YBR092C
YLR189C	Sbay_10.285	494.667	-1.27157	0.145469	-8.74119	2.30675e-18	3.4979e-17		Up-regulated	YDR249C		Cellular Component	Down-regulated	GO:0005618	cell wall	0.00187551	1.10324e-05	15	210	138	7166	0.01	0.02	YKL096W, YER011W, YOR009W, YGL028C, YCL048W, YOR010C, YJL052W, YJR009C, YBR092C, YJL158C, YGR192C, YJR151C, YPL130W, YOL048C, YIL011W
YDR363W	Sbay_2.534	289.512	-0.0105423	0.159956	-0.0659074	0.947452	0.964774		Up-regulated	YJR159W		Cellular Component	Down-regulated	GO:0030312	external encapsulating structure	0.00187551	1.10324e-05	15	210	138	7166	0.0067	0.02	YKL096W, YOR009W, YER011W, YCL048W, YGL028C, YJL052W, YOR010C, YBR092C, YJR009C, YJL158C, YOL048C, YIL011W, YPL130W, YJR151C, YGR192C
YFL021W	Sbay_6.37	98.5099	-0.0144488	0.307035	-0.0470593	0.962466	0.975444		Up-regulated	YIL045W		Cellular Component	Down-regulated	GO:0005782	peroxisomal matrix	0.00827776	4.86927e-05	5	210	15	7166	0.02	0.08	YLR284C, YKL026C, YOR180C, YIL160C, YOR084W
YPL194W	Sbay_16.112	151.365	0.436697	0.209763	2.08186	0.0373553	0.0647709		Up-regulated	YDR009W		Cellular Component	Down-regulated	GO:0031907	microbody lumen	0.00827776	4.86927e-05	5	210	15	7166	0.016	0.08	YOR084W, YIL160C, YOR180C, YKL026C, YLR284C
YLR362W	Sbay_10.464	436.21	0.0315729	0.134875	0.23409	0.814915	0.867081		Up-regulated	YEL021W		Cellular Component	Down-regulated	GO:0005628	prospore membrane	0.0100625	5.91909e-05	10	210	75	7166	0.0133	0.08	YGR241C, YOL015W, YDR273W, YDR523C, YFR032C, YKL096W, YHR184W, YPL130W, YOL048C, YLR054C
YPL092W	Sbay_16.220	200.917	2.37055	0.305625	7.75639	8.73835e-15	1.00259e-13		Up-regulated	YJR061W		Cellular Component	Down-regulated	GO:0042763	intracellular immature spore	0.0100625	5.91909e-05	10	210	75	7166	0.0114	0.08	YFR032C, YKL096W, YHR184W, YDR523C, YGR241C, YOL015W, YDR273W, YLR054C, YPL130W, YOL048C
YOR377W	Sbay_8.434	478	1.07897	0.147441	7.31794	2.5181e-13	2.48741e-12		Up-regulated	YNR056C		Cellular Component	Down-regulated	GO:0042764	ascospore-type prospore	0.0100625	5.91909e-05	10	210	75	7166	0.01	0.08	YLR054C, YOL048C, YPL130W, YDR523C, YHR184W, YFR032C, YKL096W, YOL015W, YDR273W, YGR241C
YMR283C	Sbay_13.472	244.357	-0.657922	0.170245	-3.86456	0.000111291	0.000334001		Up-regulated	YLR042C		Cellular Component	Down-regulated	GO:0005777	peroxisome	0.0119987	7.05808e-05	11	210	92	7166	0.0089	0.08	YOR084W, YOR180C, YHR150W, YLR284C, YKL197C, YKR009C, YKL188C, YGR168C, YIL160C, YKL026C, YLL039C
YOR074C	Sbay_8.123	453.583	0.696309	0.141798	4.91058	9.08088e-07	3.96076e-06		Up-regulated	YOL084W		Cellular Component	Down-regulated	GO:0042579	microbody	0.0119987	7.05808e-05	11	210	92	7166	0.008	0.08	YKR009C, YKL188C, YLR284C, YHR150W, YKL197C, YOR084W, YOR180C, YKL026C, YLL039C, YGR168C, YIL160C
YPL024W	Sbay_16.294	136.667	0.855504	0.262418	3.26008	0.00111379	0.00273362		Up-regulated	YLL064C		Cellular Component	Down-regulated	GO:0044438	microbody part	0.0150542	8.8554e-05	8	210	50	7166	0.0073	0.08	YKL026C, YIL160C, YKL188C, YHR150W, YLR284C, YKL197C, YOR180C, YOR084W
YKL134C	Sbay_11.91	354.391	0.206838	0.167904	1.23188	0.217994	0.298131		Up-regulated	YMR280C		Cellular Component	Down-regulated	GO:0044439	peroxisomal part	0.0150542	8.8554e-05	8	210	50	7166	0.0067	0.08	YKL026C, YIL160C, YLR284C, YHR150W, YKL197C, YKL188C, YOR084W, YOR180C
YPL165C	Sbay_16.145	17.75	-1.46347	0.607986	-2.40708	0.0160806	0.0306259		Up-regulated	YMR173W		Cellular Component	Down-regulated	GO:0005773	vacuole	0.0158272	9.3101e-05	31	210	517	7166	0.0062	0.08	YJL158C, YOR320C, YMR174C, YOL122C, YER056C, YBL042C, YNL065W, YIL011W, YER011W, YBR105C, YKL096W, YHL040C, YGL104C, YKL209C, YDR495C, YDR089W, YGR066C, YPL156C, YBR286W, YGL156W, YOR009W, YLL015W, YDR284C, YJL079C, YER065C, YML018C, YOR273C, YLR046C, YKR075C, YOR010C, YGR254W
YGR144W	Sbay_7.434	22.1634	0.444595	0.511	0.87005	0.384273	0.478243		Up-regulated	YPR005C		Cellular Component	Down-regulated	GO:0070056	prospore membrane leading edge	0.016511	9.71234e-05	3	210	4	7166	0.0086	0.12	YHR184W, YDR273W, YOL015W
YDR090C	Sbay_2.251	260.5	1.18239	0.177356	6.66675	2.61539e-11	2.04576e-10		Up-regulated	YIL101C		Cellular Component	Down-regulated	GO:0071944	cell periphery	0.0191211	0.000112477	43	210	829	7166	0.008	0.12	YER060W, YOR010C, YIR006C, YJR009C, YGL255W, YPL130W, YHL026C, YDR038C, YOR212W, YPR183W, YGL028C, YLR313C, YGR241C, YLR407W, YDL124W, YNL209W, YLR310C, YLR411W, YLR214W, YJL158C, YBR054W, YGR192C, YNL065W, YDR033W, YOR009W, YLR046C, YGR254W, YOR273C, YBR092C, YGL181W, YKL096W, YER011W, YCL048W, YKL209C, YJL052W, YHL040C, YOL122C, YJR151C, YIL011W, YOL048C, YER103W, YBL042C, YER056C
YIL108W	Sbay_9.87	590.112	-0.146885	0.137821	-1.06577	0.286527	0.375614		Up-regulated	YDR281C
YLR307C-A	Sbay_10.403	0.332386	-0.867943	4.39667	-0.197409	0.843507	0.888813		Up-regulated	YOR012W
YKL052C	Sbay_11.174	663.324	1.22031	0.148573	8.2135	2.14833e-16	2.81345e-15		Up-regulated	YLR281C
YBR273C	Sbay_4.534	968.509	-0.423268	0.107285	-3.94526	7.97131e-05	0.000246067		Up-regulated	YHR037W
YFR005C	Sbay_6.68	428.659	0.6206	0.156274	3.97122	7.15042e-05	0.000222448		Up-regulated	YNR057C
YOR313C	Sbay_8.364	48.517	1.86096	0.408607	4.5544	5.25352e-06	2.01514e-05		Up-regulated	YNL047C
YER093C-A	Sbay_5.212	321.497	-0.38486	0.155003	-2.48292	0.0130312	0.0252446		Up-regulated	YCL024W
YAL026C	Sbay_1.40	553	0.119553	0.13083	0.9138	0.360822	0.454192		Up-regulated	YNL046W
YOL034W	Sbay_15.133	298.594	0.198514	0.157404	1.26118	0.207245	0.286152		Up-regulated	YBR020W
YJR135W-A	Sbay_12.227	622.776	-0.879815	0.137214	-6.412	1.4362e-10	1.0316e-09		Up-regulated	YLL025W
YFL017W-A	Sbay_6.42	122.607	0.343047	0.229483	1.49487	0.134949	0.198424		Up-regulated	YER037W
YFR050C	Sbay_12.7	2093.33	-0.163902	0.103409	-1.58499	0.112969	0.170258		Up-regulated	YBR033W
YBL008W	Sbay_2.117	267.667	-0.123267	0.157989	-0.780228	0.435257	0.529248		Up-regulated	YKL132C
YLR079W	Sbay_10.162	872.964	-0.202427	0.121808	-1.66185	0.0965423	0.148214		Up-regulated	YDR179C
YLR447C	Sbay_10.565	4065.42	0.116159	0.0868596	1.33731	0.18112	0.25455		Up-regulated	YDR453C
YGL237C	Sbay_7.23	293.17	0.277546	0.15528	1.78739	0.0738738	0.117195		Up-regulated	YJL164C
YGR126W	Sbay_7.414	334.583	1.896	0.169264	11.2014	4.01193e-29	1.15588e-27		Up-regulated	YIL117C
YIL062C	Sbay_9.139	1439.25	0.137275	0.0983727	1.39546	0.162877	0.232822		Up-regulated	YCL025C
YNL295W	Sbay_14.44	385.295	0.232715	0.150166	1.54972	0.121209	0.181464		Up-regulated	YIL155C
YDR016C	Sbay_2.166	246.121	0.541536	0.183002	2.95917	0.00308465	0.00689229		Up-regulated	YOR019W
YNR032C-A	Sbay_14.387	314.841	1.31961	0.156966	8.40699	4.20674e-17	5.94445e-16		Up-regulated	YOR134W
YPL059W	Sbay_16.255	1479.83	-1.22147	0.103412	-11.8117	3.39494e-32	1.2059e-30		Up-regulated	YPR154W
YAR019C	Sbay_1.86	283	0.438471	0.163682	2.6788	0.00738869	0.0152679		Up-regulated	YFR053C
YDR299W	Sbay_2.465	575.579	0.164955	0.136631	1.2073	0.227316	0.30817		Up-regulated	YDR106W
YOL116W	Sbay_15.43	308.516	0.141979	0.168366	0.843278	0.399073	0.494172		Up-regulated	YGR244C
YJL149W	Sbay_6.229	415.662	0.871677	0.155315	5.61233	1.99621e-08	1.10957e-07		Up-regulated	YMR055C
YBR182C	Sbay_4.433	245.417	2.81465	0.218179	12.9007	4.46302e-38	2.03028e-36		Up-regulated	YDR461C-A
YKL088W	Sbay_11.137	880.466	0.802812	0.1307	6.14242	8.12736e-10	5.38295e-09		Up-regulated	YLR121C
YDR196C	Sbay_2.364	442.25	-1.12386	0.149285	-7.52823	5.14318e-14	5.46568e-13		Up-regulated	YDR446W
YMR175W	Sbay_13.356	35.7496	0.510329	0.495852	1.0292	0.303388	0.392655		Up-regulated	YJR094C
YBR202W	Sbay_4.457	817.917	0.499779	0.124357	4.0189	5.84711e-05	0.000185123		Up-regulated	YNL196C
YHR101C	Sbay_15.296	331.307	1.09443	0.152123	7.19438	6.27469e-13	5.94891e-12		Up-regulated	YHL008C
YNL239W	Sbay_14.105	2186.79	0.902026	0.126715	7.11855	1.09068e-12	1.00646e-11		Up-regulated	YGR121C
YDR410C	Sbay_2.587	110.063	0.48591	0.233576	2.08031	0.0374972	0.0649283		Up-regulated	YOR185C
YBR280C	Sbay_4.540	743.633	0.994051	0.14514	6.84892	7.44101e-12	6.25431e-11		Up-regulated	YLR438W
YGR020C	Sbay_7.301	2257.58	0.36446	0.0898777	4.05506	5.01207e-05	0.000160349		Up-regulated	YBR089C-A
YNR045W	Sbay_14.400	413.333	-0.42693	0.167336	-2.55133	0.0107313	0.0213146		Up-regulated	YPR052C
YPL143W	Sbay_16.168	11487.9	-0.0154009	0.0796934	-0.193251	0.846762	0.891274		Up-regulated	YLR312C
YML105C	Sbay_13.39	1112.3	0.217748	0.103679	2.10021	0.0357102	0.0623756		Up-regulated	YLL005C
YLL040C	Sbay_10.29	1346.45	-0.415565	0.111861	-3.71501	0.000203195	0.000578676		Up-regulated	YNL162W
YLR314C	Sbay_10.411	1858.84	-0.209128	0.0968742	-2.15876	0.0308691	0.0549939		Up-regulated	YMR084W
YIL091C	Sbay_9.108	641.69	0.470129	0.124836	3.76596	0.000165909	0.000478268		Up-regulated	YHL014C
YOR234C	Sbay_8.285	5211.05	-0.0150085	0.085895	-0.174731	0.861291	0.902354		Up-regulated	YLR364W
YOR322C	Sbay_8.374	741.664	0.354776	0.136536	2.59841	0.00936573	0.0189212		Up-regulated	YLR004C
YML092C	Sbay_13.56	1861	0.120147	0.0995759	1.20658	0.227593	0.308413		Up-regulated	YPL189W
YLR357W	Sbay_10.458	652.293	0.292342	0.137204	2.13071	0.0331133	0.0583901		Up-regulated	YGL179C
YPL104W	Sbay_16.208	1064.58	-0.555058	0.14923	-3.71947	0.000199642	0.000569202		Up-regulated	YLL028W
YNL103W	Sbay_14.236	484.921	-0.348144	0.143893	-2.41947	0.0155433	0.0297225		Up-regulated	YDR438W
YAL046C	Sbay_1.18	329.368	0.648167	0.157525	4.1147	3.87688e-05	0.000126212		Up-regulated	YMR095C
YDR198C	Sbay_2.366	207.707	-0.631933	0.18671	-3.38457	0.00071291	0.00182665		Up-regulated	YBR067C
YAL039C	Sbay_1.26	1393.81	-0.602517	0.138483	-4.35084	1.35616e-05	4.83307e-05		Up-regulated	YER054C
YDL200C	Sbay_4.48	106.5	1.07948	0.246528	4.37873	1.19374e-05	4.31111e-05		Up-regulated	YKR015C
YNR018W	Sbay_14.372	1203	0.540824	0.137568	3.93133	8.44775e-05	0.00025892		Up-regulated	YOL127W
YNL168C	Sbay_14.170	571.333	-0.800598	0.125337	-6.38757	1.68543e-10	1.19571e-09		Up-regulated	YHL022C
YDL185W	Sbay_4.63	9138.1	0.5231	0.078634	6.65234	2.88469e-11	2.24625e-10		Up-regulated	YJR078W
YFR047C	Sbay_12.10	731.56	0.0973411	0.131834	0.738362	0.460294	0.554743		Up-regulated	YLR053C
YBR215W	Sbay_4.473	459.842	0.905106	0.150595	6.01019	1.85301e-09	1.17335e-08		Up-regulated	YJL163C
YGL092W	Sbay_7.177	1284.58	0.117457	0.115726	1.01496	0.310126	0.400177		Up-regulated	YHR140W
YLR403W	Sbay_10.519	714.74	0.305417	0.122261	2.49808	0.012487	0.0243175		Up-regulated	YOL104C
YNL240C	Sbay_14.103	303.985	-1.34604	0.225113	-5.97937	2.24006e-09	1.40982e-08		Up-regulated	YBL059W
YBR159W	Sbay_4.410	1348.67	0.243416	0.106003	2.29631	0.0216582	0.0400426		Up-regulated	YLR187W
YDR364C	Sbay_2.537	264.75	-0.196023	0.161565	-1.21328	0.225023	0.30597		Up-regulated	YLR262C
YML127W	Sbay_13.15	932.333	0.46714	0.116813	3.99903	6.36023e-05	0.000200147		Up-regulated	YPL026C
YDR404C	Sbay_2.581	622.833	-0.153763	0.128824	-1.19359	0.232638	0.314511		Up-regulated	YJR150C
YHR078W	Sbay_15.270	368.917	0.201854	0.14727	1.37063	0.170489	0.242061		Up-regulated	YDR036C
YGR084C	Sbay_7.366	2466.06	0.190032	0.0955238	1.98937	0.0466609	0.0783879		Up-regulated	YPL171C
YDR286C	Sbay_2.452	220.559	-0.264147	0.183305	-1.44102	0.149578	0.216256		Up-regulated	YGL162W
YFR018C	Sbay_6.89	126.864	-8.93674	1.19997	-7.44746	9.51566e-14	9.88942e-13		Up-regulated	YOR317W
YCR002C	Sbay_3.21	1042	-0.0367763	0.109093	-0.337109	0.736035	0.802075		Up-regulated	YMR121C
YHR141C	Sbay_15.338	11296.6	-0.253603	0.077193	-3.28532	0.00101868	0.00253132		Up-regulated	YBR047W
YER042W	Sbay_5.142	886.833	-1.44513	0.140039	-10.3195	5.75431e-25	1.33222e-23		Up-regulated	YBR072W
YOR163W	Sbay_8.217	448.026	0.224033	0.1484	1.50965	0.131132	0.193637		Up-regulated	YGL096W
YGL157W	Sbay_7.108	637.297	-1.7695	0.437646	-4.04323	5.2721e-05	0.000167943		Up-regulated	YJL172W
YNL162W-A	Sbay_14.176	39.1228	0.37537	0.374304	1.00285	0.315934	0.405452		Up-regulated	YGR213C
YLR233C	Sbay_10.328	116.888	-0.132591	0.23276	-0.569646	0.568918	0.654705		Up-regulated	YJL088W
YGR099W	Sbay_7.382	209.054	0.329121	0.177351	1.85576	0.0634875	0.102761		Up-regulated	YLR265C
YBL015W	Sbay_2.107	1075.67	0.863829	0.152407	5.66791	1.44553e-08	8.18394e-08		Up-regulated	YOR114W
YNL067W	Sbay_14.274	8620.42	0.251561	0.0900376	2.79395	0.00520684	0.0110621		Up-regulated	YCL037C
YOL090W	Sbay_15.76	483.5	0.37164	0.15069	2.46625	0.0136536	0.026342		Up-regulated	YBR294W
YLR300W	Sbay_10.394	4673.42	0.706482	0.130597	5.40964	6.31531e-08	3.29489e-07		Up-regulated	YPR127W
YNL145W	Sbay_14.194	19.8112	2.33439	0.640632	3.64389	0.000268545	0.000747181		Up-regulated	YER073W
YBL003C	Sbay_2.125	3854.25	0.00589758	0.0897134	0.065738	0.947586	0.964774		Up-regulated	YDR528W
YJR140C	Sbay_12.233	357.25	-0.28371	0.150976	-1.87917	0.0602208	0.0982595		Up-regulated	YMR018W
YOR212W	Sbay_8.265	33.75	-2.13483	0.466571	-4.57556	4.7494e-06	1.83535e-05		Up-regulated	YHR096C
YOR033C	Sbay_8.86	384.819	0.0299004	0.145877	0.20497	0.837596	0.88522		Up-regulated	YGL088W
YOR062C	Sbay_8.112	283.557	0.667689	0.220254	3.03145	0.00243383	0.00555539		Up-regulated	YOR285W
YJR095W	Sbay_12.183	9.83333	-1.4128	0.970018	-1.45647	0.145263	0.211136		Up-regulated	YDL085W
YBR191W	Sbay_4.443	10323.9	0.518798	0.0768743	6.74865	1.49226e-11	1.20731e-10		Up-regulated	YGL249W
YMR164C	Sbay_13.344	188.951	-0.38376	0.189522	-2.02488	0.0428798	0.0729435		Up-regulated	YBR093C
YBR043C	Sbay_4.275	438.43	-0.36937	0.157123	-2.35083	0.0187315	0.0351466		Up-regulated	YNL147W
YHR005C-A	Sbay_8.60	2678.29	-0.769214	0.0921049	-8.3515	6.73992e-17	9.24689e-16		Up-regulated	YNL129W
YDR380W	Sbay_2.554	254.167	-3.12392	0.485917	-6.42892	1.28513e-10	9.26938e-10		Up-regulated	YOR237W
YGL100W	Sbay_7.166	780.808	-0.0124986	0.115387	-0.108319	0.913742	0.940212		Up-regulated	YBR045C
YBR094W	Sbay_4.341	630.333	-0.0837215	0.13292	-0.629865	0.528783	0.619302		Up-regulated	YNR060W
YHR112C	Sbay_15.308	294.75	0.648684	0.17454	3.71654	0.000201969	0.000575502		Up-regulated	YFL026W
YNR007C	Sbay_14.360	415.005	0.0359699	0.148454	0.242296	0.808551	0.862036		Up-regulated	YJL056C
YDR035W	Sbay_2.193	1671	0.819113	0.110352	7.42274	1.14725e-13	1.18048e-12		Up-regulated	YGR049W
YGR042W	Sbay_7.327	251	-0.864426	0.178621	-4.83944	1.30202e-06	5.5211e-06		Up-regulated	YOR247W
YPL156C	Sbay_16.154	233.62	-1.91078	0.202305	-9.44502	3.55332e-21	6.60485e-20		Up-regulated	YOR390W
YDR485C	Sbay_2.659	615.298	-0.0385962	0.134538	-0.28688	0.774205	0.834204		Up-regulated	YFL003C
YGR077C	Sbay_7.359	283.675	0.181169	0.167471	1.08179	0.279344	0.367778		Up-regulated	YDR076W
YOR216C	Sbay_8.269	620.415	-0.11985	0.119391	-1.00384	0.315454	0.405137		Down-regulated	YLR152C
YIL044C	Sbay_9.156	610.152	0.686852	0.135329	5.07542	3.8665e-07	1.77764e-06		Down-regulated	YLR313C
YPL239W	Sbay_16.68	696.388	-0.1357	0.128786	-1.05369	0.292026	0.381569		Down-regulated	YGL215W
YNL197C	Sbay_14.144	695.871	-0.702414	0.116686	-6.01971	1.74731e-09	1.11185e-08		Down-regulated	YKL188C
YPR183W	Sbay_16.515	1163.17	-2.04104	0.117645	-17.3491	2.00471e-67	2.16593e-65		Down-regulated	YFR018C
YLR069C	Sbay_10.153	6214.75	-0.032712	0.0817828	-0.399987	0.689166	0.762051		Down-regulated	YGL157W
YDL073W	Sbay_4.176	317.172	-0.485275	0.153231	-3.16695	0.00154048	0.00367139		Down-regulated	YOR212W
YDL004W	Sbay_4.249	1456.67	-0.283763	0.109393	-2.59399	0.00948702	0.0190993		Down-regulated	YDR380W
YEL017C-A	Sbay_5.65	1072.38	-0.898713	0.114378	-7.85742	3.92116e-15	4.68552e-14		Down-regulated	YPL156C
YNL093W	Sbay_14.247	135.801	-0.790556	0.315931	-2.50231	0.0123388	0.0240989		Down-regulated	YPR183W
YCR046C	Sbay_3.85	900.267	-1.30787	0.113604	-11.5126	1.14005e-30	3.76581e-29		Down-regulated	YBR054W
YLR059C	Sbay_10.143	353.127	-1.28509	0.153581	-8.36749	5.8859e-17	8.11816e-16		Down-regulated	YCR060W
YOL001W	Sbay_15.174	202.26	0.125275	0.18846	0.664728	0.506224	0.597333		Down-regulated	YML054C
YDR525W-A	Sbay_2.708	277.25	0.989287	0.175955	5.62239	1.88328e-08	1.05245e-07		Down-regulated	YGL014W
YIL056W	Sbay_9.143	1020.34	-0.114295	0.117339	-0.974061	0.330026	0.42045		Down-regulated	YMR104C
YBR054W	Sbay_4.286	491.917	-6.44268	0.719576	-8.95344	3.44581e-19	5.56696e-18		Down-regulated	YOR338W
YDR507C	Sbay_2.687	404.411	-0.529037	0.139988	-3.77914	0.000157368	0.000455928		Down-regulated	YDL095W
YDR379C-A	Sbay_2.553	203.099	-0.208011	0.216765	-0.959619	0.337247	0.428983		Down-regulated	YGL181W
YOL063C	Sbay_15.102	403.583	-0.29023	0.146099	-1.98653	0.0469743	0.0788378		Down-regulated	YFR014C
YPL224C	Sbay_16.82	540.922	-0.251393	0.132756	-1.89365	0.0582718	0.0953605		Down-regulated	YNL128W
YLR137W	Sbay_10.230	221.508	0.656318	0.185015	3.54738	0.000389084	0.00104494		Down-regulated	YPL201C
YEL007W	Sbay_5.79	1024.84	-0.176754	0.11955	-1.4785	0.139275	0.203861		Down-regulated	YLR180W
YLR020C	Sbay_10.100	371.308	-1.38066	0.144707	-9.54106	1.41385e-21	2.68189e-20		Down-regulated	YGL063W
YNL217W	Sbay_14.125	817.214	-0.585232	0.167146	-3.50133	0.000462947	0.00122555		Down-regulated	YMR303C
YKL204W	Sbay_11.19	1076.12	0.131699	0.107493	1.22519	0.220505	0.300889		Down-regulated	YNR014W
YER067W	Sbay_5.179	7394.67	0.610136	0.272124	2.24212	0.0249535	0.0453271		Down-regulated	YOL048C
YDL042C	Sbay_4.210	119.849	0.720599	0.231313	3.11526	0.00183784	0.00430685		Down-regulated	YGR234W
YOR058C	Sbay_8.107	223.844	0.135436	0.177887	0.761359	0.446443	0.540947		Down-regulated	YGR192C
YPL248C	Sbay_16.59	193.304	1.56348	0.20457	7.64277	2.12603e-14	2.3559e-13		Down-regulated	YPL223C
YDR531W	Sbay_2.713	753.833	0.862138	0.120657	7.14537	8.97548e-13	8.32681e-12		Down-regulated	YLR407W
YIL013C	Sbay_9.192	140.289	-0.872623	0.265412	-3.28781	0.00100971	0.00251264		Down-regulated	YOR298W
YPL005W	Sbay_16.313	221.917	0.369594	0.198541	1.86156	0.0626658	0.101717		Down-regulated	YMR152W
YMR233W	Sbay_13.417	406.784	0.905866	0.145143	6.24119	4.34247e-10	2.95927e-09		Down-regulated	YGL028C
YPL206C	Sbay_16.100	1289.42	1.53004	0.116677	13.1134	2.75891e-39	1.27748e-37		Down-regulated	YCL026C-B
YOL136C	Sbay_15.24	962.917	0.621688	0.157085	3.95766	7.56874e-05	0.000234337		Down-regulated	YKR009C
YDL060W	Sbay_4.189	1106.71	0.278559	0.10324	2.69817	0.00697212	0.0144803		Down-regulated	YDL154W
YLR002C	Sbay_10.79	598.563	0.256249	0.123136	2.08103	0.0374308	0.0648567		Down-regulated	YKL055C
YOR303W	Sbay_8.354	1533	1.28045	0.155242	8.24807	1.60971e-16	2.1405e-15		Down-regulated	YCR018C
YDR320C-A	Sbay_2.490	188.554	0.0223153	0.189705	0.117632	0.90636	0.935213		Down-regulated	YGR201C
YDR393W	Sbay_2.570	359.397	0.0575242	0.143277	0.40149	0.688059	0.761161		Down-regulated	YJR108W
YBR293W	Sbay_4.553	197.741	2.40502	0.237653	10.1199	4.50923e-24	1.00364e-22		Down-regulated	YFR032C
YIR022W	Sbay_9.238	726.5	0.616618	0.128134	4.8123	1.49201e-06	6.23998e-06		Down-regulated	YDR284C
YGL084C	Sbay_7.186	672.25	-0.22031	0.119189	-1.8484	0.0645439	0.104146		Down-regulated	YER065C
YNR052C	Sbay_14.407	788.645	-0.624427	0.120762	-5.1707	2.33214e-07	1.11265e-06		Down-regulated	YCR036W
YJL063C	Sbay_6.140	2591.08	-0.360761	0.0951951	-3.7897	0.000150827	0.0004382		Down-regulated	YDR533C
YGR019W	Sbay_7.300	1024	-0.869067	0.117458	-7.39898	1.37235e-13	1.40098e-12		Down-regulated	YHR150W
YGL244W	Sbay_7.17	1151.89	0.307776	0.104084	2.95699	0.00310654	0.00693521		Down-regulated	YOR180C
YHR032W	Sbay_15.218	1045.5	0.0233941	0.118166	0.197976	0.843064	0.888813		Down-regulated	YBL042C
YEL032W	Sbay_5.37	754.276	0.543335	0.121044	4.48874	7.16447e-06	2.68073e-05		Down-regulated	YJR009C
YOL076W	Sbay_15.90	588.417	0.219642	0.125417	1.75129	0.0798953	0.125367		Down-regulated	YLR214W
YER145C	Sbay_5.273	2792.98	0.644162	0.123094	5.2331	1.66692e-07	8.16301e-07		Down-regulated	YJL052W
YER110C	Sbay_5.230	1852.17	0.103908	0.0931216	1.11583	0.264496	0.351531		Down-regulated	YJL158C
YHR123W	Sbay_15.320	238.268	-0.225775	0.195143	-1.15697	0.247284	0.331544		Down-regulated	YJR096W
YBL033C	Sbay_2.86	544.158	-0.540658	0.143505	-3.76752	0.000164879	0.000475827		Down-regulated	YKL197C
YDR022C	Sbay_2.172	184.517	-0.274584	0.19831	-1.38462	0.166168	0.236679		Down-regulated	YHL040C
YPL266W	Sbay_16.39	899.667	0.0152412	0.116396	0.130942	0.895821	0.927291		Down-regulated	YBR181C
YLR088W	Sbay_10.172	470.417	0.92929	0.13929	6.6716	2.53035e-11	1.98565e-10		Down-regulated	YPR015C
YHR203C	Sbay_15.409	9889.02	-0.95647	0.0784005	-12.1998	3.11621e-34	1.16264e-32		Down-regulated	YOR113W
YOR304W	Sbay_8.355	682.491	-0.0359479	0.128026	-0.280786	0.778875	0.838092		Down-regulated	YDR223W
YLR023C	Sbay_10.104	711.317	0.753439	0.166038	4.53774	5.68602e-06	2.16981e-05		Down-regulated	YAL060W
YMR118C	Sbay_13.297	7.97435	4.48849	1.40777	3.18836	0.0014308	0.00343049		Down-regulated	YKL096W
YML112W	Sbay_13.32	206.519	0.126099	0.177463	0.710562	0.477355	0.571027		Down-regulated	YDR089W
YGL062W	Sbay_7.209	2500.75	1.37643	0.326257	4.21886	2.45538e-05	8.31176e-05		Down-regulated	YJR015W
YNL229C	Sbay_14.115	1012.46	0.263822	0.103532	2.54822	0.0108275	0.0214728		Down-regulated	YOL122C
YER169W	Sbay_5.303	513.868	-0.348635	0.1396	-2.49738	0.0125116	0.0243563		Down-regulated	YIL153W
YNL321W	Sbay_14.19	776.857	0.560824	0.114574	4.89485	9.83827e-07	4.27672e-06		Down-regulated	YLR287C-A
YOR226C	Sbay_8.277	133.167	-0.0890638	0.22364	-0.398246	0.690449	0.763143		Down-regulated	YKL032C
YGL241W	Sbay_7.20	484.441	0.09417	0.142983	0.658611	0.510146	0.601003		Down-regulated	YGL104C
YEL025C	Sbay_5.44	375.034	-0.787785	0.151156	-5.21174	1.87082e-07	9.07584e-07		Down-regulated	YHR116W
YLR108C	Sbay_10.198	238.296	0.201011	0.202099	0.994616	0.319923	0.409761		Down-regulated	YDR523C
YLR229C	Sbay_10.324	1522.75	0.00586154	0.0960484	0.0610269	0.951338	0.96738		Down-regulated	YFR016C
YNL186W	Sbay_14.156	1188.48	-0.0098944	0.120193	-0.082321	0.934391	0.955959		Down-regulated	YLR179C
YMR040W	Sbay_13.209	269.538	-0.398033	0.175513	-2.26783	0.0233395	0.0427396		Down-regulated	YCL048W
YDR077W	Sbay_2.236	22638.6	-1.1706	0.103586	-11.3007	1.30178e-29	3.90234e-28		Down-regulated	YDR222W
YCL044C	Sbay_3.168	237.974	0.0351819	0.167566	0.209958	0.8337	0.882009		Down-regulated	YPL186C
YKR008W	Sbay_11.239	525.004	0.779437	0.128688	6.05681	1.38845e-09	8.96698e-09		Down-regulated	YMR206W
YLR017W	Sbay_10.97	723.667	-0.185557	0.126272	-1.4695	0.141697	0.206773		Down-regulated	YOR230W
YMR146C	Sbay_13.325	3991.5	-0.188001	0.0933214	-2.01455	0.0439515	0.0744633		Down-regulated	YMR250W
YPR165W	Sbay_16.495	5512	-0.131798	0.082232	-1.60276	0.108988	0.164833		Down-regulated	YGL126W
YPR024W	Sbay_16.351	2439.58	0.305567	0.0907302	3.36786	0.000757533	0.00192766		Down-regulated	YBR201C-A
YDR226W	Sbay_2.393	6937.08	0.11774	0.0846922	1.39021	0.164466	0.234512		Down-regulated	YFR017C
YMR266W	Sbay_13.450	668.713	3.30353	0.155851	21.1967	1.02537e-99	2.31198e-97		Down-regulated	YHR157W
YDR057W	Sbay_2.214	468.657	0.487199	0.136079	3.58026	0.000343258	0.000932496		Down-regulated	YOR273C
YKR064W	Sbay_11.299	243.869	-0.557107	0.17373	-3.20675	0.00134244	0.00323209		Down-regulated	YHR137W
YLR097C	Sbay_10.181	405.229	-0.0395054	0.163302	-0.241917	0.808845	0.862036		Down-regulated	YER153C
YCR060W	Sbay_3.95	113.5	-2.75952	0.285346	-9.67079	4.01273e-22	8.0659e-21		Down-regulated	YKL001C
YJL036W	Sbay_12.45	834.417	0.307604	0.115021	2.67432	0.00748799	0.015422		Down-regulated	YFR015C
YER041W	Sbay_5.140	190.401	-0.235292	0.188123	-1.25073	0.211031	0.290063		Down-regulated	YMR174C
YER009W	Sbay_5.97	2014.58	-0.431831	0.0930266	-4.64201	3.45034e-06	1.36487e-05		Down-regulated	YER011W
YBR036C	Sbay_4.268	2056.67	-0.226791	0.0973339	-2.33003	0.0198043	0.0369153		Down-regulated	YBL093C
YLR446W	Sbay_10.564	141.741	2.32647	0.26233	8.86852	7.41266e-19	1.1756e-17		Down-regulated	YNL065W
YDL139C	Sbay_4.105	134.557	-0.126338	0.219765	-0.574876	0.565375	0.651708		Down-regulated	YJL106W
YDR246W	Sbay_2.412	368.591	-0.251836	0.154665	-1.62827	0.103468	0.15731		Down-regulated	YLR149C
YOL014W	Sbay_15.157	2971.79	-0.742411	0.153281	-4.84347	1.27592e-06	5.42371e-06		Down-regulated	YHR041C
YOR288C	Sbay_8.336	322.082	0.327294	0.168279	1.94494	0.0517817	0.0859878		Down-regulated	YBR286W
YLR163C	Sbay_10.260	2210.92	-0.00199154	0.102174	-0.0194917	0.984449	0.990757		Down-regulated	YPL095C
YCR028C	Sbay_3.61	460.95	0.801735	0.137617	5.82584	5.68263e-09	3.37573e-08		Down-regulated	YJR099W
YNL190W	Sbay_14.151	2568.56	0.559802	0.0898787	6.22842	4.71166e-10	3.19407e-09		Down-regulated	YEL023C
YLR115W	Sbay_10.206	737.043	0.670594	0.118377	5.6649	1.47108e-08	8.31048e-08		Down-regulated	YDR033W
YNL288W	Sbay_14.51	788.147	-0.756751	0.115598	-6.54642	5.8933e-11	4.41019e-10		Down-regulated	YHL025W
YML054C	Sbay_13.105	1144.5	-1.87097	0.138877	-13.4721	2.28141e-41	1.15994e-39		Down-regulated	YPR081C
YHR089C	Sbay_15.283	2774.61	0.0767315	0.0922605	0.831684	0.405588	0.500777		Down-regulated	YGL127C
YGL014W	Sbay_7.265	558.716	-1.56165	0.132242	-11.809	3.50843e-32	1.23774e-30		Down-regulated	YHL028W
YMR168C	Sbay_13.348	167.75	-0.525533	0.259545	-2.02482	0.0428856	0.0729435		Down-regulated	YER056C
YIL124W	Sbay_9.67	1282.38	-0.107137	0.103688	-1.03326	0.301483	0.390872		Down-regulated	YDL124W
YPL200W	Sbay_16.107	0.496868	2.57261	4.33072	0.594038	0.552487	0.640697		Down-regulated	YML018C
YLL035W	Sbay_10.37	156.643	-0.275626	0.211552	-1.30288	0.192617	0.269031		Down-regulated	YFR034W-A
YMR279C	Sbay_13.467	3.50094	-2.6574	1.45942	-1.82086	0.0686283	0.110052		Down-regulated	YIL074C
YMR258C	Sbay_13.442	572.5	-0.112406	0.131353	-0.855755	0.392133	0.486741		Down-regulated	YOR096W
YCR006C	Sbay_3.26	29.1702	-1.29068	0.473936	-2.72332	0.00646302	0.0135314		Down-regulated	YHL024W
YER007W	Sbay_5.94	88.7865	-0.816988	0.260134	-3.14064	0.0016858	0.00398657		Down-regulated	YGR066C
YGL114W	Sbay_7.154	575.167	-0.173137	0.127669	-1.35614	0.175054	0.247433		Down-regulated	YGR150C
YER027C	Sbay_5.123	765.295	-0.234599	0.122304	-1.91816	0.0550906	0.0908136		Down-regulated	YPR006C
YER167W	Sbay_5.301	793.417	0.298288	0.118121	2.52528	0.0115607	0.0227441		Down-regulated	YOR344C
YDL013W	Sbay_4.236	352.327	-0.491486	0.152503	-3.2228	0.00126945	0.00307922		Down-regulated	YBR022W
YBL106C	Sbay_2.10	319.167	0.838573	0.15852	5.29	1.22315e-07	6.15253e-07		Down-regulated	YNL195C
YMR104C	Sbay_13.281	790.291	-3.5809	0.193914	-18.4664	3.84678e-76	4.98735e-74		Down-regulated	YOR339C
YGL044C	Sbay_7.231	464.679	-0.000591825	0.139909	-0.00423007	0.996625	0.998065		Down-regulated	YLR054C
YGL169W	Sbay_7.95	408.5	-0.493516	0.136231	-3.62265	0.000291605	0.000804394		Down-regulated	YHR033W
YER107C	Sbay_5.228	568.25	-0.579385	0.130443	-4.44168	8.92583e-06	3.28526e-05		Down-regulated	YIL111W
YNR044W	Sbay_14.399	119.094	0.296957	0.238088	1.24726	0.212302	0.291396		Down-regulated	YGL146C
YDL195W	Sbay_4.53	3523.95	0.106152	0.0929722	1.14176	0.253552	0.338548		Down-regulated	YOR052C
YBR038W	Sbay_4.270	702.669	0.77051	0.11791	6.53475	6.37171e-11	4.73405e-10		Down-regulated	YOL015W
YLR219W	Sbay_10.313	703.228	-0.174505	0.158475	-1.10115	0.270833	0.358512		Down-regulated	YPR147C
YDR117C	Sbay_2.276	541.583	0.587178	0.129831	4.52263	6.10772e-06	2.31202e-05		Down-regulated	YAL015C
YLR120C	Sbay_10.211	3522.86	0.589148	0.116919	5.03892	4.6816e-07	2.13159e-06		Down-regulated	YFR034C
YCR026C	Sbay_3.58	412.164	-1.1923	0.141063	-8.45226	2.85709e-17	4.08179e-16		Down-regulated	YGL251C
YBL052C	Sbay_2.64	213.584	-0.523882	0.182062	-2.8775	0.00400842	0.00875639		Down-regulated	YIL160C
YBR060C	Sbay_4.298	324.163	0.225402	0.16237	1.3882	0.165075	0.235187		Down-regulated	YIL073C
YPL202C	Sbay_16.105	313.484	0.118149	0.165943	0.711988	0.476472	0.570403		Down-regulated	YGR286C
YEL047C	Sbay_5.23	714.309	0.287771	0.136443	2.10909	0.034937	0.0611486		Down-regulated	YOR100C
YPR036W	Sbay_16.366	4523.92	-0.000493047	0.0854564	-0.00576957	0.995397	0.997705		Down-regulated	YLR164W
YBR076W	Sbay_4.314	2.33169	-2.54367	1.64982	-1.54179	0.123125	0.183802		Down-regulated	YIR006C
YNL317W	Sbay_14.22	313.343	-0.635077	0.151012	-4.20547	2.60543e-05	8.77957e-05		Down-regulated	YML091C
YCR087C-A	Sbay_3.123	273.805	-0.342079	0.154993	-2.20705	0.0273104	0.0492119		Down-regulated	YKL026C
YGR235C	Sbay_7.527	778.5	-0.00136443	0.116681	-0.0116936	0.99067	0.995469		Down-regulated	YBR105C
YDR068W	Sbay_2.227	717.15	-0.234264	0.132215	-1.77184	0.0764205	0.120571		Down-regulated	YHL026C
YDL055C	Sbay_4.194	12965.2	0.146118	0.116589	1.25327	0.210106	0.289249		Down-regulated	YIL072W
YPR176C	Sbay_16.509	486.417	-0.0283486	0.129101	-0.219586	0.826194	0.87531		Down-regulated	YHR153C
YDR177W	Sbay_2.343	1900.75	0.153428	0.102829	1.49208	0.135679	0.199442		Down-regulated	YJR107W
YCL001W-A	Sbay_3.18	13.4129	2.4035	0.805587	2.98354	0.00284931	0.0064162		Down-regulated	YPR063C
YJL003W	Sbay_12.78	351	0.49458	0.151075	3.27375	0.00106132	0.00261847		Down-regulated	YKR097W
YML072C	Sbay_13.83	3269.87	0.707716	0.0932119	7.59254	3.13683e-14	3.40099e-13		Down-regulated	YPL130W
YHR052W	Sbay_15.243	1452.08	0.299772	0.0954678	3.14004	0.00168927	0.00399295		Down-regulated	YDR038C
YDR142C	Sbay_2.303	183.205	-1.14846	0.20802	-5.52092	3.37221e-08	1.8255e-07		Down-regulated	YNL148C
YPL249C-A	Sbay_16.57	12273.1	-0.442399	0.0849076	-5.21036	1.88471e-07	9.13468e-07		Down-regulated	YDR495C
YKR026C	Sbay_11.258	729	0.11364	0.131123	0.866665	0.386126	0.479921		Down-regulated	YEL054C
YFL044C	Sbay_6.9	446.713	-0.0779262	0.155517	-0.50108	0.616315	0.698472		Down-regulated	YHR209W
YJR043C	Sbay_12.125	218.021	-0.307833	0.188969	-1.62901	0.103311	0.157117		Down-regulated	YHR184W
YPL263C	Sbay_16.42	851.664	0.433572	0.108777	3.98589	6.72288e-05	0.000210283		Down-regulated	YNL080C
YJR012C	Sbay_12.97	128.534	0.466971	0.223584	2.08858	0.0367459	0.0638625		Down-regulated	YGR168C
YJL130C	Sbay_6.210	3180.33	0.623179	0.0907365	6.86801	6.51029e-12	5.52576e-11		Down-regulated	YNL099C
YPL078C	Sbay_16.234	2443.42	-0.471982	0.0937164	-5.03628	4.74663e-07	2.15741e-06		Down-regulated	YGR203W
YJR126C	Sbay_12.217	946.809	-1.06811	0.133948	-7.97411	1.5348e-15	1.89061e-14		Down-regulated	YGR153W
YKL060C	Sbay_11.166	142797	-0.000795852	0.0835071	-0.00953036	0.992396	0.996238		Down-regulated	YDR026C
YBL085W	Sbay_2.33	974.957	-0.53977	0.11856	-4.55272	5.29573e-06	2.02984e-05		Down-regulated	YOR140W
YKL173W	Sbay_11.50	862.328	0.761581	0.129497	5.88105	4.0766e-09	2.47846e-08		Down-regulated	YER045C
YIR023W	Sbay_9.239	331.814	0.104395	0.150376	0.694227	0.48754	0.579373		Down-regulated	YLL015W
YGR200C	Sbay_7.494	845.381	0.398209	0.116001	3.4328	0.000597382	0.00154979		Down-regulated	YER103W
YCR044C	Sbay_3.83	567.233	0.698775	0.123971	5.63659	1.73446e-08	9.72188e-08		Down-regulated	YDR273W
YLR383W	Sbay_10.500	335.992	0.262298	0.148792	1.76285	0.0779265	0.122611		Down-regulated	YDL173W
YDL177C	Sbay_4.70	94.4634	0.297575	0.242645	1.22638	0.220055	0.300438		Down-regulated	YCL049C
YIL127C	Sbay_9.64	456.167	0.358332	0.140722	2.54639	0.0108845	0.0215528		Down-regulated	YLR227C
YDR491C	Sbay_2.667	0.535709	-0.0912131	3.66271	-0.0249032	0.980132	0.987772		Down-regulated	YGR254W
YDR082W	Sbay_2.242	202.748	0.0995028	0.189661	0.524636	0.599836	0.683531		Down-regulated	YPL230W
YOR338W	Sbay_8.388	274.141	-2.01395	0.189994	-10.6	2.97844e-26	7.32048e-25		Down-regulated	YJR145C
YDR348C	Sbay_2.519	863.796	-0.140385	0.122725	-1.1439	0.252665	0.337537		Down-regulated	YPR158W
YER044C-A	Sbay_5.145	9.68355	0.718753	0.820438	0.876061	0.380997	0.474964		Down-regulated	YNL270C
YKL182W	Sbay_11.42	5885.08	-0.0667411	0.0816372	-0.817533	0.413624	0.508668		Down-regulated	YHR020W
YOR291W	Sbay_8.340	781.167	0.217512	0.120606	1.80349	0.0713111	0.113616		Down-regulated	YLR046C
YDR469W	Sbay_2.644	201.667	-0.388746	0.187902	-2.06887	0.0385581	0.0664328		Down-regulated	YML100W
YMR079W	Sbay_13.258	1603	-0.0086518	0.107588	-0.0804158	0.935907	0.957131		Down-regulated	YHR044C
YDR333C	Sbay_2.503	743.978	0.188063	0.126403	1.48781	0.136801	0.20075		Down-regulated	YER060W
YKL018C-A	Sbay_11.209	194.667	-0.970176	0.214341	-4.52632	6.00195e-06	2.27863e-05		Down-regulated	YPR030W
YKL051W	Sbay_11.175	1160.17	0.738916	0.126731	5.83061	5.52246e-09	3.28434e-08		Down-regulated	YGR241C
YMR013C	Sbay_13.177	116	0.977972	0.253217	3.86219	0.000112375	0.000336866		Down-regulated	YBR071W
YPL167C	Sbay_16.143	372.35	1.26651	0.16644	7.60942	2.75327e-14	3.01233e-13		Down-regulated	YER053C-A
YLR223C	Sbay_10.317	444.187	-0.416641	0.148611	-2.80356	0.00505418	0.0107687		Down-regulated	YPR184W
YIR012W	Sbay_9.223	1206.42	0.201473	0.101068	1.99343	0.0462148	0.0777392		Down-regulated	YFR025C
YLR363C	Sbay_10.465	220.583	0.637637	0.179809	3.54619	0.000390851	0.00104915		Down-regulated	YJR151C
YFL020C	Sbay_6.39	15.8634	1.43489	0.673608	2.13015	0.0331593	0.0584316		Down-regulated	YBR115C
YNR046W	Sbay_14.401	321.417	-0.363005	0.149771	-2.42374	0.0153617	0.0294186		Down-regulated	YGL255W
YNL328C	Sbay_14.13	47.5	0.071617	0.372028	0.192504	0.847347	0.891709		Down-regulated	YFR007W
YJL179W	Sbay_6.260	439.417	0.243606	0.138822	1.75481	0.0792919	0.124533		Down-regulated	YOR320C
YJL014W	Sbay_12.63	2466.7	-0.136878	0.0881896	-1.55209	0.120641	0.180718		Down-regulated	YBR092C
YDR219C	Sbay_2.387	422.713	-0.0276049	0.136839	-0.201733	0.840125	0.886267		Down-regulated	YOR107W
YCR011C	Sbay_3.37	1058.33	-0.550616	0.115964	-4.74817	2.05261e-06	8.43489e-06		Down-regulated	YLR402W
YLR431C	Sbay_10.547	282.626	0.313989	0.184102	1.70552	0.0880982	0.13679		Down-regulated	YIL011W
YKR046C	Sbay_11.281	2552.97	0.346026	0.0940594	3.6788	0.000234331	0.00065974		Down-regulated	YOR010C
YJR036C	Sbay_12.119	150.873	0.839875	0.214431	3.91677	8.9745e-05	0.000273907		Down-regulated	YJL079C
YJR005W	Sbay_12.88	746.917	-0.438285	0.114739	-3.81986	0.000133529	0.000393009		Down-regulated	YOR083W
YGR217W	Sbay_7.511	264.955	0.521091	0.160807	3.24048	0.00119329	0.00291356		Down-regulated	YLL039C
YKL183W	Sbay_11.41	444.679	0.226426	0.131591	1.72068	0.0853081	0.132775		Down-regulated	YLR411W
YBL098W	Sbay_2.20	387.891	0.26921	0.147171	1.82924	0.0673642	0.108225		Down-regulated	YKR075C
YDL095W	Sbay_4.151	940.973	-2.46998	0.160002	-15.4371	9.21251e-54	7.70316e-52		Down-regulated	YPL034W
YGR216C	Sbay_7.510	268.5	0.523923	0.174963	2.99447	0.0027492	0.00620964		Down-regulated	YGR268C
YOR174W	Sbay_8.227	399.137	-0.604788	0.148979	-4.05956	4.91653e-05	0.000157487		Down-regulated	YER018C
YER030W	Sbay_5.127	683.976	-0.827347	0.133305	-6.20644	5.4199e-10	3.65984e-09		Down-regulated	YJR010W
YFL002C	Sbay_6.59	513.25	-0.695141	0.165649	-4.19647	2.71104e-05	9.11769e-05		Down-regulated	YGL156W
YDR155C	Sbay_2.317	13038.4	2.01463	0.0911951	22.0915	3.81786e-108	9.8997e-106		Down-regulated	YOR084W
YPR149W	Sbay_16.478	4977.13	-0.490012	0.107328	-4.56554	4.98203e-06	1.91952e-05		Down-regulated	YLR310C
YGL181W	Sbay_7.81	725.775	-1.74071	0.121818	-14.2895	2.54593e-46	1.61014e-44		Down-regulated	YKL209C
YJL176C	Sbay_6.257	696.524	0.862837	0.11937	7.22828	4.89132e-13	4.7062e-12		Down-regulated	YNL209W
YJR072C	Sbay_12.162	930.381	0.419788	0.116918	3.59046	0.000330093	0.000901454		Down-regulated	YBL043W
YDR047W	Sbay_2.204	2143.01	-0.670786	0.0987469	-6.79298	1.09839e-11	9.12114e-11		Down-regulated	YDL182W
YKR039W	Sbay_11.273	172.677	2.0082	0.263136	7.63179	2.31508e-14	2.54905e-13		Down-regulated	YMR130W
YPL087W	Sbay_16.225	1628.33	-0.420556	0.103795	-4.05179	5.08265e-05	0.000162307		Down-regulated	YOR009W
YNL015W	Sbay_14.332	3682.25	1.6926	0.104657	16.1727	7.85504e-59	7.68609e-57		Down-regulated	YLR284C
YCR084C	Sbay_3.121	1791.58	-0.927417	0.0961265	-9.64788	5.01821e-22	1.00094e-20		Down-regulated	YCR067C
YDR302W	Sbay_2.468	286.25	-0.0992454	0.174253	-0.569547	0.568985	0.654705		Down-regulated	YHR086W
YGL003C	Sbay_7.279	326.083	-0.645359	0.154713	-4.17134	3.02817e-05	0.000100732
YJL054W	Sbay_6.130	1521.91	-0.248486	0.0950923	-2.6131	0.00897245	0.0181994
YHR178W	Sbay_15.378	265.595	0.927982	0.185492	5.00281	5.65012e-07	2.54574e-06
YLR205C	Sbay_10.299	2639.76	1.79885	0.153004	11.7568	6.51269e-32	2.28208e-30
YDR268W	Sbay_2.436	653.417	0.867755	0.138226	6.27779	3.43424e-10	2.3715e-09
YGL192W	Sbay_7.72	313.564	-0.0324689	0.155865	-0.208315	0.834983	0.882998
YPL170W	Sbay_16.140	428.083	0.0687971	0.152681	0.450593	0.652283	0.731145
YOL003C	Sbay_15.172	274.498	0.580961	0.15732	3.69286	0.00022175	0.000626702
YML094W	Sbay_13.54	432.756	-0.0508374	0.156855	-0.324104	0.745859	0.810227
YKR006C	Sbay_11.237	2252.05	0.505074	0.101111	4.99523	5.87664e-07	2.64092e-06
YDL117W	Sbay_4.129	567.742	-0.612999	0.130115	-4.71119	2.46275e-06	1.00171e-05
YMR131C	Sbay_13.311	1535.94	0.215594	0.11561	1.86483	0.0622054	0.101128
YJL081C	Sbay_6.154	974.417	0.0460018	0.112932	0.407342	0.683757	0.757685
YDR204W	Sbay_2.371	696.917	0.431448	0.123936	3.48121	0.000499147	0.00131266
YBR085C-A	Sbay_4.332	2491.81	-0.0526384	0.10952	-0.48063	0.63078	0.710826
YDR251W	Sbay_2.417	1495.73	0.113632	0.102172	1.11217	0.266065	0.353164
YJR054W	Sbay_12.139	204.767	0.58281	0.208776	2.79156	0.00524552	0.0111352
YPL269W	Sbay_16.36	103.776	-0.073217	0.231022	-0.316926	0.7513	0.815454
YMR293C	Sbay_13.483	551.166	0.121382	0.128492	0.944663	0.344831	0.437342
YER089C	Sbay_5.204	962.893	-1.34512	0.13755	-9.77914	1.38375e-22	2.82526e-21
YAL038W	Sbay_1.27	77338.2	0.126802	0.0776838	1.63229	0.102619	0.156203
YIL105C	Sbay_9.90	662.173	0.531604	0.127367	4.17381	2.99544e-05	9.9707e-05
YNL137C	Sbay_14.201	3867.25	0.15652	0.0846167	1.84976	0.0643487	0.10396
YNL119W	Sbay_14.220	384.98	1.00037	0.159715	6.26346	3.76535e-10	2.58295e-09
YNR006W	Sbay_14.358	631.846	-0.369534	0.125551	-2.9433	0.00324732	0.00721816
YML126C	Sbay_13.17	4469.25	0.156044	0.090531	1.72365	0.0847702	0.132176
YAL047C	Sbay_1.17	251.598	0.674676	0.176397	3.82476	0.000130902	0.000385934
YIL150C	Sbay_9.38	160.884	0.287375	0.213953	1.34317	0.179217	0.252286
YJL208C	Sbay_6.287	760.988	-0.420924	0.113031	-3.72397	0.000196111	0.00056004
YDR285W	Sbay_2.451	192.058	-0.690599	0.198775	-3.47427	0.000512251	0.00134304
YNL064C	Sbay_14.277	3264.33	-0.188212	0.105044	-1.79175	0.0731729	0.116281
YGR158C	Sbay_7.449	443.52	-0.759929	0.133067	-5.71086	1.12408e-08	6.44714e-08
YKL077W	Sbay_11.147	1666.67	0.26007	0.10022	2.59498	0.00945977	0.0190666
YFR046C	Sbay_12.11	163.809	-0.628487	0.193622	-3.24595	0.00117059	0.00286487
YBR212W	Sbay_4.470	967.152	-0.346212	0.104734	-3.30562	0.000947663	0.00236779
YJR109C	Sbay_12.200	510.417	0.750285	0.151869	4.94034	7.7986e-07	3.44787e-06
YKL025C	Sbay_11.201	526.478	0.0132186	0.126329	0.104636	0.916664	0.942657
YLR254C	Sbay_10.350	202.275	-0.630901	0.195367	-3.22931	0.0012409	0.00301701
YFR014C	Sbay_6.78	933.973	-3.17065	0.155951	-20.3311	6.82647e-92	1.04124e-89
YBR158W	Sbay_4.409	563.21	0.79532	0.145332	5.47243	4.43917e-08	2.35154e-07
YPL150W	Sbay_16.160	433.428	-0.162093	0.145043	-1.11755	0.26376	0.350733
YPL105C	Sbay_16.207	1463.17	-0.306196	0.103644	-2.95429	0.00313385	0.00698974
YLR392C	Sbay_10.509	436.5	-0.0259859	0.183904	-0.141302	0.887632	0.920099
YOL097C	Sbay_15.68	2221.94	-0.208502	0.0984211	-2.11847	0.0341352	0.0599475
YOR110W	Sbay_8.163	394.547	-0.641277	0.1429	-4.4876	7.20298e-06	2.69126e-05
YJL096W	Sbay_6.170	1558.99	-0.391487	0.104701	-3.7391	0.000184681	0.000529439
YJR141W	Sbay_12.234	231.753	-0.464602	0.168074	-2.76427	0.00570501	0.0120171
YDR407C	Sbay_2.584	452.428	-0.0392946	0.136502	-0.287868	0.773448	0.833562
YLR354C	Sbay_10.455	12310.4	-0.871565	0.12092	-7.2078	5.68644e-13	5.41099e-12
YGR110W	Sbay_7.395	153.562	0.103869	0.237027	0.438214	0.661231	0.738403
YIL065C	Sbay_9.136	557.167	0.815675	0.156778	5.20273	1.96383e-07	9.49155e-07
YKL029C	Sbay_11.195	1677.58	0.12533	0.0950543	1.31851	0.187331	0.262497
YBR258C	Sbay_4.520	141.917	-0.744642	0.211705	-3.51735	0.000435871	0.00115919
YLR457C	Sbay_10.578	108	0.096146	0.249828	0.384849	0.700349	0.771291
YLR301W	Sbay_10.395	1803.4	0.616924	0.0994643	6.20247	5.55844e-10	3.74365e-09
YNL146W	Sbay_14.193	27.0833	0.931426	0.475816	1.95753	0.0502849	0.0837705
YAL007C	Sbay_1.61	739.75	-0.0453241	0.120341	-0.376631	0.706448	0.776143
YJL070C	Sbay_6.145	320.597	-1.43366	0.166175	-8.62742	6.27536e-18	9.24545e-17
YHR142W	Sbay_15.339	334.917	-0.717694	0.147509	-4.86541	1.14218e-06	4.88323e-06
YGR098C	Sbay_7.381	167.572	-0.123445	0.197252	-0.625822	0.531432	0.621983
YBR223C	Sbay_4.480	239.459	-0.68884	0.182133	-3.78208	0.000155523	0.000451085
YOR103C	Sbay_8.156	258.2	-0.0278039	0.174497	-0.159337	0.873403	0.908924
YGL154C	Sbay_7.111	134.466	1.19364	0.23629	5.0516	4.38127e-07	2.00011e-06
YNL075W	Sbay_14.264	469.167	-0.130228	0.129214	-1.00785	0.313528	0.403363
YJL154C	Sbay_6.232	1292	0.148939	0.107035	1.39149	0.164077	0.234086
YDR091C	Sbay_2.252	1638.67	-0.162532	0.107511	-1.51177	0.130591	0.193058
YJL123C	Sbay_6.202	1663.07	-0.432768	0.106852	-4.05016	5.11829e-05	0.000163344
YPL159C	Sbay_16.151	536.417	-0.0915582	0.139469	-0.656477	0.511518	0.601936
YHR066W	Sbay_15.255	570.639	0.66676	0.155946	4.27559	1.9063e-05	6.59952e-05
YJL203W	Sbay_6.282	212.5	-0.0338162	0.186082	-0.181727	0.855797	0.898231
YAL009W	Sbay_1.59	266.333	0.616021	0.160553	3.83687	0.000124611	0.000369276
YIL147C	Sbay_9.41	565.89	0.440431	0.123002	3.58068	0.000342706	0.000931973
YPL244C	Sbay_16.63	523.583	0.855218	0.134407	6.36288	1.98005e-10	1.39708e-09
YBR129C	Sbay_4.377	278.706	0.633738	0.156903	4.03905	5.36671e-05	0.000170642
YDL160C	Sbay_4.86	442.113	-0.705621	0.133901	-5.26974	1.36621e-07	6.79306e-07
YBR176W	Sbay_4.428	312.167	0.553866	0.172876	3.20384	0.0013561	0.00326193
YLR183C	Sbay_10.280	494.982	-0.206693	0.141427	-1.46149	0.143882	0.209598
YPL173W	Sbay_16.137	2041.1	-0.418066	0.108799	-3.84254	0.000121767	0.000361883
YDL215C	Sbay_4.32	1392.5	-0.659835	0.291519	-2.26343	0.0236089	0.0431531
YGR167W	Sbay_7.459	2709.78	0.548132	0.101899	5.37916	7.48332e-08	3.84836e-07
YPR065W	Sbay_16.393	825.892	0.747582	0.156299	4.78304	1.72667e-06	7.17509e-06
YJL059W	Sbay_6.135	128.767	0.562935	0.220949	2.54781	0.0108402	0.0214815
YKL099C	Sbay_11.125	540.917	0.336223	0.125558	2.67784	0.00740995	0.0153039
YPL097W	Sbay_16.214	1308.26	-0.0356474	0.100852	-0.353461	0.723743	0.791008
YDR315C	Sbay_2.483	124.919	1.46923	0.220222	6.67157	2.53087e-11	1.98565e-10
YJL143W	Sbay_6.223	2018.75	-0.672021	0.0993263	-6.76579	1.3258e-11	1.076e-10
YBR161W	Sbay_4.412	404.905	1.31764	0.162012	8.13298	4.18877e-16	5.43074e-15
YGL238W	Sbay_7.22	904.833	-0.166541	0.124216	-1.34073	0.180008	0.253193
YDL239C	Sbay_4.5	141.443	1.33763	0.245618	5.44597	5.15228e-08	2.71542e-07
YML081C-A	Sbay_13.69	1073.75	0.107505	0.119129	0.902423	0.366832	0.459975
YNL128W	Sbay_14.211	16.3087	-2.13675	0.675709	-3.16224	0.00156563	0.00372447
YIL118W	Sbay_9.76	525.583	0.370668	0.122457	3.02693	0.00247051	0.00562427
YDR450W	Sbay_2.625	13271.9	-0.248345	0.0796148	-3.11934	0.0018126	0.00425345
YNL151C	Sbay_14.188	400.647	-0.796293	0.163167	-4.88022	1.05968e-06	4.57195e-06
YPL190C	Sbay_16.116	1483.21	-0.084793	0.105412	-0.804397	0.421168	0.515866
YKL191W	Sbay_11.32	472.356	-1.18214	0.133639	-8.84576	9.09051e-19	1.42859e-17
YLR220W	Sbay_10.314	755.917	0.15749	0.116531	1.35149	0.17654	0.249125
YHR006W	Sbay_8.62	474.983	-0.277117	0.139494	-1.98659	0.046968	0.0788378
YPL201C	Sbay_16.106	29.4107	-1.76204	0.592509	-2.97386	0.00294081	0.00659933
YHR120W	Sbay_15.317	281.271	-0.790396	0.156075	-5.0642	4.10118e-07	1.87886e-06
YMR232W	Sbay_13.416	44.5	0.801822	0.400015	2.00448	0.0450187	0.0759984
YGR106C	Sbay_7.389	1955.92	0.493902	0.100462	4.91631	8.81896e-07	3.85625e-06
YMR180C	Sbay_13.361	155.359	0.124104	0.210197	0.590415	0.554913	0.642504
YKL021C	Sbay_11.205	853.975	0.724166	0.110011	6.58269	4.61999e-11	3.50794e-10
YHR025W	Sbay_15.211	1575.58	-0.244123	0.0973514	-2.50765	0.0121538	0.0238118
YNL083W	Sbay_14.256	571.089	-0.528063	0.123473	-4.27675	1.89642e-05	6.57197e-05
YOR328W	Sbay_8.379	225.58	0.273091	0.199226	1.37076	0.17045	0.242061
YNL258C	Sbay_14.84	420.565	-0.044276	0.134616	-0.328905	0.742227	0.807127
YOR098C	Sbay_8.152	711.754	-0.469107	0.123611	-3.79504	0.000147621	0.000430332
YIL026C	Sbay_9.173	308.019	0.146363	0.15331	0.954682	0.339738	0.431623
YOL137W	Sbay_15.23	342.056	0.52475	0.161848	3.24223	0.00118598	0.00289982
YLR410W	Sbay_10.526	1400.42	0.40709	0.110493	3.68432	0.000229317	0.000646324
YDR530C	Sbay_2.712	317.5	-0.386992	0.174197	-2.22158	0.026312	0.0476113
YDR131C	Sbay_2.294	104.813	-0.639683	0.239552	-2.67033	0.00757759	0.0155942
YER111C	Sbay_5.232	197.714	-0.477423	0.185272	-2.57688	0.00996968	0.0199317
YEL031W	Sbay_5.38	1972.25	0.0573631	0.109218	0.525218	0.599432	0.683221
YOL071W	Sbay_15.94	721.402	-0.198094	0.118268	-1.67497	0.0939407	0.144864
YER147C	Sbay_5.275	206.462	-0.219214	0.181589	-1.2072	0.227354	0.30817
YDL063C	Sbay_4.187	569.303	0.485801	0.126934	3.82718	0.000129618	0.000382802
YER144C	Sbay_5.272	664.777	-0.562037	0.133382	-4.21373	2.51189e-05	8.48089e-05
YNL163C	Sbay_14.175	915.25	-0.0124102	0.112105	-0.110702	0.911852	0.939199
YGR185C	Sbay_7.478	2529.33	0.0940459	0.103293	0.910474	0.362573	0.456052
YJL189W	Sbay_6.269	8475.06	0.0660381	0.0874095	0.755502	0.449948	0.544557
YMR238W	Sbay_13.422	1037	0.401296	0.108915	3.6845	0.000229155	0.000646324
YER168C	Sbay_5.302	506.75	-0.157563	0.139535	-1.12921	0.258811	0.344506
YPL265W	Sbay_16.40	870.582	-0.20573	0.166713	-1.23404	0.217189	0.297187
YIL083C	Sbay_9.116	513.073	0.781264	0.137366	5.68745	1.2895e-08	7.31658e-08
YOR081C	Sbay_8.130	254.696	-0.0915262	0.16691	-0.548355	0.583448	0.667349
YEL026W	Sbay_5.43	1033.33	0.424885	0.106297	3.99716	6.41057e-05	0.000201486
YLL050C	Sbay_10.21	4530.11	0.597087	0.10472	5.70172	1.18605e-08	6.77407e-08
YDR392W	Sbay_2.569	479.483	-0.212509	0.138679	-1.53238	0.125428	0.186594
YBR290W	Sbay_4.550	777.676	0.010383	0.112108	0.0926164	0.926208	0.950399
YLR180W	Sbay_10.277	5577.33	-1.74016	0.124679	-13.9571	2.84813e-44	1.69775e-42
YNL274C	Sbay_14.68	2348.17	0.542519	0.118304	4.58579	4.52276e-06	1.75168e-05
YIL096C	Sbay_9.102	199.667	0.396327	0.195299	2.02934	0.042424	0.0723244
YML113W	Sbay_13.31	125.323	-1.18529	0.224693	-5.27513	1.32665e-07	6.63381e-07
YDR021W	Sbay_2.171	147.917	-0.102751	0.207509	-0.495166	0.620483	0.702582
YGL063W	Sbay_7.206	98.5348	-1.91568	0.306878	-6.24248	4.30689e-10	2.93889e-09
YPL212C	Sbay_16.94	889.651	0.252818	0.126841	1.99319	0.0462411	0.0777582
YMR005W	Sbay_13.168	800.993	-0.710911	0.131437	-5.40875	6.34676e-08	3.30465e-07
YMR296C	Sbay_13.486	1576.16	-0.368605	0.112209	-3.28498	0.00101989	0.00253311
YIL018W	Sbay_9.182	21885.1	-0.810302	0.0752243	-10.7718	4.6768e-27	1.17168e-25
YHR136C	Sbay_15.333	25.5015	0.964364	0.588081	1.63985	0.101037	0.154201
YGL173C	Sbay_7.90	2627.3	0.600692	0.0883607	6.79818	1.05949e-11	8.81943e-11
YLR330W	Sbay_10.426	1514.44	-1.22943	0.11854	-10.3714	3.34438e-25	7.81258e-24
YMR188C	Sbay_13.369	3119.08	-0.735713	0.108592	-6.77504	1.2437e-11	1.01572e-10
YGL149W	Sbay_7.115	1.48852	-2.73623	2.10214	-1.30164	0.193039	0.269475
YPR095C	Sbay_16.422	354.148	0.278672	0.150449	1.85227	0.0639867	0.10344
YOR310C	Sbay_8.361	4445.98	0.592749	0.0978262	6.0592	1.36797e-09	8.85296e-09
YFR051C	Sbay_12.6	1833.83	0.20706	0.123434	1.6775	0.093445	0.144185
YHR024C	Sbay_15.210	1720.83	-0.723115	0.0971731	-7.44151	9.95409e-14	1.03244e-12
YOL131W	Sbay_15.28	1.74812	0.889444	2.323	0.382885	0.701805	0.772402
YDR188W	Sbay_2.357	2561.31	-0.0433888	0.0871365	-0.49794	0.618526	0.700672
YAL027W	Sbay_1.39	193.083	-0.849236	0.211724	-4.01105	6.04484e-05	0.0001908
YMR194W	Sbay_13.375	3775.04	1.5124	0.0839792	18.0092	1.6493e-72	1.94393e-70
YGL236C	Sbay_7.24	1267	0.13847	0.104191	1.329	0.183846	0.258032
YGR129W	Sbay_7.417	169.747	-0.195942	0.205676	-0.95267	0.340757	0.432705
YAR018C	Sbay_1.84	206.333	-0.176886	0.186087	-0.950554	0.341831	0.43375
YHR133C	Sbay_15.330	678.083	0.612081	0.132689	4.6129	3.97095e-06	1.55539e-05
YDR017C	Sbay_2.167	654.902	-0.270863	0.127677	-2.12147	0.0338823	0.0595355
YMR303C	Sbay_13.494	3042	-5.03767	0.157883	-31.9077	2.08582e-223	2.70426e-220
YOR369C	Sbay_8.425	25046.3	-0.178065	0.0777336	-2.29071	0.0219802	0.0405368
YNL275W	Sbay_14.67	135.202	0.471296	0.254234	1.85379	0.0637697	0.103153
YOL117W	Sbay_15.42	179.345	0.2854	0.202163	1.41173	0.158029	0.22658
YNR014W	Sbay_14.367	253.788	-2.87146	0.214508	-13.3862	7.27676e-41	3.56012e-39
YGR021W	Sbay_7.302	1394.61	-0.147003	0.117593	-1.2501	0.211264	0.290286
YDR411C	Sbay_2.588	741.75	-0.013601	0.121601	-0.111849	0.910943	0.939008
YBR283C	Sbay_4.543	2639.75	0.225522	0.0939692	2.39995	0.0163972	0.0311945
YIL090W	Sbay_9.109	677.25	0.740013	0.119001	6.21854	5.01789e-10	3.3928e-09
YBR205W	Sbay_4.460	928.917	0.309186	0.112261	2.75418	0.00588398	0.012374
YPL027W	Sbay_16.290	50.5524	5.81761	0.730312	7.96593	1.63985e-15	2.01523e-14
YOR321W	Sbay_8.373	216.75	-0.35717	0.185327	-1.92724	0.0539495	0.0891026
YML104C	Sbay_13.40	182.477	-0.638654	0.190296	-3.3561	0.000790486	0.00200169
YBR183W	Sbay_4.434	1111.48	0.549267	0.140769	3.9019	9.54392e-05	0.000290122
YMR186W	Sbay_13.367	11999	-0.23784	0.0974975	-2.43944	0.0147099	0.0282748
YDR195W	Sbay_2.363	364.735	-0.298668	0.152305	-1.96099	0.0498802	0.0832218
YOR319W	Sbay_8.370	165.083	-0.281122	0.21727	-1.29388	0.195707	0.272393
YOL048C	Sbay_15.122	244.983	-2.99866	0.261441	-11.4697	1.87273e-30	6.03228e-29
YHR201C	Sbay_15.405	1023.28	0.239271	0.119799	1.99726	0.0457965	0.0771356
YNL256W	Sbay_14.86	582.516	-0.140721	0.120552	-1.16731	0.243085	0.326675
YOL058W	Sbay_15.107	734.75	2.60113	0.165161	15.7491	6.96861e-56	6.34021e-54
YMR278W	Sbay_13.466	724.75	0.732707	0.126207	5.80562	6.4129e-09	3.77067e-08
YGL045W	Sbay_7.230	450.724	-0.131799	0.150947	-0.873146	0.382583	0.476369
YER106W	Sbay_5.227	2.03598	-4.15004	2.17079	-1.91176	0.0559066	0.0920126
YPR071W	Sbay_16.399	94.4739	0.0131499	0.253887	0.0517944	0.958693	0.973249
YMR107W	Sbay_13.286	71.9399	0.513177	0.904597	0.567299	0.570511	0.655588
YMR207C	Sbay_13.389	489.565	-0.132137	0.131726	-1.00312	0.315801	0.405382
YML015C	Sbay_13.145	278.083	-0.532313	0.162931	-3.26711	0.00108653	0.00267684
YOR197W	Sbay_8.253	1979.69	0.432403	0.113987	3.79343	0.000148581	0.000432645
YKR089C	Sbay_11.325	951.236	-0.0978181	0.10666	-0.917105	0.359088	0.452767
YEL004W	Sbay_5.82	139.833	-0.0165201	0.212013	-0.0779203	0.937891	0.958405
YER166W	Sbay_5.300	835.81	-0.77741	0.122473	-6.3476	2.18706e-10	1.53687e-09
YDL014W	Sbay_4.234	5400.65	0.434121	0.0877727	4.94597	7.57653e-07	3.36116e-06
YNL098C	Sbay_14.241	3679.08	-0.484863	0.0944759	-5.13214	2.86474e-07	1.34814e-06
YOR351C	Sbay_8.405	7.24428	2.02599	1.11698	1.81381	0.0697062	0.11147
YBR056W	Sbay_4.289	2175.17	0.115507	0.094602	1.22098	0.222094	0.302781
YLL032C	Sbay_10.40	165.685	0.00808903	0.19428	0.041636	0.966789	0.978881
YCR027C	Sbay_3.60	197.402	-0.225187	0.189053	-1.19113	0.233602	0.315732
YDL194W	Sbay_4.54	250.891	-0.87382	0.173781	-5.0283	4.94851e-07	2.24326e-06
YER079W	Sbay_5.192	426.292	0.00767063	0.149158	0.0514261	0.958986	0.973249
YBR039W	Sbay_4.271	2169.08	0.142266	0.0937809	1.51701	0.129265	0.191341
YER024W	Sbay_5.119	137.075	-0.580452	0.221267	-2.62331	0.00870797	0.0177012
YDR116C	Sbay_2.275	1948.75	-0.179217	0.0937342	-1.91197	0.0558804	0.0919987
YOR093C	Sbay_8.146	402.81	-0.558854	0.137365	-4.06839	4.73391e-05	0.000152013
YGR258C	Sbay_7.556	542.07	0.0429458	0.139063	0.308822	0.757457	0.821277
YIL021W	Sbay_9.178	1238.03	-0.0766196	0.105122	-0.728867	0.466083	0.560814
YPL234C	Sbay_16.72	1796.92	0.252542	0.096067	2.62882	0.00856827	0.0174529
YMR110C	Sbay_13.289	1553.93	-0.445587	0.111726	-3.98822	6.65715e-05	0.000208352
YDL056W	Sbay_4.193	471.611	-0.129834	0.143667	-0.903717	0.366146	0.459432
YGR234W	Sbay_7.526	21	-2.54509	0.704272	-3.61379	0.000301749	0.00083061
YPL213W	Sbay_16.93	194.917	0.484085	0.18646	2.59619	0.00942653	0.0190218
YKL117W	Sbay_11.107	4261.19	-0.210114	0.0863889	-2.43219	0.015008	0.0287945
YMR178W	Sbay_13.359	632.75	-0.165165	0.143371	-1.15201	0.249315	0.333836
YPR017C	Sbay_16.341	235.583	0.816934	0.185005	4.41575	1.0066e-05	3.67622e-05
YGL115W	Sbay_7.153	1151.67	-0.923732	0.106377	-8.68357	3.83552e-18	5.74884e-17
YNL299W	Sbay_14.41	207.102	0.192725	0.177352	1.08668	0.277178	0.365511
YOL129W	Sbay_15.31	1309.25	-0.254036	0.102899	-2.46879	0.0135572	0.0261658
YEL044W	Sbay_5.25	445.73	-0.552779	0.149165	-3.70582	0.000210707	0.000598755
YMR247C	Sbay_13.432	584.412	0.761815	0.128937	5.90844	3.4536e-09	2.12965e-08
YDR427W	Sbay_2.603	1293.25	-0.00655904	0.107194	-0.0611885	0.951209	0.96738
YML071C	Sbay_13.84	504.378	-0.646772	0.13283	-4.86916	1.12075e-06	4.80746e-06
YBR077C	Sbay_4.316	361.5	-0.466155	0.158241	-2.94584	0.00322075	0.0071683
YDR176W	Sbay_2.342	734.525	0.0543577	0.123144	0.441418	0.658911	0.736605
YPL177C	Sbay_16.132	1020.22	1.13942	0.14443	7.88904	3.04523e-15	3.67268e-14
YDR122W	Sbay_2.283	1096.12	-0.0571003	0.108507	-0.526236	0.598724	0.682564
YER120W	Sbay_5.241	2147.3	0.318854	0.0940291	3.39102	0.000696333	0.00178771
YNL090W	Sbay_14.250	310.25	0.268579	0.158742	1.69192	0.0906608	0.140281
YBR042C	Sbay_4.274	435.833	0.825884	0.15692	5.26311	1.41642e-07	7.01582e-07
YOL062C	Sbay_15.103	1166.33	-0.620602	0.105177	-5.90052	3.62352e-09	2.22385e-08
YDR381W	Sbay_2.555	3234.71	-0.0577333	0.096703	-0.597016	0.550497	0.638817
YGL103W	Sbay_7.164	23490.1	-0.0314991	0.0757232	-0.415977	0.677427	0.751955
YDR484W	Sbay_2.658	238.816	-0.0467119	0.173606	-0.269069	0.787877	0.845818
YJL194W	Sbay_6.274	76.0833	-0.971709	0.284223	-3.41883	0.00062892	0.00162753
YMR098C	Sbay_13.275	613.718	-0.131556	0.127453	-1.03219	0.301982	0.391253
YOL022C	Sbay_15.145	688.75	0.261705	0.122954	2.12847	0.0332978	0.0586557
YGR192C	Sbay_7.486	116951	-1.52196	0.0758405	-20.0679	1.40732e-89	2.08524e-87
YBR095C	Sbay_4.342	544.116	0.897928	0.157587	5.69799	1.21227e-08	6.91621e-08
YHR111W	Sbay_15.307	456.583	0.437159	0.14162	3.08684	0.00202294	0.00470024
YBL045C	Sbay_2.72	4041	-0.429926	0.0953992	-4.5066	6.58739e-06	2.47732e-05
YGL071W	Sbay_7.198	585.337	-0.188231	0.141936	-1.32617	0.184783	0.259178
YDR524C	Sbay_2.706	220.213	-0.977637	0.1883	-5.19191	2.08149e-07	1.00136e-06
YGR043C	Sbay_7.328	291.5	2.08341	0.306989	6.78661	1.14802e-11	9.49544e-11
YPR170W-B	Sbay_16.502	743.105	6.57404	0.405247	16.2223	3.50835e-59	3.49891e-57
YOR224C	Sbay_8.276	967.917	-0.452684	0.116788	-3.87611	0.00010614	0.000319653
YDL070W	Sbay_4.179	1422.5	0.0895032	0.110536	0.809717	0.418103	0.513081
YNL193W	Sbay_14.148	448.704	0.425692	0.171465	2.48268	0.0130397	0.0252517
YCR047C	Sbay_3.86	431.333	0.757167	0.164347	4.60711	4.08299e-06	1.59326e-05
YMR187C	Sbay_13.368	129.503	0.441963	0.243732	1.81332	0.0697827	0.111523
YPL223C	Sbay_16.83	38.8141	-2.76596	0.60818	-4.54792	5.4179e-06	2.0736e-05
YML096W	Sbay_13.52	304.196	0.0419971	0.164062	0.255983	0.797964	0.85307
YPL272C	Sbay_16.33	138.333	1.83066	0.270405	6.77006	1.28729e-11	1.04967e-10
YKL135C	Sbay_11.90	908.417	-0.226724	0.115665	-1.96018	0.0499747	0.0833073
YER064C	Sbay_5.174	1194.96	0.408616	0.380298	1.07446	0.282615	0.371331
YDR389W	Sbay_2.565	742.095	0.574079	0.128466	4.46871	7.86921e-06	2.91915e-05
YOL002C	Sbay_15.173	451.425	-0.48557	0.155808	-3.11646	0.00183035	0.00429123
YLR190W	Sbay_10.286	625.53	-0.0930162	0.121131	-0.767897	0.442548	0.53673
YML111W	Sbay_13.33	450.333	0.177678	0.146638	1.21167	0.225638	0.306419
YOR359W	Sbay_8.415	266.013	0.185815	0.16294	1.14039	0.254123	0.339223
YLL021W	Sbay_10.54	798.664	-0.0583703	0.118442	-0.492816	0.622143	0.703693
YKL205W	Sbay_11.17	439.458	-0.328974	0.136168	-2.41594	0.0156945	0.0299674
YLR407W	Sbay_10.523	182.704	-8.08916	1.05242	-7.68624	1.51524e-14	1.6972e-13
YBR088C	Sbay_4.335	761.167	0.0867783	0.134614	0.644643	0.519158	0.60982
YLR425W	Sbay_10.542	219.555	-0.00788058	0.175721	-0.0448472	0.964229	0.976659
YBR055C	Sbay_4.287	326.917	-0.788506	0.163252	-4.83	1.3653e-06	5.7518e-06
YOR175C	Sbay_8.228	919.254	-0.272592	0.115683	-2.35637	0.0184544	0.0347007
YER033C	Sbay_5.131	291.544	0.725985	0.165426	4.38858	1.14093e-05	4.129e-05
YNL329C	Sbay_14.12	910.065	0.818351	0.125838	6.50321	7.86262e-11	5.80848e-10
YFL005W	Sbay_6.54	1556.33	0.0600171	0.0975278	0.615384	0.538301	0.627712
YOR298W	Sbay_8.347	9.36866	-3.62015	0.949225	-3.8138	0.000136848	0.000401183
YCR010C	Sbay_3.35	6.5	-2.2065	1.19116	-1.8524	0.0639691	0.10344
YKL110C	Sbay_11.113	440.5	-0.400912	0.171125	-2.3428	0.0191396	0.0358451
YMR014W	Sbay_13.181	508.394	-0.378018	0.146681	-2.57715	0.00996184	0.0199237
YPR040W	Sbay_16.369	436.413	0.606227	0.150239	4.03509	5.45812e-05	0.000173336
YGR056W	Sbay_7.338	454.287	0.240448	0.138664	1.73403	0.0829119	0.129708
YMR152W	Sbay_13.330	1683	-3.84444	0.12227	-31.4421	5.3797e-217	5.57982e-214
YPL166W	Sbay_16.144	155.567	0.484549	0.214687	2.25701	0.0240076	0.043793
YML057W	Sbay_13.101	959.432	-0.59763	0.126677	-4.71776	2.38457e-06	9.71437e-06
YDR178W	Sbay_2.344	1107.67	0.189622	0.116152	1.63253	0.102568	0.156171
YKR038C	Sbay_11.270	684.083	-0.521517	0.122558	-4.25527	2.088e-05	7.15216e-05
YGL028C	Sbay_7.252	307.968	-11.5083	1.31627	-8.74311	2.26777e-18	3.45902e-17
YLR288C	Sbay_10.384	151.414	-0.166218	0.209477	-0.793491	0.427492	0.521763
YJR004C	Sbay_12.87	150.677	-0.62483	0.205125	-3.0461	0.0023183	0.00531038
YCL026C-B	Sbay_3.188	17.4167	-7.20487	1.31405	-5.48297	4.1825e-08	2.22466e-07
YJL115W	Sbay_6.196	395.704	-0.660409	0.137376	-4.80731	1.52978e-06	6.38765e-06
YJR073C	Sbay_12.163	1741.83	0.936326	0.126298	7.41364	1.22881e-13	1.25693e-12
YGL004C	Sbay_7.278	396.642	-0.0714723	0.138787	-0.514977	0.606569	0.689019
YLR204W	Sbay_10.298	1538.62	-0.357867	0.0978055	-3.65897	0.000253234	0.000708346
YML097C	Sbay_13.51	365.277	-0.654099	0.146198	-4.47407	7.67437e-06	2.85504e-05
YIR030C	Sbay_9.246	19.1494	0.365782	0.653917	0.559371	0.575909	0.660474
YLR055C	Sbay_10.139	338.868	0.314829	0.15558	2.02358	0.0430131	0.0730885
YJL055W	Sbay_6.131	1382.08	-0.26277	0.114626	-2.29242	0.0218817	0.0403694
YPR102C	Sbay_16.428	10393.8	-0.51968	0.0817776	-6.3548	2.08698e-10	1.46853e-09
YNL225C	Sbay_14.117	181.833	-0.700473	0.184584	-3.79488	0.000147714	0.000430361
YHR193C	Sbay_15.396	8133.95	-0.0260052	0.0848933	-0.306328	0.759355	0.822648
YMR292W	Sbay_13.482	157.25	-0.252935	0.208612	-1.21246	0.225335	0.306314
YOR380W	Sbay_8.436	239.441	0.250917	0.183074	1.37058	0.170507	0.242061
YBL099W	Sbay_2.18	6882.83	0.41195	0.0786851	5.23542	1.64606e-07	8.07615e-07
YMR132C	Sbay_13.312	101.25	-0.915728	0.268069	-3.41601	0.000635451	0.00164333
YDR303C	Sbay_2.469	335.811	0.327565	0.143436	2.28371	0.0223887	0.0412312
YPL008W	Sbay_16.310	333.173	-0.00227287	0.148274	-0.0153289	0.98777	0.993159
YJR035W	Sbay_12.118	463.488	0.143578	0.138189	1.039	0.298806	0.388081
YOR126C	Sbay_8.178	349.333	0.685506	0.164011	4.17962	2.91992e-05	9.7569e-05
YNL191W	Sbay_14.150	401.92	-1.1274	0.173919	-6.48233	9.03185e-11	6.60637e-10
YDL116W	Sbay_4.130	621.917	0.342212	0.12824	2.66854	0.0076182	0.0156715
YPL184C	Sbay_16.123	381.376	-0.960148	0.159251	-6.02916	1.64818e-09	1.05135e-08
YER034W	Sbay_5.132	120.693	-0.0369599	0.237668	-0.155511	0.876419	0.911026
YPR153W	Sbay_16.481	50.4588	0.463364	0.342071	1.35458	0.17555	0.247911
YMR042W	Sbay_13.212	153.108	0.228988	0.234315	0.977268	0.328436	0.419009
YDR252W	Sbay_2.418	91.6667	0.87868	0.267015	3.29075	0.000999222	0.00249013
YLL003W	Sbay_10.73	340.583	-0.171368	0.156426	-1.09552	0.273287	0.361271
YOR165W	Sbay_8.219	1321.29	-0.219783	0.100169	-2.19413	0.0282261	0.0507715
YDR054C	Sbay_2.211	1305.3	0.132476	0.105446	1.25634	0.208994	0.288026
YNL323W	Sbay_14.17	715.039	0.605934	0.124184	4.87934	1.06442e-06	4.58859e-06
YLR409C	Sbay_10.525	1034.5	0.419069	0.123127	3.40356	0.000665146	0.00171444
YNL316C	Sbay_14.23	257.25	0.0285606	0.176577	0.161746	0.871506	0.908131
YLR081W	Sbay_10.164	336.348	3.46505	0.247057	14.0253	1.09116e-44	6.65737e-43
YDR109C	Sbay_2.269	270.502	0.342084	0.165319	2.06924	0.0385239	0.0664179
YPL088W	Sbay_16.224	959.583	1.01066	0.126411	7.99503	1.29537e-15	1.60329e-14
YJL046W	Sbay_6.120	367.942	-0.800857	0.162842	-4.91801	8.74274e-07	3.83262e-06
YPL099C	Sbay_16.212	268.286	-0.626985	0.167768	-3.7372	0.000186078	0.00053315
YOR092W	Sbay_8.145	448.776	-1.40542	0.194507	-7.22553	4.99147e-13	4.7848e-12
YMR041C	Sbay_13.210	177.42	-1.03221	0.216543	-4.76674	1.87231e-06	7.71843e-06
YDR221W	Sbay_2.388	506.03	0.201444	0.140491	1.43386	0.151612	0.218892
YML066C	Sbay_13.90	2.33333	4.10635	1.89705	2.1646	0.0304185	0.0543778
YLR109W	Sbay_10.199	20528	-0.347317	0.130417	-2.66313	0.0077417	0.0159067
YMR096W	Sbay_13.273	2659.28	3.59066	0.292236	12.2868	1.06607e-34	4.09528e-33
YKR009C	Sbay_11.240	166.25	-1.70543	0.230861	-7.38728	1.49859e-13	1.51791e-12
YDR078C	Sbay_2.237	178.25	0.890586	0.214768	4.14673	3.37255e-05	0.000111189
YOR358W	Sbay_8.414	647.561	-0.436279	0.150309	-2.90254	0.00370154	0.00813398
YKL103C	Sbay_11.121	2122.58	1.18636	0.110325	10.7534	5.71375e-27	1.42459e-25
YCR061W	Sbay_3.96	515.96	1.81521	0.172191	10.5419	5.53977e-26	1.34879e-24
YMR109W	Sbay_13.288	1385.07	0.186711	0.108084	1.72746	0.0840845	0.131305
YMR078C	Sbay_13.257	254.378	0.205693	0.16111	1.27673	0.201698	0.279308
YLR094C	Sbay_10.178	323.4	0.0449231	0.178544	0.251609	0.801344	0.855448
YDL154W	Sbay_4.91	105.723	-1.98362	0.300096	-6.60996	3.84422e-11	2.9535e-10
YDR232W	Sbay_2.398	1178.08	-0.603967	0.10191	-5.9265	3.09458e-09	1.92428e-08
YNL262W	Sbay_14.80	489.255	-0.0161013	0.131098	-0.122819	0.902251	0.9319
YDR245W	Sbay_2.411	1124.63	-0.396331	0.108804	-3.64261	0.000269889	0.000750078
YHR088W	Sbay_15.282	680.667	0.838054	0.120682	6.94433	3.80263e-12	3.28674e-11
YLR114C	Sbay_10.205	620.112	0.173104	0.133513	1.29653	0.194794	0.271427
YLR390W	Sbay_10.507	337.528	-0.0658669	0.156044	-0.422105	0.672949	0.748463
YBR017C	Sbay_2.146	1235.07	0.290405	0.104452	2.78028	0.00543119	0.0114964
YKR014C	Sbay_11.246	1075.38	-0.457467	0.133225	-3.43378	0.000595231	0.00154498
YML037C	Sbay_13.122	78.2612	0.181081	0.265774	0.681335	0.49566	0.587675
YDL138W	Sbay_4.106	160.426	0.636431	0.225022	2.82831	0.00467951	0.0100864
YOR056C	Sbay_8.105	733.397	0.0558552	0.126689	0.440884	0.659297	0.736719
YJR060W	Sbay_12.149	297.918	0.138356	0.168131	0.822907	0.410561	0.505381
YPR118W	Sbay_16.446	607.417	-0.943406	0.1358	-6.94701	3.7312e-12	3.24121e-11
YLR141W	Sbay_10.235	81.9487	0.262584	0.261939	1.00246	0.316121	0.405492
YPR162C	Sbay_16.492	258.667	0.218617	0.175664	1.24452	0.213307	0.292571
YDL089W	Sbay_4.155	321.377	0.287032	0.158052	1.81606	0.069361	0.11102
YLR178C	Sbay_10.275	1577.67	-1.08411	0.161225	-6.72419	1.76567e-11	1.41526e-10
YHR175W	Sbay_15.375	569.586	-0.486951	0.126286	-3.85595	0.000115283	0.000344587
YGR166W	Sbay_7.458	284.628	0.150918	0.1854	0.814009	0.41564	0.510453
YDL161W	Sbay_4.83	937.812	-0.220555	0.119295	-1.84882	0.0644839	0.104127
YKL101W	Sbay_11.123	851.207	-0.339233	0.113755	-2.98215	0.00286234	0.00643996
YKL050C	Sbay_11.176	261.11	1.81685	0.194417	9.34514	9.17699e-21	1.66405e-19
YOR191W	Sbay_8.247	690.771	-0.220875	0.116797	-1.8911	0.0586112	0.0958856
YGR096W	Sbay_7.379	176.666	0.834937	0.216391	3.85847	0.000114098	0.000341438
YKL055C	Sbay_11.171	27.75	-2.6189	0.54781	-4.78067	1.74714e-06	7.24855e-06
YOR370C	Sbay_8.426	1330.62	-0.432982	0.106477	-4.06644	4.77359e-05	0.000153097
YDL212W	Sbay_4.35	1622.48	0.0817614	0.0942125	0.867841	0.385481	0.479402
YMR298W	Sbay_13.488	712.682	0.961751	0.11883	8.09354	5.79562e-16	7.36668e-15
YNL161W	Sbay_14.178	712.941	-0.441268	0.138087	-3.19559	0.00139545	0.00335193
YGR184C	Sbay_7.477	1200.5	-0.501578	0.123771	-4.05248	5.0678e-05	0.000161992
YDR096W	Sbay_2.255	852.333	-0.0772427	0.110638	-0.698157	0.485079	0.577374
YJL126W	Sbay_6.205	254.417	0.245901	0.171262	1.43581	0.151056	0.21821
YPR111W	Sbay_16.439	280.667	0.25586	0.156724	1.63255	0.102563	0.156171
YBR175W	Sbay_4.427	251.833	0.781037	0.161607	4.83295	1.34524e-06	5.6719e-06
YPL046C	Sbay_16.269	86.9314	0.826023	0.279016	2.96049	0.00307152	0.0068659
YGL099W	Sbay_7.167	746.167	0.690842	0.116769	5.91632	3.29231e-09	2.03503e-08
YMR251W	Sbay_13.435	27.9167	1.55962	0.554846	2.8109	0.00494026	0.0105563
YFL030W	Sbay_6.28	85.0833	-0.118919	0.285258	-0.416882	0.676765	0.751602
YIL119C	Sbay_9.74	5.7794	-5.79803	4.25312	-1.36324	0.172807	0.244656
YIL002W-A	Sbay_9.205	500.19	0.0898518	0.129666	0.692946	0.488344	0.580062
YPL124W	Sbay_16.186	119.583	0.0250927	0.220032	0.114041	0.909205	0.937462
YPL193W	Sbay_16.113	283.833	-0.227976	0.165382	-1.37848	0.168055	0.239169
YKL196C	Sbay_11.27	1361	0.086785	0.107399	0.80806	0.419056	0.513765
YDR314C	Sbay_2.482	120.083	-0.544833	0.230182	-2.36696	0.0179347	0.033797
YJL144W	Sbay_6.224	583.492	0.428715	0.201248	2.13029	0.0331478	0.0584312
YLR231C	Sbay_10.327	483.212	2.13999	0.182791	11.7073	1.16891e-31	3.98814e-30
YPL067C	Sbay_16.245	249.917	1.31059	0.177319	7.39114	1.4558e-13	1.48035e-12
YOR360C	Sbay_8.417	639.546	-0.246864	0.126822	-1.94654	0.0515898	0.0857515
YDR255C	Sbay_2.421	384.583	-0.165002	0.144053	-1.14542	0.252034	0.336868
YFR021W	Sbay_6.93	396.583	0.778676	0.156167	4.98618	6.15836e-07	2.76035e-06
YKL098W	Sbay_11.126	257.619	-0.705764	0.187955	-3.75497	0.000173364	0.000498649
YJR139C	Sbay_12.232	2556.92	-0.233939	0.090147	-2.59508	0.00945679	0.0190666
YKL016C	Sbay_11.212	1464.33	0.755278	0.115583	6.53453	6.38088e-11	4.73408e-10
YBR133C	Sbay_4.382	913.927	1.10806	0.130226	8.50879	1.75754e-17	2.53888e-16
YGL017W	Sbay_7.262	276.167	0.100938	0.183701	0.549468	0.582684	0.66677
YBR162C	Sbay_4.413	2019.92	-0.0733846	0.0913504	-0.803331	0.421783	0.516498
YCR018C	Sbay_3.45	11.1083	-6.93639	1.38078	-5.02353	5.0729e-07	2.29564e-06
YIL004C	Sbay_9.203	210.417	-0.586863	0.173184	-3.38867	0.000702312	0.00180128
YPR129W	Sbay_16.456	1362.96	0.649842	0.0979675	6.63324	3.28395e-11	2.53808e-10
YKL174C	Sbay_11.49	529.254	-0.388101	0.126552	-3.06673	0.00216416	0.00498372
YJR013W	Sbay_12.98	316.167	0.0970591	0.157504	0.616234	0.53774	0.627525
YJL133W	Sbay_6.213	366.333	-0.986882	0.150375	-6.5628	5.28052e-11	3.99217e-10
YGR260W	Sbay_7.557	2114.83	0.826384	0.123652	6.68315	2.33859e-11	1.84877e-10
YBL084C	Sbay_2.34	256.778	-0.480092	0.165747	-2.89654	0.00377303	0.00828404
YKR094C	Sbay_11.330	12978.6	0.118005	0.0787665	1.49817	0.13409	0.197386
YKR018C	Sbay_11.250	2011.69	-0.223378	0.116478	-1.91778	0.0551393	0.0908651
YDR143C	Sbay_2.304	623.705	-0.245953	0.128164	-1.91905	0.054978	0.0906569
YDL176W	Sbay_4.71	169.333	-0.420469	0.199588	-2.10668	0.0351454	0.0614718
YBR111C	Sbay_4.359	1546.77	0.458274	0.114137	4.01513	5.94141e-05	0.00018765
YPR037C	Sbay_16.368	497.787	-0.258364	0.136921	-1.88696	0.0591656	0.0966707
YKL121W	Sbay_11.103	409.33	-0.00857813	0.143471	-0.0597902	0.952323	0.968002
YML036W	Sbay_13.123	168.718	-0.460578	0.217629	-2.11635	0.0343152	0.0601618
YKR027W	Sbay_11.260	257.5	0.0524741	0.195222	0.268793	0.788089	0.845818
YFL047W	Sbay_6.6	313.359	-0.706086	0.163064	-4.33011	1.49033e-05	5.27568e-05
YGR201C	Sbay_7.495	121.083	-3.51098	0.340901	-10.2991	7.11014e-25	1.63881e-23
YPR122W	Sbay_16.451	15.2752	-1.37004	0.692687	-1.97786	0.0479442	0.0803662
YLR380W	Sbay_10.497	574.867	-0.157266	0.124992	-1.2582	0.208318	0.287248
YKL034W	Sbay_11.189	385	0.710107	0.144409	4.91734	8.77287e-07	3.83933e-06
YKL061W	Sbay_11.165	219.667	-0.11462	0.194553	-0.589146	0.555763	0.643058
YJR042W	Sbay_12.124	817.417	-0.562454	0.131938	-4.26302	2.01683e-05	6.92666e-05
YMR281W	Sbay_13.470	410.472	1.24825	0.149942	8.32489	8.441e-17	1.14895e-15
YNL058C	Sbay_14.282	506.621	-0.138353	0.147122	-0.9404	0.347013	0.439357
YMR012W	Sbay_13.176	4115.04	-0.228788	0.0919722	-2.48757	0.0128618	0.024935
YER093C	Sbay_5.211	491.802	0.57513	0.137733	4.17569	2.9709e-05	9.9081e-05
YGR100W	Sbay_7.383	829.361	0.158449	0.113825	1.39204	0.16391	0.233977
YLR133W	Sbay_10.226	581.5	0.344476	0.135608	2.54024	0.0110776	0.0218935
YNL023C	Sbay_14.324	408.328	0.0275798	0.139762	0.197334	0.843567	0.888813
YDR349C	Sbay_2.520	958.883	-0.121168	0.106651	-1.13612	0.255907	0.341254
YIR011C	Sbay_9.222	690.735	0.178601	0.129598	1.37812	0.168167	0.239264
YOR171C	Sbay_8.224	634.083	-0.730953	0.12052	-6.06501	1.31947e-09	8.5646e-09
YDR214W	Sbay_2.382	1780	0.0874001	0.105704	0.82684	0.408328	0.503363
YIL126W	Sbay_9.65	1113.47	0.0117474	0.105593	0.111252	0.911417	0.939199
YIL106W	Sbay_9.89	302.185	-0.769376	0.152734	-5.03737	4.71982e-07	2.14711e-06
YLR201C	Sbay_10.296	813.167	1.17938	0.138089	8.54069	1.33422e-17	1.94361e-16
YLR295C	Sbay_10.390	961.917	0.434452	0.117197	3.70702	0.00020971	0.000596249
YDL201W	Sbay_4.47	481	-0.0239246	0.1398	-0.171135	0.864117	0.903673
YDR468C	Sbay_2.643	419.959	-0.037169	0.143428	-0.259148	0.795521	0.850984
YDR332W	Sbay_2.502	186.077	-0.808212	0.184827	-4.37281	1.22657e-05	4.41736e-05
YHR168W	Sbay_15.368	532.546	0.63058	0.143459	4.39553	1.10505e-05	4.00754e-05
YOL102C	Sbay_15.63	250.554	0.903078	0.17138	5.26944	1.36841e-07	6.79748e-07
YOR064C	Sbay_8.114	197.25	-0.065541	0.214365	-0.305744	0.759799	0.822957
YKL017C	Sbay_11.211	301.917	-0.113672	0.184815	-0.615057	0.538517	0.627725
YOR159C	Sbay_8.210	303.255	-0.431767	0.153828	-2.80682	0.00500334	0.0106823
YOR048C	Sbay_8.100	1039.72	0.245307	0.106641	2.3003	0.0214311	0.0396792
YJL147C	Sbay_6.227	119.667	0.512054	0.231192	2.21484	0.0267707	0.048357
YFR003C	Sbay_6.66	512.333	-0.718385	0.139389	-5.1538	2.55254e-07	1.21001e-06
YNL297C	Sbay_14.43	631.483	0.0930313	0.118221	0.786925	0.431326	0.525454
YOL081W	Sbay_15.85	1304.25	-0.0251624	0.108584	-0.231732	0.816746	0.867807
YIL033C	Sbay_9.167	3189.83	-0.643486	0.104904	-6.13406	8.56628e-10	5.6592e-09
YOL036W	Sbay_15.132	672.645	-0.31651	0.121288	-2.60956	0.0090658	0.0183797
YGL148W	Sbay_7.116	2954.17	0.0796992	0.0986686	0.807746	0.419237	0.513865
YOR002W	Sbay_15.177	717.75	-0.550773	0.119633	-4.60385	4.14758e-06	1.61603e-05
YNR041C	Sbay_14.397	734.592	1.47112	0.135543	10.8535	1.91858e-27	4.95014e-26
YPL162C	Sbay_16.148	258.445	0.430619	0.169007	2.54793	0.0108364	0.0214815
YIL048W	Sbay_9.152	749.766	0.465518	0.127496	3.65124	0.000260981	0.00072805
YDR189W	Sbay_2.358	1250.86	0.506424	0.109224	4.63656	3.54254e-06	1.39814e-05
YAL028W	Sbay_1.38	249.693	0.197489	0.185173	1.06651	0.286191	0.375269
YOL056W	Sbay_15.109	264.733	-0.696274	0.168544	-4.13112	3.61001e-05	0.000118341
YGR116W	Sbay_7.399	1920.92	-0.504096	0.0908751	-5.54713	2.90402e-08	1.59199e-07
YFR052W	Sbay_12.5	1017.17	-0.0221565	0.140346	-0.157871	0.874559	0.909639
YMR302C	Sbay_13.492	1273.81	-0.225293	0.111681	-2.01728	0.0436659	0.0740763
YBR282W	Sbay_4.542	1283.17	0.367498	0.10179	3.61037	0.000305763	0.000839877
YOR079C	Sbay_8.128	152.5	-0.238264	0.217401	-1.09596	0.273095	0.36111
YIL024C	Sbay_9.174	76.4036	-0.570686	0.303888	-1.87795	0.0603878	0.0984196
YHR132C	Sbay_15.328	1164.46	-0.478305	0.106639	-4.48529	7.28154e-06	2.71474e-05
YGR088W	Sbay_7.370	8749.17	1.59256	0.125795	12.66	9.85168e-37	4.22238e-35
YLR103C	Sbay_10.188	193.555	0.201796	0.19749	1.0218	0.306873	0.39677
YBR230W-A	Sbay_4.486	136.408	-0.595549	0.26381	-2.25749	0.0239775	0.0437535
YLR188W	Sbay_10.284	609.567	-0.496257	0.120122	-4.13129	3.60735e-05	0.000118328
YGL073W	Sbay_7.197	435.75	-0.316373	0.139059	-2.27509	0.0229003	0.0420393
YDR194C	Sbay_2.362	6205.42	-0.179303	0.085387	-2.09989	0.0357384	0.0624039
YNL243W	Sbay_14.99	1760.69	0.0162475	0.0999915	0.162489	0.870921	0.908041
YDR014W	Sbay_2.162	105.944	-0.24532	0.243549	-1.00727	0.313804	0.403618
YKR074W	Sbay_11.310	547.738	-0.753219	0.129463	-5.81801	5.95523e-09	3.52701e-08
YJR108W	Sbay_12.198	22.2945	-7.44893	1.28384	-5.80207	6.55027e-09	3.84708e-08
YBR180W	Sbay_4.431	2.25	-1.57089	1.76722	-0.888905	0.374054	0.467464
YHL029C	Sbay_8.22	410.934	0.418055	0.15459	2.70428	0.00684522	0.0142453
YIL093C	Sbay_9.106	2624.42	-0.173431	0.0931304	-1.86224	0.0625699	0.101625
YBR204C	Sbay_4.459	595.25	0.504956	0.140056	3.60539	0.000311688	0.000855699
YJR115W	Sbay_12.206	238.488	-0.59839	0.229548	-2.60682	0.00913883	0.0184916
YDR466W	Sbay_2.642	478.347	-0.867277	0.135743	-6.38912	1.66848e-10	1.18531e-09
YPL023C	Sbay_16.295	1068.83	-0.467482	0.120646	-3.87482	0.000106704	0.00032098
YLR397C	Sbay_10.514	375.417	-0.619202	0.164413	-3.76613	0.0001658	0.000478219
YJL210W	Sbay_6.289	511.75	-0.116845	0.176674	-0.661358	0.508383	0.599198
YFR045W	Sbay_12.12	443.501	0.43911	0.142613	3.07904	0.00207671	0.00480367
YPR152C	Sbay_16.480	259.924	0.00374559	0.199684	0.0187576	0.985034	0.99115
YIL104C	Sbay_9.91	246.417	0.0774388	0.210179	0.368443	0.712543	0.781236
YIL151C	Sbay_9.37	495.149	-0.186565	0.143806	-1.29734	0.194513	0.271314
YIL002C	Sbay_9.206	423	-0.371083	0.137017	-2.7083	0.00676295	0.0140911
YMR112C	Sbay_13.291	157.6	-0.766467	0.207489	-3.69401	0.000220748	0.000624367
YGL086W	Sbay_7.183	362.507	0.070777	0.163843	0.431981	0.665755	0.742337
YGR159C	Sbay_7.450	5426.65	0.413115	0.0955275	4.32457	1.52832e-05	5.3991e-05
YDL223C	Sbay_4.21	1105.46	1.49338	0.115872	12.8882	5.24472e-38	2.34475e-36
YAL044C	Sbay_1.20	2350.5	-0.0765319	0.102007	-0.750261	0.453097	0.547425
YBR213W	Sbay_4.471	139.417	0.0894311	0.225183	0.397148	0.691259	0.763623
YNL234W	Sbay_14.109	330.759	1.23522	0.175434	7.04095	1.90933e-12	1.71906e-11
YLR355C	Sbay_10.456	6333.33	0.444789	0.0877345	5.06971	3.98415e-07	1.82848e-06
YJL116C	Sbay_6.197	290.251	-1.38668	0.241125	-5.75089	8.87768e-09	5.14985e-08
YGL089C	Sbay_7.180	7.36304	1.35411	1.14041	1.18739	0.235074	0.317555
YFR032C	Sbay_6.106	18.475	-3.16493	0.740304	-4.27517	1.9099e-05	6.60756e-05
YNL118C	Sbay_14.221	1435.55	-0.146268	0.10499	-1.39316	0.163571	0.233685
YNR030W	Sbay_14.384	504.917	0.149415	0.131097	1.13973	0.254399	0.339504
YJR119C	Sbay_12.210	175.875	2.30262	0.230682	9.98177	1.83161e-23	3.90398e-22
YNR023W	Sbay_14.378	471.5	0.372348	0.142425	2.61434	0.00894	0.0181459
YOL096C	Sbay_15.69	863	0.195343	0.118383	1.65009	0.098924	0.151378
YGL228W	Sbay_7.31	1511.05	0.339902	0.126109	2.69531	0.00703231	0.0145762
YDR284C	Sbay_2.450	447.043	-2.37123	0.15642	-15.1595	6.5616e-52	4.93166e-50
YJR117W	Sbay_12.208	1079.42	-0.569145	0.107105	-5.31392	1.07294e-07	5.43917e-07
YJL097W	Sbay_6.171	486.167	0.364033	0.134611	2.70434	0.00684408	0.0142453
YBR259W	Sbay_4.521	141.62	0.402637	0.225822	1.78298	0.0745891	0.118257
YGR111W	Sbay_7.396	887.333	-0.486618	0.194476	-2.50221	0.0123422	0.0240989
YGL155W	Sbay_7.110	352.833	-0.134608	0.14842	-0.906936	0.364441	0.457957
YPR108W	Sbay_16.435	1799.67	0.231347	0.0989276	2.33855	0.0193587	0.0361651
YOR007C	Sbay_15.182	3768.5	-0.290472	0.090778	-3.1998	0.00137522	0.00330487
YLR451W	Sbay_10.569	474.371	-0.837729	0.151847	-5.51694	3.44952e-08	1.86152e-07
YDR406W	Sbay_2.583	3434.35	1.70431	0.150619	11.3154	1.10106e-29	3.33923e-28
YBR193C	Sbay_4.447	318.418	0.126875	0.152063	0.83436	0.404078	0.499178
YJR101W	Sbay_12.190	2568.08	-0.171846	0.0964201	-1.78226	0.0747063	0.118371
YJR120W	Sbay_12.211	115.155	0.329163	0.241618	1.36233	0.173094	0.244997
YPR163C	Sbay_16.493	5009.11	-0.070918	0.0952645	-0.744433	0.456615	0.551083
YHR143W	Sbay_15.340	872.831	0.242075	0.143955	1.6816	0.0926457	0.142994
YBR222C	Sbay_4.479	1155.92	-1.05257	0.148288	-7.09817	1.26424e-12	1.16041e-11
YPR088C	Sbay_16.417	1693.64	-0.0519468	0.0978924	-0.530651	0.59566	0.679519
YLR131C	Sbay_10.224	326.35	0.20113	0.159732	1.25917	0.207968	0.286841
YPR101W	Sbay_16.427	326.25	0.182514	0.150556	1.21226	0.225412	0.306338
YER127W	Sbay_5.248	501.788	0.563754	0.13015	4.33156	1.48056e-05	5.24468e-05
YNL091W	Sbay_14.249	1656.1	-0.353903	0.1	-3.53902	0.000401612	0.00107469
YEL005C	Sbay_5.81	205.583	-0.423911	0.184202	-2.30133	0.0213728	0.0396025
YCL004W	Sbay_3.15	344.917	0.45261	0.153407	2.95039	0.00317371	0.00706693
YKR095W-A	Sbay_11.332	188.108	0.545489	0.190707	2.86036	0.00423166	0.00919758
YBR096W	Sbay_4.343	432	-0.00144371	0.140654	-0.0102643	0.99181	0.995871
YGR133W	Sbay_7.421	314.51	0.641187	0.222465	2.88219	0.00394923	0.00863436
YJL193W	Sbay_6.273	153.667	0.999112	0.200672	4.97882	6.39729e-07	2.8625e-06
YBL044W	Sbay_2.73	1.43829	-1.49796	2.06218	-0.726394	0.467597	0.562114
YEL027W	Sbay_5.42	3876.58	-0.353227	0.0851347	-4.14904	3.33878e-05	0.000110286
YHL012W	Sbay_8.40	3.33013	5.36174	1.72333	3.11127	0.00186284	0.00436025
YDL015C	Sbay_4.233	1301	0.062311	0.103976	0.599281	0.548985	0.637591
YDL071C	Sbay_4.178	0.760263	-1.39902	3.13797	-0.445836	0.655715	0.734299
YDR123C	Sbay_2.284	198.75	-0.147175	0.214033	-0.687628	0.491687	0.583232
YHR110W	Sbay_15.306	490.5	-0.153079	0.130153	-1.17614	0.239538	0.323245
YBR041W	Sbay_4.273	556.583	-0.43893	0.138709	-3.1644	0.00155404	0.00370031
YPR145C-A	Sbay_16.475	114.447	1.1511	0.288254	3.99336	6.51422e-05	0.000204372
YDR430C	Sbay_2.606	2476	-0.124245	0.106017	-1.17194	0.24122	0.324589
YGR193C	Sbay_7.487	1650.59	0.605989	0.103185	5.87284	4.28387e-09	2.58327e-08
YDR487C	Sbay_2.661	1522.58	-0.517716	0.117593	-4.40262	1.06952e-05	3.88684e-05
YPR185W	Sbay_16.517	530.938	0.115993	0.137659	0.842609	0.399447	0.494281
YIL142W	Sbay_9.47	2359.92	0.00299105	0.0883574	0.0338517	0.972995	0.983042
YGR015C	Sbay_7.297	106.489	0.180706	0.259446	0.696507	0.486111	0.578205
YOR242C	Sbay_8.292	7.3293	0.620591	1.00772	0.615835	0.538003	0.62769
YNR035C	Sbay_14.391	1855.92	-0.623729	0.0973605	-6.40639	1.49006e-10	1.0688e-09
YER065C	Sbay_5.175	86.5277	-3.49494	0.362952	-9.62922	6.01849e-22	1.19129e-20
YNR020C	Sbay_14.375	724.325	-0.170935	0.139765	-1.22302	0.221322	0.301808
YCR036W	Sbay_3.70	509.25	-1.50521	0.134071	-11.227	3.00501e-29	8.80452e-28
YLR077W	Sbay_10.160	670.25	0.570285	0.122816	4.64341	3.4271e-06	1.35671e-05
YDR119W-A	Sbay_2.280	436.002	1.9439	0.216648	8.97262	2.89551e-19	4.70725e-18
YNL219C	Sbay_14.123	827.167	0.0576905	0.113619	0.507753	0.611627	0.693614
YDR037W	Sbay_2.195	1542.23	-1.1806	0.11383	-10.3716	3.33987e-25	7.81258e-24
YGR040W	Sbay_7.325	252.167	0.292225	0.175379	1.66625	0.0956641	0.147215
YER178W	Sbay_5.314	3832.92	-0.223669	0.0888856	-2.51637	0.0118572	0.0233009
YOR186W	Sbay_8.242	32.4994	2.50108	0.546118	4.57974	4.65545e-06	1.80173e-05
YML041C	Sbay_13.119	229.917	0.565106	0.175679	3.2167	0.00129676	0.00313812
YLR057W	Sbay_10.141	417.333	0.391336	0.140072	2.79382	0.00520895	0.0110621
YOL038W	Sbay_15.131	2161	0.21119	0.104385	2.02317	0.0430554	0.0731364
YCR004C	Sbay_3.24	2556.1	-0.0288737	0.106584	-0.270902	0.786466	0.844958
YJL091C	Sbay_6.165	190	0.609126	0.185845	3.2776	0.00104693	0.00259036
YLR320W	Sbay_10.416	241	0.230373	0.178072	1.29371	0.195765	0.272401
YHR005C	Sbay_8.59	29.8333	-0.00181159	0.440449	-0.00411304	0.996718	0.998065
YPR135W	Sbay_16.463	292.721	0.341776	0.163548	2.08976	0.0366398	0.0637203
YAR008W	Sbay_1.76	167.401	0.342794	0.192868	1.77735	0.0755102	0.119353
YHR121W	Sbay_15.318	941.167	0.278658	0.12207	2.28278	0.0224434	0.041303
YDL179W	Sbay_4.68	236.546	-1.0755	0.207637	-5.17974	2.22199e-07	1.06535e-06
YHR034C	Sbay_15.221	187.267	0.380643	0.20455	1.86088	0.0627608	0.101839
YMR231W	Sbay_13.415	457.062	0.591451	0.13705	4.31559	1.59179e-05	5.59663e-05
YOL070C	Sbay_15.95	533.839	-0.162692	0.129829	-1.25313	0.21016	0.289249
YOL138C	Sbay_15.22	437.93	0.550186	0.158405	3.47329	0.000514123	0.00134659
YOR188W	Sbay_8.244	362.194	0.127424	0.151447	0.841378	0.400136	0.495016
YJL085W	Sbay_6.158	459.833	0.896475	0.136812	6.55262	5.6538e-11	4.24321e-10
YDR533C	Sbay_2.715	387.281	-6.77015	0.795347	-8.5122	1.70669e-17	2.47231e-16
YOL148C	Sbay_15.12	452.155	0.153633	0.132017	1.16373	0.244533	0.328451
YLR452C	Sbay_10.571	122.974	0.757402	0.243893	3.10547	0.00189975	0.00443588
YLR341W	Sbay_10.438	6.53979	1.00716	0.961404	1.04759	0.294827	0.384164
YNR054C	Sbay_14.409	344.176	-0.0661559	0.155203	-0.426253	0.669924	0.745862
YBL029C-A	Sbay_2.90	910.28	2.07773	0.190892	10.8843	1.36899e-27	3.58564e-26
YDR130C	Sbay_2.293	201.167	-0.333048	0.18736	-1.77759	0.0754715	0.119328
YIL015W	Sbay_9.186	16.4122	-1.05518	0.586345	-1.79958	0.0719267	0.114491
YEL030W	Sbay_5.39	106.589	-0.413426	0.242641	-1.70386	0.0884076	0.137229
YPR082C	Sbay_16.412	213.75	0.588574	0.196769	2.9912	0.00277886	0.00626572
YBR291C	Sbay_4.551	357.5	1.19469	0.16055	7.44122	9.97614e-14	1.03266e-12
YNL002C	Sbay_14.346	1696.08	0.273713	0.106676	2.56584	0.0102926	0.0204983
YDR183C-A	Sbay_2.351	0.235983	1.14084	4.4074	0.258846	0.795754	0.851058
YAR015W	Sbay_1.83	4903.42	0.23552	0.10029	2.3484	0.0188543	0.0353373
YPR046W	Sbay_16.375	87.8333	0.11835	0.254723	0.464623	0.642202	0.721972
YML114C	Sbay_13.29	401.113	0.192002	0.144493	1.3288	0.183914	0.258057
YDR020C	Sbay_2.170	161.585	-0.143437	0.19585	-0.732379	0.463937	0.558491
YGR053C	Sbay_7.335	130.926	-0.0172377	0.255135	-0.0675631	0.946133	0.964081
YJL093C	Sbay_6.167	349.464	0.0537858	0.140278	0.383423	0.701406	0.772127
YNL081C	Sbay_14.258	1502.75	-0.360228	0.117931	-3.05456	0.00225393	0.00517666
YNR001C	Sbay_14.350	3447.58	-0.702326	0.137351	-5.11335	3.16491e-07	1.47734e-06
YOR347C	Sbay_8.401	491	-1.02289	0.160179	-6.38592	1.70369e-10	1.20701e-09
YNL082W	Sbay_14.257	216.656	-0.524939	0.186217	-2.81897	0.00481778	0.0103329
YKL115C	Sbay_11.109	2.95579	1.32142	1.50183	0.879877	0.378926	0.472496
YLL051C	Sbay_10.20	443.349	0.165603	0.166729	0.993243	0.320592	0.410414
YDR395W	Sbay_2.572	1355.08	0.426208	0.10937	3.89695	9.7412e-05	0.000295945
YOR279C	Sbay_8.327	134.542	-0.435031	0.21623	-2.01189	0.0442318	0.0748649
YPL264C	Sbay_16.41	33.25	-0.210724	0.458102	-0.459994	0.645521	0.724918
YGR008C	Sbay_7.291	5040.25	-0.510706	0.0965105	-5.29171	1.21175e-07	6.11298e-07
YKL211C	Sbay_11.9	910.167	-0.252007	0.113654	-2.21731	0.0266017	0.048102
YGL060W	Sbay_7.211	261.522	-0.11199	0.159996	-0.699959	0.483953	0.576431
YNL311C	Sbay_14.28	149.26	-0.00564798	0.209839	-0.0269157	0.978527	0.9869
YPR161C	Sbay_16.491	475.134	-0.180074	0.138677	-1.29852	0.19411	0.270824
YLR297W	Sbay_10.391	164.405	-0.190447	0.231026	-0.82435	0.40974	0.50461
YLL002W	Sbay_10.74	178.076	0.0613558	0.209568	0.292773	0.769696	0.831246
YJL030W	Sbay_12.50	271.667	0.314175	0.160718	1.95482	0.0506046	0.084276
YLR424W	Sbay_10.540	198.913	-0.225211	0.185195	-1.21607	0.223957	0.304921
YLR408C	Sbay_10.524	105.246	0.540471	0.258583	2.09012	0.0366066	0.063684
YGL123W	Sbay_7.145	34551.2	-0.506582	0.0763249	-6.63719	3.19725e-11	2.47847e-10
YKR066C	Sbay_11.301	1725.29	0.00653312	0.105203	0.0621004	0.950483	0.96708
YDR079W	Sbay_2.238	600.121	0.662696	0.147131	4.50414	6.66424e-06	2.5044e-05
YGR248W	Sbay_7.543	1756	2.46578	0.152819	16.1353	1.4419e-58	1.38476e-56
YNL154C	Sbay_14.185	2424.21	0.77441	0.0954926	8.10963	5.07726e-16	6.5175e-15
YBR086C	Sbay_4.333	1183.5	0.013714	0.110125	0.124531	0.900895	0.930685
YER043C	Sbay_5.143	9828.67	0.0605871	0.0902622	0.671234	0.502072	0.593919
YBR074W	Sbay_4.313	773.186	0.86772	0.126501	6.8594	6.91512e-12	5.85022e-11
YGR191W	Sbay_7.485	1162.67	-0.0410173	0.126286	-0.324798	0.745334	0.809827
YOR150W	Sbay_8.201	1912.42	0.115346	0.103191	1.11779	0.263658	0.350687
YMR106C	Sbay_13.283	146.932	-0.809485	0.230575	-3.51072	0.000446895	0.00118377
YDR055W	Sbay_2.212	1932.47	-0.683559	0.117466	-5.8192	5.91315e-09	3.50865e-08
YBL061C	Sbay_2.55	504.977	-0.165544	0.130895	-1.2647	0.205978	0.284854
YJR110W	Sbay_12.201	295.984	-0.10671	0.15357	-0.694861	0.487143	0.579033
YPR054W	Sbay_16.382	7.68822	2.39991	0.953005	2.51826	0.0117937	0.023185
YMR140W	Sbay_13.320	852.127	0.517742	0.124639	4.15395	3.2679e-05	0.000108083
YLR095C	Sbay_10.179	668.83	0.462842	0.117359	3.9438	8.02004e-05	0.000247277
YBR034C	Sbay_4.266	2084.75	0.459691	0.145811	3.15265	0.00161793	0.00384184
YGR065C	Sbay_7.346	161.667	-0.554043	0.204091	-2.71468	0.00663398	0.0138613
YPL054W	Sbay_16.259	22.4232	-0.738576	0.571295	-1.29281	0.196077	0.272688
YLR040C	Sbay_10.125	4.04443	-1.89925	1.29767	-1.46358	0.143309	0.208881
YCR091W	Sbay_3.128	323.42	-1.33876	0.193556	-6.91666	4.62425e-12	3.95732e-11
YLR401C	Sbay_10.517	1110.44	0.448455	0.12583	3.56397	0.000365293	0.000986259
YDR244W	Sbay_2.410	655.222	-0.536862	0.139519	-3.84795	0.00011911	0.000354595
YLR304C	Sbay_10.399	8995.91	0.687408	0.0850977	8.07787	6.59064e-16	8.33636e-15
YKL018W	Sbay_11.210	277.917	-0.158757	0.186653	-0.850546	0.395022	0.48974
YDL088C	Sbay_4.156	752.553	0.340552	0.117694	2.89353	0.00380942	0.00835686
YDL137W	Sbay_4.107	4056.83	0.48343	0.101115	4.78101	1.74421e-06	7.24216e-06
YJR063W	Sbay_12.152	490.25	0.561819	0.131036	4.2875	1.80692e-05	6.29326e-05
YBR018C	Sbay_2.147	260.583	4.39814	0.293165	15.0023	7.09531e-51	5.18257e-49
YMR161W	Sbay_13.340	403.995	-0.275667	0.135768	-2.03042	0.0423141	0.0721845
YDL157C	Sbay_4.88	349.026	-0.418706	0.169863	-2.46496	0.0137029	0.0264274
YDR233C	Sbay_2.399	5289.48	-0.210745	0.10673	-1.97457	0.0483173	0.0809345
YJL184W	Sbay_6.264	289.282	0.537559	0.161396	3.33069	0.000866314	0.00217881
YER025W	Sbay_5.120	3694.83	0.059089	0.0876686	0.674004	0.500309	0.592256
YDR527W	Sbay_2.709	564.833	-0.398771	0.129877	-3.07038	0.00213789	0.00493199
YKL146W	Sbay_11.79	632.271	0.490557	0.126206	3.88694	0.000101516	0.000306974
YKL139W	Sbay_11.86	355.37	0.417532	0.144607	2.88735	0.00388501	0.00850471
YCR059C	Sbay_3.94	309.802	-0.971666	0.165375	-5.87554	4.21459e-09	2.5545e-08
YIL036W	Sbay_9.164	751.605	-0.434962	0.114017	-3.81488	0.00013625	0.000399657
YDL197C	Sbay_4.51	351.575	-0.467243	0.148406	-3.14842	0.00164157	0.00389084
YER078C	Sbay_5.191	752.288	0.392649	0.118735	3.30695	0.000943183	0.00235841
YER130C	Sbay_5.251	1254.43	0.414764	0.163684	2.53393	0.0112792	0.0222579
YDR115W	Sbay_2.274	1556.75	0.115124	0.110472	1.04211	0.29736	0.386687
YDR428C	Sbay_2.604	237	-0.959373	0.18223	-5.26463	1.40475e-07	6.96465e-07
YIL077C	Sbay_9.120	581.211	-0.487445	0.154188	-3.16136	0.00157034	0.00373398
YGR071C	Sbay_7.354	187.564	-0.78154	0.194943	-4.00908	6.09566e-05	0.000192054
YER165W	Sbay_5.299	9444.5	0.146953	0.0782303	1.87847	0.0603167	0.0983656
YML038C	Sbay_13.121	491.19	-1.12715	0.144978	-7.77459	7.56916e-15	8.78158e-14
YCL059C	Sbay_3.153	1155	0.0647452	0.113913	0.568375	0.569781	0.655215
YJL181W	Sbay_6.262	112.302	-0.284467	0.233516	-1.21819	0.223152	0.303903
YKR071C	Sbay_11.306	701.5	0.199371	0.129479	1.53979	0.123611	0.184261
YKR031C	Sbay_11.264	546.034	-0.010546	0.122352	-0.0861941	0.931312	0.954314
YDR489W	Sbay_2.665	198.942	-0.551148	0.184032	-2.99484	0.00274586	0.0062048
YGR196C	Sbay_7.490	481.275	0.382318	0.133932	2.85456	0.00430964	0.00935137
YNL101W	Sbay_14.238	569.909	0.515874	0.130267	3.96014	7.49068e-05	0.000232198
YMR244W	Sbay_13.429	18.7641	2.47299	0.625802	3.95171	7.7596e-05	0.000239817
YMR091C	Sbay_13.268	701.406	0.35657	0.132769	2.68565	0.00723896	0.0149925
YLR011W	Sbay_10.91	95.1956	-1.16126	0.25664	-4.52484	6.04413e-06	2.29129e-05
YPR049C	Sbay_16.378	177.773	-0.905407	0.195734	-4.62569	3.73355e-06	1.46795e-05
YDL057W	Sbay_4.192	82.0833	-0.0476268	0.277004	-0.171935	0.863488	0.903197
YPR014C	Sbay_16.336	0.0538891	1.25777	4.4074	0.285377	0.775356	0.835097
YGR257C	Sbay_7.555	608.083	-0.814678	0.153513	-5.30689	1.11512e-07	5.64748e-07
YNL070W	Sbay_14.270	1061.42	1.13302	0.107224	10.5668	4.24691e-26	1.03889e-24
YHR150W	Sbay_15.349	188.167	-2.16429	0.262245	-8.25292	1.54571e-16	2.06069e-15
YLR263W	Sbay_10.361	94.2093	-0.576023	0.313427	-1.83782	0.066089	0.106341
YPL235W	Sbay_16.71	1656.49	0.506952	0.107096	4.73363	2.20538e-06	9.02693e-06
YDL008W	Sbay_4.239	191.417	-0.305277	0.19214	-1.58883	0.112098	0.169093
YBL050W	Sbay_2.68	1359.56	0.339759	0.110358	3.07868	0.00207917	0.00480721
YJR086W	Sbay_12.174	9.99359	2.85498	1.10171	2.59142	0.00955805	0.0192273
YGR237C	Sbay_7.529	1374.04	0.386565	0.1155	3.34689	0.000817224	0.00206436
YLR031W	Sbay_10.111	7.28433	1.93066	0.955196	2.02122	0.0432574	0.0734554
YDL159W	Sbay_4.87	313.291	0.00823981	0.154523	0.0533241	0.957474	0.972666
YBL087C	Sbay_2.30	6682.21	-0.136048	0.0879102	-1.54758	0.121724	0.182024
YJR014W	Sbay_12.99	1683.57	0.162643	0.109334	1.48758	0.136862	0.200783
YJL132W	Sbay_6.212	103.546	0.813588	0.258783	3.1439	0.00166714	0.00394605
YGL190C	Sbay_7.74	721.937	0.270873	0.12652	2.14096	0.0322775	0.0571301
YBR110W	Sbay_4.357	517.083	0.499752	0.135398	3.69099	0.000223385	0.000630977
YDR144C	Sbay_2.305	588.368	-0.0268399	0.162573	-0.165095	0.868869	0.906631
YOR180C	Sbay_8.236	50.6667	-9.30249	1.69371	-5.49237	3.96583e-08	2.1181e-07
YPL018W	Sbay_16.300	97.3519	0.560793	0.243326	2.3047	0.0211836	0.0393194
YGL018C	Sbay_7.261	279.917	-0.749933	0.17237	-4.35072	1.35691e-05	4.83307e-05
YMR075W	Sbay_13.252	341.929	-0.108462	0.145859	-0.743612	0.457111	0.551554
YGR202C	Sbay_7.496	1364.72	-0.834041	0.141378	-5.89936	3.64918e-09	2.23695e-08
YKL120W	Sbay_11.104	335.333	0.680835	0.153145	4.4457	8.76067e-06	3.22677e-05
YJR041C	Sbay_12.123	330.507	0.103328	0.156564	0.659975	0.50927	0.600107
YKL175W	Sbay_11.48	762.423	0.204853	0.131063	1.56301	0.11805	0.177255
YKR028W	Sbay_11.261	1161.17	-0.313171	0.102094	-3.06747	0.0021588	0.00497358
YFL046W	Sbay_6.7	322.583	0.125828	0.160208	0.785404	0.432217	0.526292
YDR379W	Sbay_2.552	628.488	0.0210577	0.123227	0.170886	0.864314	0.903696
YMR179W	Sbay_13.360	167.343	0.0860568	0.202441	0.425095	0.670767	0.74648
YLR381W	Sbay_10.498	104.467	-1.33713	0.252923	-5.2867	1.24545e-07	6.2465e-07
YNL176C	Sbay_14.165	621.967	-0.175347	0.120444	-1.45584	0.145437	0.211329
YHR169W	Sbay_15.369	267.427	-0.657523	0.181893	-3.61489	0.000300473	0.000827538
YMR286W	Sbay_13.476	1326.95	0.460041	0.103964	4.42499	9.64447e-06	3.53222e-05
YDL175C	Sbay_4.72	359.928	0.646836	0.151722	4.26329	2.01438e-05	6.92285e-05
YHR104W	Sbay_15.300	3238.33	-1.01771	0.113518	-8.96521	3.09679e-19	5.01873e-18
YDR447C	Sbay_2.622	10365.1	0.370089	0.0851449	4.34657	1.38281e-05	4.91855e-05
YGL009C	Sbay_7.272	1502.5	0.529888	0.157832	3.35728	0.000787126	0.00199465
YKL168C	Sbay_11.54	460.397	0.106749	0.157852	0.676259	0.498876	0.591083
YBL042C	Sbay_2.75	181.008	-1.58765	0.248642	-6.38527	1.7109e-10	1.21047e-09
YDL102W	Sbay_4.144	383.75	-0.365341	0.145967	-2.50291	0.0123178	0.0240694
YLR237W	Sbay_10.332	1189.63	2.90949	0.161429	18.0233	1.27837e-72	1.54177e-70
YJR009C	Sbay_12.93	46096.4	-1.82076	0.0869883	-20.9311	2.79252e-97	5.57e-95
YER092W	Sbay_5.210	486.087	-0.131661	0.139777	-0.941942	0.346222	0.438785
YIL121W	Sbay_9.71	82.7026	4.36754	0.437471	9.9836	1.79821e-23	3.85353e-22
YLR214W	Sbay_10.308	421.442	-2.12634	0.171439	-12.4029	2.52009e-35	1.02103e-33
YDL160C-A	Sbay_4.84	60	0.78539	0.314775	2.49508	0.0125928	0.0244787
YPL021W	Sbay_16.297	1.25573	3.0389	2.32959	1.30448	0.192071	0.268341
YIR010W	Sbay_9.221	226.004	-0.137332	0.175244	-0.783662	0.433239	0.527288
YDR331W	Sbay_2.501	369	0.138527	0.142258	0.973773	0.330169	0.420495
YNL298W	Sbay_14.42	360.783	-0.31565	0.152162	-2.07443	0.0380396	0.0656921
YLR234W	Sbay_10.330	57.978	0.414102	0.320555	1.29183	0.196416	0.272941
YML056C	Sbay_13.103	5467.29	0.528691	0.0878837	6.0158	1.79001e-09	1.13623e-08
YKR044W	Sbay_11.279	137.304	0.750598	0.2096	3.58109	0.000342162	0.000931005
YJL127C	Sbay_6.206	248.167	-0.739433	0.180691	-4.09226	4.27189e-05	0.000138376
YGL029W	Sbay_7.249	415.917	-0.459739	0.175258	-2.62321	0.00871065	0.0177012
YFL004W	Sbay_6.55	1047.89	0.445779	0.114945	3.87821	0.000105228	0.000317274
YKL149C	Sbay_11.77	329.917	1.24131	0.172761	7.18512	6.71497e-13	6.32012e-12
YGL183C	Sbay_7.80	24.2551	0.0484434	0.634242	0.0763801	0.939117	0.958901
YER139C	Sbay_5.267	253.667	0.0820085	0.168622	0.486345	0.626722	0.707484
YDL128W	Sbay_4.117	1157.5	1.0778	0.112848	9.55093	1.28533e-21	2.45063e-20
YLR433C	Sbay_10.550	430.183	1.01025	0.147481	6.85006	7.38211e-12	6.21488e-11
YMR068W	Sbay_13.243	166.909	0.0122351	0.19779	0.0618589	0.950675	0.967085
YPL098C	Sbay_16.213	690.917	0.341511	0.13574	2.51593	0.011872	0.0233213
YMR153W	Sbay_13.331	458.364	-0.438419	0.140377	-3.12316	0.00178918	0.00420422
YGR239C	Sbay_7.531	127.052	1.24458	0.238491	5.21857	1.80306e-07	8.77173e-07
YIR015W	Sbay_9.226	204.749	0.398789	0.185097	2.15449	0.0312017	0.0555102
YDL040C	Sbay_4.211	1771.69	0.483056	0.0980087	4.9287	8.27775e-07	3.64418e-06
YPL096W	Sbay_16.216	392.944	-0.155294	0.165209	-0.939982	0.347227	0.439521
YER032W	Sbay_5.129	181.167	-0.233873	0.190714	-1.2263	0.220085	0.300438
YJR070C	Sbay_12.160	1870.06	-0.368849	0.0957454	-3.8524	0.000116967	0.000349217
YKL185W	Sbay_11.39	1022.64	0.343456	0.122767	2.79762	0.0051481	0.0109463
YDL097C	Sbay_4.149	2545.8	0.309329	0.0922796	3.35209	0.000802048	0.00202899
YPR003C	Sbay_16.322	251.471	-0.0213605	0.170937	-0.124961	0.900554	0.930519
YGL005C	Sbay_7.277	291.887	-0.396425	0.16007	-2.47658	0.013265	0.02564
YGR262C	Sbay_7.560	447.583	-0.581834	0.153213	-3.79755	0.000146133	0.000426236
YPL160W	Sbay_16.150	3210.09	0.0678044	0.087461	0.775253	0.43819	0.532066
YIR024C	Sbay_9.240	502.561	0.0393548	0.135287	0.290899	0.771128	0.832273
YMR133W	Sbay_13.313	4.37506	-1.53859	1.51993	-1.01228	0.311404	0.401251
YOL016C	Sbay_15.155	9817.16	-1.2981	0.127381	-10.1907	2.18264e-24	4.87896e-23
YDR202C	Sbay_2.369	508.583	-0.266752	0.131575	-2.02738	0.0426236	0.0725942
YJL052W	Sbay_6.127	12147.2	-2.5353	0.33466	-7.57575	3.5705e-14	3.84961e-13
YMR029C	Sbay_13.197	590.333	-0.463573	0.126096	-3.67635	0.000236592	0.000665743
YBR066C	Sbay_4.305	382.333	1.64274	0.170748	9.62083	6.52991e-22	1.28273e-20
YLR104W	Sbay_10.189	342.018	0.824096	0.161346	5.10764	3.26205e-07	1.51858e-06
YKL159C	Sbay_11.67	381.71	0.830237	0.197768	4.19802	2.69255e-05	9.06138e-05
YGR215W	Sbay_7.509	841.917	-0.470976	0.111547	-4.22222	2.41903e-05	8.19941e-05
YDR253C	Sbay_2.419	100.417	-0.868294	0.256886	-3.38007	0.000724672	0.00185313
YDR059C	Sbay_2.218	283.505	0.283264	0.177391	1.59683	0.110303	0.166579
YOR335C	Sbay_8.385	2963.33	-0.104053	0.0884806	-1.17599	0.239598	0.323245
YDR368W	Sbay_2.540	1390.67	0.730561	0.102995	7.09315	1.31097e-12	1.19906e-11
YHR192W	Sbay_15.395	400.007	0.330117	0.144561	2.28358	0.0223965	0.0412312
YCR082W	Sbay_3.119	285.5	0.370083	0.167826	2.20515	0.0274433	0.0494171
YNL085W	Sbay_14.254	1876.8	1.17834	0.0951275	12.387	3.07488e-35	1.21728e-33
YDR300C	Sbay_2.466	727.667	-0.427269	0.124619	-3.42861	0.000606671	0.00157231
YJL158C	Sbay_11.63	1348.87	-2.25661	0.145854	-15.4718	5.38226e-54	4.62717e-52
YGL087C	Sbay_7.182	599.239	0.00322478	0.129629	0.0248771	0.980153	0.987772
YNL301C	Sbay_14.38	4167.22	0.993631	0.0898382	11.0602	1.95603e-28	5.45376e-27
YPL052W	Sbay_16.263	177.167	0.452265	0.209969	2.15396	0.0312431	0.0555647
YIL003W	Sbay_9.204	164.377	-0.777406	0.198539	-3.91564	9.0164e-05	0.000274892
YPR080W	Sbay_16.409	26335.2	0.232937	0.0886914	2.62637	0.00863001	0.0175648
YBR245C	Sbay_4.505	972.25	0.685756	0.119342	5.74612	9.13163e-09	5.27945e-08
YPL155C	Sbay_16.155	305.909	-0.363733	0.158064	-2.30117	0.021382	0.0396025
YBR163W	Sbay_4.415	289.75	-0.0273012	0.158524	-0.172221	0.863263	0.903144
YDR465C	Sbay_2.641	557.81	-1.20643	0.134333	-8.9809	2.68564e-19	4.37978e-18
YLR276C	Sbay_10.374	959.167	-0.10191	0.119439	-0.853238	0.393527	0.488354
YKL186C	Sbay_11.38	701.985	0.0847068	0.12663	0.668932	0.503539	0.595112
YPL084W	Sbay_16.228	944.5	-0.275416	0.122716	-2.24434	0.0248108	0.0451153
YDL222C	Sbay_4.22	437.596	2.98548	0.244165	12.2273	2.22149e-34	8.40924e-33
YKL079W	Sbay_11.145	366.942	-0.310366	0.14661	-2.11695	0.0342645	0.0601154
YFR044C	Sbay_12.13	3654.16	0.165213	0.0931444	1.77373	0.0761077	0.120114
YBR210W	Sbay_4.468	242.75	0.961479	0.191641	5.01709	5.24609e-07	2.37194e-06
YPL103C	Sbay_16.209	713.667	0.260114	0.12164	2.13839	0.0324855	0.0574198
YIL103W	Sbay_9.92	341.871	0.620197	0.146656	4.22893	2.34805e-05	7.96404e-05
YBR269C	Sbay_4.530	259.25	-0.0528056	0.176049	-0.299949	0.764216	0.826016
YFR033C	Sbay_6.109	2324.75	-0.606089	0.107484	-5.63887	1.71171e-08	9.60707e-08
YDR283C	Sbay_2.449	459.4	0.523378	0.137474	3.80711	0.000140599	0.000411483
YJR096W	Sbay_12.184	620.5	-3.05691	0.19759	-15.471	5.44268e-54	4.62717e-52
YOR361C	Sbay_8.418	4689.87	0.0627065	0.0859659	0.729434	0.465736	0.560526
YLR398C	Sbay_10.515	857.912	-0.0768732	0.116812	-0.658094	0.510478	0.601121
YBR192W	Sbay_4.446	1165.92	-0.306303	0.106536	-2.87512	0.00403878	0.00881528
YNL188W	Sbay_14.154	142.091	0.587705	0.214541	2.73936	0.00615583	0.0129091
YJR116W	Sbay_12.207	95.3174	0.0881241	0.260503	0.338284	0.735149	0.801616
YKL027W	Sbay_11.198	444.224	-0.190314	0.150751	-1.26244	0.206791	0.285674
YGR143W	Sbay_7.431	820.229	0.72935	0.147771	4.93567	7.98746e-07	3.52536e-06
YER007C-A	Sbay_5.95	935.022	-0.436403	0.112335	-3.88484	0.000102396	0.000309275
YGR112W	Sbay_7.397	1067.92	-0.0102766	0.109566	-0.0937941	0.925273	0.949815
YNR022C	Sbay_14.377	1452.17	-0.207186	0.100145	-2.06887	0.0385582	0.0664328
YGL229C	Sbay_7.30	343.718	-0.0962238	0.163434	-0.588762	0.556021	0.643191
YOR130C	Sbay_8.182	193.5	0.078648	0.186457	0.421802	0.67317	0.748512
YBR125C	Sbay_4.371	547.5	0.130751	0.12875	1.01554	0.309848	0.399918
YDR409W	Sbay_2.586	336.308	0.205906	0.163305	1.26086	0.207358	0.286228
YLR356W	Sbay_10.457	263.081	0.249482	0.200944	1.24155	0.214403	0.293841
YBR221C	Sbay_4.478	3529.21	-0.717824	0.0978937	-7.33268	2.25588e-13	2.24549e-12
YAL005C	Sbay_1.63	16905.7	1.87686	0.0999213	18.7834	1.03207e-78	1.3724e-76
YJL094C	Sbay_6.168	827.035	-0.109738	0.123067	-0.891691	0.372559	0.4659
YGR074W	Sbay_7.356	382.201	0.232374	0.15435	1.5055	0.132195	0.194818
YKL057C	Sbay_11.169	514.667	0.0203799	0.128734	0.15831	0.874213	0.909462
YGL098W	Sbay_7.168	465.583	0.636107	0.165	3.8552	0.000115633	0.000345433
YJR056C	Sbay_12.144	227.48	-0.338818	0.184717	-1.83426	0.066616	0.107123
YDR097C	Sbay_2.256	404.836	-0.401336	0.14232	-2.81995	0.00480306	0.0103098
YLR404W	Sbay_10.520	121.583	-0.0326891	0.216638	-0.150893	0.88006	0.914261
YJL121C	Sbay_6.200	1069.33	-0.138924	0.114864	-1.20947	0.226483	0.30723
YGR161C	Sbay_7.451	1862.67	1.5229	0.120892	12.5972	2.1891e-36	9.22981e-35
YGR186W	Sbay_7.479	1565.45	0.251738	0.0975409	2.58085	0.0098558	0.0197497
YIR001C	Sbay_9.210	328.833	-0.813846	0.158627	-5.13055	2.88891e-07	1.35829e-06
YOR047C	Sbay_8.99	429.317	-1.01327	0.164614	-6.15543	7.48756e-10	4.97827e-09
YPL254W	Sbay_16.52	381.226	0.515055	0.14952	3.44473	0.000571634	0.00148745
YDL213C	Sbay_4.34	913.187	0.43138	0.109259	3.94824	7.87281e-05	0.000243171
YIL132C	Sbay_9.57	45.3333	-1.05688	0.376692	-2.80569	0.00502088	0.0107145
YPL246C	Sbay_16.61	753.729	-0.459696	0.118307	-3.88562	0.00010207	0.00030847
YIL145C	Sbay_9.44	963.917	0.715098	0.131257	5.44808	5.09179e-08	2.68627e-07
YKL195W	Sbay_11.28	5595.3	-0.286442	0.0899959	-3.18284	0.0014584	0.00348538
YGL216W	Sbay_7.44	227.083	0.452834	0.180885	2.50343	0.0122997	0.024052
YDR317W	Sbay_2.486	4.4988	0.708597	1.07906	0.656681	0.511386	0.601917
YFL031W	Sbay_6.27	1791.07	0.0222649	0.0959126	0.232137	0.816432	0.867807
YDR478W	Sbay_2.652	137.685	0.0562113	0.213367	0.26345	0.792204	0.848422
YHR064C	Sbay_15.253	5577.42	-0.125607	0.084672	-1.48346	0.137953	0.202154
YKL015W	Sbay_11.213	268.181	0.301924	0.170207	1.77386	0.0760865	0.120114
YKL197C	Sbay_11.25	237.456	-2.03352	0.185658	-10.9531	6.42307e-28	1.74398e-26
YMR020W	Sbay_13.187	1166.32	1.89982	0.141972	13.3816	7.74413e-41	3.75337e-39
YJR089W	Sbay_12.176	339.952	0.095873	0.146809	0.653047	0.513726	0.603849
YJL145W	Sbay_6.225	801.26	0.853175	0.129513	6.58757	4.47076e-11	3.4046e-10
YDR377W	Sbay_2.550	1125.17	0.42306	0.10552	4.0093	6.08999e-05	0.000191992
YIR007W	Sbay_9.218	369.568	0.741458	0.161423	4.59327	4.36351e-06	1.69634e-05
YJL201W	Sbay_6.281	231.991	-0.0834214	0.18602	-0.448455	0.653825	0.732499
YDR152W	Sbay_2.314	838.478	-0.549252	0.126095	-4.35584	1.32558e-05	4.741e-05
YLR153C	Sbay_10.252	4065.33	0.168403	0.0952352	1.76829	0.0770128	0.121284
YLR146W-A	Sbay_10.244	64.275	0.913752	0.312543	2.92361	0.00346002	0.00766727
YNL126W	Sbay_14.213	103.874	-0.197474	0.246161	-0.802218	0.422427	0.516938
YBR132C	Sbay_4.381	398.256	1.08384	0.163594	6.62517	3.46852e-11	2.67277e-10
YKL040C	Sbay_11.185	754.863	0.298659	0.116357	2.56675	0.0102657	0.0204604
YPL192C	Sbay_16.114	8.35005	-2.12896	0.898986	-2.36818	0.017876	0.0337109
YLR249W	Sbay_10.346	50568.5	-0.23013	0.0788884	-2.91715	0.00353241	0.00780865
YNL004W	Sbay_14.344	1451.8	-0.465615	0.110643	-4.20828	2.57327e-05	8.6825e-05
YOR327C	Sbay_8.378	911.379	-0.22977	0.11226	-2.04676	0.0406817	0.0698824
YIR025W	Sbay_9.241	175	-0.481112	0.208818	-2.30398	0.0212237	0.0393797
YKR053C	Sbay_11.287	132.021	2.67634	0.308875	8.6648	4.52319e-18	6.75488e-17
YOR378W	Sbay_8.435	7.91667	0.360247	0.799622	0.450522	0.652334	0.731145
YGL158W	Sbay_7.106	125.99	-0.720671	0.340362	-2.11736	0.034229	0.060092
YDR336W	Sbay_2.506	267.075	-0.0384123	0.18296	-0.209949	0.833708	0.882009
YCR020C-A	Sbay_3.50	131.514	-0.863205	0.22342	-3.8636	0.000111726	0.000335114
YMR230W	Sbay_13.414	6748.29	-0.0933063	0.0886789	-1.05218	0.292717	0.381996
YOL139C	Sbay_15.21	6149.83	0.317652	0.0835489	3.80199	0.000143536	0.000419367
YNL067W-A	Sbay_14.273	0.247436	-1.64396	4.36886	-0.376291	0.7067	0.776143
YIL092W	Sbay_9.107	131.2	-0.620459	0.235928	-2.62987	0.00854181	0.0174195
YBR207W	Sbay_4.461	1012.29	-0.200969	0.107028	-1.87772	0.06042	0.0984411
YPR133C	Sbay_16.460	1450.27	0.352429	0.0968576	3.63863	0.000274087	0.000760523
YPL222W	Sbay_16.84	386.105	0.10695	0.167509	0.638475	0.523164	0.613969
YOL073C	Sbay_15.92	395.25	-0.0856749	0.156049	-0.549026	0.582988	0.66697
YLR321C	Sbay_10.417	474.28	0.0742448	0.13169	0.563787	0.572899	0.65775
YMR065W	Sbay_13.239	97.4337	-0.0400369	0.256087	-0.156341	0.875764	0.910699
YOR266W	Sbay_8.315	513.497	0.211965	0.128056	1.65525	0.0978729	0.149947
YPL203W	Sbay_16.104	1424.79	0.347439	0.125116	2.77692	0.0054876	0.0116016
YNR055C	Sbay_14.414	834.556	0.0661521	0.118433	0.558562	0.576461	0.660961
YDR532C	Sbay_2.714	136.896	-0.306104	0.209526	-1.46094	0.144033	0.209701
YHL040C	Sbay_8.12	271.145	-2.94493	0.208104	-14.1512	1.8349e-45	1.14648e-43
YGR052W	Sbay_7.334	612.583	0.225586	0.155891	1.44708	0.147874	0.214391
YCL012C	Sbay_3.7	211.333	0.202486	0.176102	1.14982	0.250218	0.334958
YDR184C	Sbay_2.353	185.465	-0.554628	0.195986	-2.82994	0.00465564	0.0100433
YNR011C	Sbay_14.364	257.99	-0.410792	0.160585	-2.55809	0.0105248	0.0209285
YNL167C	Sbay_14.171	757.34	-0.0625968	0.118309	-0.529097	0.596738	0.68045
YKL210W	Sbay_11.10	3614.83	-0.00306732	0.0888273	-0.0345313	0.972453	0.982686
YNL221C	Sbay_14.121	611.56	-0.272181	0.127388	-2.13664	0.0326277	0.0576122
YLR194C	Sbay_10.290	3198.33	-0.672941	0.113929	-5.90666	3.49108e-09	2.14766e-08
YOR278W	Sbay_8.326	329.386	1.23532	0.150581	8.20365	2.33199e-16	3.04628e-15
YER146W	Sbay_5.274	466.167	-0.586251	0.1378	-4.25435	2.09661e-05	7.17689e-05
YOR365C	Sbay_8.422	7.25302	-2.64077	0.937878	-2.81568	0.00486738	0.0104178
YNR002C	Sbay_14.355	85.5	0.531803	0.331364	1.60489	0.108518	0.164169
YLR426W	Sbay_10.543	172.078	0.0872404	0.194012	0.449664	0.652953	0.731679
YGL061C	Sbay_7.210	207.697	0.271877	0.187048	1.45351	0.146081	0.212147
YDR394W	Sbay_2.571	2192.58	0.0130633	0.0936963	0.139421	0.889117	0.921455
YKR102W	Sbay_11.340	230.508	1.53036	0.193502	7.90875	2.59983e-15	3.15016e-14
YNL173C	Sbay_14.167	1418.68	-0.483994	0.133277	-3.63148	0.000281804	0.000779433
YPR145W	Sbay_16.474	3506.25	0.738223	0.411259	1.79503	0.0726486	0.115569
YDR399W	Sbay_2.576	2686.13	-1.30447	0.11955	-10.9115	1.01526e-27	2.70006e-26
YOR353C	Sbay_8.407	390.151	-0.0891541	0.138721	-0.642685	0.520428	0.611035
YOR087W	Sbay_8.141	929.012	1.99083	0.129158	15.4138	1.32147e-53	1.05433e-51
YLR186W	Sbay_10.282	895.167	0.473574	0.108995	4.34492	1.39324e-05	4.95226e-05
YKL127W	Sbay_13.282	15173.4	2.95178	0.142076	20.7761	7.12773e-96	1.32016e-93
YHR159W	Sbay_15.358	260.167	-0.41314	0.168761	-2.44808	0.0143619	0.027647
YPL132W	Sbay_16.178	806.33	-0.439258	0.113003	-3.88714	0.000101433	0.000306902
YIL114C	Sbay_9.80	298.436	-0.240561	0.169098	-1.42261	0.154849	0.222821
YPL100W	Sbay_16.211	636.629	-0.113672	0.130693	-0.869761	0.384431	0.478325
YGL234W	Sbay_7.25	8333.17	-0.248626	0.0999301	-2.488	0.0128464	0.0249145
YOL055C	Sbay_15.110	237	-0.30634	0.174715	-1.75337	0.0795383	0.124882
YPR093C	Sbay_16.420	151.67	-0.079544	0.215311	-0.369437	0.711802	0.780589
YJL089W	Sbay_6.161	30.9094	2.1607	0.642417	3.36339	0.000769907	0.00195531
YNL302C	Sbay_14.37	9134.08	-0.493831	0.0867635	-5.69169	1.25787e-08	7.15277e-08
YOL082W	Sbay_15.84	1074.19	-0.359073	0.13724	-2.61639	0.00888641	0.0180459
YAL029C	Sbay_1.37	839.417	-0.563797	0.122917	-4.5868	4.50087e-06	1.74451e-05
YJL052C-A	Sbay_6.128	0.295264	-0.9696	4.4074	-0.219994	0.825876	0.87531
YKL112W	Sbay_11.112	678.184	1.3624	0.130396	10.4481	1.49455e-25	3.53915e-24
YOR148C	Sbay_8.199	228.349	0.225679	0.179571	1.25676	0.20884	0.28789
YNL108C	Sbay_14.230	444.583	-0.175318	0.138342	-1.26728	0.205055	0.283653
YDR421W	Sbay_2.598	258.791	-0.925383	0.178514	-5.18381	2.17397e-07	1.04391e-06
YLR226W	Sbay_10.320	232.917	0.216919	0.181726	1.19366	0.232611	0.314511
YHL035C	Sbay_8.16	458.86	-0.584426	0.140905	-4.14767	3.35881e-05	0.000110877
YMR301C	Sbay_13.491	439.069	-0.0322356	0.1522	-0.211797	0.832265	0.881022
YGL171W	Sbay_7.92	709.962	0.219036	0.133487	1.64088	0.100822	0.153919
YDR294C	Sbay_2.460	1006.92	-0.455653	0.135387	-3.36557	0.000763866	0.00194091
YFR002W	Sbay_6.65	914.667	0.160666	0.110109	1.45915	0.144523	0.210296
YBR267W	Sbay_4.528	554.989	0.0166629	0.130193	0.127986	0.89816	0.928785
YBR285W	Sbay_4.545	44.947	0.828248	0.428568	1.93259	0.0532865	0.088176
YGR161W-C	Sbay_7.452	223.993	0.17964	0.182298	0.985419	0.324418	0.414597
YPR194C	Sbay_16.526	5.5	-0.589352	1.35447	-0.435115	0.663479	0.740145
YGR089W	Sbay_7.371	530.085	-0.835323	0.133214	-6.27055	3.5978e-10	2.48114e-09
YBL029W	Sbay_2.91	354.048	2.78819	0.451134	6.1804	6.39406e-10	4.27314e-09
YDR325W	Sbay_2.496	253.54	0.544326	0.170714	3.18852	0.00143001	0.00343017
YBR181C	Sbay_4.432	9907.21	-1.93971	0.0847148	-22.8969	4.98853e-116	1.5218e-113
YFR022W	Sbay_6.94	225.019	-1.0538	0.211243	-4.98856	6.08316e-07	2.73136e-06
YNL131W	Sbay_14.208	3324.25	0.0468681	0.107685	0.435233	0.663393	0.740145
YEL020W-A	Sbay_5.69	3088.72	-0.146105	0.089465	-1.6331	0.102448	0.15608
YNL124W	Sbay_14.216	470.002	0.481889	0.132302	3.64235	0.000270162	0.000750435
YJL073W	Sbay_6.148	237.492	0.737972	0.165892	4.44851	8.64673e-06	3.1916e-05
YBL005W	Sbay_2.121	438.984	0.169704	0.137234	1.2366	0.216235	0.296039
YOR078W	Sbay_8.127	452.667	-0.468163	0.13215	-3.54266	0.000396109	0.00106161
YNL048W	Sbay_14.292	621.75	0.453352	0.129542	3.49965	0.000465874	0.00123266
YOL125W	Sbay_15.35	344.832	0.268379	0.147979	1.81363	0.0697352	0.111482
YLR371W	Sbay_10.487	674.458	0.305016	0.121687	2.50655	0.0121915	0.0238765
YDL196W	Sbay_4.52	1.35225	-0.262353	2.08132	-0.126051	0.899691	0.92983
YNL327W	Sbay_14.14	2430.24	-0.85999	0.0988182	-8.70276	3.23921e-18	4.8833e-17
YLR130C	Sbay_10.223	841.046	-1.15339	0.127365	-9.05582	1.35543e-19	2.23862e-18
YER022W	Sbay_5.117	528.589	0.467142	0.162783	2.86971	0.00410844	0.00894849
YBR057C	Sbay_4.294	467.171	-0.384455	0.137032	-2.80558	0.00502257	0.0107145
YNR059W	Sbay_14.418	565.25	-0.133456	0.125079	-1.06698	0.285983	0.375091
YDR041W	Sbay_2.198	2532.67	0.785429	0.0931953	8.42778	3.52281e-17	5.01904e-16
YGL047W	Sbay_7.228	242.128	-0.773931	0.183987	-4.20646	2.59406e-05	8.74694e-05
YOL114C	Sbay_15.45	86	1.03997	0.292414	3.5565	0.000375833	0.0010125
YKR070W	Sbay_11.305	496	-0.673805	0.137206	-4.91091	9.06535e-07	3.95732e-06
YNL059C	Sbay_14.281	987.333	-0.0776595	0.107503	-0.722392	0.470054	0.564151
YMR205C	Sbay_13.387	8967.5	-0.157074	0.0806137	-1.94847	0.0513583	0.0853941
YIL094C	Sbay_9.105	1665.5	-1.47626	0.131828	-11.1983	4.15416e-29	1.19025e-27
YNL183C	Sbay_14.158	578.851	-0.354069	0.1311	-2.70075	0.00691823	0.0143742
YCR005C	Sbay_3.25	2722.33	0.536041	0.113653	4.71647	2.39969e-06	9.76828e-06
YJL185C	Sbay_6.265	90.6667	0.153408	0.282856	0.542354	0.587574	0.671477
YER164W	Sbay_5.298	1051.67	-0.547625	0.107898	-5.07541	3.86652e-07	1.77764e-06
YBL101C	Sbay_2.16	1014.91	0.765034	0.13214	5.78957	7.05649e-09	4.13502e-08
YNL237W	Sbay_14.107	72.5155	-1.11657	0.351647	-3.17526	0.00149702	0.00357108
YML017W	Sbay_13.142	732.939	1.70734	0.123084	13.8713	9.45677e-44	5.51043e-42
YIL016W	Sbay_9.185	398.833	-0.0622329	0.140683	-0.442364	0.658226	0.735998
YLR032W	Sbay_10.112	297.905	-0.282043	0.153143	-1.8417	0.0655188	0.105555
YOL047C	Sbay_15.123	4.1708	1.67618	1.18708	1.41202	0.157944	0.226563
YPR141C	Sbay_16.469	137.01	-0.175644	0.214584	-0.818533	0.413053	0.508086
YPL011C	Sbay_16.307	352.32	0.290064	0.151067	1.9201	0.054845	0.090495
YBL051C	Sbay_2.67	1656.21	0.923492	0.101745	9.07654	1.12083e-19	1.87814e-18
YGR281W	Sbay_7.577	2025.78	2.14703	0.143497	14.9622	1.29634e-50	9.33726e-49
YDL185C-A	Sbay_4.62	0.171946	1.60876	4.39667	0.365904	0.714437	0.782982
YLR089C	Sbay_10.173	1586.92	-0.513704	0.10309	-4.98304	6.2592e-07	2.80313e-06
YPL161C	Sbay_16.149	316.579	1.01638	0.155494	6.53644	6.30021e-11	4.69438e-10
YMR081C	Sbay_13.260	1458.52	0.906839	0.156923	5.77886	7.52067e-09	4.40206e-08
YPR015C	Sbay_16.338	31.6667	-1.90702	0.499307	-3.81933	0.000133816	0.000393407
YMR022W	Sbay_13.189	549.417	-1.04525	0.188654	-5.54054	3.01536e-08	1.6478e-07
YDR488C	Sbay_2.664	129.723	-1.29261	0.267764	-4.82744	1.38301e-06	5.80752e-06
YNL115C	Sbay_14.224	946.843	0.749245	0.140784	5.32196	1.02653e-07	5.21411e-07
YGR236C	Sbay_7.528	54.903	-0.114339	0.599563	-0.190705	0.848757	0.892468
YOL021C	Sbay_15.147	1277.33	0.201663	0.103665	1.94534	0.0517342	0.0859497
YGR256W	Sbay_7.554	418.583	3.17044	0.235095	13.4858	1.89567e-41	9.73361e-40
YEL042W	Sbay_5.27	1070.08	0.356429	0.104591	3.40783	0.000654809	0.00168947
YLR113W	Sbay_10.202	3832.25	-0.241293	0.0975988	-2.4723	0.0134248	0.0259296
YBL027W	Sbay_2.93	20341.8	0.858572	0.0752339	11.412	3.64083e-30	1.1513e-28
YHL013C	Sbay_8.39	304.264	-0.543961	0.156951	-3.4658	0.000528649	0.00138394
YOL060C	Sbay_15.105	1438.59	0.0583649	0.105761	0.551854	0.581048	0.665191
YML129C	Sbay_13.13	1616.96	-1.05856	0.100975	-10.4834	1.02962e-25	2.47204e-24
YGR009C	Sbay_7.292	832.984	0.240182	0.115537	2.07883	0.0376332	0.0650987
YNL208W	Sbay_14.135	6865.67	-0.715633	0.0885081	-8.08551	6.19022e-16	7.84902e-15
YMR185W	Sbay_13.366	231.583	-0.0169562	0.199675	-0.0849189	0.932326	0.954408
YCL005W	Sbay_3.14	182.927	0.194572	0.184454	1.05486	0.291492	0.381159
YGL105W	Sbay_7.162	4227.61	0.0816267	0.100283	0.813963	0.415666	0.510453
YBR097W	Sbay_4.344	256.5	-0.0106147	0.168808	-0.0628807	0.949862	0.966637
YLR014C	Sbay_10.94	118.362	-0.715105	0.233079	-3.06808	0.00215435	0.00496776
YDL076C	Sbay_4.172	502.33	-0.342641	0.141819	-2.41605	0.0156899	0.0299674
YOR137C	Sbay_8.189	390.375	0.732124	0.155429	4.71035	2.47297e-06	1.00508e-05
YDR120C	Sbay_2.281	779.809	-0.211387	0.124729	-1.69478	0.0901175	0.139507
YER126C	Sbay_5.247	1325.25	-0.0695018	0.104749	-0.663507	0.507006	0.597983
YPR186C	Sbay_16.518	168.18	0.0368476	0.186558	0.197513	0.843426	0.888813
YOR113W	Sbay_8.166	289.19	-1.5118	0.181204	-8.34308	7.23791e-17	9.9039e-16
YGR194C	Sbay_7.488	1076.03	-0.917651	0.133488	-6.87439	6.22543e-12	5.30132e-11
YDR486C	Sbay_2.660	444.583	-0.415618	0.148321	-2.80215	0.00507631	0.0108114
YJL192C	Sbay_6.272	915.296	-0.224016	0.120642	-1.85687	0.0633299	0.102602
YHR117W	Sbay_15.314	1033.13	0.700004	0.129407	5.40932	6.32652e-08	3.29742e-07
YBR040W	Sbay_4.272	1.66537	3.08657	2.39965	1.28626	0.198353	0.275264
YOL130W	Sbay_15.29	810.824	-1.4178	0.123632	-11.4679	1.91186e-30	6.1203e-29
YDR030C	Sbay_2.181	162.384	0.162776	0.229301	0.70988	0.477779	0.571176
YOR014W	Sbay_15.191	1096.79	-0.160839	0.114895	-1.39988	0.161548	0.231178
YOR238W	Sbay_8.288	251.506	-0.625005	0.173794	-3.59623	0.000322861	0.000883565
YNL325C	Sbay_14.16	175.672	-0.240499	0.212507	-1.13172	0.257752	0.343277
YPL274W	Sbay_16.31	585.953	0.038229	0.145183	0.263315	0.792307	0.848422
YNL257C	Sbay_14.85	367.756	-0.0468961	0.157595	-0.297574	0.766028	0.827457
YBL047C	Sbay_2.70	3143.41	-0.0359861	0.0863729	-0.416636	0.676944	0.751602
YNL293W	Sbay_14.46	337.164	-0.460116	0.14708	-3.12834	0.00175799	0.00413842
YEL051W	Sbay_5.18	2456.48	0.306469	0.0977679	3.13466	0.00172056	0.00405582
YCR045C	Sbay_3.84	7.36341	0.860612	0.905071	0.950878	0.341667	0.433647
YLL023C	Sbay_10.51	1168.98	0.293943	0.13019	2.25781	0.0239578	0.0437329
YKL203C	Sbay_11.20	470.156	-0.210979	0.142797	-1.47748	0.139547	0.204202
YOL004W	Sbay_15.171	1122.07	-0.313127	0.103311	-3.03093	0.00243806	0.00556014
YOR275C	Sbay_8.324	503.924	-0.652712	0.139359	-4.68368	2.81767e-06	1.13539e-05
YPL209C	Sbay_16.97	50.1516	0.659784	0.33494	1.96986	0.0488544	0.0817287
YGR014W	Sbay_7.296	748.968	1.11835	0.151373	7.38802	1.49031e-13	1.51247e-12
YOR005C	Sbay_15.180	320.861	-1.07459	0.152513	-7.04592	1.84238e-12	1.66456e-11
YGL050W	Sbay_7.224	348	-0.630237	0.144287	-4.36793	1.25429e-05	4.50779e-05
YNL181W	Sbay_14.160	679.5	0.470482	0.120216	3.91365	9.09114e-05	0.000276845
YER179W	Sbay_5.315	11.9963	-0.279045	0.714945	-0.390303	0.696312	0.768314
YDL036C	Sbay_4.215	319.743	-0.12076	0.149103	-0.809907	0.417994	0.513069
YMR032W	Sbay_13.201	305.932	0.164408	0.1574	1.04453	0.296242	0.385523
YMR150C	Sbay_13.329	308.091	0.128027	0.160956	0.795415	0.426372	0.52101
YFL007W	Sbay_6.53	1108.4	-0.269476	0.108044	-2.49413	0.0126265	0.0245269
YML059C	Sbay_13.98	692.526	0.230378	0.142708	1.61433	0.106456	0.161427
YDL129W	Sbay_4.116	212.04	0.270355	0.17655	1.53132	0.12569	0.18693
YDR063W	Sbay_2.222	797.583	-0.289781	0.119291	-2.42918	0.0151328	0.0290232
YKR045C	Sbay_11.280	100.635	-0.923746	0.254507	-3.62955	0.000283913	0.000784429
YLR388W	Sbay_10.505	3809.44	0.230245	0.0859521	2.67876	0.00738958	0.0152679
YGR238C	Sbay_7.530	336.201	0.413747	0.152477	2.71351	0.00665743	0.0139047
YCR012W	Sbay_3.38	79206.8	-0.00885201	0.0765782	-0.115594	0.907974	0.936506
YML121W	Sbay_13.22	642.827	0.203784	0.122586	1.66238	0.0964367	0.14814
YER035W	Sbay_5.133	305.627	-0.795996	0.166544	-4.7795	1.75731e-06	7.28492e-06
YDR201W	Sbay_2.368	184.672	0.507722	0.183034	2.77393	0.00553843	0.0116947
YOR065W	Sbay_8.115	3777.01	0.186699	0.0879115	2.12371	0.0336943	0.0592736
YDR254W	Sbay_2.420	112.667	-0.0783274	0.236845	-0.330712	0.740862	0.806475
YPR128C	Sbay_16.455	692.88	0.919607	0.129656	7.09269	1.31534e-12	1.20094e-11
YGR263C	Sbay_7.561	379.083	1.80903	0.180533	10.0205	1.23875e-23	2.68793e-22
YKL156W	Sbay_11.70	3350.26	-0.440215	0.0916695	-4.8022	1.56935e-06	6.54233e-06
YMR310C	Sbay_13.503	450.25	0.763658	0.149634	5.10352	3.33399e-07	1.54971e-06
YHR191C	Sbay_15.394	103.25	-0.35383	0.238358	-1.48445	0.13769	0.201826
YDL110C	Sbay_4.136	2093.33	0.24384	0.11261	2.16534	0.0303614	0.0543321
YDL098C	Sbay_4.148	134.173	-0.144006	0.225682	-0.638094	0.523412	0.614121
YDR301W	Sbay_2.467	458.354	0.303852	0.146418	2.07524	0.0379645	0.0656062
YJL053W	Sbay_6.129	714.505	-0.106972	0.118164	-0.90528	0.365317	0.458836
YPR104C	Sbay_16.431	325.853	0.228054	0.147631	1.54476	0.122404	0.182936
YMR069W	Sbay_13.244	27.8411	-0.0188906	0.48992	-0.0385586	0.969242	0.980815
YPL129W	Sbay_16.181	1064.24	0.525777	0.106653	4.92978	8.23212e-07	3.63025e-06
YOR245C	Sbay_8.295	456.25	0.802048	0.14052	5.70773	1.14494e-08	6.55373e-08
YGR214W	Sbay_7.508	13618.6	-0.426093	0.0809876	-5.26121	1.43107e-07	7.08162e-07
YPR151C	Sbay_16.479	688.326	0.487591	0.156089	3.1238	0.0017853	0.00419698
YOR283W	Sbay_8.331	408.75	-0.404764	0.13381	-3.02491	0.00248703	0.00565691
YPR002W	Sbay_16.320	112.712	-0.0796089	0.278297	-0.286058	0.774834	0.834709
YGL006W	Sbay_7.276	3669.03	-0.0168743	0.1011	-0.166908	0.867443	0.905689
YPL006W	Sbay_16.312	683.667	0.034343	0.143874	0.238702	0.811336	0.863804
YOR293W	Sbay_8.342	14061.3	-0.271211	0.0765881	-3.54116	0.000398367	0.00106711
YKR005C	Sbay_11.236	185.07	2.10659	0.219716	9.58776	9.00193e-22	1.74194e-20
YCR083W	Sbay_3.120	444.635	-0.00968514	0.142649	-0.0678949	0.945869	0.964081
YKR067W	Sbay_11.302	1656.91	0.504888	0.147804	3.41592	0.000635659	0.00164333
YMR143W	Sbay_13.322	11627.2	-0.208097	0.0788874	-2.6379	0.00834219	0.0170325
YER084W	Sbay_5.197	18.1593	1.97813	0.636917	3.1058	0.00189766	0.004433
YML028W	Sbay_13.131	18347.9	0.450624	0.0943988	4.77362	1.80946e-06	7.47718e-06
YCR063W	Sbay_3.102	67.25	1.39027	0.311667	4.46078	8.1663e-06	3.02503e-05
YLL001W	Sbay_10.75	1243.08	0.485486	0.105724	4.59199	4.39032e-06	1.70421e-05
YOR168W	Sbay_8.223	3223.62	-0.0948163	0.0920034	-1.03057	0.302741	0.392013
YDR052C	Sbay_2.210	568.005	-0.160393	0.126925	-1.26368	0.206344	0.285284
YHL006C	Sbay_8.48	59.6667	0.191184	0.330675	0.578164	0.563153	0.64958
YMR043W	Sbay_13.213	730.741	-0.393536	0.119651	-3.28903	0.00100532	0.00250412
YPR173C	Sbay_16.506	1847.33	0.28427	0.0922796	3.08053	0.00206634	0.00478653
YGR249W	Sbay_7.544	2441.34	0.868082	0.148742	5.83617	5.34136e-09	3.18029e-08
YCL047C	Sbay_3.166	229.833	0.147952	0.185654	0.796924	0.425495	0.520061
YJL031C	Sbay_12.49	392.757	-0.311457	0.145373	-2.14247	0.0321553	0.0569722
YML077W	Sbay_13.75	210	0.163671	0.172382	0.949466	0.342384	0.434345
YER068W	Sbay_5.180	670.847	-0.0313997	0.123632	-0.253976	0.799514	0.854375
YER013W	Sbay_5.103	286.954	-0.367391	0.168117	-2.18532	0.0288652	0.0518334
YDR223W	Sbay_2.390	104.586	-2.7914	0.306122	-9.1186	7.61027e-20	1.28977e-18
YMR269W	Sbay_13.453	273	-0.721697	0.180687	-3.99419	6.49159e-05	0.000203909
YKL053C-A	Sbay_11.173	1311.11	-0.0337904	0.117178	-0.288369	0.773064	0.833322
YGL122C	Sbay_7.146	945.679	0.429067	0.109836	3.90645	9.36634e-05	0.000284891
YDL021W	Sbay_4.227	1074.83	3.3434	0.160623	20.8152	3.15024e-96	6.05079e-94
YLR143W	Sbay_10.239	496.737	0.242888	0.132353	1.83516	0.0664826	0.106941
YLR043C	Sbay_10.127	2341.42	0.39217	0.0995855	3.93802	8.21553e-05	0.000252404
YJL008C	Sbay_12.71	2220	0.0168138	0.093118	0.180565	0.856709	0.898775
YDL018C	Sbay_4.231	212.75	-0.28461	0.198806	-1.4316	0.15226	0.219643
YPL176C	Sbay_16.133	763.57	0.1891	0.132292	1.42942	0.152885	0.220361
YLL042C	Sbay_10.27	40.75	0.442275	0.385042	1.14864	0.250705	0.335524
YML060W	Sbay_13.97	144.495	0.00805299	0.210393	0.0382758	0.969468	0.980815
YJR062C	Sbay_12.151	306.479	-0.722835	0.159862	-4.52162	6.13671e-06	2.3213e-05
YBR239C	Sbay_4.498	191.526	1.27651	0.199461	6.39981	1.55566e-10	1.10972e-09
YBR035C	Sbay_4.267	1199.75	0.0742758	0.105405	0.704672	0.481014	0.574117
YPR160W	Sbay_16.490	12309	0.185783	0.088111	2.10851	0.0349865	0.0612146
YMR191W	Sbay_13.372	413.75	0.214758	0.149906	1.43261	0.151969	0.219346
YBL060W	Sbay_2.56	580.043	2.57542	0.184927	13.9267	4.36109e-44	2.57007e-42
YML035C	Sbay_13.124	1461.77	-0.516852	0.116401	-4.44027	8.9847e-06	3.30458e-05
YNL277W	Sbay_14.66	336	1.24402	0.182856	6.80329	1.02254e-11	8.53928e-11
YLR154C	Sbay_10.253	172.712	-0.360846	0.202505	-1.78192	0.0747628	0.118424
YCL010C	Sbay_3.9	345.919	-0.427843	0.151499	-2.82406	0.004742	0.0101957
YDL136W	Sbay_4.108	4872.09	-0.492201	0.0882665	-5.57631	2.45677e-08	1.35397e-07
YNL144C	Sbay_14.195	1126.31	0.116547	0.161585	0.721275	0.470741	0.564714
YBR019C	Sbay_2.148	148.083	4.63894	0.437449	10.6045	2.83879e-26	7.01045e-25
YPR171W	Sbay_16.504	253.714	-0.722794	0.167546	-4.314	1.60324e-05	5.62925e-05
YKL056C	Sbay_11.170	13376.8	-0.240541	0.0776581	-3.09744	0.00195203	0.00454976
YAL060W	Sbay_1.7	5360	-1.79415	0.336658	-5.32928	9.86013e-08	5.0132e-07
YKL065W-A	Sbay_11.159	15.4357	-0.0416794	0.617422	-0.0675056	0.946179	0.964081
YFL025C	Sbay_6.33	254.167	0.0952492	0.164864	0.577743	0.563437	0.649764
YKL009W	Sbay_11.219	1675.58	0.148555	0.0986085	1.50651	0.131936	0.194491
YIL144W	Sbay_9.45	273.787	-0.265935	0.158138	-1.68167	0.0926329	0.142994
YPL270W	Sbay_16.35	661.613	0.077024	0.127734	0.603001	0.546508	0.635184
YOR124C	Sbay_8.176	856.821	-0.876277	0.112156	-7.81302	5.58328e-15	6.55088e-14
YOR332W	Sbay_8.382	4206.83	-0.353415	0.0949959	-3.72032	0.000198973	0.000567899
YKR056W	Sbay_11.290	595.523	-0.164189	0.133874	-1.22645	0.220031	0.300438
YCL057C-A	Sbay_3.155	581.667	-1.25396	0.129844	-9.65747	4.56991e-22	9.15041e-21
YJR057W	Sbay_12.146	368.36	-0.284096	0.147487	-1.92624	0.0540747	0.0892525
YKR098C	Sbay_11.335	353.618	-0.0455492	0.171096	-0.266221	0.790069	0.847249
YHR164C	Sbay_15.363	210.077	-0.543082	0.180295	-3.01219	0.00259372	0.00588152
YKL150W	Sbay_11.76	6215	-0.580865	0.120086	-4.83707	1.31768e-06	5.57382e-06
YIL133C	Sbay_9.56	8840.93	-0.111786	0.0794324	-1.40731	0.159335	0.228199
YHR063C	Sbay_15.252	566.459	-0.256134	0.122319	-2.09398	0.0362613	0.0632105
YJL200C	Sbay_6.280	726.833	-0.699595	0.120606	-5.80065	6.60595e-09	3.87539e-08
YBR148W	Sbay_4.397	71.3577	2.65091	0.353836	7.49192	6.78744e-14	7.1983e-13
YGL211W	Sbay_7.50	516.667	0.274434	0.136328	2.01305	0.0441097	0.0746827
YDR316W	Sbay_2.484	1837.67	0.248057	0.0966075	2.56768	0.0102381	0.0204132
YMR093W	Sbay_13.270	622.583	0.535596	0.125067	4.28249	1.84817e-05	6.424e-05
YPL033C	Sbay_16.283	1.16578	2.42557	2.3493	1.03247	0.301853	0.391253
YPL113C	Sbay_16.196	536.321	4.19704	0.235404	17.8291	4.19962e-71	4.83983e-69
YCR076C	Sbay_3.114	350.088	-0.12816	0.161361	-0.794243	0.427054	0.521512
YLR377C	Sbay_10.494	9.66667	-1.89158	0.880423	-2.14849	0.0316751	0.0562365
YNL107W	Sbay_14.231	203.411	-0.514263	0.189722	-2.71061	0.00671603	0.0140158
YIR036C	Sbay_9.252	445.167	-1.19251	0.140915	-8.4626	2.61488e-17	3.74607e-16
YIL009C-A	Sbay_9.195	142.244	0.63366	0.223457	2.83572	0.0045723	0.00987997
YBL063W	Sbay_2.54	147.165	0.0381148	0.211393	0.180303	0.856915	0.898775
YDL210W	Sbay_4.38	9	1.72337	0.842831	2.04473	0.0408811	0.0701733
YDR479C	Sbay_2.653	524.551	-0.149091	0.129019	-1.15557	0.247857	0.332227
YAL059W	Sbay_1.8	370.631	-0.170988	0.150625	-1.13519	0.256295	0.341682
YMR033W	Sbay_13.202	747.333	-0.250318	0.13123	-1.90747	0.0564597	0.0927579
YKL194C	Sbay_11.29	917.167	-0.374684	0.111584	-3.35787	0.00078546	0.00199188
YFR023W	Sbay_6.95	44.1792	6.58596	0.870832	7.56284	3.94372e-14	4.24318e-13
YKL096W	Sbay_11.129	2743.87	-3.03828	0.133011	-22.8423	1.74294e-115	5.02159e-113
YDR089W	Sbay_2.250	484.5	-1.89503	0.193237	-9.80672	1.05338e-22	2.17643e-21
YKL014C	Sbay_11.214	655.631	0.641197	0.124333	5.15711	2.50789e-07	1.18993e-06
YGL160W	Sbay_7.103	482.456	-0.534413	0.139919	-3.81943	0.000133758	0.000393407
YMR021C	Sbay_13.188	331.814	0.12979	0.18801	0.690339	0.489981	0.581607
YNR036C	Sbay_14.392	1429.25	-1.04644	0.109325	-9.57181	1.05053e-21	2.0253e-20
YPL216W	Sbay_16.90	232.162	1.32111	0.183903	7.18372	6.78378e-13	6.37332e-12
YJR040W	Sbay_12.122	450.224	0.0674705	0.131086	0.514703	0.606761	0.689019
YPR119W	Sbay_16.448	423.172	0.488434	0.162434	3.00697	0.00263866	0.00597819
YJR015W	Sbay_12.100	340.652	-3.05173	0.220351	-13.8494	1.28297e-43	7.3115e-42
YLR207W	Sbay_10.301	636.117	0.193479	0.129975	1.4886	0.136594	0.20056
YDR378C	Sbay_2.551	640.982	0.248106	0.130473	1.90159	0.0572252	0.0938848
YOL122C	Sbay_15.38	617.78	-3.17912	0.160832	-19.7668	5.75616e-87	8.29207e-85
YBL086C	Sbay_2.31	882.925	-0.0702009	0.117079	-0.599601	0.548772	0.63753
YKL176C	Sbay_11.47	686.769	-0.0727311	0.135801	-0.53557	0.592256	0.675933
YKR029C	Sbay_11.262	501.581	1.11345	0.156528	7.11339	1.13224e-12	1.04295e-11
YIR027C	Sbay_9.243	8.09671	1.9237	0.869938	2.2113	0.0270149	0.0487302
YDR249C	Sbay_2.415	295.813	2.12081	0.186485	11.3725	5.7298e-30	1.76874e-28
YGL191W	Sbay_7.73	1803.17	0.670399	0.110443	6.07007	1.27856e-09	8.31944e-09
YJL104W	Sbay_6.180	1092.33	-0.101718	0.128686	-0.790436	0.429273	0.523445
YPR010C-A	Sbay_16.333	556.503	1.37621	0.150031	9.17282	4.60799e-20	7.88682e-19
YOR296W	Sbay_8.345	201.414	0.175969	0.181173	0.971274	0.331412	0.421871
YFL041W	Sbay_6.16	920.667	0.351773	0.122549	2.87047	0.00409863	0.00893088
YJL168C	Sbay_6.249	437.033	0.0145979	0.150001	0.097319	0.922473	0.947316
YDR145W	Sbay_2.306	1040.74	-0.187069	0.118472	-1.57902	0.114331	0.172161
YFL009W	Sbay_6.51	503.461	0.0559174	0.128205	0.436157	0.662723	0.73991
YDL174C	Sbay_4.73	3423.97	0.14546	0.120014	1.21203	0.225502	0.30638
YER091C	Sbay_5.207	5408.67	-0.0488839	0.133753	-0.36548	0.714753	0.783
YJL062W	Sbay_6.138	417.167	0.703678	0.142759	4.92913	8.25983e-07	3.63938e-06
YMR194C-B	Sbay_13.376	45.5404	-0.235977	0.417203	-0.565616	0.571655	0.656466
YDL103C	Sbay_4.143	909.5	-0.566901	0.121232	-4.67617	2.92283e-06	1.1732e-05
YLR303W	Sbay_10.397	2184	0.602967	0.109294	5.51695	3.44943e-08	1.86152e-07
YJR008W	Sbay_12.92	397	-0.253088	0.164975	-1.5341	0.125004	0.186018
YDL203C	Sbay_4.45	341.328	0.126865	0.143553	0.883749	0.376832	0.470223
YFR024C-A	Sbay_6.96	1699.83	0.115591	0.104503	1.1061	0.268682	0.356182
YML031W	Sbay_13.128	648.614	-0.355211	0.119036	-2.98407	0.00284444	0.00640802
YLR215C	Sbay_10.310	217.869	0.0741769	0.180503	0.410945	0.681113	0.7554
YML082W	Sbay_13.68	518.123	0.0987449	0.137071	0.72039	0.471285	0.565106
YLR363W-A	Sbay_10.466	218.083	0.450478	0.175365	2.56881	0.0102049	0.0203627
YKL100C	Sbay_11.124	940.083	-0.543041	0.115308	-4.70949	2.48332e-06	1.00849e-05
YDR216W	Sbay_2.383	393.546	1.39201	0.193966	7.17655	7.14921e-13	6.70448e-12
YIL120W	Sbay_9.70	44.7145	1.02906	0.477782	2.15382	0.031254	0.055565
YKL130C	Sbay_11.94	233.083	0.0655073	0.166511	0.393412	0.694015	0.766432
YPL131W	Sbay_16.179	30213.9	-0.0328707	0.0761955	-0.4314	0.666178	0.742648
YOR106W	Sbay_8.158	321.248	-0.0182655	0.1792	-0.101928	0.918813	0.944493
YPL138C	Sbay_16.172	352.167	0.640486	0.161114	3.97536	7.02714e-05	0.000219139
YNL021W	Sbay_14.326	661.083	0.955826	0.133463	7.16171	7.96775e-13	7.44518e-12
YNL236W	Sbay_14.108	497.605	0.33261	0.142101	2.34066	0.0192496	0.0360131
YOL054W	Sbay_15.115	293.339	0.590237	0.155287	3.80094	0.00014415	0.000420688
YFR001W	Sbay_6.64	723.41	-0.633835	0.148647	-4.26403	2.00771e-05	6.90451e-05
YOR023C	Sbay_8.77	538.282	-0.481844	0.134459	-3.58359	0.000338903	0.000923567
YBR220C	Sbay_4.477	448.302	0.680352	0.143884	4.72849	2.26197e-06	9.24394e-06
YIL019W	Sbay_9.181	345.521	-0.0555525	0.143924	-0.385984	0.699508	0.770817
YIL115C	Sbay_9.79	1202.89	0.37881	0.0996465	3.80154	0.000143799	0.000419898
YKR013W	Sbay_11.245	546.198	-1.15918	0.18591	-6.23515	4.51332e-10	3.06362e-09
YPL007C	Sbay_16.311	211.167	-0.213469	0.170517	-1.25189	0.21061	0.289714
YNL182C	Sbay_14.159	595.138	0.434986	0.132617	3.28002	0.00103798	0.00257312
YGL233W	Sbay_7.26	357.654	-0.0838062	0.146063	-0.573767	0.566125	0.652138
YCL027W	Sbay_3.186	15.4997	0.6182	0.795346	0.777271	0.436999	0.530992
YGR113W	Sbay_7.398	377.22	-0.199192	0.143481	-1.38828	0.165053	0.235187
YLR318W	Sbay_10.414	72.9269	0.0991584	0.277066	0.357887	0.720428	0.788215
YLR319C	Sbay_10.415	445.386	0.275157	0.133322	2.06385	0.0390319	0.0672266
YKL033W-A	Sbay_11.190	865.083	0.187504	0.108955	1.72093	0.0852633	0.132746
YMR036C	Sbay_13.205	192.761	-0.212234	0.202525	-1.04794	0.294666	0.384051
YMR235C	Sbay_13.419	1900.77	0.136587	0.117747	1.16	0.246048	0.330087
YOL053W	Sbay_15.116	535.444	0.556062	0.13372	4.15839	3.20493e-05	0.000106203
YHR029C	Sbay_15.215	128.917	-0.455543	0.248757	-1.83128	0.0670586	0.107801
YPL091W	Sbay_16.221	1628.67	-0.0374696	0.102211	-0.366591	0.713924	0.782585
YPR164W	Sbay_16.494	317.76	0.00798741	0.152828	0.052264	0.958318	0.973143
YIL031W	Sbay_9.168	270.577	0.491517	0.176614	2.78299	0.00538597	0.01141
YDR295C	Sbay_2.461	405.333	-0.304572	0.137589	-2.21364	0.0268534	0.0484698
YAL033W	Sbay_1.33	156.281	-0.794693	0.215634	-3.68539	0.000228357	0.000644669
YLR203C	Sbay_10.297	2963	-0.117307	0.0895459	-1.31002	0.19019	0.266072
YGR155W	Sbay_7.446	5945.92	-0.504074	0.103278	-4.88073	1.05694e-06	4.56394e-06
YGL208W	Sbay_7.53	472.571	-1.01278	0.170008	-5.95727	2.56487e-09	1.60451e-08
YFR049W	Sbay_12.8	377.25	0.0240872	0.147723	0.163056	0.870474	0.907757
YBR284W	Sbay_4.544	259.333	-1.04149	0.204893	-5.08308	3.71365e-07	1.71343e-06
YMR195W	Sbay_13.377	808.239	1.25374	0.172562	7.26545	3.71794e-13	3.62429e-12
YDR108W	Sbay_2.268	249.439	0.228264	0.163932	1.39243	0.163793	0.233875
YNR049C	Sbay_14.404	361.5	0.536826	0.156564	3.4288	0.000606245	0.00157199
YDR192C	Sbay_2.361	260.814	0.158978	0.160938	0.987824	0.323239	0.413293
YOL112W	Sbay_15.48	434.417	0.0534754	0.144631	0.369737	0.711579	0.780509
YKR004C	Sbay_11.235	81.033	1.03613	0.301713	3.43415	0.000594422	0.00154397
YML109W	Sbay_13.35	218.722	-0.541317	0.175394	-3.08629	0.0020267	0.00470689
YJR159W	Sbay_6.12	23.7378	5.75361	0.798928	7.20165	5.94871e-13	5.65018e-12
YOL083W	Sbay_15.83	160.831	1.42962	0.246003	5.81137	6.19618e-09	3.65152e-08
YLR335W	Sbay_10.432	1529.69	0.166787	0.0986795	1.69019	0.090992	0.140693
YNL251C	Sbay_14.91	1220.3	-0.024928	0.107293	-0.232336	0.816277	0.867807
YJR102C	Sbay_12.191	241.417	0.203691	0.173502	1.174	0.240396	0.323732
YPL089C	Sbay_16.223	772.753	0.263853	0.119942	2.19984	0.0278185	0.0500752
YHR134W	Sbay_15.331	314.652	0.660683	0.156692	4.21645	2.48176e-05	8.39008e-05
YOR020C	Sbay_8.73	4582.17	-0.720795	0.0856618	-8.41442	3.94843e-17	5.59468e-16
YBL028C	Sbay_2.92	788.667	0.839618	0.152968	5.48886	4.04537e-08	2.15715e-07
YBL004W	Sbay_2.123	883.179	-0.123082	0.110563	-1.11323	0.265609	0.35283
YBR186W	Sbay_4.437	1.93636	0.12408	1.61814	0.0766805	0.938878	0.958846
YPR053C	Sbay_16.381	31.1033	0.601684	0.417412	1.44146	0.149454	0.216143
YBR164C	Sbay_4.416	773.083	0.377441	0.134006	2.8166	0.00485352	0.0103924
YIL153W	Sbay_9.35	350.083	-1.51294	0.170448	-8.87627	6.91383e-19	1.09985e-17
YIL045W	Sbay_9.155	575.564	1.5687	0.16809	9.33253	1.03375e-20	1.86795e-19
YJR088C	Sbay_12.175	829.675	0.120158	0.119538	1.00518	0.314809	0.40461
YIR029W	Sbay_9.245	102.167	0.842743	0.29372	2.8692	0.00411509	0.00895923
YHR074W	Sbay_15.265	1160.42	0.405328	0.107398	3.77409	0.000160595	0.000464758
YDR464W	Sbay_2.640	488.168	-0.00147756	0.142565	-0.0103641	0.991731	0.995871
YMR030W	Sbay_13.198	191.293	0.00217639	0.212753	0.0102297	0.991838	0.995871
YLR368W	Sbay_10.484	218.97	0.113504	0.180665	0.62826	0.529834	0.620393
YBR268W	Sbay_4.529	931.667	0.305171	0.111076	2.74741	0.00600679	0.012622
YFR030W	Sbay_6.103	645.083	0.140447	0.143845	0.97638	0.328876	0.419467
YKL089W	Sbay_11.136	179.61	0.401439	0.18587	2.15978	0.0307895	0.0549275
YOR006C	Sbay_15.181	430.502	-0.460504	0.148538	-3.10023	0.00193369	0.00450904
YBR131W	Sbay_4.379	186.343	0.67455	0.202323	3.33403	0.000855967	0.00215592
YJR093C	Sbay_12.180	610.58	0.858296	0.130207	6.59176	4.34637e-11	3.32453e-10
YLR277C	Sbay_10.375	467.322	0.0638789	0.139761	0.457058	0.64763	0.726971
YAL011W	Sbay_1.57	428.584	0.825103	0.134166	6.14986	7.75526e-10	5.14965e-09
YDL155W	Sbay_4.90	368.082	-0.183834	0.141171	-1.30221	0.192845	0.269276
YBR244W	Sbay_4.504	1008.83	0.492256	0.157767	3.12015	0.00180759	0.00424553
YIL055C	Sbay_9.144	192.892	0.380798	0.21277	1.78972	0.0734993	0.116636
YPL053C	Sbay_16.261	867.883	-0.00474292	0.121018	-0.039192	0.968737	0.98065
YLR436C	Sbay_10.552	790.39	0.489565	0.128667	3.8049	0.000141862	0.000414944
YOR028C	Sbay_8.81	590.268	0.124488	0.186938	0.665929	0.505457	0.596971
YBR179C	Sbay_4.430	1053.17	0.297308	0.111709	2.66145	0.00778039	0.0159798
YDR282C	Sbay_2.448	346.729	-0.226559	0.155466	-1.45729	0.145036	0.210925
YDR009W	Sbay_4.262	166.016	2.3288	0.256578	9.07636	1.12268e-19	1.87814e-18
YJR097W	Sbay_12.185	63.7519	0.86814	0.347943	2.49507	0.0125934	0.0244787
YPR091C	Sbay_16.419	1148.24	0.0715909	0.115259	0.621134	0.534512	0.624863
YLR351C	Sbay_10.452	991.167	-0.138325	0.112543	-1.22909	0.219039	0.299482
YOL094C	Sbay_15.71	389.167	0.852171	0.142037	5.99962	1.97776e-09	1.24929e-08
YPR116W	Sbay_16.444	86.3977	0.881622	0.277289	3.17943	0.00147564	0.00352332
YAL002W	Sbay_1.69	557.24	0.389676	0.137874	2.82631	0.00470873	0.010137
YJL095W	Sbay_6.169	286.995	-0.00197679	0.16236	-0.0121754	0.990286	0.995276
YHR018C	Sbay_15.201	731.667	1.41236	0.152186	9.28048	1.68709e-20	3.01698e-19
YDR408C	Sbay_2.585	1381.47	-0.14833	0.120725	-1.22865	0.219202	0.299626
YOR260W	Sbay_8.310	1292.63	0.0240685	0.105219	0.228747	0.819066	0.86923
YBR126C	Sbay_4.372	11665.9	-0.207	0.0911734	-2.2704	0.0231833	0.0425288
YLR287C-A	Sbay_8.239	6810.54	-1.62879	0.0827865	-19.6746	3.5579e-86	4.98683e-84
YLR257W	Sbay_10.354	7339.67	0.70276	0.104861	6.70182	2.05839e-11	1.64481e-10
YGL202W	Sbay_7.61	2427.17	-0.0456699	0.0942852	-0.48438	0.628116	0.708331
YPL106C	Sbay_16.206	9677.25	0.173055	0.0780848	2.21624	0.0266751	0.0482179
YLR173W	Sbay_10.270	409.654	0.922575	0.144533	6.38314	1.73496e-10	1.22582e-09
YOR046C	Sbay_8.98	1373	-0.60599	0.110509	-5.48362	4.16718e-08	2.21879e-07
YKR035W-A	Sbay_11.267	865	-0.48455	0.116835	-4.14729	3.36435e-05	0.000110989
YNL141W	Sbay_14.197	312.5	-1.09131	0.185769	-5.87458	4.23923e-09	2.56231e-08
YPL208W	Sbay_16.98	308.41	-0.743887	0.166152	-4.47714	7.56492e-06	2.81634e-05
YBL026W	Sbay_2.95	534.398	0.757752	0.170371	4.44765	8.6813e-06	3.20208e-05
YPR187W	Sbay_16.519	1727.79	-0.249499	0.101525	-2.4575	0.0139907	0.0269724
YKL032C	Sbay_11.193	855.425	-1.65328	0.119194	-13.8705	9.56574e-44	5.51199e-42
YEL018W	Sbay_5.66	365.863	0.945528	0.168721	5.6041	2.09335e-08	1.16071e-07
YDR121W	Sbay_2.282	181.694	-0.551892	0.203962	-2.70586	0.0068128	0.0141892
YER125W	Sbay_5.246	3034.42	0.385214	0.0885255	4.35145	1.3524e-05	4.82361e-05
YDR432W	Sbay_2.608	1657.72	-0.928141	0.109652	-8.46445	2.57356e-17	3.69709e-16
YGR195W	Sbay_7.489	534.417	-0.509083	0.133311	-3.81875	0.000134132	0.000394113
YPL211W	Sbay_16.95	1025.08	0.264091	0.109039	2.42198	0.0154362	0.0295396
YMR115W	Sbay_13.294	476.412	0.445943	0.136955	3.25612	0.00112947	0.00276815
YDL077C	Sbay_4.171	496.677	-0.024171	0.133955	-0.180441	0.856807	0.898775
YOR222W	Sbay_8.274	847.333	0.322348	0.11948	2.69793	0.00697719	0.0144851
YEL021W	Sbay_5.70	502.333	10.6213	2.03963	5.20743	1.91476e-07	9.27164e-07
YOL061W	Sbay_15.104	1521.69	-0.300313	0.0962639	-3.11968	0.00181046	0.00425035
YOR206W	Sbay_8.259	1261.02	-0.0594433	0.103303	-0.575425	0.565004	0.651425
YGL104C	Sbay_7.163	404.759	-1.98604	0.176204	-11.2712	1.81986e-29	5.39302e-28
YER152C	Sbay_5.281	506.909	-0.269781	0.159026	-1.69646	0.0897991	0.139139
YLR015W	Sbay_10.95	254.836	-0.799073	0.175224	-4.5603	5.10809e-06	1.96372e-05
YHR116W	Sbay_15.313	568.409	-1.55532	0.132603	-11.7291	9.03875e-32	3.125e-30
YLL046C	Sbay_10.24	3.09997	-2.01331	1.49055	-1.35072	0.176785	0.249221
YDR523C	Sbay_2.703	17.4303	-2.89074	0.68186	-4.23949	2.24027e-05	7.6234e-05
YNL283C	Sbay_14.60	397.936	0.0933833	0.140342	0.665398	0.505796	0.5971
YJL206C	Sbay_6.285	186.604	-0.0149584	0.191601	-0.0780705	0.937772	0.958405
YMR114C	Sbay_13.293	479.076	-0.0332917	0.147147	-0.226249	0.821008	0.870883
YDR402C	Sbay_2.578	12.1667	1.65641	0.764578	2.16644	0.0302779	0.05422
YJL191W	Sbay_6.271	2294.39	-0.0623471	0.11287	-0.55238	0.580688	0.664925
YPR066W	Sbay_16.394	106.998	0.0877034	0.254581	0.344501	0.730469	0.797201
YBL046W	Sbay_2.71	421.75	0.704534	0.142066	4.95922	7.07779e-07	3.1561e-06
YGR017W	Sbay_7.299	887.346	-0.422594	0.115658	-3.65382	0.00025837	0.000721544
YDR031W	Sbay_2.182	839.333	0.757091	0.120538	6.28092	3.36578e-10	2.32733e-09
YJR061W	Sbay_12.150	140.315	1.59276	0.229262	6.94736	3.72177e-12	3.23844e-11
YOL005C	Sbay_15.169	355.364	-0.925253	0.162802	-5.68329	1.32128e-08	7.48867e-08
YOR213C	Sbay_8.266	217.91	-0.214562	0.21264	-1.00904	0.312956	0.402727
YOL107W	Sbay_15.57	132.417	1.11456	0.216284	5.15325	2.56013e-07	1.2125e-06
YEL050C	Sbay_5.19	3909.08	0.753246	0.0907317	8.30191	1.02452e-16	1.39089e-15
YFR016C	Sbay_6.76	1268.95	-1.66345	0.123907	-13.425	4.31807e-41	2.15322e-39
YHR016C	Sbay_15.199	1820.24	0.376711	0.106576	3.53465	0.000408315	0.00109151
YOL072W	Sbay_15.93	385.917	0.556725	0.152105	3.66014	0.00025208	0.000705497
YLR450W	Sbay_10.568	553.606	-0.152016	0.125631	-1.21001	0.226273	0.307026
YNR048W	Sbay_14.403	177.425	-0.0903715	0.1868	-0.483788	0.628536	0.708606
YGL159W	Sbay_7.104	406.801	0.943329	0.160961	5.8606	4.61209e-09	2.76832e-08
YOR155C	Sbay_8.206	581.667	-0.291553	0.126985	-2.29597	0.0216776	0.0400641
YGR109C	Sbay_7.393	38.7637	1.48681	0.407643	3.64734	0.00026497	0.000737987
YGL224C	Sbay_7.38	480.667	-0.0921219	0.136346	-0.675649	0.499263	0.591407
YIL017C	Sbay_9.184	671.923	0.165318	0.122827	1.34594	0.178321	0.251092
YNL268W	Sbay_14.75	1836.92	0.714715	0.12041	5.93568	2.92639e-09	1.82188e-08
YOR307C	Sbay_8.359	384.417	0.519916	0.147089	3.5347	0.000408244	0.00109151
YLR396C	Sbay_10.513	429.364	1.25189	0.149205	8.39043	4.84364e-17	6.78895e-16
YNR009W	Sbay_14.362	137.556	-0.752277	0.214281	-3.51069	0.000446937	0.00118377
YHR147C	Sbay_15.346	1766.33	-0.296686	0.0945596	-3.13756	0.00170362	0.00402138
YOL123W	Sbay_15.37	4261.47	-0.508871	0.0975283	-5.21768	1.81182e-07	8.80608e-07
YDR132C	Sbay_2.295	78.1074	-0.988746	0.27694	-3.57025	0.000356641	0.000965816
YML116W	Sbay_13.27	248.956	-0.11865	0.187737	-0.632001	0.527386	0.617945
YMR126C	Sbay_13.305	109.833	-0.40367	0.240703	-1.67705	0.093533	0.144278
YGL066W	Sbay_7.202	605.913	0.304278	0.126193	2.41122	0.0158994	0.0303142
YGR156W	Sbay_7.447	372.065	0.911339	0.144195	6.3202	2.61233e-10	1.81846e-09
YNR056C	Sbay_14.415	20.4696	2.22998	0.562015	3.96783	7.25291e-05	0.000225354
YDR185C	Sbay_2.354	383.917	1.07178	0.155919	6.87394	6.24545e-12	5.30965e-11
YOR070C	Sbay_8.120	337.358	-0.787498	0.148947	-5.2871	1.2427e-07	6.23878e-07
YLR179C	Sbay_10.276	1351.17	-5.87173	0.175438	-33.469	1.36152e-245	2.35362e-242
YBR084C-A	Sbay_4.329	12948.8	0.842239	0.077972	10.8018	3.37434e-27	8.62036e-26
YCL011C	Sbay_3.8	2169.34	-0.325557	0.0946636	-3.43909	0.000583672	0.00151726
YOR166C	Sbay_8.221	301.041	-0.0399625	0.157537	-0.25367	0.79975	0.854451
YHR207C	Sbay_15.413	360.14	0.661365	0.152425	4.33895	1.43163e-05	5.08173e-05
YOL086C	Sbay_15.81	85438.8	0.0438276	0.0969559	0.452036	0.651243	0.730237
YHL038C	Sbay_8.14	424.583	0.243213	0.155368	1.5654	0.117488	0.176556
YER141W	Sbay_5.269	2863.5	-0.236695	0.113546	-2.08457	0.0371088	0.0644063
YNL044W	Sbay_14.296	934.371	-0.0870881	0.113639	-0.766354	0.443465	0.537716
YMR313C	Sbay_13.506	559.202	0.250887	0.133705	1.87643	0.0605966	0.0986669
YDR425W	Sbay_2.602	324.353	0.349782	0.168775	2.07247	0.0382219	0.0659629
YNL220W	Sbay_14.122	4676.67	-0.0894729	0.0994633	-0.899557	0.368356	0.461758
YBL007C	Sbay_2.118	2241.19	-0.420553	0.0913387	-4.60432	4.13818e-06	1.61358e-05
YGR060W	Sbay_7.342	3445.5	0.272819	0.0876926	3.11109	0.00186399	0.00436025
YNL210W	Sbay_14.133	0.166674	-0.0263749	4.35196	-0.00606047	0.995164	0.997665
YCL064C	Sbay_3.150	1452.94	0.95158	0.136583	6.96707	3.23618e-12	2.83973e-11
YML076C	Sbay_13.76	229.273	-0.178711	0.205212	-0.870861	0.38383	0.477806
YER174C	Sbay_5.308	292.583	-0.670138	0.189865	-3.52955	0.000416268	0.00111162
YPL147W	Sbay_16.163	182.5	0.271835	0.210185	1.29332	0.195902	0.272518
YML029W	Sbay_13.130	454.575	-0.104084	0.143267	-0.726505	0.467529	0.562114
YCL048W	Sbay_3.165	5.91667	-5.76461	1.5376	-3.74909	0.000177476	0.000509347
YOL133W	Sbay_15.26	372.5	-0.805817	0.14988	-5.3764	7.5991e-08	3.90187e-07
YNL313C	Sbay_14.26	645.583	0.157322	0.151131	1.04096	0.297892	0.387185
YNL022C	Sbay_14.325	492.083	0.0188535	0.13222	0.142592	0.886612	0.920099
YPL178W	Sbay_16.131	660.599	-0.456754	0.116619	-3.91665	8.97884e-05	0.000273907
YGL219C	Sbay_7.43	786.41	-0.989265	0.130297	-7.59236	3.14129e-14	3.40099e-13
YLR127C	Sbay_10.220	256.422	-0.168473	0.164552	-1.02383	0.305916	0.39573
YGL031C	Sbay_7.247	17592.9	0.15923	0.0774632	2.05555	0.0398256	0.06848
YCR048W	Sbay_3.87	622.404	-0.381944	0.142788	-2.6749	0.00747514	0.0154017
YCR033W	Sbay_3.67	741.471	-0.474647	0.111904	-4.24156	2.21975e-05	7.56348e-05
YER069W	Sbay_5.181	365.833	-0.122368	0.173222	-0.706419	0.479927	0.572999
YGL121C	Sbay_7.147	363.5	1.0062	0.205913	4.88653	1.02628e-06	4.43893e-06
YER012W	Sbay_5.102	1995.08	0.559201	0.0950846	5.88109	4.0758e-09	2.47846e-08
YDR104C	Sbay_2.263	228.793	-0.0920713	0.189501	-0.485861	0.627066	0.707564
YDR222W	Sbay_2.389	56.2242	-2.50908	0.475658	-5.27497	1.32779e-07	6.63381e-07
YBL067C	Sbay_2.50	518.02	-0.711503	0.132003	-5.39007	7.04294e-08	3.64503e-07
YLR111W	Sbay_10.201	1.31909	0.59691	2.06216	0.289458	0.772231	0.833116
YMR208W	Sbay_13.391	1331.25	0.532993	0.105228	5.06512	4.08147e-07	1.87149e-06
YHR098C	Sbay_15.293	1156.57	-0.50958	0.10862	-4.69142	2.71312e-06	1.09581e-05
YDL019C	Sbay_4.229	2364.69	0.0352544	0.0931312	0.378545	0.705026	0.775125
YLR196W	Sbay_10.292	1293.29	-0.418068	0.102962	-4.06039	4.89903e-05	0.000157023
YML034W	Sbay_13.126	401.362	0.0735578	0.165771	0.443731	0.657237	0.735368
YDL135C	Sbay_4.109	773.583	-0.020402	0.111178	-0.183507	0.8544	0.89731
YPR023C	Sbay_16.350	767.333	-0.307327	0.116156	-2.64582	0.0081494	0.0166651
YLR042C	Sbay_10.126	16.2005	3.24892	0.698809	4.64922	3.33186e-06	1.32406e-05
YCR093W	Sbay_3.131	1406.31	0.242727	0.100997	2.40331	0.0162473	0.0309319
YMR011W	Sbay_13.174	19244.6	0.789284	0.0902865	8.742	2.29022e-18	3.48301e-17
YLR144C	Sbay_10.241	417.462	0.252734	0.143445	1.76188	0.0780888	0.122829
YKR059W	Sbay_11.294	5437.9	-0.20622	0.0884474	-2.33155	0.0197242	0.0368081
YIL152W	Sbay_9.36	580.614	1.42545	0.186296	7.65151	1.98636e-14	2.21057e-13
YPR058W	Sbay_16.386	520	0.713651	0.13217	5.39948	6.68334e-08	3.46598e-07
YDL020C	Sbay_4.228	1481.61	0.018666	0.1276	0.146286	0.883696	0.917303
YOL084W	Sbay_15.82	1793.45	5.47277	0.44838	12.2057	2.8994e-34	1.08958e-32
YDR168W	Sbay_2.332	1809	0.14894	0.0976472	1.52529	0.127187	0.18867
YML061C	Sbay_13.96	341.333	-0.301311	0.151367	-1.9906	0.0465248	0.0781846
YBR050C	Sbay_4.283	38.1585	-1.12261	0.494239	-2.27138	0.0231238	0.0424345
YGL080W	Sbay_7.190	718.789	0.382303	0.160692	2.3791	0.0173549	0.0328237
YNL202W	Sbay_14.139	20.6667	1.33999	0.79202	1.69187	0.0906715	0.140281
YDL191W	Sbay_4.57	7337.8	-0.897908	0.0804918	-11.1553	6.74888e-29	1.91255e-27
YJL186W	Sbay_6.266	840.417	0.134884	0.145514	0.926949	0.353953	0.44738
YER023W	Sbay_5.118	3170.33	1.46658	0.10052	14.59	3.25128e-48	2.21857e-46
YER163C	Sbay_5.297	393.25	-0.0368157	0.141975	-0.259312	0.795395	0.850984
YPL268W	Sbay_16.37	235.298	-0.662476	0.175626	-3.77208	0.000161891	0.000467465
YER132C	Sbay_5.253	264.78	0.262177	0.175043	1.49778	0.134189	0.197476
YPL116W	Sbay_16.194	614.922	0.497819	0.124756	3.99035	6.59757e-05	0.000206737
YPL140C	Sbay_16.170	302.982	-1.36472	0.188406	-7.24349	4.3729e-13	4.23094e-12
YBR069C	Sbay_4.308	367.663	0.112402	0.179463	0.626323	0.531103	0.621738
YOR060C	Sbay_8.110	189.417	0.0627965	0.216557	0.289977	0.771834	0.832861
YML016C	Sbay_13.143	767.935	-0.922716	0.131209	-7.0324	2.03011e-12	1.82464e-11
YGL040C	Sbay_7.234	1406.83	-0.673425	0.106393	-6.32957	2.45841e-10	1.71592e-09
YKR084C	Sbay_11.320	1091.11	0.161668	0.113865	1.41982	0.15566	0.223802
YDL017W	Sbay_4.232	216.417	-0.167313	0.182103	-0.918784	0.358209	0.451768
YDR512C	Sbay_2.692	288.028	-0.778573	0.183194	-4.24999	2.1378e-05	7.30045e-05
YDR113C	Sbay_2.273	154.556	-0.284657	0.221294	-1.28633	0.198329	0.275264
YKR073C	Sbay_11.308	3.87631	2.49076	1.30396	1.91016	0.0561132	0.0922648
YOR021C	Sbay_8.75	1236.5	-0.668772	0.103854	-6.43954	1.19838e-10	8.65574e-10
YLR033W	Sbay_10.113	605.293	-0.273757	0.125507	-2.1812	0.0291687	0.0523422
YLL064C	Sbay_1.88	3.15366	5.14487	1.79041	2.87358	0.00405854	0.00885096
YBR021W	Sbay_2.150	179.5	0.241625	0.197004	1.2265	0.220012	0.300438
YLR438C-A	Sbay_10.556	497.017	-0.666563	0.14228	-4.68486	2.80155e-06	1.12998e-05
YGR255C	Sbay_7.552	932.702	-0.571229	0.120952	-4.72276	2.32663e-06	9.5007e-06
YNL156C	Sbay_14.183	1346.24	-0.0845204	0.10872	-0.777413	0.436915	0.530992
YNL138W	Sbay_14.200	2514.63	-0.252856	0.0995955	-2.53883	0.0111225	0.0219738
YGL110C	Sbay_7.158	474.866	-0.113204	0.135594	-0.834876	0.403787	0.498938
YDL051W	Sbay_4.199	1303.76	-0.0193183	0.111893	-0.172649	0.862927	0.902974
YDR179W-A	Sbay_2.346	82.7997	0.860939	0.269906	3.18977	0.00142385	0.00341698
YKL074C	Sbay_11.149	427.833	0.0425435	0.138682	0.30677	0.759019	0.822455
YBL102W	Sbay_2.15	438.917	-0.666485	0.140001	-4.76057	1.93045e-06	7.95181e-06
YOR030W	Sbay_8.82	266.996	-0.0957253	0.172491	-0.55496	0.578922	0.663489
YMR242C	Sbay_13.427	10272.4	0.599196	0.0805379	7.43994	1.00734e-13	1.04065e-12
YIL038C	Sbay_9.162	865.314	-0.368203	0.113797	-3.23561	0.00121383	0.00295536
YGR282C	Sbay_7.579	7654.58	-0.255446	0.0879184	-2.90549	0.00366677	0.00806782
YMR280C	Sbay_13.468	140.138	1.71196	0.260991	6.55945	5.40056e-11	4.07083e-10
YBR079C	Sbay_4.319	5139.64	0.0746313	0.0953853	0.782419	0.433969	0.527805
YOR061W	Sbay_8.111	1661.92	-0.15249	0.111749	-1.36457	0.172387	0.244262
YMR077C	Sbay_13.256	198.861	-0.300534	0.19141	-1.5701	0.116391	0.174957
YPL183C	Sbay_16.126	468.333	-1.4791	0.157163	-9.41126	4.90221e-21	8.98335e-20
YDR166C	Sbay_2.330	425.005	0.247269	0.133385	1.8538	0.0637685	0.103153
YKR088C	Sbay_11.324	418.417	-0.0884688	0.134851	-0.656047	0.511794	0.602006
YNL068C	Sbay_14.272	256.72	-0.640206	0.172591	-3.70938	0.000207767	0.000591048
YPL186C	Sbay_16.122	406.922	-2.17173	0.211885	-10.2496	1.1884e-24	2.715e-23
YGR204W	Sbay_7.498	4539.08	-1.0581	0.0853829	-12.3925	2.87099e-35	1.1453e-33
YMR198W	Sbay_13.380	152.639	-0.0282431	0.203313	-0.138915	0.889518	0.921686
YJR080C	Sbay_12.169	1013.25	0.0974675	0.106463	0.915507	0.359926	0.453603
YJL005W	Sbay_12.76	1274.74	-0.384622	0.105553	-3.64388	0.000268559	0.000747181
YJL050W	Sbay_6.125	1134.75	0.360874	0.101138	3.56814	0.000359519	0.000973104
YDL192W	Sbay_4.56	5402.83	-0.300334	0.0812926	-3.69447	0.000220342	0.000623742
YOL095C	Sbay_15.70	183.674	0.00445418	0.209709	0.0212398	0.983054	0.989734
YDR146C	Sbay_2.307	330.257	0.579383	0.174963	3.31146	0.000928118	0.00232546
YKR063C	Sbay_11.298	256.608	0.385472	0.178411	2.16059	0.0307273	0.0548543
YHR056C	Sbay_15.245	474.512	0.923324	0.140804	6.5575	5.4716e-11	4.11242e-10
YBR112C	Sbay_4.361	1614.46	0.119523	0.113257	1.05533	0.291275	0.381037
YPL158C	Sbay_16.152	903.985	0.253307	0.138966	1.8228	0.0683337	0.109647
YJL105W	Sbay_6.181	10.2952	0.018672	0.711278	0.0262514	0.979057	0.987243
YBL081W	Sbay_2.37	237.485	0.149407	0.162204	0.921104	0.356996	0.450568
YDR248C	Sbay_2.414	549.938	-0.228449	0.145189	-1.57346	0.115613	0.173939
YFL040W	Sbay_6.17	6.5	-0.255988	0.966532	-0.264852	0.791124	0.847854
YDL202W	Sbay_4.46	2033.28	0.47206	0.0924979	5.10347	3.3349e-07	1.54971e-06
YDL100C	Sbay_4.146	2393.08	0.278738	0.0890504	3.13012	0.00174738	0.0041153
YFL008W	Sbay_6.52	446.168	0.589114	0.133112	4.42569	9.61328e-06	3.52328e-05
YDR337W	Sbay_2.507	2043.25	0.168152	0.0962716	1.74664	0.0806992	0.126513
YOL006C	Sbay_15.168	839.526	0.336159	0.116272	2.89114	0.00383852	0.00841005
YJL061W	Sbay_6.137	606.904	0.0233944	0.127259	0.183832	0.854145	0.897224
YML083C	Sbay_13.67	5.58333	3.09878	1.2964	2.39029	0.0168352	0.0319574
YMR206W	Sbay_13.388	74	-1.55811	0.477994	-3.25969	0.00111534	0.00273612
YLR216C	Sbay_10.311	3219.42	0.235271	0.127461	1.84583	0.0649164	0.104617
YPR181C	Sbay_16.513	3089.25	0.276415	0.0925819	2.98563	0.00282993	0.0063781
YMR017W	Sbay_13.184	31.7092	1.21258	0.498196	2.43394	0.0149354	0.0286658
YDR217C	Sbay_2.385	244.122	0.424425	0.210495	2.01632	0.0437662	0.0741979
YOR250C	Sbay_8.299	424.75	0.369961	0.158158	2.33919	0.0193255	0.0361161
YGR063C	Sbay_7.345	418.333	-0.396686	0.156696	-2.53157	0.0113554	0.0223999
YDR441C	Sbay_2.617	194.75	-0.203651	0.180179	-1.13027	0.258364	0.343998
YGL140C	Sbay_7.124	542.762	0.0914864	0.128775	0.710436	0.477434	0.571027
YLR432W	Sbay_10.549	3080.7	-0.244176	0.111186	-2.19609	0.0280852	0.0505377
YNL020C	Sbay_14.327	517.293	-0.466816	0.159798	-2.92129	0.00348583	0.00771226
YOR101W	Sbay_8.155	912.999	0.329195	0.141232	2.33088	0.0197595	0.0368608
YLR290C	Sbay_10.386	340	0.622589	0.163339	3.81164	0.000138045	0.000404236
YER090W	Sbay_5.206	1099.25	-0.348978	0.103949	-3.35721	0.000787321	0.00199465
YIL123W	Sbay_9.68	1226.71	0.484288	0.106744	4.53692	5.7083e-06	2.1753e-05
YOR314W-A	Sbay_8.365	0.654514	1.52865	3.64391	0.419507	0.674846	0.750054
YMR246W	Sbay_13.431	2060.38	-0.191122	0.100199	-1.90742	0.0564668	0.0927579
YMR035W	Sbay_13.204	218.5	0.00626678	0.179419	0.0349282	0.972137	0.982679
YDR231C	Sbay_2.397	566.154	-0.0819818	0.132538	-0.618552	0.536211	0.626163
YLR352W	Sbay_10.453	426.726	0.44269	0.136899	3.23369	0.00122202	0.00297391
YJL112W	Sbay_6.187	672.083	-0.200315	0.122543	-1.63465	0.102122	0.155675
YCR015C	Sbay_3.40	165.38	-0.462559	0.198485	-2.33044	0.0197829	0.036891
YOR178C	Sbay_8.234	665.477	-0.598966	0.159537	-3.75441	0.000173751	0.000499487
YHR152W	Sbay_15.351	390.347	0.212133	0.150579	1.40879	0.158898	0.227763
YKR011C	Sbay_11.243	624.095	-0.162702	0.123181	-1.32084	0.186554	0.261478
YOR274W	Sbay_8.323	312.5	-0.026574	0.164556	-0.161489	0.871708	0.908131
YDR159W	Sbay_2.322	508.13	0.359499	0.141263	2.54489	0.0109312	0.0216288
YMR173W	Sbay_13.354	5154.81	4.41172	0.305418	14.4449	2.70043e-47	1.75055e-45
YGL185C	Sbay_7.78	202.689	-0.121285	0.278765	-0.435079	0.663505	0.740145
YMR059W	Sbay_13.232	163.844	0.978303	0.216771	4.51308	6.38927e-06	2.41155e-05
YDR062W	Sbay_2.221	2099.25	0.200678	0.0914663	2.19401	0.0282346	0.0507715
YLL033W	Sbay_10.39	65.0343	-0.592923	0.306766	-1.93282	0.0532588	0.0881583
YNL265C	Sbay_14.77	581.259	-0.0304573	0.127567	-0.238755	0.811295	0.863804
YOR230W	Sbay_8.281	5320.05	-1.67304	0.0959324	-17.4398	4.11786e-68	4.54367e-66
YML058W	Sbay_13.100	972.981	-0.907147	0.109368	-8.29442	1.09114e-16	1.47746e-15
YML123C	Sbay_13.20	1455.44	0.0658438	0.140891	0.467339	0.640258	0.720411
YOR251C	Sbay_8.300	1023.33	0.892396	0.116775	7.64204	2.13811e-14	2.36423e-13
YDR107C	Sbay_2.267	220.333	1.12438	0.193452	5.8122	6.16572e-09	3.646e-08
YJR076C	Sbay_12.166	1003.33	-0.4458	0.108494	-4.109	3.97375e-05	0.000129122
YHR190W	Sbay_15.393	4731.75	0.347953	0.0909123	3.82734	0.000129535	0.000382774
YLR106C	Sbay_10.191	2642.48	-0.51854	0.107491	-4.82401	1.40699e-06	5.89868e-06
YPR013C	Sbay_16.335	909.333	-0.432354	0.142344	-3.0374	0.00238631	0.00544932
YPR005C	Sbay_16.324	256.382	2.14027	0.195748	10.9338	7.94335e-28	2.13442e-26
YKR065C	Sbay_11.300	1069.93	-0.132527	0.115729	-1.14515	0.252149	0.336935
YKL157W	Sbay_11.69	2775.8	0.714407	0.105354	6.78099	1.19355e-11	9.80942e-11
YKR002W	Sbay_11.232	816.553	0.372864	0.122705	3.0387	0.00237604	0.00543065
YGR044C	Sbay_7.329	7.72397	-0.0494431	0.994657	-0.0497086	0.960355	0.97421
YBR003W	Sbay_2.132	1739.75	-0.297421	0.102361	-2.90561	0.00366538	0.00806782
YDR200C	Sbay_2.367	347.65	-0.5203	0.150163	-3.4649	0.000530435	0.00138651
YPL050C	Sbay_16.265	1375.58	0.0327793	0.100839	0.325065	0.745132	0.809776
YBR068C	Sbay_4.307	1426.83	0.898904	0.132331	6.79287	1.09925e-11	9.12114e-11
YOL140W	Sbay_15.20	188.167	-0.244659	0.197245	-1.24038	0.214835	0.294278
YDR279W	Sbay_2.445	222.051	-0.941237	0.186132	-5.05683	4.2628e-07	1.95118e-06
YDL113C	Sbay_4.133	766.333	0.685004	0.130462	5.25059	1.51615e-07	7.47411e-07
YNL138W-A	Sbay_14.199	159.31	-0.832426	0.203924	-4.08204	4.46429e-05	0.000143979
YPL083C	Sbay_16.229	293.08	0.547101	0.169083	3.2357	0.00121343	0.00295536
YNL011C	Sbay_14.336	414.65	0.167725	0.151087	1.11012	0.266947	0.354064
YDR357C	Sbay_2.529	149.167	-0.169217	0.235478	-0.718611	0.472381	0.566289
YDL099W	Sbay_4.147	1065.78	-0.0951538	0.117611	-0.809056	0.418483	0.513183
YGL007W	Sbay_7.274	1.61984	-2.15629	1.98721	-1.08509	0.277883	0.366227
YGL226C-A	Sbay_7.33	191.396	-1.49277	0.190644	-7.83014	4.87338e-15	5.75702e-14
YML090W	Sbay_13.61	0.413474	2.01916	4.35101	0.464066	0.6426	0.722107
YBR130C	Sbay_4.378	604.417	0.255656	0.123234	2.07456	0.0380277	0.0656921
YLR274W	Sbay_10.372	369.417	0.0517946	0.143453	0.361058	0.718056	0.786284
YPR016C	Sbay_16.339	2057.08	-0.606546	0.103831	-5.84168	5.16785e-09	3.08761e-08
YBR247C	Sbay_4.508	846.224	0.419545	0.123156	3.40662	0.000657738	0.00169619
YLR185W	Sbay_10.281	7234.28	0.304005	0.0836873	3.63264	0.000280541	0.000776769
YDR463W	Sbay_2.639	986.991	1.29733	0.107194	12.1026	1.02297e-33	3.78938e-32
YIL001W	Sbay_9.207	240.076	0.178928	0.179072	0.999193	0.317701	0.407216
YAL010C	Sbay_1.58	294.907	0.752196	0.156323	4.81181	1.49566e-06	6.2502e-06
YIL154C	Sbay_9.34	953.234	-0.334322	0.138398	-2.41566	0.0157067	0.0299798
YPL149W	Sbay_16.161	491.434	-1.31053	0.149556	-8.76278	1.90491e-18	2.93142e-17
YHR174W	Sbay_15.374	114709	0.131916	0.0769161	1.71506	0.086334	0.134251
YIL101C	Sbay_9.95	98.7431	1.81793	0.328042	5.54176	2.99454e-08	1.63815e-07
YBR165W	Sbay_4.418	185.888	-0.366751	0.18393	-1.99397	0.0461555	0.0776646
YNL261W	Sbay_14.81	206	0.10719	0.182257	0.588125	0.556449	0.643421
YHR097C	Sbay_15.292	1689.1	0.154602	0.105001	1.47238	0.140917	0.205859
YDL220C	Sbay_4.25	158.975	0.226087	0.1962	1.15233	0.249186	0.333749
YGR170W	Sbay_7.463	552.315	-0.272966	0.126578	-2.15651	0.0310441	0.0552867
YHR075C	Sbay_15.266	259.833	1.29185	0.186604	6.92296	4.42292e-12	3.79129e-11
YKL004W	Sbay_11.225	543.917	-0.444074	0.132189	-3.35938	0.000781178	0.00198296
YOR208W	Sbay_8.261	409.569	0.280756	0.141951	1.97784	0.047947	0.0803662
YNL142W	Sbay_14.196	51.5	-0.355568	0.443006	-0.802625	0.422191	0.516875
YMR250W	Sbay_13.434	2934.21	-1.74924	0.120491	-14.5176	9.3697e-48	6.22965e-46
YFR031C	Sbay_6.104	370.5	-0.640073	0.143209	-4.46949	7.84049e-06	2.91266e-05
YMR083W	Sbay_13.261	5015.17	-0.370843	0.0860124	-4.31151	1.62141e-05	5.68536e-05
YHR019C	Sbay_15.202	5286.25	0.366908	0.0946774	3.87535	0.00010647	0.000320461
YJR129C	Sbay_12.220	168.027	0.277965	0.220403	1.26117	0.207248	0.286152
YOR367W	Sbay_8.423	453.696	0.702168	0.151292	4.64116	3.46461e-06	1.36947e-05
YDR281C	Sbay_2.447	27.1378	1.75807	0.524617	3.35114	0.000804786	0.00203492
YAL003W	Sbay_1.68	12591.3	0.101048	0.0861981	1.17228	0.241086	0.324577
YNL053W	Sbay_14.287	188.25	0.218858	0.202835	1.079	0.28059	0.36895
YIL149C	Sbay_9.39	985.454	-0.284518	0.124955	-2.27697	0.0227881	0.0418629
YNL271C	Sbay_14.71	932.383	-0.00345077	0.113245	-0.0304717	0.975691	0.985189
YLR200W	Sbay_10.295	393.25	-0.229497	0.159047	-1.44295	0.149035	0.215867
YGR138C	Sbay_7.425	4651.83	1.10715	0.097218	11.3883	4.78327e-30	1.49434e-28
YPL075W	Sbay_16.237	1444.29	0.713675	0.0987379	7.22797	4.9025e-13	4.70822e-12
YLR258W	Sbay_10.356	8298.25	0.799355	0.0868213	9.2069	3.35691e-20	5.86159e-19
YNR015W	Sbay_14.368	432.257	-0.90303	0.133097	-6.78477	1.16273e-11	9.60175e-11
YJR098C	Sbay_12.186	180.41	-1.01819	0.199047	-5.11531	3.13232e-07	1.46476e-06
YBR127C	Sbay_4.375	8670.08	0.228729	0.0867283	2.6373	0.00835678	0.0170556
YOL098C	Sbay_15.67	1309.98	-0.072677	0.103866	-0.699718	0.484104	0.576478
YLR350W	Sbay_10.451	1278.79	-0.767482	0.114019	-6.7312	1.68268e-11	1.35292e-10
YMR253C	Sbay_13.438	350.877	-0.0858887	0.156811	-0.54772	0.583884	0.667701
YFL024C	Sbay_6.34	302.768	-0.307012	0.163474	-1.87805	0.060374	0.0984196
YPL243W	Sbay_16.64	1692.42	0.0382827	0.107417	0.356393	0.721546	0.788939
YAL061W	Sbay_1.6	1568.33	-0.429427	0.130765	-3.28396	0.00102361	0.00254115
YHR176W	Sbay_15.376	178.75	0.509697	0.253641	2.00952	0.0444818	0.0752144
YGR163W	Sbay_7.455	394.917	0.0719985	0.139106	0.517581	0.604751	0.687976
YGL126W	Sbay_7.137	342.748	-1.98302	0.176976	-11.205	3.85286e-29	1.11625e-27
YKL022C	Sbay_11.204	235.138	0.0268602	0.183547	0.14634	0.883653	0.917303
YLR018C	Sbay_10.98	381.688	-0.0980084	0.140613	-0.69701	0.485797	0.577963
YIL130W	Sbay_9.59	399.022	-0.0135034	0.154609	-0.0873393	0.930402	0.953947
YOR012W	Sbay_15.190	65.1855	4.75084	0.566444	8.38713	4.98162e-17	6.96352e-16
YBL092W	Sbay_2.24	21106.5	-0.0786484	0.075947	-1.03557	0.300403	0.389765
YBR201C-A	Sbay_4.456	30.3922	-1.5903	0.484973	-3.27916	0.00104117	0.00257979
YBR101C	Sbay_4.346	1973.33	0.46895	0.147337	3.18285	0.00145835	0.00348538
YLR147C	Sbay_10.245	252.983	0.0567355	0.164699	0.344479	0.730486	0.797201
YDL164C	Sbay_4.82	514.917	0.610854	0.137263	4.45025	8.57694e-06	3.16809e-05
YJR050W	Sbay_12.134	304.168	0.117177	0.16931	0.692082	0.488886	0.580573
YOR156C	Sbay_8.207	159.674	-0.0208815	0.19265	-0.108391	0.913685	0.940212
YPR188C	Sbay_16.520	293.833	-0.568367	0.171217	-3.31956	0.000901592	0.00226314
YHR132W-A	Sbay_15.329	632.583	-0.920715	0.130956	-7.03072	2.05473e-12	1.84357e-11
YDL211C	Sbay_4.36	111.967	1.37413	0.260241	5.28022	1.29031e-07	6.46524e-07
YDR375C	Sbay_2.548	1684	-0.567462	0.106075	-5.34961	8.81433e-08	4.4947e-07
YHR062C	Sbay_15.251	287.417	-0.0198907	0.157825	-0.12603	0.899708	0.92983
YIL014W	Sbay_9.191	422.397	-0.312522	0.153727	-2.03297	0.0420558	0.0717911
YBR149W	Sbay_4.398	6006.25	-1.0431	0.0928007	-11.2402	2.58694e-29	7.62267e-28
YGL210W	Sbay_7.51	485	0.393193	0.146906	2.6765	0.00743954	0.0153405
YNL179C	Sbay_14.162	38.9104	1.4599	0.414544	3.52169	0.0004288	0.00114215
YDR088C	Sbay_2.248	296.75	-0.0322637	0.157208	-0.205229	0.837393	0.885186
YDR320C	Sbay_2.489	447.33	0.211486	0.149055	1.41885	0.155942	0.224083
YOL149W	Sbay_15.11	406.333	0.34184	0.135065	2.53093	0.0113761	0.0224237
YKL042W	Sbay_11.183	224.919	0.818182	0.185772	4.40423	1.06158e-05	3.86071e-05
YLR376C	Sbay_10.492	79.5	0.810654	0.324469	2.4984	0.0124756	0.0243044
YLR281C	Sbay_10.377	14.0659	3.18651	0.820583	3.88323	0.000103079	0.000311158
YNL158W	Sbay_14.181	183.327	-0.334596	0.200068	-1.67241	0.0944428	0.145595
YNL066W	Sbay_14.275	532.794	0.298542	0.125141	2.38565	0.0170489	0.0323157
YLR453C	Sbay_10.572	66.6667	-1.34621	0.32429	-4.15125	3.30662e-05	0.000109293
YPL112C	Sbay_16.197	556.886	-0.0157805	0.188053	-0.0839153	0.933124	0.95485
YPL030W	Sbay_16.287	385.5	0.286905	0.150429	1.90725	0.0564887	0.0927646
YAL058W	Sbay_1.9	312.29	0.517501	0.167817	3.08373	0.00204426	0.00474129
YDR452W	Sbay_2.627	2219.42	-0.283511	0.101059	-2.80541	0.00502532	0.010716
YLR316C	Sbay_10.413	164.359	-0.508146	0.19611	-2.59113	0.00956613	0.0192361
YDR319C	Sbay_2.488	153.464	-0.229945	0.200369	-1.14761	0.251131	0.33598
YFL033C	Sbay_6.26	572.054	0.551466	0.12333	4.47146	7.7687e-06	2.88806e-05
YKL095W	Sbay_11.130	247.903	-0.433586	0.17408	-2.49072	0.0127483	0.0247428
YJR136C	Sbay_12.228	276.833	0.703441	0.163454	4.30359	1.68055e-05	5.87681e-05
YGL225W	Sbay_7.37	1900	0.386417	0.103434	3.73589	0.000187049	0.000535637
YHR037W	Sbay_15.224	2478.17	1.56254	0.115665	13.5092	1.38035e-41	7.15849e-40
YJL098W	Sbay_6.172	518.288	0.79203	0.13885	5.70423	1.16871e-08	6.68239e-08
[truncated: 3,193 more rows]
