# Supplementary material for: Integrative Omics Analysis Reveals a Limited Transcriptional Shock After Yeast Interspecies Hybridization
Source: Front Genet. 2020 May 7;11:404. doi: 10.3389/fgene.2020.00404 (PMC7221068; doi:10.3389/fgene.2020.00404)
Supplement: Supplementary file 6 [file Table_6.XLSX]

## Sheet: Table6
Supplementary table 6. Comparison between SC parental vs SC in hybrid background at 12 C. A. DE analysis; B. list of DE genes; C. GO analysis of DE genes.
A.								B.			C.
gene	baseMean	log2FoldChange	lfcSE	stat	pvalue	padj		Regulation	SC_gene		GO_category	Regulation	GOID	TERM	CORRECTED_PVALUE	UNCORRECTED_PVALUE	NUM_LIST_ANNOTATIONS	LIST_SIZE	TOTAL_NUM_ANNOTATIONS	POPULATION_SIZE	FDR_RATE	EXPECTED_FALSE_POSITIVES	ANNOTATED_GENES
YDL248W	813.001	0.207167	0.152471	1.35873	0.174234	0.397366		Up-regulated	YDL049C		Biological Process	Up-regulated	GO:0000096	sulfur amino acid metabolic process	6.75385e-05	1.7497e-07	7	60	51	7166	0	0	YDR253C, YLR303W, YLL062C, YGL184C, YER091C, YLR180W, YNL277W
YDL247W-A	8.04093	1.67172	0.719628	2.32304	0.0201772	0.0897151		Up-regulated	YDL021W		Biological Process	Up-regulated	GO:0006555	methionine metabolic process	0.00056812	1.47181e-06	6	60	44	7166	0	0	YER091C, YGL184C, YLR180W, YNL277W, YLL062C, YLR303W
YDL247W	0.119051	0.0727515	4.08047	0.0178292	0.985775	NA		Up-regulated	YDR106W		Biological Process	Up-regulated	GO:0009086	methionine biosynthetic process	0.00620636	1.60787e-05	5	60	39	7166	0.02	0.06	YNL277W, YER091C, YGL184C, YLR303W, YLL062C
YDL246C	0.261235	-0.967189	3.71888	-0.260076	0.794805	NA		Up-regulated	YDR253C		Biological Process	Up-regulated	GO:0000097	sulfur amino acid biosynthetic process	0.00899524	2.33037e-05	5	60	42	7166	0.015	0.06	YLL062C, YLR303W, YGL184C, YER091C, YNL277W
YDL245C	1.07719	2.9579	1.90127	1.55575	0.119767	NA		Up-regulated	YDR461W		Biological Process	Down-regulated	GO:0042723	thiamine-containing compound metabolic process	8.80204e-07	2.98374e-09	6	64	16	7166	0	0	YPL214C, YBR240C, YFL060C, YOL055C, YBR092C, YCR020C
YDL244W	5.457	0.776021	0.77815	0.997264	0.318636	0.56925		Up-regulated	YOL151W		Biological Process	Down-regulated	GO:0006766	vitamin metabolic process	1.35244e-05	4.58454e-08	8	64	60	7166	0	0	YBR240C, YNL333W, YFL060C, YOL055C, YPL214C, YCR020C, YBR092C, YFL059W
YDL243C	333.232	1.06741	0.220194	4.8476	1.24964e-06	3.97822e-05		Up-regulated	YOR153W		Biological Process	Down-regulated	GO:0006767	water-soluble vitamin metabolic process	1.35244e-05	4.58454e-08	8	64	60	7166	0	0	YPL214C, YBR240C, YFL060C, YNL333W, YOL055C, YCR020C, YBR092C, YFL059W
YDL242W	0.578518	1.94594	2.48806	0.782113	0.434148	NA		Up-regulated	YOR338W		Biological Process	Down-regulated	GO:0072527	pyrimidine-containing compound metabolic process	3.88999e-05	1.31864e-07	7	64	46	7166	0	0	YCR020C, YEL021W, YFL060C, YBR092C, YOL055C, YBR240C, YPL214C
YDL241W	1907.54	-0.636632	0.21247	-2.99634	0.00273241	0.0199708		Up-regulated	YOR345C		Biological Process	Down-regulated	GO:0006772	thiamine metabolic process	4.00943e-05	1.35913e-07	5	64	15	7166	0	0	YPL214C, YBR240C, YOL055C, YFL060C, YCR020C
YDL240C-A	0	NA	NA	NA	NA	NA		Up-regulated	YGL262W		Biological Process	Down-regulated	GO:0017144	drug metabolic process	0.000174199	5.90505e-07	13	64	272	7166	0	0	YLR134W, YDR256C, YPR006C, YBR092C, YFL059W, YPL214C, YOL055C, YFL060C, YNL333W, YBR240C, YER096W, YCR020C, Q0130
YDL240W	151.064	0.616315	0.246268	2.50262	0.0123278	0.0621524		Up-regulated	YGL209W		Biological Process	Down-regulated	GO:0009228	thiamine biosynthetic process	0.00159798	5.41689e-06	4	64	14	7166	0	0	YOL055C, YFL060C, YBR240C, YPL214C
YDL239C	147.149	0.0965419	0.21072	0.458152	0.646843	0.825564		Up-regulated	YGL184C		Biological Process	Down-regulated	GO:0042724	thiamine-containing compound biosynthetic process	0.00159798	5.41689e-06	4	64	14	7166	0	0	YFL060C, YOL055C, YBR240C, YPL214C
YDL238C	368.439	0.430602	0.207191	2.07828	0.0376833	0.141737		Up-regulated	YGR044C		Biological Process	Down-regulated	GO:0009110	vitamin biosynthetic process	0.00217892	7.38615e-06	6	64	54	7166	0	0	YFL059W, YBR240C, YOL055C, YFL060C, YNL333W, YPL214C
YDL237W	1199.23	0.101958	0.176318	0.57826	0.563088	0.773323		Up-regulated	YGR079W		Biological Process	Down-regulated	GO:0042364	water-soluble vitamin biosynthetic process	0.00217892	7.38615e-06	6	64	54	7166	0	0	YFL059W, YPL214C, YFL060C, YNL333W, YOL055C, YBR240C
YDL236W	1418.73	0.390226	0.167314	2.33229	0.0196854	0.0880354		Up-regulated	YLL062C		Biological Process	Down-regulated	GO:0072528	pyrimidine-containing compound biosynthetic process	0.00836739	2.8364e-05	5	64	41	7166	0.0055	0.06	YPL214C, YBR240C, YOL055C, YFL060C, YEL021W
YDL235C	470.378	0.223148	0.173856	1.28352	0.199309	0.431459		Up-regulated	YLL061W		Molecular Function	Up-regulated	GO:0001067	regulatory region nucleic acid binding	0.00333087	3.26556e-05	8	60	151	7166	0.04	0.04	YKR099W, YFL052W, YNL251C, YDR253C, YJR147W, YGL209W, YGR044C, YJL089W
YDL234C	6904.43	-0.427548	0.133264	-3.20829	0.00133528	0.0118658		Up-regulated	YLR058C		Molecular Function	Down-regulated	GO:0016843	amine-lyase activity	0.00129336	1.33336e-05	3	64	6	7166	0	0	YFL060C, YNL333W, YFL059W
YDL233W	588.552	0.0671868	0.14253	0.471387	0.637364	0.817999		Up-regulated	RDN5-1		Molecular Function	Down-regulated	GO:0036381	pyridoxal 5'-phosphate synthase (glutamine hydrolysing) activity	0.00129336	1.33336e-05	3	64	6	7166	0	0	YFL059W, YFL060C, YNL333W
YDL232W	491.055	0.0104906	0.169015	0.0620693	0.950508	0.979113		Up-regulated	YLR180W		Molecular Function	Down-regulated	GO:0004359	glutaminase activity	0.00357535	3.68593e-05	3	64	8	7166	0.0067	0.02	YFL060C, YNL333W, YFL059W
YDL231C	1224.45	-0.0451285	0.170184	-0.265174	0.790875	0.90782		Up-regulated	YLR303W		Molecular Function	Down-regulated	GO:0016829	lyase activity	0.00545654	5.6253e-05	7	64	112	7166	0.005	0.02	YFL059W, YFR055W, YEL021W, YLR134W, YNL333W, YFL060C, YPR006C
YDL230W	633.266	-0.290625	0.153574	-1.89241	0.0584368	0.192895		Up-regulated	YLR343W		Molecular Function	Up-regulated	GO:0005886	plasma membrane	9.7349e-05	1.18718e-06	17	60	541	7166	0	0	YMR011W, YJL052W, YOR153W, YDR461W, YLR303W, YFL051C, YNR060W, YLL061W, YLR343W, YEL065W, YHR094C, YER091C, YHR214W, YBR299W, YLR058C, YNL065W, YML123C
YDL229W	35084.4	-0.11504	0.170218	-0.675841	0.499141	0.726366		Up-regulated	YPL198W		Molecular Function	Up-regulated	GO:0071944	cell periphery	0.00216444	2.63956e-05	19	60	830	7166	0	0	YEL065W, YHR094C, YER091C, YJL116C, YHR214W, YLR058C, YBR299W, YNL065W, YML123C, YDL049C, YDR461W, YLR303W, YFL051C, YMR011W, YOR153W, YJL052W, YLR343W, YNR060W, YLL061W
YDL228C	1.60386	0.558511	1.44662	0.386079	0.699438	0.855976		Up-regulated	YPL187W
YDL227C	12.2266	2.5147	0.844669	2.97715	0.00290944	0.0209915		Up-regulated	YPL165C
YDL226C	1377.84	-0.190123	0.133773	-1.42124	0.155248	0.367973		Up-regulated	YPL081W
YDL225W	1052.56	0.172985	0.124227	1.39249	0.163774	0.380394		Up-regulated	YPL017C
YDL224C	456.097	0.0267525	0.138694	0.192889	0.847046	0.934936		Up-regulated	YML123C
YDL223C	2243.91	-0.766767	0.26387	-2.90585	0.0036626	0.0249947		Up-regulated	YMR011W
YDL222C	1775.57	-1.96667	0.352682	-5.57632	2.45656e-08	1.48742e-06		Up-regulated	YMR317W
YDL221W	4.03058	1.18525	0.869347	1.36337	0.172765	0.394891		Up-regulated	YBL049W
YDL220C	205.025	0.314909	0.185171	1.70064	0.0890109	0.257606		Up-regulated	YBR299W
YDL219W	194.543	-0.209772	0.192231	-1.09125	0.275164	0.524673		Up-regulated	YNL336W
YDL218W	27.2584	-0.429715	0.366585	-1.17221	0.241112	0.485368		Up-regulated	YNL277W
YDL217C	457.098	0.544831	0.161277	3.37823	0.000729552	0.00755992		Up-regulated	YNL251C
YDL216C	247.269	0.0547599	0.194095	0.28213	0.777844	0.900631		Up-regulated	YNL234W
YDL215C	1891.95	0.475936	0.109518	4.34572	1.38818e-05	0.000306265		Up-regulated	YNL067W
YDL214C	137.188	-0.0616989	0.297741	-0.207223	0.835835	0.930755		Up-regulated	YNL065W
YDL213C	926.513	0.0609677	0.272321	0.223881	0.82285	0.923482		Up-regulated	YNR060W
YDL212W	2208.07	-0.29526	0.135713	-2.17562	0.0295835	0.118194		Up-regulated	YJL157C
YDL211C	15.9927	0.0279624	0.523404	0.0534242	0.957394	0.982298		Up-regulated	YJL116C
tG(GCC)D1	0	NA	NA	NA	NA	NA		Up-regulated	YJL089W
YDL210W	6.19042	0.0224955	0.749032	0.0300328	0.976041	0.990963		Up-regulated	YJL052W
YDL209C	80.7614	0.222647	0.282454	0.788261	0.430544	0.671044		Up-regulated	YJR095W
YDL208W	2525.22	-0.0754714	0.20981	-0.359713	0.719062	0.869236		Up-regulated	YJR147W
YDL207W	577.829	0.0675686	0.142169	0.47527	0.634595	0.817332		Up-regulated	YKL097C
YDL206W	466.388	0.012594	0.15387	0.0818484	0.934767	0.97316		Up-regulated	YKL096C-B
YDL205C	867.394	0.177866	0.112758	1.57742	0.114698	0.302831		Up-regulated	YKL071W
YDL204W	6966.17	-0.881918	0.30483	-2.89314	0.00381409	0.025716		Up-regulated	YKL029C
YDL203C	321.675	0.608331	0.185306	3.28284	0.00102768	0.00974957		Up-regulated	YKR075C
YDL202W	2202.78	0.576361	0.123912	4.65137	3.29732e-06	9.13195e-05		Up-regulated	YKR080W
YDL201W	570.868	-0.168651	0.250364	-0.673623	0.500551	0.727443		Up-regulated	YKR099W
YDL200C	86.7147	0.405489	0.25745	1.57502	0.115252	0.303469		Up-regulated	YEL065W
YDL199C	247.653	0.0513031	0.196408	0.261206	0.793934	0.908726		Up-regulated	YER091C
YDL198C	1040.23	0.017835	0.181377	0.098331	0.92167	0.967244		Up-regulated	YHR094C
YDL197C	706.299	0.268658	0.165307	1.62521	0.104118	0.284917		Up-regulated	YHR214W
YDL196W	4.27686	-0.674825	0.894299	-0.754585	0.450498	0.686621		Up-regulated	YIL117C
YDL195W	5769.75	-0.177536	0.115619	-1.53552	0.124656	0.319715		Up-regulated	YFL052W
YDL194W	445.767	0.399986	0.206503	1.93695	0.0527509	0.179228		Up-regulated	YFL051C
YDL193W	881.509	-0.198549	0.218251	-0.909728	0.362966	0.610978		Up-regulated	YAL064C-A
YDL192W	8753.19	-0.139186	0.169322	-0.822023	0.411064	0.65605		Up-regulated	YAR068W
YDL191W	14752.3	-0.0375819	0.271986	-0.138176	0.890101	0.954393		Down-regulated	YDL222C
YDL190C	1738.22	-0.362392	0.123404	-2.93664	0.00331794	0.0233389		Down-regulated	YDL181W
YDL189W	704.148	-0.091972	0.129841	-0.708344	0.478732	0.710562		Down-regulated	YDR042C
YDL188C	1560.02	-0.103451	0.149032	-0.694156	0.487585	0.718511		Down-regulated	snR47
YDL187C	30.0959	-0.172747	0.342475	-0.504406	0.613976	0.806155		Down-regulated	YDR256C
YDL186W	2.21306	-1.93836	1.5348	-1.26294	0.206611	0.442795		Down-regulated	YOL085C
YDL185C-A	0.528624	0.0254222	2.55909	0.00993409	0.992074	NA		Down-regulated	YOL084W
YDL185W	17405.9	-0.0567415	0.133709	-0.424366	0.671299	0.840197		Down-regulated	YOL055C
YDL184C	20800.7	-0.379112	0.191939	-1.97517	0.0482494	0.169371		Down-regulated	YOR273C
YDL183C	324.479	0.688073	0.288436	2.38553	0.0170545	0.0793138		Down-regulated	YOR385W
YDL182W	3013.83	0.35465	0.341457	1.03864	0.298974	0.549052		Down-regulated	YGL255W
YDL181W	1317.83	-1.5136	0.360916	-4.19378	2.74341e-05	0.000524159		Down-regulated	YGL205W
YDL180W	296.455	-0.199787	0.213618	-0.935253	0.349658	0.59964		Down-regulated	YGL183C
YDL179W	362.557	1.4572	0.196142	7.42929	1.09185e-13	1.87312e-11		Down-regulated	YGL006W
YDL178W	2469.47	0.0366925	0.135811	0.270172	0.787028	0.905324		Down-regulated	YGR121C
YDL177C	121.072	-0.470574	0.219723	-2.14167	0.0322199	0.126263		Down-regulated	YGR177C
YDL176W	225.49	0.415978	0.171005	2.43255	0.0149929	0.071673		Down-regulated	YGR213C
YDL175C	309.67	1.01584	0.177953	5.70846	1.14005e-08	7.5709e-07		Down-regulated	YLL028W
YDL174C	5246.8	0.56133	0.244639	2.29452	0.0217607	0.0947104		Down-regulated	YLR004C
YDL173W	2025.22	-0.334376	0.199254	-1.67814	0.0933196	0.266596		Down-regulated	YLR134W
YDL172C	7.55941	-2.1296	0.899907	-2.36647	0.0179588	0.0827715		Down-regulated	YLR234W
YDL171C	3142.45	-0.106556	0.192902	-0.552381	0.580687	0.78441		Down-regulated	YLR237W
YDL170W	282.399	-0.0242589	0.281519	-0.0861712	0.93133	0.971876		Down-regulated	YLR338W
YDL169C	418.631	0.198194	0.167282	1.18479	0.2361	0.479419		Down-regulated	YPL214C
YDL168W	1171.42	0.360092	0.240676	1.49617	0.13461	0.336853		Down-regulated	YPL136W
YDL167C	307.531	0.782245	0.324065	2.41386	0.0157847	0.0747023		Down-regulated	YPL095C
YDL166C	647.932	-0.216108	0.201648	-1.07171	0.283852	0.535451		Down-regulated	YPR006C
YDL165W	988.31	-0.216379	0.123968	-1.74545	0.0809066	0.240634		Down-regulated	YPR145C-A
YDL164C	455.87	-0.176969	0.231051	-0.765933	0.443716	0.68152		Down-regulated	YPR193C
YDL163W	0	NA	NA	NA	NA	NA		Down-regulated	YPR201W
YDL162C	0.386441	1.03454	3.30193	0.313315	0.754042	NA		Down-regulated	YMR305C
YDL161W	1569.89	-0.110516	0.139697	-0.791113	0.428878	0.670201		Down-regulated	YBL043W
YDL160C-A	64.3632	0.0672571	0.263648	0.255102	0.798644	0.910882		Down-regulated	YBR032W
YDL160C	942.022	-0.330454	0.171648	-1.92518	0.0542066	0.182851		Down-regulated	YBR076W
YDL159W-A	0	NA	NA	NA	NA	NA		Down-regulated	YBR092C
YDL159W	375.452	0.478529	0.143926	3.32481	0.000884773	0.00872901		Down-regulated	YBR240C
YDL159C-B	0.119051	0.0727515	4.08047	0.0178292	0.985775	NA		Down-regulated	YBR285W
YDL158C	2.82635	1.08257	1.01533	1.06623	0.286321	0.537646		Down-regulated	YNL333W
YDL157C	513.858	0.237876	0.196408	1.21113	0.225846	0.467277		Down-regulated	snR19
YDL156W	159.465	-0.0483362	0.209307	-0.230934	0.817366	0.920018		Down-regulated	YJL213W
YDL155W	390.295	0.141888	0.157853	0.898866	0.368724	0.616804		Down-regulated	YJR047C
YDL154W	185.7	1.01442	0.1783	5.68938	1.27501e-08	8.2889e-07		Down-regulated	YKL159C
YDL153C	1474.29	-0.137247	0.393389	-0.348885	0.727176	0.875446		Down-regulated	YEL021W
YDL152W	2.6488	-0.790374	1.15979	-0.68148	0.495568	0.723723		Down-regulated	YER011W
YDL151C	0.211846	-0.707869	3.92812	-0.180205	0.856991	NA		Down-regulated	YER096W
YDL150W	989.235	0.13764	0.238557	0.576969	0.56396	0.773899		Down-regulated	YER187W
YDL149W	414.954	0.274895	0.158552	1.73379	0.0829558	0.244482		Down-regulated	YER188W
YDL148C	711.208	-0.34049	0.446645	-0.762327	0.445865	0.683121		Down-regulated	YHL006W-A
YDL147W	4235.1	-0.374193	0.206011	-1.81637	0.0693131	0.216858		Down-regulated	YHR022C
YDL146W	536.658	0.204221	0.164181	1.24387	0.213546	0.451803		Down-regulated	YHR139C
YDL145C	5914.31	-0.107471	0.106596	-1.00821	0.313354	0.564056		Down-regulated	YIL160C
YDL144C	671.882	-0.664522	0.236287	-2.81236	0.004918	0.0310354		Down-regulated	YIL119C
YDL143W	5016.19	-0.438529	0.202632	-2.16417	0.0304512	0.121095		Down-regulated	YIL066W-A
YDL142C	364.241	-0.159705	0.194894	-0.819448	0.412531	0.656986		Down-regulated	YCR020C
YDL141W	435.234	-0.0893312	0.18729	-0.476967	0.633386	0.817167		Down-regulated	YCR020W-B
YDL140C	4497.15	-0.715815	0.312088	-2.29363	0.0218119	0.0948662		Down-regulated	YFL060C
YDL139C	176.975	0.201106	0.178569	1.12621	0.260076	0.507403		Down-regulated	YFL059W
YDL138W	181.531	0.0161306	0.302589	0.0533088	0.957486	0.982298		Down-regulated	YFR055W
YDL137W	6208.45	-0.0512764	0.187438	-0.273565	0.784419	0.903553		Down-regulated	15S_rRNA
YDL136W	8339.81	-0.0676911	0.256655	-0.263743	0.791978	0.908357		Down-regulated	Q0055
YDL135C	1214.55	-0.569611	0.207739	-2.74196	0.00610737	0.0362335		Down-regulated	Q0075
YDL134C	3187.67	-0.264975	0.158688	-1.66978	0.0949625	0.269031		Down-regulated	Q0130
YDL133C-A	11079.6	0.179757	0.295649	0.608007	0.543183	0.757781		Down-regulated	21S_rRNA
YDL133W	498.887	-0.72291	0.174183	-4.15028	3.32062e-05	0.00061282
YDL132W	2445.39	-0.180713	0.147943	-1.2215	0.221896	0.46314
YDL131W	1163.44	0.195539	0.237127	0.824615	0.40959	0.654328
YDL130W-A	3968.98	-0.253336	0.275721	-0.918813	0.358193	0.607081
YDL130W	9771.55	0.229332	0.288378	0.795248	0.426469	0.669404
YDL129W	213.916	-0.0459461	0.251337	-0.182807	0.85495	0.939365
YDL128W	1154.58	0.246971	0.175968	1.4035	0.160468	0.375381
YDL127W	102.701	0.106954	0.295446	0.362009	0.717345	0.86784
YDL126C	19540.2	-0.621111	0.167777	-3.70199	0.000213914	0.00281092
YDL125C	2448.73	-0.743506	0.160034	-4.64594	3.38539e-06	9.28689e-05
YDL124W	8187.58	-0.756864	0.130995	-5.77782	7.5676e-09	5.37213e-07
YDL123W	472.372	-0.331278	0.161999	-2.04493	0.0408616	0.149686
YDL122W	1426	0.106082	0.144352	0.734884	0.46241	0.697398
YDL121C	443.129	0.184739	0.223479	0.826653	0.408434	0.653664
YDL120W	919.957	0.210872	0.181076	1.16455	0.244202	0.489514
YDL119C	613.261	-0.0843882	0.157939	-0.534308	0.593128	0.791179
YDL118W	0.826451	0.549736	1.99304	0.275828	0.78268	NA
YDL117W	765.267	0.416541	0.122027	3.41352	0.000641289	0.00682644
YDL116W	672.822	-0.110488	0.13309	-0.830176	0.406439	0.652231
YDL115C	1057.83	-0.141961	0.124121	-1.14373	0.252735	0.500767
YDL114W-A	3.10784	0.641055	1.03038	0.622154	0.533841	0.750171
YDL114W	5.86718	0.723149	0.756836	0.95549	0.33933	0.592508
YDL113C	1097.2	-0.182307	0.136364	-1.33692	0.181249	0.40825
YDL112W	735.688	-0.0785432	0.310846	-0.252675	0.800519	0.911085
YDL111C	574.833	-0.0683642	0.184074	-0.371394	0.710344	0.86275
YDL110C	3415.91	-0.245806	0.201821	-1.21794	0.223245	0.464856
YDL109C	340.646	-0.763569	0.189736	-4.02437	5.71282e-05	0.000969296
YDL108W	599.232	-0.668298	0.189768	-3.52165	0.000428864	0.0049727
YDL107W	414.709	0.534896	0.189736	2.81916	0.00481493	0.0305622
YDL106C	677.972	-0.0229593	0.159848	-0.143632	0.885791	0.952766
YDL105W	82.1018	-0.0723741	0.252389	-0.286756	0.774299	0.899607
YDL104C	375.284	0.444224	0.15919	2.79053	0.00526213	0.0324341
YDL103C	1950.16	-0.267383	0.169343	-1.57895	0.114349	0.302319
YDL102W	460.289	0.377191	0.224771	1.67811	0.0933258	0.266596
YDL101C	409.679	0.218556	0.261073	0.837148	0.40251	0.648721
YDL100C	4098.83	-0.482436	0.138979	-3.47129	0.000517967	0.00574625
YDL099W	2206.48	-0.347058	0.124142	-2.79566	0.0051794	0.031988
YDL098C	174.877	-0.091497	0.224656	-0.407276	0.683805	0.847294
YDL097C	4861.45	-0.547141	0.182311	-3.00114	0.00268974	0.0197525
YDL096C	1.40959	-0.180613	1.95485	-0.0923924	0.926386	0.969309
YDL095W	2528.42	-0.0247012	0.123897	-0.19937	0.841974	0.931916
YDL094C	2.15424	-1.82294	1.66404	-1.09549	0.273301	0.522329
YDL093W	357.806	-0.546856	0.203012	-2.69371	0.00706614	0.0408619
YDL092W	1198.88	-0.139369	0.140363	-0.992915	0.320752	0.571871
YDL091C	992.004	-0.138124	0.147088	-0.939057	0.347701	0.599045
YDL090C	504.806	0.00322621	0.173347	0.0186113	0.985151	0.993761
YDL089W	442.351	-0.0117621	0.149386	-0.0787367	0.937242	0.97316
YDL088C	963.091	-0.0436847	0.122475	-0.356683	0.721329	0.871465
YDL087C	231.492	0.184525	0.190409	0.969094	0.332498	0.584878
YDL086W	3033.22	-0.131581	0.167406	-0.786003	0.431866	0.67167
YDL086C-A	21.419	-0.355443	0.432802	-0.82126	0.411498	0.656187
YDL085C-A	480.623	0.0715295	0.206336	0.346665	0.728843	0.87694
YDL085W	151.754	-0.0719026	0.318328	-0.225876	0.821298	0.922243
YDL084W	5665.22	-0.195749	0.130925	-1.49512	0.134882	0.337173
YDL083C	18765.3	0.0989127	0.309214	0.319885	0.749056	0.888309
YDL082W	16676	-0.227185	0.241243	-0.941726	0.346333	0.598159
YDL081C	13069.1	-0.246043	0.258087	-0.953336	0.34042	0.593572
YDL080C	476.686	0.304487	0.184948	1.64634	0.0996945	0.276632
YDL079C	952.013	-0.354153	0.448029	-0.790468	0.429254	0.670294
YDL078C	4975.83	-0.076124	0.144665	-0.52621	0.598742	0.794832
YDL077C	951.028	-0.175306	0.137387	-1.276	0.201955	0.435958
YDL076C	961.637	-0.226619	0.154036	-1.47121	0.141235	0.346654
YDL075W	24814	0.299214	0.318934	0.938168	0.348158	0.599045
snR63	101.047	-0.75893	0.324976	-2.33534	0.0195257	0.0874323
YDL074C	828.346	0.118377	0.147795	0.800957	0.423157	0.667369
YDL073W	365.764	0.0739228	0.174317	0.424072	0.671513	0.840197
YDL072C	4383.32	-0.597678	0.15389	-3.8838	0.000102836	0.00153781
YDL071C	5.96088	-0.852962	0.773759	-1.10236	0.270305	0.518223
YDL070W	2227.64	-0.721386	0.257912	-2.79703	0.00515752	0.0319167
YDL069C	121.859	0.00316216	0.264508	0.0119549	0.990462	0.994973
YDL068W	1.90882	-1.57233	1.43152	-1.09836	0.272046	0.520779
YDL067C	1832.32	-0.635394	0.187904	-3.38148	0.000720955	0.00750864
YDL066W	2123.92	-0.557624	0.183065	-3.04605	0.00231866	0.0176422
YDL065C	1242.55	0.232544	0.132736	1.75192	0.0797871	0.238626
YDL064W	675.219	0.146643	0.14853	0.987294	0.323499	0.574282
YDL063C	364.544	0.603237	0.505987	1.1922	0.233184	0.47608
YDL062W	0.734822	-1.04785	2.25766	-0.464131	0.642554	NA
YDL061C	7737.2	-0.00357867	0.292849	-0.0122202	0.99025	0.994922
YDL060W	1183.67	0.407472	0.321704	1.2666	0.205297	0.441063
YDL059C	115.401	-0.594634	0.211719	-2.8086	0.00497582	0.0312939
YDL058W	1042.46	0.333784	0.11857	2.81508	0.00487654	0.0309215
YDL057W	173.182	0.263749	0.217158	1.21455	0.224537	0.46573
YDL056W	669.563	0.151275	0.117878	1.28331	0.199382	0.431459
YDL055C	10104.9	0.494496	0.264755	1.86775	0.0617969	0.200135
tK(UUU)D	3.19623	-0.82644	1.04187	-0.793229	0.427645	0.669404
YDL054C	499.744	0.422813	0.173707	2.43406	0.0149306	0.0715925
YDL053C	776.034	0.140335	0.156407	0.897242	0.36959	0.617388
YDL052C	1166.53	0.67531	0.117188	5.76261	8.28235e-09	5.8127e-07
YDL051W	1379.14	0.220963	0.272134	0.811964	0.416812	0.661417
YDL050C	0.211846	-0.707869	3.92812	-0.180205	0.856991	NA
YDL049C	68.2562	2.69627	0.336075	8.02282	1.03342e-15	2.77496e-13
YDL048C	2253.65	-0.454937	0.372134	-1.22251	0.221515	0.462814
YDL047W	1693.84	0.412675	0.159003	2.59539	0.00944827	0.0510074
YDL046W	4383.22	-0.152409	0.160946	-0.946957	0.343661	0.595859
YDL045W-A	1464.92	0.653407	0.134129	4.87147	1.10773e-06	3.6007e-05
YDL045C	823.146	-0.0552459	0.140223	-0.393987	0.69359	0.853314
YDL044C	456.17	0.355701	0.134877	2.63722	0.00835885	0.0466344
YDL043C	200.347	0.472092	0.205972	2.29202	0.0219047	0.0950772
YDL042C	80.6041	0.402488	0.278364	1.44591	0.148204	0.357497
YDL041W	0.545775	-0.181282	3.03146	-0.0598	0.952315	NA
YDL040C	2234.67	0.179773	0.119877	1.49965	0.133706	0.335635
YDL039C	941.007	2.25886	1.05299	2.14519	0.031938	0.125317
YDL037C	541.1	2.95594	0.943051	3.13444	0.0017218	0.0142736
YDL036C	397.874	0.0767407	0.202051	0.379809	0.704087	0.858516
YDL035C	590.037	-0.0649482	0.198517	-0.327166	0.743542	0.884971
YDL034W	0.479569	0.0226977	2.61671	0.00867415	0.993079	NA
YDL033C	453.529	0.204224	0.237925	0.858356	0.390696	0.636995
YDL032W	0.829574	0.531355	1.99477	0.266374	0.789951	NA
YDL031W	971.81	0.577985	0.380299	1.51982	0.128557	0.326467
YDL030W	279.254	0.225058	0.203029	1.1085	0.267647	0.515327
YDL029W	4762.74	-0.045315	0.155817	-0.290822	0.771188	0.898144
YDL028C	419.834	-0.010769	0.189482	-0.056834	0.954677	0.981145
YDL027C	773.787	-0.020246	0.20725	-0.0976892	0.922179	0.967286
YDL026W	6.26746	-3.62484	1.16462	-3.11246	0.00185535	0.0151369
YDL025C	1422.01	0.29027	0.181604	1.59837	0.109961	0.295397
YDL025W-A	0.671314	1.23994	2.40259	0.516085	0.605795	NA
YDL024C	16.1531	-0.453882	0.524925	-0.86466	0.387226	0.634183
YDL022C-A	0	NA	NA	NA	NA	NA
tA(AGC)D	0.0927953	0.0727515	4.08047	0.0178292	0.985775	NA
YDL023C	8.12016	-0.386928	0.661959	-0.58452	0.558871	0.770443
YDL022W	15086.7	0.0220255	0.226092	0.0974182	0.922394	0.967347
YDL021W	521.878	1.63133	0.30206	5.40068	6.63873e-08	3.44545e-06
YDL020C	2503.11	0.152518	0.282298	0.540272	0.589009	0.788978
YDL019C	4513.33	-0.180095	0.144806	-1.2437	0.213612	0.451803
YDL018C	338.649	0.0688936	0.280911	0.24525	0.806263	0.914337
YDL017W	276.487	-0.0461638	0.198469	-0.2326	0.816072	0.919383
YDL016C	61.407	-0.702257	0.295808	-2.37403	0.0175952	0.0813385
YDL015C	2128.54	-0.395298	0.137817	-2.86827	0.00412723	0.0271168
YDL014W	5360.35	-0.11771	0.229105	-0.513783	0.607404	0.799953
YDL013W	753.014	-0.348668	0.172744	-2.01841	0.0435487	0.156826
YDL012C	547.72	-0.709068	0.184843	-3.83605	0.00012503	0.00182982
YDL011C	0.211846	-0.707869	3.92812	-0.180205	0.856991	NA
YDL010W	974.383	-0.870302	0.18759	-4.63939	3.49444e-06	9.50735e-05
YDL009C	9.45485	-0.287136	0.577076	-0.497571	0.618787	0.807632
YDL008W	357.482	-0.321418	0.145426	-2.21018	0.027093	0.111254
tT(AGU)D	0	NA	NA	NA	NA	NA
YDL007C-A	0	NA	NA	NA	NA	NA
tS(AGA)D1	0	NA	NA	NA	NA	NA
YDL007W	7295.67	-0.631251	0.235281	-2.68296	0.00729731	0.0419239
YDL006W	371.719	-0.0226839	0.164177	-0.138168	0.890108	0.954393
YDL005C	634.041	0.0621184	0.150156	0.413693	0.679099	0.844968
YDL004W	3307.97	-0.616953	0.251055	-2.45744	0.0139931	0.0679472
YDL003W	175.743	0.327057	0.343331	0.952602	0.340792	0.593572
YDL002C	716.865	-0.376466	0.150387	-2.50332	0.0123036	0.0620809
YDL001W	297.102	0.17934	0.162637	1.1027	0.270158	0.518223
YDR001C	8222.63	-0.315371	0.149815	-2.10507	0.0352851	0.135019
YDR002W	7469.93	0.0330944	0.128068	0.258413	0.796088	0.91
YDR003W	700.944	-0.453183	0.206675	-2.19273	0.0283267	0.114568
YDR003W-A	114.442	-0.498344	0.213269	-2.33669	0.0194554	0.0872258
YDR004W	403.892	0.160291	0.165207	0.97024	0.331927	0.584706
YDR005C	790.722	-0.277482	0.13148	-2.11045	0.0348195	0.133985
YDR006C	905.972	0.376729	0.157898	2.3859	0.0170375	0.0792945
YDR007W	859.556	0.391758	0.191293	2.04795	0.0405649	0.148947
YDR008C	17.6067	0.178646	0.425298	0.420049	0.67445	0.842358
YDR009W	150.339	0.811716	0.287584	2.82254	0.00476454	0.0304034
YDR010C	1.1179	0.594358	1.8186	0.326822	0.743803	NA
YDR011W	2777.01	0.427974	0.236544	1.80928	0.070408	0.219173
YDR012W	13883.3	-0.0133959	0.250146	-0.0535524	0.957292	0.982298
YDR013W	214.623	0.352239	0.169266	2.08097	0.0374365	0.140981
YDR014W	142.562	0.330098	0.211367	1.56173	0.118351	0.308541
YDR014W-A	5.47595	-0.123526	0.765417	-0.161384	0.871791	0.947086
YDR015C	0	NA	NA	NA	NA	NA
YDR016C	344.227	-0.501789	0.264488	-1.89721	0.0578004	0.191282
YDR017C	980.383	-0.140542	0.138543	-1.01443	0.310378	0.561252
YDR018C	145.834	-0.15833	0.281276	-0.5629	0.573503	0.77948
YDR019C	1348.32	1.95951	1.08866	1.79994	0.07187	0.222268
YDR020C	155.228	-0.0924597	0.299551	-0.308661	0.757579	0.892408
YDR021W	116.752	-0.318313	0.404494	-0.786942	0.431316	0.671216
YDR022C	322.399	0.429918	0.223828	1.92075	0.0547635	0.184115
tV(UAC)D	0.568672	1.87768	2.48566	0.755404	0.450007	NA
YDR023W	8349.34	-0.165737	0.146951	-1.12784	0.259387	0.506794
YDR024W	1.70994	0.265692	1.29289	0.205503	0.837179	0.930755
YDR025W	17448.3	-0.0383571	0.276752	-0.138598	0.889768	0.954361
YDR026C	860.359	0.00909422	0.123615	0.0735691	0.941353	0.974325
YDR027C	850.766	0.11773	0.126117	0.9335	0.350562	0.600408
YDR028C	3328.88	0.0335257	0.113015	0.296647	0.766736	0.896622
YDR029W	4.92243	-2.53447	1.18958	-2.13057	0.0331245	0.128989
YDR030C	215.087	0.0885868	0.212804	0.416284	0.677202	0.843736
YDR031W	949.321	0.305154	0.166254	1.83547	0.0664357	0.210157
YDR032C	4706.58	0.563088	0.225499	2.49708	0.012522	0.0629259
YDR033W	5473.31	1.08345	0.304971	3.55262	0.000381416	0.00453878
YDR034C	714.418	-0.192103	0.156795	-1.22519	0.220505	0.461663
YDR034C-D	14.3129	-0.25018	0.520293	-0.480844	0.630627	0.815313
YDR034C-C	0	NA	NA	NA	NA	NA
tL(UAA)D	0	NA	NA	NA	NA	NA
YDR034C-A	0	NA	NA	NA	NA	NA
tQ(UUG)D1	0	NA	NA	NA	NA	NA
YDR034W-B	646.007	-1.33806	0.154857	-8.6406	5.59189e-18	2.87796e-15
YDR035W	2289.99	0.0755275	0.144121	0.524055	0.60024	0.79575
YDR036C	1134.77	0.159672	0.163127	0.978819	0.327669	0.580042
YDR037W	3215.77	-0.00460028	0.195733	-0.0235028	0.981249	0.992661
YDR038C	152.936	0.364808	0.406865	0.896632	0.369915	0.617388
YDR039C	17.9172	0.284204	0.736287	0.385996	0.699499	0.855976
YDR040C	393.4	0.302179	0.322332	0.937477	0.348513	0.599059
YDR041W	2422.35	0.519413	0.181597	2.86025	0.00423302	0.0276063
YDR042C	31.7127	-1.62846	0.409143	-3.98017	6.88653e-05	0.00110758
snR47	17.4262	-1.85094	0.509173	-3.63518	0.000277786	0.00350839
YDR043C	789.639	-0.297697	0.291208	-1.02228	0.306647	0.557263
YDR044W	1490.24	-0.587385	0.257645	-2.27982	0.0226181	0.0973461
YDR045C	248.708	-0.0183122	0.306688	-0.0597096	0.952387	0.980324
YDR046C	1783.66	0.115902	0.278342	0.4164	0.677117	0.843736
YDR047W	4368.59	0.0447199	0.135785	0.329343	0.741897	0.883865
YDR048C	1.93467	-3.89669	2.23578	-1.74288	0.081355	0.241639
YDR049W	678.33	-0.0734295	0.148436	-0.494689	0.62082	0.80833
YDR050C	58457	0.470168	0.137792	3.41217	0.000644485	0.00682734
YDR051C	1064.54	-0.00484992	0.12394	-0.0391312	0.968786	0.98733
YDR052C	731.568	0.0713162	0.136979	0.520638	0.602619	0.797296
YDR053W	0.490232	-1.92646	3.03961	-0.633786	0.526221	NA
YDR054C	1656.15	0.00910311	0.155941	0.0583755	0.95345	0.980686
YDR055W	3987.07	0.646948	0.218992	2.95421	0.00313469	0.0222783
YDR056C	1221.34	-0.173475	0.14543	-1.19285	0.232929	0.475789
YDR057W	590.981	-0.046586	0.121684	-0.382845	0.701835	0.857644
YDR058C	434.984	-0.170443	0.146709	-1.16178	0.245326	0.491447
tR(UCU)D	0	NA	NA	NA	NA	NA
tD(GUC)D	0.565877	-2.11061	2.28863	-0.922214	0.356417	NA
YDR059C	395.805	-0.205611	0.19576	-1.05033	0.293568	0.544913
YDR060W	1190.32	0.47643	0.373003	1.27728	0.201503	0.435285
YDR061W	968.761	0.424007	0.129487	3.27452	0.00105841	0.00993551
YDR062W	3371.08	-0.163116	0.126361	-1.29088	0.196746	0.428608
YDR063W	1568.43	-0.353379	0.232133	-1.52231	0.127931	0.325414
YDR064W	28367.9	0.411773	0.359819	1.14439	0.252463	0.500388
YDR065W	267.844	-0.488317	0.166888	-2.92602	0.00343334	0.0238251
YDR066C	101.586	0.270542	0.229022	1.1813	0.237485	0.480888
YDR067C	388.787	0.178959	0.202555	0.883506	0.376963	0.62375
YDR068W	976.502	0.390441	0.196242	1.98959	0.0466361	0.165057
YDR069C	558.822	-0.0267356	0.166644	-0.160436	0.872538	0.94723
YDR070C	1358.68	-0.682904	0.401673	-1.70015	0.0891027	0.257751
YDR071C	2500.52	-0.11318	0.171116	-0.661421	0.508342	0.734421
YDR072C	2154.11	-0.385466	0.167484	-2.30151	0.0213625	0.0933063
YDR073W	401.077	0.571697	0.202183	2.82762	0.00468949	0.0300128
YDR074W	33350.1	-0.564432	0.177494	-3.18	0.00147273	0.0127747
YDR075W	107.308	0.467458	0.212646	2.19829	0.0279285	0.113542
YDR076W	40.0207	0.283299	0.35847	0.7903	0.429353	0.670294
YDR077W	62346	-0.360857	0.164604	-2.19228	0.0283593	0.114578
YDR078C	148.695	0.800237	0.253821	3.15276	0.00161734	0.0136831
YDR079W	587.603	0.824945	0.196574	4.19661	2.70937e-05	0.000519661
YDR079C-A	243.912	0.0885622	0.185142	0.478349	0.632402	0.816571
YDR080W	582.192	0.17536	0.14572	1.20341	0.228819	0.471692
YDR081C	516.672	0.456559	0.131581	3.4698	0.000520839	0.0057647
YDR082W	251.133	0.0163405	0.221271	0.0738484	0.941131	0.974258
YDR083W	559.809	0.0102504	0.407925	0.0251282	0.979953	0.992195
YDR084C	672.794	-0.263112	0.200488	-1.31236	0.1894	0.419571
YDR085C	386.455	0.300328	0.228363	1.31513	0.188465	0.418767
YDR086C	2532.67	-0.28689	0.177017	-1.62069	0.105084	0.286408
YDR087C	769.611	-0.454573	0.405049	-1.12227	0.261749	0.508673
YDR088C	362.034	0.372505	0.235586	1.58119	0.113835	0.301412
tR(ACG)D	1.90184	-1.55591	1.41185	-1.10204	0.270444	0.518223
YDR089W	544.745	0.922724	0.294308	3.13523	0.00171718	0.0142544
YDR090C	231.296	-0.0810969	0.168339	-0.481747	0.629985	0.814654
YDR091C	1997.2	-0.125881	0.26507	-0.474897	0.63486	0.817332
YDR092W	886.986	0.265624	0.173762	1.52867	0.126347	0.322179
YDR093W	1437.91	-0.0835408	0.145805	-0.572963	0.56667	0.775483
YDR094W	0.373471	1.03454	3.33872	0.309863	0.756665	NA
YDR095C	1.01519	2.89502	2.17762	1.32944	0.183702	NA
YDR096W	1574.4	0.0159448	0.200245	0.0796267	0.936534	0.97316
YDR097C	503.814	0.355068	0.264494	1.34244	0.179453	0.405716
YDR098C	1187.6	-0.0933722	0.15608	-0.598232	0.549685	0.764091
tQ(UUG)D2	0	NA	NA	NA	NA	NA
YDR098C-B	0	NA	NA	NA	NA	NA
YDR098C-A	0	NA	NA	NA	NA	NA
YDR099W	9779.36	-0.194807	0.140224	-1.38926	0.164755	0.382097
YDR100W	668.059	-0.51942	0.238525	-2.17763	0.0294336	0.117887
YDR101C	1012.59	0.0685058	0.461051	0.148586	0.88188	0.952157
YDR102C	0	NA	NA	NA	NA	NA
YDR103W	59.3724	-0.457195	0.326872	-1.3987	0.161903	0.377543
YDR104C	260.477	0.171323	0.163935	1.04507	0.295992	0.546993
YDR105C	1027.63	-0.0842492	0.135383	-0.622301	0.533744	0.750171
YDR106W	33.152	1.52881	0.440302	3.47219	0.000516224	0.00574451
tI(AAU)D	0	NA	NA	NA	NA	NA
YDR107C	195.527	-0.0153231	0.189599	-0.0808185	0.935586	0.97316
YDR108W	280.369	0.103043	0.161556	0.637812	0.523596	0.744584
YDR109C	260.561	0.283173	0.146763	1.92945	0.0536746	0.181442
YDR110W	200.088	0.855804	0.239504	3.57323	0.000352605	0.0042533
YDR111C	332.242	0.0427066	0.206721	0.206591	0.836329	0.930755
YDR112W	0.218334	1.9963	4.08047	0.489234	0.624676	NA
YDR113C	139.777	0.44132	0.279125	1.58108	0.113859	0.301412
YDR114C	3.57648	0.282091	1.01932	0.276743	0.781977	0.902443
YDR115W	2086.21	0.475569	0.143499	3.3141	0.000919377	0.00898429
YDR116C	2934.14	0.694397	0.146663	4.73463	2.19454e-06	6.54756e-05
YDR117C	672.797	-0.241192	0.146555	-1.64574	0.0998174	0.27671
YDR118W	179.333	0.122616	0.210357	0.582894	0.559964	0.771167
YDR118W-A	1.06545	-1.71092	2.13972	-0.799599	0.423943	NA
YDR119W	1620.29	-0.030268	0.139897	-0.21636	0.828707	0.925894
YDR119W-A	714.157	-1.31288	0.548425	-2.39391	0.01667	0.0779954
YDR120C	720.64	0.87497	0.359419	2.4344	0.0149166	0.071581
YDR121W	279.511	0.0819404	0.236846	0.345965	0.729369	0.877148
YDR122W	1974.75	-0.456189	0.146386	-3.11634	0.0018311	0.0149985
YDR123C	177.905	1.15897	0.216446	5.35455	8.57689e-08	4.23767e-06
YDR124W	20.1584	0.634497	0.437175	1.45136	0.14668	0.355115
YDR125C	215.841	-0.252916	0.196234	-1.28885	0.197451	0.429344
YDR126W	154.46	-0.0988588	0.198323	-0.498474	0.61815	0.807632
YDR127W	3694.81	0.284612	0.114458	2.48661	0.0128968	0.0642342
YDR128W	494.775	0.461354	0.191104	2.41416	0.0157717	0.0746977
YDR129C	14633	-0.493563	0.131034	-3.76668	0.000165433	0.00231298
YDR130C	312.728	0.236083	0.175363	1.34625	0.178221	0.404246
YDR131C	166.186	-0.0151755	0.194684	-0.0779494	0.937868	0.97316
YDR132C	117.721	0.561315	0.197692	2.83934	0.00452072	0.029144
YDR133C	68.2852	-0.366197	0.355078	-1.03131	0.302393	0.551945
YDR134C	1911.26	-0.102666	0.299951	-0.342275	0.732144	0.878683
YDR135C	1737.83	0.260816	0.134938	1.93286	0.0532534	0.180512
YDR136C	2.72429	0.697226	1.04936	0.664429	0.506416	0.732557
YDR137W	859.944	-0.263541	0.122174	-2.15709	0.0309983	0.1228
YDR138W	538.909	0.0280301	0.14616	0.191777	0.847917	0.934936
YDR139C	1044.78	-0.325738	0.182883	-1.78112	0.0748921	0.228751
YDR140W	246.629	-0.348926	0.217654	-1.60312	0.108908	0.293207
YDR141C	1246.93	-0.255542	0.124268	-2.05638	0.039746	0.146901
YDR142C	295.927	0.0828609	0.175204	0.472938	0.636257	0.817771
YDR143C	848.36	0.335884	0.163588	2.05324	0.0400496	0.147669
YDR144C	615.745	0.665408	0.200448	3.3196	0.00090145	0.00883707
YDR145W	1545.56	-0.406898	0.141802	-2.86948	0.00411146	0.0270797
YDR146C	433.088	-0.222237	0.240729	-0.923185	0.355911	0.605039
YDR147W	306.395	-0.269246	0.210032	-1.28193	0.199867	0.432357
YDR148C	4829.28	-0.402823	0.214183	-1.88074	0.0600078	0.196522
YDR149C	0.119051	0.0727515	4.08047	0.0178292	0.985775	NA
YDR150W	1316.63	0.442791	0.213311	2.0758	0.0379123	0.142165
YDR151C	832.999	0.47637	0.26755	1.78049	0.074996	0.228955
YDR152W	1269.07	0.0620888	0.22377	0.277467	0.781422	0.902067
YDR153C	1227.39	-0.244647	0.153322	-1.59564	0.110569	0.296258
YDR154C	8.14036	-1.46942	0.724218	-2.02898	0.0424608	0.153805
YDR155C	14500.1	-0.483773	0.116834	-4.14067	3.46286e-05	0.000632741
YDR156W	307.746	0.054411	0.250393	0.217302	0.827973	0.925699
YDR157W	1.38562	-0.917783	1.8238	-0.503226	0.614805	0.806165
YDR158W	2656.92	0.293828	0.231928	1.26689	0.205193	0.441063
YDR159W	639.354	0.1704	0.135018	1.26206	0.206929	0.442978
YDR160W	597.749	-0.179281	0.133196	-1.34599	0.178305	0.404246
YDR161W	819.1	0.0828335	0.331242	0.250069	0.802534	0.912286
YDR162C	434.825	0.0625517	0.14762	0.423736	0.671758	0.840197
YDR163W	322.199	0.109368	0.170819	0.640255	0.522007	0.742986
YDR164C	692.937	0.193591	0.141406	1.36904	0.170987	0.392134
YDR165W	347.638	-0.226917	0.353295	-0.642287	0.520687	0.742703
YDR166C	627.513	0.0264307	0.144745	0.182602	0.85511	0.939374
YDR167W	1091.5	-0.172926	0.113178	-1.52791	0.126535	0.322393
YDR168W	3065.07	-0.246089	0.131857	-1.86633	0.0619946	0.200565
YDR169C	888.674	0.159977	0.135451	1.18107	0.237573	0.480909
YDR169C-A	15.0226	0.691615	0.487805	1.41781	0.156246	0.369298
YDR170C	2696.6	-0.204666	0.105173	-1.94599	0.0516564	0.177239
tQ(UUG)D3	0	NA	NA	NA	NA	NA
YDR170W-A	15.3991	-0.105302	0.479199	-0.219746	0.826069	0.924957
YDR171W	23557.4	-0.179105	0.350756	-0.510625	0.609613	0.801943
YDR172W	4771.06	-0.0411865	0.158722	-0.259488	0.795259	0.909372
YDR173C	162.383	0.926006	0.194094	4.7709	1.834e-06	5.63522e-05
YDR174W	5145.19	-0.634088	0.222133	-2.85454	0.00430986	0.0280187
YDR175C	2891.41	0.666509	0.114109	5.84099	5.18923e-09	3.86129e-07
YDR176W	825.705	0.475171	0.131308	3.61876	0.000296018	0.00370833
YDR177W	3193.89	-0.257421	0.181001	-1.42221	0.154967	0.367822
YDR178W	2122.26	-0.203125	0.235962	-0.86084	0.389326	0.635968
YDR179C	21.8544	0.777806	0.497034	1.5649	0.117607	0.307382
YDR179W-A	49.8633	-0.0207696	0.368793	-0.0563179	0.955089	0.981305
YDR180W	109.339	-0.324482	0.358292	-0.905636	0.365129	0.613448
YDR181C	456.883	0.155756	0.131259	1.18663	0.235373	0.47889
YDR182W	1108.46	-0.34781	0.16766	-2.07449	0.0380337	0.142448
YDR182W-A	11.8401	-0.381803	0.553804	-0.689418	0.49056	0.721259
YDR183W	247.083	-0.230487	0.165942	-1.38896	0.164844	0.382161
YDR183C-A	0.691082	-0.758674	2.29418	-0.330696	0.740874	NA
YDR184C	135.693	0.7595	0.455682	1.66673	0.0955674	0.269878
YDR185C	368.63	0.943062	0.1501	6.28291	3.32289e-10	3.06301e-08
YDR186C	1033.61	-0.111239	0.119835	-0.928272	0.353267	0.603367
YDR187C	0.380286	-1.51747	3.30206	-0.459552	0.645838	NA
YDR188W	4161.15	-0.274817	0.195672	-1.40448	0.160176	0.374986
YDR189W	1611.89	-0.102009	0.105859	-0.96363	0.335231	0.588346
YDR190C	2260.63	0.20391	0.200008	1.01951	0.30796	0.558414
YDR191W	73.7201	-0.380122	0.282294	-1.34655	0.178127	0.404246
YDR192C	374.019	-0.316064	0.19543	-1.61728	0.105819	0.287521
YDR193W	0.446826	-1.7722	2.47988	-0.71463	0.474838	NA
YDR194C	7855.16	0.176238	0.218148	0.807882	0.419158	0.663945
YDR194W-A	0.360517	1.03454	3.37435	0.30659	0.759155	NA
YDR195W	420.071	0.634567	0.169899	3.73496	0.000187747	0.00252071
YDR196C	1131.82	-0.178452	0.154446	-1.15543	0.247915	0.495348
YDR197W	724.291	0.0445804	0.15541	0.286858	0.774221	0.899607
YDR198C	300.887	0.322088	0.168068	1.91642	0.0553119	0.185354
YDR199W	0.119051	0.0727515	4.08047	0.0178292	0.985775	NA
YDR200C	500.547	0.208748	0.147053	1.41954	0.155741	0.368527
YDR201W	223.384	0.130188	0.169036	0.770179	0.441194	0.679371
YDR202C	1084.66	-0.140228	0.151828	-0.9236	0.355695	0.605039
YDR203W	2.43623	1.80267	1.19592	1.50735	0.131721	0.332587
YDR204W	1419.13	-0.229697	0.17882	-1.28451	0.198962	0.431207
YDR205W	316.153	0.0701374	0.141185	0.496778	0.619346	0.807731
YDR206W	1129.72	-0.114882	0.169848	-0.676379	0.4988	0.726366
YDR207C	1083.3	0.149081	0.171865	0.867431	0.385706	0.632677
YDR208W	1284.35	-0.0399901	0.136748	-0.292437	0.769952	0.897216
YDR209C	2.10008	-0.241199	1.25346	-0.192426	0.847408	0.934936
YDR210W	2236.65	-1.15264	0.158699	-7.26306	3.7844e-13	6.31688e-11
YDR210W-B	11.8702	0.0210092	0.599796	0.0350271	0.972058	0.98887
YDR210W-A	0	NA	NA	NA	NA	NA
YDR210C-D	0	NA	NA	NA	NA	NA
YDR210C-C	0	NA	NA	NA	NA	NA
tI(UAU)D	0.211846	-0.707869	3.92812	-0.180205	0.856991	NA
YDR211W	1873.97	0.14613	0.23015	0.634935	0.525471	0.745363
YDR212W	3489.94	-0.684188	0.235536	-2.90482	0.00367469	0.0250219
YDR213W	392.697	-1.13375	0.233388	-4.85778	1.18708e-06	3.81843e-05
YDR214W	3354.37	0.625618	0.3054	2.04852	0.040509	0.14883
YDR215C	3.69211	-1.08642	0.981904	-1.10644	0.268536	0.516338
YDR216W	1116.93	-0.551198	0.234166	-2.35388	0.0185786	0.0849936
YDR217C	158.086	0.748824	0.224463	3.33607	0.000849709	0.00849159
YDR218C	16.585	0.482927	0.465907	1.03653	0.299954	0.549998
YDR219C	522.638	0.191163	0.18571	1.02936	0.303308	0.552927
YDR220C	9.01071	0.0152492	0.571596	0.0266783	0.978716	0.991951
YDR221W	955.814	-0.162746	0.175605	-0.926776	0.354043	0.604311
YDR222W	134.721	0.414314	0.541345	0.765343	0.444067	0.68172
YDR223W	251.255	0.464653	0.22348	2.07917	0.0376013	0.141515
YDR224C	8100.7	-0.955089	0.291579	-3.27557	0.00105449	0.00993551
YDR225W	6415.65	-0.945815	0.269757	-3.50617	0.000454608	0.00522205
YDR226W	7529.24	0.0589529	0.203577	0.289586	0.772133	0.898523
YDR227W	273.088	0.650049	0.210278	3.09138	0.00199227	0.0157764
YDR228C	645.481	0.625239	0.187999	3.32575	0.000881802	0.00872758
YDR229W	885.701	-0.100387	0.143795	-0.698126	0.485098	0.716224
YDR230W	0.476204	-1.85648	3.97214	-0.467376	0.640231	NA
YDR231C	1128.14	0.154036	0.155619	0.989824	0.32226	0.572994
YDR232W	1953.13	-0.0204106	0.152366	-0.133958	0.893436	0.954972
YDR233C	8768.16	0.106727	0.194629	0.548359	0.583446	0.786416
YDR234W	986.159	-0.122611	0.277616	-0.441657	0.658738	0.832343
YDR235W	339.897	-0.252607	0.177585	-1.42246	0.154893	0.367822
YDR236C	531.884	-0.153628	0.161427	-0.951686	0.341256	0.593707
YDR237W	3594.23	0.513682	0.12908	3.97956	6.90443e-05	0.00110758
YDR238C	4233.45	-0.0237987	0.0985955	-0.241377	0.809263	0.915546
YDR239C	403.228	0.270869	0.169574	1.59735	0.110187	0.295747
YDR240C	231.357	0.165609	0.18694	0.885893	0.375675	0.62253
YDR241W	29.2171	0.284237	0.37041	0.767358	0.442869	0.680896
tY(GUA)D	1.76894	-0.486491	1.43024	-0.340145	0.733747	0.879619
YDR242W	196.676	0.113781	0.266711	0.426609	0.669664	0.839766
YDR243C	267.863	0.37409	0.207923	1.79917	0.071991	0.222531
YDR244W	1234.31	0.279233	0.157616	1.7716	0.0764607	0.231708
YDR245W	1649.18	-0.0725176	0.139897	-0.518365	0.604204	0.798708
YDR246W	754.669	0.0320473	0.13238	0.242085	0.808714	0.915377
YDR246W-A	16.9529	0.378146	0.528066	0.716096	0.473932	0.706738
YDR247W	1415.02	-0.452479	0.379083	-1.19361	0.232629	0.475774
YDR248C	915.231	0.945725	0.249532	3.79	0.00015065	0.00214876
YDR249C	83.2331	-0.160663	0.329755	-0.48722	0.626102	0.812525
YDR250C	2.09105	-1.03095	1.30075	-0.792578	0.428024	0.669404
YDR251W	2322.63	-0.119366	0.125357	-0.952209	0.340991	0.593707
YDR252W	76.3258	0.0733177	0.253304	0.289445	0.772241	0.898523
YDR253C	65.4575	2.14952	0.34053	6.31227	2.74967e-10	2.58643e-08
YDR254W	171.584	0.170696	0.202163	0.844346	0.398476	0.643395
YDR255C	699.702	-0.172324	0.213463	-0.80728	0.419505	0.663986
YDR256C	494.033	-1.89283	0.493001	-3.83941	0.000123331	0.00181356
YDR257C	868.278	-0.507033	0.216204	-2.34516	0.0190187	0.0861771
YDR258C	8621.35	0.333592	0.452024	0.737997	0.460517	0.696413
YDR259C	807.232	0.154424	0.333289	0.463335	0.643124	0.822687
YDR260C	197.561	-0.294605	0.281458	-1.04671	0.295233	0.546416
YDR261C	578.994	1.17065	0.204916	5.71285	1.11101e-08	7.45827e-07
tS(AGA)D2	0	NA	NA	NA	NA	NA
YDR261W-A	0	NA	NA	NA	NA	NA
YDR261W-B	0.142184	0.0727515	4.08047	0.0178292	0.985775	NA
YDR261C-D	0	NA	NA	NA	NA	NA
YDR261C-C	0	NA	NA	NA	NA	NA
tG(GCC)D2	2.07728	-0.297473	1.2615	-0.23581	0.81358	0.917251
YDR262W	328.525	0.347732	0.177039	1.96416	0.0495121	0.172406
YDR263C	37.1184	0.0702612	0.436504	0.160963	0.872122	0.94723
YDR264C	1091.11	-0.215777	0.146048	-1.47744	0.139557	0.344487
YDR265W	531.186	-0.179982	0.129048	-1.39468	0.163112	0.379376
YDR266C	914.984	-0.0432307	0.128645	-0.336047	0.736835	0.881233
YDR267C	687.563	-0.0880256	0.198127	-0.444289	0.656833	0.831271
YDR268W	547.312	0.426404	0.148598	2.86951	0.00411103	0.0270797
YDR269C	1.00221	-0.157	1.85356	-0.084702	0.932498	NA
YDR270W	714.421	0.228023	0.200556	1.13695	0.255558	0.503868
YDR271C	0.803651	0.410657	1.83862	0.223351	0.823263	NA
YDR272W	1427.84	0.224977	0.183248	1.22772	0.219552	0.460584
YDR273W	428.983	0.0652676	0.204147	0.319709	0.749189	0.888309
YDR274C	0.35403	-1.4208	2.68647	-0.528874	0.596893	NA
YDR275W	454.734	-0.287286	0.196619	-1.46113	0.143979	0.351331
YDR276C	7583.74	-0.606175	0.190693	-3.1788	0.00147887	0.01281
YDR277C	1399.02	0.960372	0.349483	2.74798	0.00599641	0.0356781
YDR278C	0	NA	NA	NA	NA	NA
tE(CUC)D	0	NA	NA	NA	NA	NA
YDR279W	303.785	-0.0413238	0.189613	-0.217937	0.827478	0.925575
YDR280W	517.896	0.0782758	0.164421	0.47607	0.634024	0.817304
YDR281C	3.46189	0.295218	0.928524	0.317944	0.750528	0.889344
YDR282C	591.904	0.622949	0.198984	3.13065	0.00174418	0.0144012
YDR283C	502.79	0.45615	0.166846	2.73395	0.00625794	0.0367736
YDR284C	1395.19	-0.626434	0.217248	-2.8835	0.00393278	0.0262866
YDR285W	310.982	0.435204	0.170996	2.54512	0.0109242	0.0563639
YDR286C	376.651	0.299225	0.203451	1.47075	0.141359	0.346717
YDR287W	542.205	-0.142621	0.194753	-0.732317	0.463975	0.698054
YDR288W	415.965	-0.168127	0.143181	-1.17423	0.240305	0.484374
YDR289C	677.914	0.0662644	0.147203	0.450158	0.652597	0.828967
YDR290W	0	NA	NA	NA	NA	NA
YDR291W	566.13	-0.0342061	0.167869	-0.203766	0.838536	0.930755
YDR292C	1521.79	0.271423	0.114411	2.37235	0.0176755	0.0815873
YDR293C	7098.62	-0.120816	0.126505	-0.955026	0.339565	0.592608
YDR294C	2392.34	-0.19362	0.154337	-1.25453	0.209648	0.446918
YDR295C	612.64	0.0792834	0.135562	0.58485	0.558648	0.770309
YDR296W	3889.94	0.383901	0.118709	3.23397	0.00122082	0.0110554
YDR297W	1150.83	-0.631792	0.231751	-2.72616	0.0064075	0.0374742
YDR298C	3426.78	-1.00618	0.253248	-3.97311	7.09392e-05	0.00112918
YDR299W	459.913	0.0466971	0.457397	0.102093	0.918683	0.966682
YDR300C	816.778	0.618765	0.164792	3.75482	0.000173467	0.00239136
YDR301W	487.208	0.0894612	0.162945	0.549028	0.582986	0.786194
YDR302W	312.839	-0.0656146	0.193985	-0.338246	0.735177	0.880787
YDR303C	331.275	0.32141	0.147735	2.17558	0.0295868	0.118194
YDR304C	3049.03	-0.015273	0.150958	-0.101174	0.919412	0.966682
YDR305C	515.875	-0.0149953	0.144048	-0.1041	0.91709	0.966682
YDR306C	836.697	-0.0462725	0.130042	-0.355828	0.72197	0.872068
tV(CAC)D	0.0927953	0.0727515	4.08047	0.0178292	0.985775	NA
YDR307W	385.275	-0.484154	0.190033	-2.54774	0.0108423	0.0561761
YDR308C	380.502	0.00400753	0.165078	0.0242766	0.980632	0.992362
YDR309C	193.088	0.727368	0.314644	2.31171	0.0207935	0.0913606
YDR310C	1053.63	0.667854	0.129999	5.13739	2.78582e-07	1.17042e-05
YDR311W	873.109	0.162604	0.135287	1.20192	0.229396	0.472216
YDR312W	548.434	0.225286	0.381636	0.590317	0.554978	0.767647
YDR313C	349.256	0.389741	0.165702	2.35206	0.0186697	0.0852841
YDR314C	223.194	0.148231	0.178142	0.832093	0.405357	0.651779
YDR315C	97.0413	0.400417	0.227034	1.76369	0.0777844	0.234569
YDR316W	2155.3	0.478017	0.111096	4.30273	1.68708e-05	0.000360534
tF(GAA)D	0.94181	1.70884	1.95241	0.875246	0.38144	NA
YDR316W-A	0	NA	NA	NA	NA	NA
YDR316W-B	0	NA	NA	NA	NA	NA
YDR317W	2.14921	0.228246	1.32667	0.172044	0.863403	0.944118
YDR318W	252.546	-0.25572	0.155539	-1.64409	0.100158	0.277453
YDR319C	294.678	-0.502906	0.175384	-2.86745	0.00413794	0.0271583
YDR320C	777.374	0.0467326	0.141694	0.329813	0.741541	0.8837
YDR320C-A	306.899	-0.27215	0.232134	-1.17238	0.241044	0.485368
YDR320W-B	3.41092	-1.91085	1.14032	-1.67571	0.0937947	0.26719
YDR321W	933.224	-0.00448784	0.279191	-0.0160744	0.987175	0.993816
YDR322W	2777.68	0.678997	0.150378	4.51528	6.32331e-06	0.000156838
YDR322C-A	1738.71	-0.72925	0.238986	-3.05143	0.00227754	0.0174517
YDR323C	192.547	-0.670155	0.177069	-3.78472	0.000153882	0.00218477
YDR324C	886.316	0.251068	0.353957	0.709316	0.478128	0.710178
YDR325W	262.96	-0.0719736	0.232594	-0.309439	0.756988	0.892376
YDR326C	547.625	0.0115371	0.149276	0.0772871	0.938395	0.973221
YDR327W	0.711184	-2.43097	2.2672	-1.07224	0.283614	NA
YDR328C	3663.51	-0.20207	0.110233	-1.83312	0.0667843	0.210869
YDR329C	1179.66	-0.0732024	0.133356	-0.548923	0.583058	0.786194
YDR330W	1589.49	-0.198931	0.185388	-1.07305	0.283247	0.534535
YDR331W	400.731	-0.0673797	0.14287	-0.471616	0.637201	0.817999
YDR332W	314.262	-0.138353	0.151633	-0.912425	0.361545	0.609879
YDR333C	848.477	0.0244241	0.166392	0.146787	0.8833	0.95249
YDR334W	1214.52	-0.427886	0.21514	-1.98887	0.0467155	0.165149
YDR335W	1736.67	-0.0217922	0.112684	-0.193391	0.846652	0.934936
YDR336W	273.525	0.155269	0.17795	0.872547	0.38291	0.62962
YDR337W	2713.55	0.40936	0.10348	3.95591	7.62433e-05	0.00118609
YDR338C	374.663	-0.0316397	0.19206	-0.164739	0.86915	0.94589
YDR339C	568.837	0.167471	0.223091	0.750685	0.452842	0.689025
tX(XXX)D	0	NA	NA	NA	NA	NA
YDR340W	2.63116	0.912577	1.09651	0.832258	0.405263	0.651779
YDR341C	3517.42	0.172968	0.172031	1.00545	0.31468	0.565079
YDR342C	2503.74	0.122768	0.332371	0.369371	0.711851	0.863561
YDR343C	2349.37	0.509932	0.457383	1.11489	0.264897	0.511891
YDR344C	13.6814	0.859396	0.654857	1.31234	0.189405	0.419571
YDR345C	1675.87	1.12264	0.364687	3.07836	0.00208145	0.0163666
YDR346C	1906.92	-0.10075	0.244222	-0.412537	0.679946	0.844968
YDR347W	4168.39	0.966108	0.152007	6.35567	2.07522e-10	2.00258e-08
YDR348C	1091.19	-0.269287	0.111201	-2.42163	0.015451	0.0734041
YDR349C	1291.65	0.387256	0.171422	2.25908	0.0238783	0.101216
tM(CAU)D	0.559061	-0.371144	2.46243	-0.150722	0.880195	NA
YDR350C	487.611	-0.617111	0.181827	-3.39395	0.000688933	0.00723614
YDR351W	515.559	-0.0324061	0.147465	-0.219754	0.826063	0.924957
YDR352W	313.848	-0.227879	0.1979	-1.15149	0.24953	0.497771
YDR353W	6769.82	-0.098568	0.207808	-0.474323	0.63527	0.817361
YDR354W	391.458	0.0310583	0.180098	0.172452	0.863082	0.943934
YDR354C-A	0.829574	0.531355	1.99477	0.266374	0.789951	NA
YDR355C	0	NA	NA	NA	NA	NA
YDR356W	321.645	0.497053	0.206963	2.40165	0.0163215	0.0768044
YDR357C	230.613	0.204142	0.16896	1.20823	0.226958	0.468794
YDR358W	2135.96	-0.226719	0.186127	-1.21809	0.22319	0.464856
YDR359C	712.874	0.290569	0.135104	2.15071	0.031499	0.124217
YDR360W	0.311129	1.03454	3.52665	0.293349	0.769255	NA
YDR361C	484.782	-0.231226	0.416451	-0.555231	0.578737	0.782803
YDR362C	497.348	0.0262853	0.21186	0.124069	0.901261	0.960184
YDR363W	408.51	-0.0728133	0.163506	-0.445326	0.656084	0.830834
tK(CUU)D1	0.0927953	0.0727515	4.08047	0.0178292	0.985775	NA
YDR363W-A	1485.63	-0.656277	0.19693	-3.33254	0.000860571	0.0085586
YDR364C	296.272	-0.0979671	0.201413	-0.4864	0.626684	0.812938
YDR365C	1205.42	-0.0847132	0.380524	-0.222622	0.823829	0.924245
YDR365W-B	0	NA	NA	NA	NA	NA
YDR365W-A	0	NA	NA	NA	NA	NA
YDR366C	0.751467	-2.53298	2.12323	-1.19298	0.232875	NA
YDR367W	474.739	0.00872464	0.171894	0.0507559	0.95952	0.982915
YDR368W	2105.39	-0.108611	0.185671	-0.584962	0.558573	0.770309
YDR369C	296.76	0.0678666	0.148868	0.455885	0.648472	0.82696
YDR370C	245.788	0.303474	0.215497	1.40825	0.159057	0.373512
YDR371W	327.579	0.178491	0.220845	0.808219	0.418965	0.663945
YDR371C-A	0.60845	-0.523059	2.45042	-0.213457	0.830971	NA
YDR372C	2471.23	-0.268024	0.149025	-1.79852	0.0720947	0.222675
YDR373W	676.933	-0.169231	0.146744	-1.15324	0.248812	0.496819
YDR374C	5.11728	-1.07517	0.836776	-1.2849	0.198828	0.431167
YDR374W-A	99.2667	-0.00994584	0.230888	-0.0430765	0.965641	0.985617
YDR375C	2460.95	0.987704	0.169277	5.83484	5.38416e-09	3.95864e-07
YDR376W	990.772	0.539771	0.115304	4.68128	2.85094e-06	8.14371e-05
YDR377W	1790.39	-0.768454	0.259837	-2.95744	0.00310204	0.0221482
YDR378C	736.88	0.128403	0.216557	0.59293	0.553228	0.766256
YDR379W	786.864	0.135561	0.14499	0.934965	0.349806	0.59964
YDR379C-A	574.774	0.0469053	0.271291	0.172896	0.862733	0.943934
YDR380W	1177.56	-0.94731	0.370241	-2.55863	0.0105086	0.0550477
YDR381W	4154.99	-0.405618	0.191892	-2.11378	0.0345343	0.133099
YDR381C-A	453.792	0.114195	0.22826	0.500284	0.616875	0.806824
YDR382W	10409.6	-0.0765327	0.26508	-0.288715	0.7728	0.898834
YDR383C	323.655	-0.0826995	0.222246	-0.372108	0.709813	0.862274
YDR384C	376.256	1.2696	0.511591	2.48167	0.0130769	0.0648698
YDR385W	11455.5	-0.0601457	0.171145	-0.35143	0.725265	0.874339
YDR386W	267.572	0.0104641	0.170069	0.0615286	0.950938	0.979219
YDR387C	1180.12	-0.413584	0.176162	-2.34775	0.0188872	0.0858829
YDR388W	5300.04	-0.0820558	0.181046	-0.453232	0.650382	0.828368
YDR389W	557.221	-0.108158	0.159731	-0.677127	0.498325	0.726034
YDR390C	1013.21	-0.0554929	0.180129	-0.308073	0.758027	0.892408
tG(CCC)D	0.0927953	0.0727515	4.08047	0.0178292	0.985775	NA
YDR391C	3065.33	-0.614454	0.131011	-4.6901	2.73076e-06	7.91791e-05
YDR392W	869.924	-0.072228	0.109724	-0.658271	0.510364	0.735812
YDR393W	464.418	0.0995576	0.132559	0.751042	0.452627	0.68902
YDR394W	4523.93	-0.661019	0.237468	-2.78361	0.00537574	0.0329371
YDR395W	1525.91	-0.0720195	0.189824	-0.379402	0.704389	0.858557
YDR396W	2.14586	-0.343254	1.31298	-0.261431	0.79376	0.908726
YDR397C	1041.55	0.182792	0.154117	1.18606	0.235599	0.479005
YDR398W	1173.84	0.185298	0.361771	0.512198	0.608513	0.800975
YDR399W	3107.83	0.849731	0.238503	3.56278	0.000366951	0.00438354
YDR400W	581.574	-0.168386	0.232263	-0.724982	0.468463	0.702236
YDR401W	6.72311	-0.26465	0.860114	-0.307692	0.758317	0.892409
YDR402C	15.6998	1.08831	0.549996	1.97876	0.0478434	0.168174
YDR403W	24.2935	1.01064	0.431972	2.3396	0.0193043	0.0869251
YDR404C	909.991	-0.297025	0.133671	-2.22206	0.0262792	0.10878
YDR405W	4332.69	0.82944	0.151455	5.47647	4.33899e-08	2.39264e-06
YDR406W	2794.55	0.00456806	0.256802	0.0177882	0.985808	0.993761
YDR406W-A	0	NA	NA	NA	NA	NA
YDR407C	613.705	0.037132	0.134215	0.27666	0.782041	0.902443
YDR408C	1881.55	0.185818	0.321862	0.577322	0.563722	0.773849
YDR409W	415.018	0.367056	0.18072	2.03107	0.0422474	0.153401
YDR410C	85.535	-0.373212	0.224807	-1.66014	0.0968859	0.272351
YDR411C	1537.31	-0.306661	0.172544	-1.77729	0.0755205	0.229945
YDR412W	672.365	-0.0698751	0.287888	-0.242716	0.808225	0.915377
YDR413C	2.89858	0.256165	1.20825	0.212013	0.832097	0.927958
YDR414C	141.184	0.0450453	0.188464	0.239013	0.811096	0.916117
YDR415C	692.09	-0.123873	0.146092	-0.847908	0.396489	0.641361
YDR416W	608.772	-0.0263802	0.125243	-0.210632	0.833174	0.928656
YDR417C	3.00266	0.304143	1.04732	0.290403	0.771508	0.898348
YDR418W	19794.6	0.0446169	0.283022	0.157645	0.874737	0.948284
YDR419W	429.191	0.00565624	0.156929	0.0360433	0.971248	0.98849
tS(AGA)D3	0	NA	NA	NA	NA	NA
YDR420W	355.318	0.137337	0.139802	0.982367	0.325919	0.577914
YDR421W	611.651	0.0710992	0.132213	0.537761	0.590742	0.789932
YDR422C	570.735	-0.221441	0.149417	-1.48203	0.138331	0.342831
YDR423C	188.72	0.198301	0.191463	1.03571	0.300335	0.550244
YDR424C	804.461	-0.189528	0.166951	-1.13523	0.256277	0.504066
YDR425W	375.346	-0.050571	0.146816	-0.34445	0.730508	0.877917
YDR426C	0.972418	-2.87669	2.07612	-1.38561	0.165867	NA
YDR427W	2002.4	-0.651973	0.181373	-3.59465	0.000324823	0.00401222
YDR428C	375.815	0.66176	0.187042	3.53803	0.000403122	0.00472588
YDR429C	5560.45	-0.223739	0.157445	-1.42106	0.155298	0.367973
YDR430C	3958.9	0.208532	0.159883	1.30428	0.192138	0.424105
YDR431W	0.380286	-1.51747	3.30206	-0.459552	0.645838	NA
YDR432W	8240.47	-0.61591	0.164873	-3.73566	0.000187226	0.00251919
YDR433W	27.3878	-0.875651	0.402245	-2.17691	0.0294874	0.118026
YDR434W	684.122	-0.190461	0.172282	-1.10552	0.268934	0.516943
YDR435C	1351.69	0.232731	0.166628	1.3967	0.162502	0.378722
YDR436W	992.727	-0.0727048	0.158483	-0.458754	0.646411	0.825353
YDR437W	56.7583	-0.0086462	0.269367	-0.0320983	0.974394	0.989942
YDR438W	120.429	-0.464855	0.219931	-2.11364	0.0345463	0.133099
YDR439W	204.083	-0.05711	0.16404	-0.348147	0.72773	0.875942
YDR440W	171.221	0.168884	0.179724	0.93969	0.347377	0.599045
YDR441C	171.17	0.87322	0.211953	4.11988	3.79063e-05	0.000686537
YDR442W	0.757622	-0.987519	2.30934	-0.42762	0.668928	NA
YDR443C	488.16	-0.113109	0.138475	-0.816818	0.414032	0.658838
YDR444W	633.153	0.365425	0.142145	2.57079	0.0101468	0.0538296
YDR445C	0.211846	-0.707869	3.92812	-0.180205	0.856991	NA
tK(CUU)D2	0	NA	NA	NA	NA	NA
YDR446W	2.19599	-0.368406	1.22484	-0.30078	0.763582	0.895025
YDR447C	13399.9	-0.0329362	0.271848	-0.121157	0.903567	0.961149
YDR448W	201.366	-0.0512947	0.202737	-0.253011	0.800259	0.911042
YDR449C	223.75	0.104377	0.371553	0.28092	0.778772	0.900718
YDR450W	21723.5	-0.0668149	0.276358	-0.241769	0.808959	0.915377
YDR451C	24.9586	0.63472	0.458115	1.3855	0.165898	0.383741
YDR452W	5115.36	0.138428	0.214526	0.645271	0.518752	0.741744
YDR453C	534.188	0.263551	0.319584	0.824671	0.409559	0.654328
YDR454C	2000.26	0.058849	0.1541	0.381889	0.702544	0.858001
YDR455C	1.20109	-0.721697	1.60846	-0.448688	0.653657	0.829801
YDR456W	979.299	-0.0528479	0.114889	-0.459989	0.645524	0.82471
YDR457W	2131.99	0.127749	0.148614	0.859603	0.390008	0.636694
YDR458C	1072.91	-0.225012	0.120148	-1.87279	0.0610975	0.198907
YDR459C	200.611	-0.304303	0.165941	-1.83381	0.0666827	0.210764
YDR460W	602.623	0.125873	0.150609	0.835762	0.403289	0.649525
YDR461W	13.1228	1.97777	0.590335	3.35024	0.000807412	0.00822868
YDR461C-A	120.41	0.384628	0.231306	1.66285	0.0963419	0.271198
YDR462W	1348.71	0.928988	0.136429	6.80929	9.80813e-12	1.29746e-09
YDR463W	1182.72	-0.0877711	0.152541	-0.575391	0.565027	0.774607
YDR464W	651.484	0.632233	0.21267	2.97283	0.00295067	0.0212146
YDR464C-A	0	NA	NA	NA	NA	NA
YDR465C	820.001	-0.0339026	0.396229	-0.085563	0.931814	0.971944
YDR466W	655.685	0.130284	0.133878	0.973153	0.330477	0.582984
YDR467C	9.36406	-0.0654583	0.615796	-0.106299	0.915345	0.966682
YDR468C	693.198	-0.0716745	0.161869	-0.442794	0.657915	0.831957
YDR469W	319.556	-0.380281	0.193558	-1.96468	0.0494508	0.172406
YDR470C	1203.08	0.343094	0.131894	2.60129	0.00928745	0.0505814
YDR471W	10560.4	-0.0393771	0.233918	-0.168337	0.866318	0.944296
snR13	39.3484	-0.782375	0.415071	-1.88492	0.0594408	0.195373
YDR472W	408.843	-0.226314	0.182504	-1.24005	0.214957	0.453407
YDR473C	771.681	-0.141213	0.161343	-0.875237	0.381445	0.628369
YDR475C	1910.73	-0.266024	0.222311	-1.19663	0.23145	0.47458
YDR476C	924.89	-0.513627	0.182871	-2.80869	0.00497438	0.0312939
YDR477W	2120.84	0.0400244	0.128308	0.31194	0.755086	0.89129
YDR478W	188.357	-0.0632151	0.198221	-0.318912	0.749793	0.888644
YDR479C	1177.99	-0.210223	0.18039	-1.16538	0.243866	0.489158
YDR480W	197.92	-0.190973	0.217493	-0.878065	0.379908	0.627062
YDR481C	1061.75	-0.106933	0.163408	-0.654397	0.512856	0.737805
YDR482C	373.445	-0.387229	0.247135	-1.56687	0.117145	0.306562
YDR483W	5366.12	-0.200088	0.167272	-1.19618	0.231626	0.474783
YDR484W	351.144	0.136117	0.17275	0.787943	0.43073	0.671044
YDR485C	804.752	0.190844	0.123129	1.54996	0.121152	0.313989
YDR486C	890.57	-0.1908	0.151865	-1.25638	0.20898	0.445712
YDR487C	2372.84	0.273001	0.144533	1.88885	0.058912	0.193996
YDR488C	332.001	0.154965	0.18774	0.825421	0.409133	0.654104
YDR489W	231.916	-0.162654	0.190563	-0.853547	0.393356	0.638635
YDR490C	1166.38	0.279427	0.161322	1.73211	0.0832547	0.245082
YDR491C	2.32085	0.182655	1.27808	0.142914	0.886358	0.95278
YDR492W	77.9466	0.63713	0.278535	2.28743	0.0221706	0.0959536
YDR493W	1188.49	1.08238	0.189974	5.69753	1.21557e-08	7.98654e-07
YDR494W	4550.98	0.441359	0.103283	4.27329	1.92608e-05	0.000404609
YDR495C	333.164	0.220375	0.205996	1.0698	0.284709	0.53625
YDR496C	1121.05	0.364301	0.446085	0.816664	0.414121	0.658838
YDR497C	3384.44	0.357275	0.210564	1.69675	0.0897431	0.25904
YDR498C	643.33	0.0125576	0.140805	0.0891844	0.928935	0.97091
YDR499W	261.78	-0.104009	0.166724	-0.623837	0.532735	0.749304
YDR500C	13280.9	-0.106554	0.285193	-0.373622	0.708685	0.861752
YDR501W	53.4884	0.774182	0.354923	2.18127	0.0291635	0.117109
YDR502C	1977.12	1.22667	0.277038	4.42779	9.5203e-06	0.000222717
YDR503C	201.874	-0.35865	0.251672	-1.42507	0.154137	0.366557
YDR504C	35.3728	0.0408118	0.391916	0.104134	0.917063	0.966682
YDR505C	969.725	-0.484884	0.159457	-3.04085	0.00235911	0.0177898
YDR506C	111.635	0.395774	0.285119	1.3881	0.165106	0.382543
tL(CAA)D	0.231287	1.9963	4.08047	0.489234	0.624676	NA
YDR507C	274.53	0.641695	0.187522	3.42197	0.000621686	0.00664279
YDR508C	1947.76	0.841504	0.314983	2.67158	0.00754943	0.0428541
YDR509W	0.142184	0.0727515	4.08047	0.0178292	0.985775	NA
YDR510W	2122.54	-0.103032	0.151297	-0.68099	0.495878	0.724005
YDR510C-A	1.08089	1.1429	1.84367	0.619902	0.535322	NA
YDR511W	1477.01	0.684958	0.170539	4.01643	5.90864e-05	0.000994124
YDR512C	830.326	-0.0524151	0.198001	-0.264721	0.791224	0.907953
YDR513W	5263.56	-0.317033	0.236895	-1.33828	0.180804	0.407683
YDR514C	199.931	-0.0445904	0.328615	-0.135692	0.892065	0.954972
YDR515W	390.536	-0.0297919	0.340735	-0.0874341	0.930326	0.971687
YDR516C	16422.9	0.597391	0.234931	2.54284	0.0109955	0.0566846
YDR517W	2052.77	0.427108	0.171196	2.49485	0.0126012	0.0631182
YDR518W	517.093	-0.138203	0.175643	-0.786841	0.431375	0.671216
YDR519W	825.592	-0.0736467	0.189556	-0.388522	0.69763	0.855186
YDR520C	319.085	0.0350681	0.167962	0.208785	0.834616	0.929927
YDR521W	0.218334	1.9963	4.08047	0.489234	0.624676	NA
YDR522C	3.06823	-1.03872	1.35557	-0.76626	0.443522	0.681435
YDR523C	33.4523	0.758778	0.525595	1.44366	0.148836	0.358266
YDR524C	284.12	0.926277	0.183315	5.05294	4.35067e-07	1.67936e-05
YDR524W-C	0.892754	1.65064	1.95957	0.842348	0.399593	NA
YDR524C-B	12610.9	0.0998207	0.174183	0.573081	0.56659	0.775483
YDR524C-A	1.32296	4.38417	2.36159	1.85645	0.0633894	0.203373
YDR525W	0	NA	NA	NA	NA	NA
YDR525W-A	231.373	-0.100762	0.237914	-0.423524	0.671913	0.840197
YDR526C	1.28405	-0.922842	1.9904	-0.463645	0.642902	0.822687
YDR527W	569.615	0.541344	0.260019	2.08194	0.0373481	0.140824
snR84	44.8035	0.0696806	0.342651	0.203357	0.838856	0.930755
YDR528W	17.4705	0.0346713	0.539859	0.0642229	0.948793	0.978254
YDR529C	5177.7	-0.801093	0.213722	-3.7483	0.000178035	0.00243801
YDR530C	967.073	-0.48262	0.179255	-2.69237	0.00709457	0.0409879
YDR531W	591.714	-0.368821	0.167979	-2.19564	0.028118	0.113799
YDR532C	189.029	-0.290291	0.250083	-1.16078	0.245731	0.49178
YDR533C	2772.05	-1.00841	0.345595	-2.9179	0.00352398	0.0242632
YDR534C	65.3383	0.192065	0.351936	0.545738	0.585246	0.78764
YDR535C	18.039	0.0194845	0.449726	0.0433252	0.965442	0.985617
YDR536W	17.1411	0.826721	0.905965	0.912532	0.361489	0.609879
YDR537C	0.958472	0.23675	2.15261	0.109982	0.912423	NA
YDR538W	277.449	0.0406092	0.16355	0.248299	0.803903	0.913091
YDR539W	629.479	1.00853	0.19243	5.24105	1.59666e-07	7.22449e-06
YDR540C	77.2992	-1.01352	0.289428	-3.5018	0.000462123	0.00527191
YDR541C	157.941	-0.0812824	0.182143	-0.446257	0.655412	0.830577
YDR542W	11.8773	0.462503	0.583265	0.792955	0.427804	0.669404
YDR543C	0.0927953	0.0727515	4.08047	0.0178292	0.985775	NA
YDR544C	0.324082	1.03454	3.4828	0.297043	0.766434	NA
YDR545W	0.142184	0.0727515	4.08047	0.0178292	0.985775	NA
YDR545C-A	0.0927953	0.0727515	4.08047	0.0178292	0.985775	NA
YOL166W-A	0	NA	NA	NA	NA	NA
YOL166C	1.21684	1.5251	1.77563	0.858906	0.390392	0.636836
YOL165C	15.1692	0.578572	0.518471	1.11592	0.264457	0.511768
YOL164W-A	0.360517	1.03454	3.37435	0.30659	0.759155	NA
YOL164W	284.01	-0.630842	0.198936	-3.17108	0.00151873	0.0130637
YOL163W	63.2335	0.711943	0.384702	1.85063	0.0642225	0.205328
YOL162W	32.5633	0.914895	0.414875	2.20523	0.0274377	0.112297
YOL161C	1.0589	-0.447462	1.835	-0.243849	0.807348	NA
YOL160W	1.52714	0.797121	1.46688	0.543413	0.586846	0.788247
YOL159C-A	47.4591	-0.363041	0.307014	-1.18249	0.237011	0.480348
YOL159C	56.5213	-0.161981	0.3077	-0.526426	0.598592	0.794832
YOL158C	5255.94	-0.305116	0.166198	-1.83586	0.0663781	0.210157
YOL157C	137.558	0.471855	0.240188	1.96452	0.0494694	0.172406
YOL156W	11.5052	-1.74503	0.724774	-2.40769	0.0160539	0.0757441
YOL155W-A	0	NA	NA	NA	NA	NA
YOL155C	32692	0.565503	0.226514	2.49655	0.0125408	0.0629691
YOL154W	414.131	-0.508624	0.924876	-0.549937	0.582362	0.785814
YOL153C	5837.54	0.412979	0.224983	1.8356	0.0664166	0.210157
YOL152W	147.502	1.38879	0.434903	3.19333	0.00140642	0.0123395
YOL151W	1832.14	1.82134	0.20906	8.71205	2.98438e-18	1.6756e-15
YOL150C	1.41579	-1.02694	1.58615	-0.647439	0.517348	0.74116
YOL149W	377.924	0.188737	0.176659	1.06837	0.285356	0.536813
YOL148C	513.174	-0.0770246	0.126618	-0.608321	0.542975	0.757662
YOL147C	857.931	-0.24808	0.15064	-1.64685	0.0995893	0.276632
YOL146W	210.272	0.364846	0.211653	1.72379	0.0847457	0.248169
YOL145C	1789.12	0.00326126	0.123783	0.0263466	0.978981	0.991951
YOL144W	431.171	-0.0923805	0.373244	-0.247507	0.804516	0.913097
YOL143C	1882.46	-0.231603	0.169221	-1.36864	0.171112	0.392274
YOL142W	451.343	0.0671231	0.304264	0.220608	0.825398	0.924957
YOL141W	63.0986	0.208151	0.446799	0.465871	0.641308	0.821352
YOL140W	243.45	-0.355366	0.169998	-2.09041	0.0365809	0.138264
YOL139C	7313.32	-0.0536274	0.154972	-0.346046	0.729308	0.877148
YOL138C	505.113	0.32255	0.160639	2.00791	0.0446529	0.159778
YOL137W	287.442	0.143675	0.157034	0.914934	0.360226	0.608855
YOL136C	536.203	1.33402	0.361385	3.69142	0.000223003	0.00290563
YOL135C	231.206	0.173412	0.181147	0.957297	0.338417	0.591584
YOL134C	0.723809	0.899878	2.39829	0.375216	0.7075	NA
YOL133W	923.391	-0.705443	0.147933	-4.76866	1.85456e-06	5.66039e-05
YOL132W	13.3072	0.631871	0.509347	1.24055	0.214772	0.45317
YOL131W	7.38752	-1.57091	0.820128	-1.91545	0.0554352	0.185465
YOL130W	1879.45	-0.199473	0.198062	-1.00712	0.313877	0.564503
YOL129W	3170.45	-0.448678	0.162242	-2.76549	0.0056837	0.0342931
YOL128C	200.956	-0.774009	0.289808	-2.67077	0.00756784	0.0428798
YOL127W	29033.1	0.0950126	0.308046	0.308436	0.757751	0.892408
YOL126C	1093.96	-0.721758	0.220654	-3.271	0.0010717	0.0100285
YOL125W	442.394	0.132812	0.210866	0.629844	0.528796	0.746774
YOL124C	234.246	0.10607	0.523369	0.202668	0.839395	0.930908
YOL123W	6300.87	0.850108	0.194798	4.36405	1.27674e-05	0.000286733
YOL122C	1575.67	-0.118727	0.164485	-0.721812	0.47041	0.704304
YOL121C	12384.4	-0.245348	0.2384	-1.02914	0.303412	0.552927
YOL120C	31371.5	0.133248	0.330339	0.403366	0.686679	0.848737
YOL119C	283.554	-0.104623	0.186998	-0.559489	0.575828	0.780604
YOL118C	5.23217	0.404841	0.969724	0.417481	0.676327	0.843326
YOL117W	321.462	-0.154741	0.205112	-0.754423	0.450595	0.686621
YOL116W	419.115	-0.0203575	0.18977	-0.107275	0.914571	0.966682
YOL115W	718.963	0.392704	0.134039	2.92978	0.003392	0.0236712
YOL114C	78.45	0.806391	0.23281	3.46372	0.000532752	0.005886
YOL113W	646.544	-0.514643	0.167504	-3.07242	0.00212332	0.0165995
YOL112W	675.967	-0.259817	0.143182	-1.8146	0.0695859	0.217491
YOL111C	935.728	0.0993463	0.173329	0.573165	0.566533	0.775483
YOL110W	353.83	0.262545	0.160998	1.63074	0.102946	0.282827
YOL109W	12178.4	0.0403277	0.219048	0.184104	0.853932	0.938782
tG(UCC)O	0	NA	NA	NA	NA	NA
YOL108C	531.944	-0.11397	0.127168	-0.896212	0.37014	0.617411
YOL107W	113.613	-0.324151	0.246838	-1.31321	0.189111	0.419367
YOL106W	4.55303	0.128372	0.803485	0.159769	0.873063	0.947457
tT(AGU)O1	0	NA	NA	NA	NA	NA
YOL105C	230.351	-0.375777	0.183545	-2.04733	0.0406261	0.149083
YOL104C	2.08999	-0.94816	1.35125	-0.70169	0.482872	0.713791
YOL103W-B	0	NA	NA	NA	NA	NA
YOL103W-A	0	NA	NA	NA	NA	NA
YOL103W	1048.77	-0.183341	0.187649	-0.977039	0.32855	0.5812
YOL102C	263.537	-0.284273	0.191182	-1.48692	0.137035	0.34085
YOL101C	17.0622	1.1681	0.449458	2.59891	0.00935198	0.0506648
YOL100W	949.812	0.174304	0.157925	1.10371	0.269718	0.517805
YOL099C	4.90363	-1.02819	0.919799	-1.11784	0.263634	0.51134
YOL098C	2245.88	-0.67221	0.212457	-3.16398	0.00155628	0.0133261
snR58	3.28171	-0.854119	0.996754	-0.8569	0.3915	0.637633
YOL097W-A	29.5021	-0.503273	0.365674	-1.37629	0.168732	0.38855
YOL097C	3237.32	-0.115589	0.131305	-0.880308	0.378693	0.626186
YOL096C	1549.01	0.180412	0.152158	1.18569	0.235745	0.479093
YOL095C	166.098	0.213429	0.186106	1.14682	0.251458	0.499703
YOL094C	390.569	-0.283058	0.187879	-1.5066	0.131913	0.332937
YOL093W	601.417	-0.0240117	0.206502	-0.116279	0.907432	0.963269
YOL092W	1019.91	-0.123686	0.183629	-0.673565	0.500588	0.727443
YOL091W	19.6481	0.5419	0.510136	1.06227	0.288115	0.539866
YOL090W	509.893	-0.0281756	0.264283	-0.106612	0.915097	0.966682
YOL089C	168.097	0.13643	0.181348	0.75231	0.451865	0.688183
YOL088C	773.756	0.144355	0.169018	0.85408	0.39306	0.638635
YOL087C	2023.64	-0.139937	0.132713	-1.05443	0.291686	0.54326
YOL086W-A	558.336	-0.378751	0.224602	-1.68632	0.091734	0.263144
YOL086C	110653	0.460484	0.166965	2.75797	0.00581613	0.0349761
YOL085W-A	40.4316	1.14405	0.453439	2.52305	0.0116341	0.0592349
YOL085C	19.6988	-2.72019	0.668076	-4.07167	4.66771e-05	0.000821304
YOL084W	3789.01	-3.71613	0.464962	-7.99233	1.32408e-15	3.4073e-13
YOL083W	283.855	0.072537	0.226479	0.320281	0.748755	0.888266
YOL083C-A	1.19427	0.390051	1.79085	0.217803	0.827583	0.925575
YOL082W	3006.17	-0.163274	0.156715	-1.04185	0.297482	0.547789
YOL081W	2318.81	0.52351	0.243299	2.15171	0.0314198	0.12411
YOL080C	258.876	-0.132119	0.46336	-0.285132	0.775543	0.899653
YOL079W	0.473081	-1.84066	2.46375	-0.747095	0.455006	NA
YOL078W	281.334	0.271549	0.177444	1.53033	0.125934	0.32176
YOL077W-A	884.95	-0.763251	0.22953	-3.32527	0.000883319	0.00872861
YOL077C	1155.47	-0.278433	0.395625	-0.70378	0.48157	0.713151
YOL076W	594.377	0.00415617	0.281807	0.0147483	0.988233	0.994027
YOL075C	498.984	0.0814106	0.135558	0.600557	0.548135	0.762623
YOL073C	664.912	-0.392274	0.203019	-1.9322	0.0533345	0.180688
YOL072W	528.156	0.0376078	0.16408	0.229204	0.81871	0.921011
YOL071W	1194.42	0.268621	0.158322	1.69668	0.0897581	0.25904
YOL070C	707.525	0.438293	0.151362	2.89566	0.00378365	0.0255946
YOL069W	152.791	-0.162697	0.232095	-0.700994	0.483307	0.714262
YOL068C	1007.65	-0.104588	0.114608	-0.912575	0.361466	0.609879
YOL067C	279.559	-0.251802	0.212759	-1.18351	0.236607	0.480106
YOL066C	808.822	-0.0823753	0.15721	-0.523981	0.600292	0.79575
YOL065C	556.865	-0.181461	0.161485	-1.1237	0.26114	0.508289
YOL064C	1155.69	0.00807906	0.150211	0.0537847	0.957107	0.982298
YOL063C	793.707	-0.185617	0.13415	-1.38364	0.166467	0.384625
YOL062C	2057.5	-0.0173337	0.144902	-0.119624	0.904781	0.961943
YOL061W	2085.93	0.18249	0.200155	0.911741	0.361905	0.610024
YOL060C	2100.22	0.296964	0.193913	1.53143	0.125662	0.32149
YOL059W	2162.51	1.22517	0.233429	5.24859	1.53264e-07	7.06386e-06
YOL058W	247.282	0.448842	0.405645	1.10649	0.268514	0.516338
YOL057W	1834.89	-0.1126	0.102566	-1.09783	0.272279	0.520941
YOL056W	292.228	-0.183735	0.194542	-0.944449	0.34494	0.597239
YOL055C	2871.14	-3.55799	0.282916	-12.5761	2.85729e-36	5.88222e-33
tG(GCC)O1	0.0927953	0.0727515	4.08047	0.0178292	0.985775	NA
tN(GUU)O1	0	NA	NA	NA	NA	NA
YOL054W	260.705	0.313694	0.278103	1.12798	0.25933	0.506794
YOL053W	780.096	0.176774	0.156633	1.12858	0.259074	0.50666
YOL052C-A	337.684	0.526055	0.398061	1.32155	0.18632	0.415269
YOL052C	714.712	0.576141	0.188197	3.06136	0.00220331	0.01704
snR81	31.2974	0.335525	0.389029	0.862466	0.388431	0.635024
YOL051W	1576.96	0.170331	0.15095	1.12839	0.259155	0.50666
YOL050C	0.119051	0.0727515	4.08047	0.0178292	0.985775	NA
YOL049W	2157.73	-0.066128	0.139882	-0.472741	0.636398	0.817771
YOL048C	795.782	0.346414	0.233199	1.48549	0.137415	0.341382
YOL047C	1.6206	0.350013	1.45116	0.241195	0.809404	0.915546
YOL046C	0	NA	NA	NA	NA	NA
YOL045W	423.168	0.738116	0.243995	3.02512	0.00248532	0.0185567
YOL044W	263.821	0.282121	0.165198	1.70778	0.0876776	0.254774
YOL043C	446.126	-0.265516	0.161679	-1.64224	0.10054	0.277824
YOL042W	447.425	-0.200473	0.189123	-1.06002	0.289138	0.540192
YOL041C	1042.35	-0.0520228	0.309597	-0.168034	0.866557	0.944389
YOL040C	24457.7	0.0918185	0.313208	0.293155	0.769404	0.897216
YOL039W	12416.5	-0.0431293	0.281281	-0.153331	0.878137	0.950469
YOL038C-A	37.9707	-0.894564	0.379019	-2.36021	0.0182646	0.0839927
YOL038W	4478.86	-0.64005	0.18684	-3.42565	0.000613333	0.00658451
YOL037C	2.04189	-1.70953	1.50404	-1.13662	0.255696	0.503885
YOL036W	909.913	0.211327	0.143243	1.4753	0.140131	0.345437
YOL035C	0	NA	NA	NA	NA	NA
snR50	37.36	-0.0467284	0.474075	-0.0985675	0.921482	0.967244
YOL034W	264.36	0.198411	0.19866	0.998748	0.317917	0.569117
YOL033W	922.458	0.413303	0.15648	2.64125	0.00826011	0.0461252
YOL032W	1927.34	0.500175	0.406909	1.22921	0.218994	0.459987
YOL031C	528.907	-0.380308	0.178745	-2.12766	0.0333653	0.129682
YOL030W	2434.89	-0.19979	0.167422	-1.19333	0.232738	0.475789
YOL029C	270.834	0.765528	0.193112	3.96417	7.36509e-05	0.00116334
YOL028C	305.294	0.821342	0.171181	4.7981	1.60175e-06	4.99616e-05
YOL027C	3345.63	0.469636	0.179308	2.61916	0.00881474	0.0486765
YOL026C	532.238	-0.180824	0.170774	-1.05885	0.289669	0.540687
tS(GCU)O	0.0927953	0.0727515	4.08047	0.0178292	0.985775	NA
YOL025W	277.147	0.17272	0.177283	0.974261	0.329927	0.582672
YOL024W	9.81607	-0.519557	0.568243	-0.914322	0.360548	0.609066
YOL023W	974.104	0.186539	0.128403	1.45277	0.146288	0.354518
YOL022C	906.235	-0.191754	0.279423	-0.686248	0.492557	0.722058
tG(GCC)O2	0.43018	0.232079	2.64674	0.0876848	0.930127	NA
YOL021C	1231.44	0.28794	0.256465	1.12273	0.261554	0.508614
YOL020W	933.012	0.304091	0.184491	1.64827	0.0992969	0.276242
tY(GUA)O	0.35403	-1.4208	2.68647	-0.528874	0.596893	NA
YOL019W-A	0.119051	0.0727515	4.08047	0.0178292	0.985775	NA
YOL019W	300.714	0.573651	0.20946	2.73872	0.00616796	0.0364181
YOL018C	635.186	0.0373608	0.129687	0.288084	0.773283	0.899227
YOL017W	84.9125	0.495101	0.303505	1.63128	0.102832	0.282639
YOL016C	36309.8	-0.556361	0.177916	-3.1271	0.00176538	0.0145373
YOL015W	429.669	-0.801595	0.232558	-3.44686	0.00056715	0.00615339
YOL014W	9330.42	-0.804066	0.217854	-3.69085	0.000223506	0.00290604
YOL013W-B	3.76331	1.4868	1.37771	1.07918	0.280506	0.530761
YOL013W-A	0.142184	0.0727515	4.08047	0.0178292	0.985775	NA
tP(UGG)O1	0	NA	NA	NA	NA	NA
YOL013C	731.382	-0.275297	0.143	-1.92516	0.0542098	0.182851
YOL012C	630.563	0.00390675	0.206537	0.0189155	0.984909	0.993761
YOL011W	1928.36	-0.377315	0.264063	-1.42888	0.153039	0.364648
YOL010W	417.106	0.631614	0.42213	1.49625	0.134588	0.336853
YOL009C	411.005	-0.256539	0.170344	-1.50601	0.132065	0.333048
YOL008W	463.52	-0.479175	0.15191	-3.15433	0.00160865	0.0136283
YOL007C	190.116	-0.416217	0.259432	-1.60434	0.10864	0.292867
YOL006C	923.358	0.446743	0.155693	2.86938	0.00411282	0.0270797
YOL005C	677.243	-0.0142047	0.165425	-0.0858678	0.931571	0.971876
YOL004W	1841.79	-0.033945	0.13552	-0.250479	0.802217	0.912262
YOL003C	333.445	0.136102	0.163809	0.830857	0.406054	0.652231
YOL002C	328.672	-0.237339	0.269712	-0.879974	0.378874	0.626318
YOL001W	271.331	0.226138	0.155054	1.45845	0.144717	0.352294
YOR001W	981.521	0.0204396	0.24138	0.084678	0.932517	0.97235
YOR002W	1346.7	-0.200106	0.121265	-1.65016	0.0989092	0.275777
YOR003W	207.824	0.416497	0.171562	2.42768	0.0151957	0.07247
YOR004W	414.723	0.365401	0.485801	0.752161	0.451954	0.688183
YOR005C	760.393	-0.296186	0.129437	-2.28826	0.0221223	0.0958116
YOR006C	555.945	0.236816	0.158787	1.4914	0.135855	0.339212
YOR007C	9387.96	-0.508271	0.274938	-1.84867	0.0645048	0.205776
tR(ACG)O	0	NA	NA	NA	NA	NA
YOR008C	1367.31	-0.230308	0.138947	-1.65752	0.0974142	0.27322
YOR008C-A	0	NA	NA	NA	NA	NA
YOR008W-B	31.8271	0.948531	0.375142	2.52846	0.0114564	0.0584751
YOR009W	151.353	0.918471	0.228895	4.01263	6.00471e-05	0.00100064
YOR010C	32.0162	0.12382	0.500432	0.247426	0.804578	0.913097
YOR011W	80.8957	-0.814941	0.328425	-2.48136	0.0130882	0.064874
tT(AGU)O2	0	NA	NA	NA	NA	NA
YOR011W-A	0.0927953	0.0727515	4.08047	0.0178292	0.985775	NA
YOR012W	4.96252	-1.71439	0.921477	-1.86048	0.0628178	0.202486
YOR013W	6.27294	-0.486092	0.775383	-0.626906	0.530721	0.748318
YOR014W	1702.11	-0.251404	0.149127	-1.68584	0.0918263	0.263182
YOR015W	171.058	-0.160637	0.183133	-0.87716	0.3804	0.627416
YOR016C	526.806	-0.155581	0.169991	-0.915234	0.360069	0.608756
YOR017W	434.079	-0.18424	0.147645	-1.24786	0.212082	0.4498
YOR018W	584.404	-0.0207413	0.148662	-0.13952	0.889039	0.954241
YOR019W	445.802	0.651812	0.294907	2.21023	0.0270894	0.111254
YOR020C	9116.5	0.53029	0.110311	4.80721	1.53049e-06	4.79811e-05
YOR020W-A	1069.22	-0.403428	0.244844	-1.64769	0.0994158	0.276341
YOR021C	2103.04	-0.0851001	0.272832	-0.311914	0.755106	0.89129
YOR022C	437.344	-0.120516	0.141618	-0.850988	0.394776	0.639763
YOR023C	925.012	-0.0551547	0.197399	-0.279408	0.779932	0.901021
YOR024W	2.78985	-2.34478	1.35636	-1.72873	0.0838574	0.246503
YOR025W	315.734	0.107366	0.256981	0.417799	0.676094	0.843326
YOR026W	260.226	0.242945	0.186548	1.30232	0.192807	0.424276
YOR027W	7878.92	0.0790658	0.38226	0.206838	0.836136	0.930755
YOR028C	880.977	-0.914043	0.491465	-1.85983	0.062909	0.202615
YOR029W	2.55339	-0.200989	1.18056	-0.17025	0.864814	0.944128
YOR030W	330.936	0.188044	0.150409	1.25022	0.211221	0.448899
YOR031W	395.84	-0.988836	0.194801	-5.07613	3.85206e-07	1.52502e-05
YOR032C	716.035	-0.514613	0.482533	-1.06648	0.286206	0.537594
YOR032W-A	8.47224	0.2971	0.623376	0.476598	0.633648	0.817167
YOR033C	443.797	0.204406	0.160303	1.27512	0.202266	0.436324
YOR034C	440.85	0.346113	0.165336	2.09339	0.0363146	0.137594
YOR034C-A	24.8143	-0.118682	0.41815	-0.283827	0.776543	0.90017
YOR035C	1100.36	-0.0824437	0.128799	-0.640095	0.522111	0.742986
YOR036W	4087.88	-0.356484	0.173034	-2.0602	0.0393797	0.146159
YOR037W	759.267	0.275253	0.1579	1.74321	0.0812968	0.241621
YOR038C	423.389	0.0568599	0.133172	0.426966	0.669404	0.839766
YOR039W	1729.17	-0.410053	0.141683	-2.89415	0.00380182	0.0256893
YOR040W	267.619	0.567286	0.202546	2.80077	0.00509803	0.0316755
snR9	108.724	-0.844276	0.216692	-3.8962	9.77151e-05	0.00148679
YOR041C	6.00006	1.32557	0.848427	1.56239	0.118196	0.308529
YOR042W	3849.35	-0.0927776	0.161376	-0.574916	0.565348	0.774631
snR62	10.4621	-0.478619	0.575767	-0.831271	0.405821	0.652185
YOR043W	1080.96	-0.0416813	0.15194	-0.274327	0.783834	0.903332
YOR044W	136.662	-0.205674	0.325399	-0.632066	0.527344	0.746305
YOR045W	1729.72	0.12548	0.172315	0.728201	0.466491	0.700133
YOR046C	2246.44	-0.0793785	0.147626	-0.537698	0.590785	0.789932
YOR047C	371.639	1.26139	0.255465	4.93763	7.9079e-07	2.74377e-05
YOR048C	1229.52	0.0690742	0.30528	0.226265	0.820995	0.922081
YOR049C	543.16	0.811569	0.239199	3.39287	0.000691653	0.00725238
YOR050C	7.2354	1.25124	0.705128	1.77448	0.0759831	0.230827
YOR051C	2323.89	0.293707	0.156906	1.87187	0.0612245	0.198907
YOR052C	2984.15	-0.174932	0.179795	-0.97295	0.330578	0.582996
YOR053W	5.58681	-0.452588	0.779756	-0.580422	0.56163	0.771663
YOR054C	870.487	-0.076587	0.195771	-0.391208	0.695644	0.854134
YOR055W	0.423693	-1.7053	3.10591	-0.54905	0.582971	NA
YOR056C	940.838	-0.251831	0.354521	-0.710341	0.477493	0.709648
YOR057W	443.893	0.467262	0.216212	2.16113	0.0306852	0.121873
YOR058C	272.276	0.103679	0.181423	0.571476	0.567677	0.77583
tK(UUU)O	2.54543	-0.882177	1.37385	-0.64212	0.520795	0.742703
YOR059C	1201.09	-0.429153	0.225117	-1.90635	0.0566043	0.188661
YOR060C	265.803	-0.189577	0.190091	-0.997296	0.318621	0.56925
YOR061W	2306.47	-0.117806	0.113226	-1.04045	0.29813	0.548317
YOR062C	229.69	0.141868	0.29341	0.483516	0.62873	0.813823
YOR063W	90748.3	-0.256015	0.199351	-1.28425	0.199056	0.431207
YOR064C	237.955	0.27347	0.149892	1.82445	0.0680848	0.214318
YOR065W	7017.59	-0.415748	0.220967	-1.88149	0.0599053	0.196377
YOR066W	291.703	-0.325407	0.225232	-1.44476	0.148525	0.357897
YOR067C	590.862	-0.428218	0.172154	-2.48741	0.0128675	0.0641403
YOR069W	1257.05	-0.173453	0.137389	-1.26249	0.206772	0.442795
YOR068C	2.67432	1.26303	1.06811	1.18249	0.237012	0.480348
YOR070C	639.768	-0.0162813	0.135131	-0.120485	0.904099	0.961549
YOR071C	171.174	-1.02142	0.220992	-4.62199	3.80076e-06	0.000100745
YOR072W	3.43995	1.34959	1.08372	1.24533	0.213009	0.450992
YOR072W-A	6.35315	-1.21246	0.890881	-1.36096	0.173526	0.396191
tP(UGG)O2	0	NA	NA	NA	NA	NA
YOR072W-B	0	NA	NA	NA	NA	NA
YOR073W	140.771	0.26082	0.208388	1.25161	0.210711	0.448587
YOR074C	434.599	0.119506	0.276331	0.432472	0.665398	0.836795
YOR073W-A	0	NA	NA	NA	NA	NA
YOR075W	311.265	0.217426	0.151768	1.43262	0.151967	0.362935
YOR076C	258.169	-0.255525	0.210963	-1.21123	0.225806	0.467277
YOR077W	155.424	0.258455	0.188206	1.37326	0.169673	0.389988
YOR078W	473.738	0.530211	0.286492	1.8507	0.0642121	0.205328
YOR079C	153.688	-0.687527	0.288448	-2.38353	0.0171473	0.0796115
YOR080W	255.276	-0.0744908	0.169338	-0.439894	0.660014	0.832681
YOR081C	331.58	0.322942	0.155174	2.08116	0.0374192	0.140981
YOR082C	0.502369	0.140289	2.56844	0.0546204	0.956441	NA
YOR083W	204.894	0.00511144	0.246197	0.0207616	0.983436	0.993571
YOR084W	260.841	-0.0921633	0.194036	-0.474979	0.634802	0.817332
YOR085W	1126.78	-0.15578	0.126298	-1.23343	0.217416	0.457189
YOR086C	3422.4	-0.0413794	0.166223	-0.248938	0.803409	0.912819
tN(GUU)O2	0.211846	-0.707869	3.92812	-0.180205	0.856991	NA
YOR087W	654.078	-0.248032	0.161456	-1.53622	0.124484	0.319408
YOR089C	2034.68	-0.213306	0.128996	-1.65359	0.0982111	0.274706
YOR090C	1428.62	-0.411665	0.1427	-2.88482	0.00391636	0.0262052
YOR091W	1152.88	0.354536	0.296719	1.19486	0.232143	0.475212
YOR092W	1284.75	-0.0628781	0.216997	-0.289766	0.771996	0.898523
YOR093C	625.272	0.159995	0.155508	1.02885	0.303548	0.553013
YOR094W	434.382	-0.101426	0.161832	-0.626736	0.530833	0.748318
YOR095C	410.578	0.323129	0.387466	0.833954	0.404307	0.650631
YOR096W	26194.4	0.161791	0.306901	0.527175	0.598072	0.794803
YOR097C	400.501	-0.115129	0.177683	-0.647949	0.517018	0.741031
YOR098C	991.144	0.303737	0.166259	1.82689	0.0677162	0.213593
YOR099W	3755.22	-0.149735	0.137053	-1.09253	0.274598	0.52424
YOR100C	89.9672	0.458569	0.358091	1.2806	0.200336	0.433219
YOR101W	497.965	0.57285	0.199684	2.86878	0.00412064	0.0271023
YOR102W	0.0927953	0.0727515	4.08047	0.0178292	0.985775	NA
YOR103C	345.184	-0.295811	0.192292	-1.53834	0.123965	0.31834
YOR104W	155.513	-0.176917	0.207249	-0.853643	0.393303	0.638635
YOR105W	3.71369	-0.665474	0.952736	-0.698488	0.484872	0.716062
YOR106W	351.462	0.190433	0.146803	1.2972	0.194562	0.425653
YOR107W	264.564	0.822655	0.339675	2.42189	0.0154402	0.0734041
YOR108W	1075.1	-0.0883202	0.337094	-0.262005	0.793318	0.908666
YOR108C-A	2.13616	-0.250182	1.23894	-0.201933	0.839969	0.930939
YOR109W	1269.97	-0.164987	0.106383	-1.55088	0.120931	0.313679
YOR110W	674.34	-0.298942	0.160451	-1.86314	0.0624424	0.201802
YOR111W	387.905	-0.28788	0.174034	-1.65416	0.0980948	0.274505
YOR112W	723.838	0.238508	0.152694	1.562	0.118288	0.308541
YOR113W	543.253	0.0374596	0.182745	0.204983	0.837586	0.930755
YOR114W	42.7722	-0.366342	0.313588	-1.16823	0.242715	0.487712
YOR115C	765.478	-0.143335	0.143966	-0.995621	0.319434	0.570016
YOR116C	1067.64	0.175923	0.248852	0.706937	0.479606	0.711346
YOR117W	4495.49	-0.425452	0.213638	-1.99146	0.0464299	0.164421
YOR118W	740.972	0.15986	0.133401	1.19835	0.230781	0.473524
YOR119C	701.929	-0.00264718	0.145123	-0.0182409	0.985447	0.993761
YOR120W	7578.76	0.187586	0.272894	0.687394	0.491835	0.722058
YOR121C	4.64073	-0.290583	0.853074	-0.340631	0.733382	0.879619
YOR122C	4773.54	0.0988394	0.158988	0.621677	0.534154	0.75027
YOR123C	2177.81	-0.0887717	0.107025	-0.829449	0.406851	0.652482
YOR124C	2123.17	-0.188466	0.128769	-1.4636	0.143304	0.350235
YOR125C	993.293	0.650729	0.164277	3.96118	7.45811e-05	0.00117267
YOR126C	355.347	0.557259	0.196939	2.8296	0.00466058	0.0298587
YOR127W	930.418	0.0246762	0.171212	0.144126	0.885401	0.952766
YOR128C	5251.81	0.814616	0.336691	2.41948	0.0155429	0.0737272
YOR129C	172.33	-0.102641	0.206786	-0.496363	0.619638	0.807731
YOR130C	297.067	-0.398002	0.176136	-2.25963	0.0238444	0.101179
tD(GUC)O	22.8859	-1.37418	0.469426	-2.92737	0.00341843	0.023775
YOR131C	1542.65	-0.331471	0.136685	-2.42507	0.0153055	0.0728811
YOR132W	2034.63	-0.26663	0.150851	-1.7675	0.0771438	0.233206
YOR133W	15869.8	0.00461496	0.168018	0.027467	0.978087	0.991951
YOR134W	698.192	0.371228	0.310971	1.19377	0.232567	0.475774
YOR135C	3.17112	0.173151	0.975848	0.177437	0.859165	0.941484
YOR136W	7796.56	0.66851	0.232795	2.87167	0.00408307	0.027075
YOR137C	380.372	-0.706782	0.275672	-2.56385	0.0103517	0.0545963
YOR138C	970.227	0.0476677	0.171061	0.278658	0.780507	0.90118
YOR139C	0.697902	0.846539	2.40988	0.351279	0.725379	NA
YOR140W	335.684	0.482557	0.210179	2.29593	0.0216798	0.0944249
YOR141C	917.009	0.329452	0.160009	2.05896	0.0394984	0.146436
YOR142W	3369.26	-0.0942521	0.176608	-0.53368	0.593563	0.791588
tG(CCC)O	1.45552	-0.119164	1.46983	-0.0810732	0.935384	0.97316
YOR142W-B	0	NA	NA	NA	NA	NA
YOR142W-A	0	NA	NA	NA	NA	NA
YOR143C	215.057	-0.388319	0.245575	-1.58126	0.113818	0.301412
YOR144C	109.76	0.590603	0.210834	2.80127	0.00509019	0.0316586
YOR145C	900.349	0.66802	0.414255	1.61258	0.106835	0.28952
YOR146W	1.41178	0.125216	1.48981	0.0840481	0.933018	0.972532
YOR147W	486.837	-0.15807	0.192042	-0.823105	0.410448	0.655529
YOR148C	330.885	-0.159789	0.176119	-0.907278	0.36426	0.612321
YOR149C	268.917	-0.00414142	0.165078	-0.0250876	0.979985	0.992195
YOR150W	2547.91	0.555698	0.148065	3.75306	0.000174688	0.00239974
YOR151C	2917.12	-0.0326314	0.158783	-0.205509	0.837174	0.930755
YOR152C	175.785	1.49395	0.21088	7.08438	1.3967e-12	2.15651e-10
YOR153W	2501.77	1.53739	0.341088	4.5073	6.56567e-06	0.000161552
YOR154W	278.545	0.23238	0.196572	1.18216	0.237141	0.480348
YOR155C	1221.17	-0.188543	0.115444	-1.6332	0.102428	0.281905
YOR156C	191.274	-0.200735	0.22444	-0.894383	0.371117	0.618295
YOR157C	2372.11	-0.407792	0.214598	-1.90026	0.0573993	0.190693
YOR158W	2680.4	0.616499	0.12485	4.93791	7.89658e-07	2.74377e-05
YOR159C	511.03	-0.363083	0.174398	-2.08193	0.0373493	0.140824
YOR160W	840.937	-0.174471	0.167904	-1.03911	0.298753	0.54881
YOR161C	1999.18	0.211938	0.378211	0.560371	0.575226	0.780532
YOR161W-A	2.95343	-1.06442	1.0649	-0.999549	0.317529	0.569001
YOR161W-B	5.45168	0.376989	0.912551	0.413116	0.679522	0.844968
YOR161C-C	4.98878	0.675668	0.856148	0.789196	0.429998	0.670951
YOR162C	513.039	0.286993	0.171077	1.67756	0.0934323	0.266777
YOR163W	873.475	-0.412738	0.176252	-2.34175	0.0191936	0.0865887
YOR164C	894.023	-0.293311	0.146787	-1.99821	0.0456935	0.162683
YOR165W	2026.11	0.0398631	0.105929	0.376319	0.70668	0.860247
YOR166C	375.751	0.254643	0.170324	1.49505	0.134902	0.337173
YOR167C	11958.3	-0.253676	0.230989	-1.09822	0.272111	0.520779
YOR168W	4801.7	0.00314789	0.136507	0.0230603	0.981602	0.992693
YOR169C	0.456436	0.108676	3.20753	0.0338816	0.972972	NA
YOR170W	0	NA	NA	NA	NA	NA
YOR171C	1177.81	-0.115646	0.132633	-0.871928	0.383248	0.62984
YOR172W	582.516	-0.227438	0.161215	-1.41077	0.158313	0.372331
YOR173W	4141.8	-0.256023	0.230495	-1.11075	0.266675	0.514041
YOR174W	688.565	0.0806077	0.13379	0.602492	0.546846	0.761688
YOR175C	1653.38	-0.0353821	0.125191	-0.282624	0.777465	0.900631
YOR176W	1798.3	-0.564705	0.174203	-3.24165	0.0011884	0.0107896
tV(AAC)O	0.717338	-0.824768	2.35257	-0.350582	0.725902	NA
YOR177C	4.54973	-0.165018	0.844304	-0.195449	0.845041	0.934296
YOR178C	1138.96	-0.32167	0.337377	-0.953443	0.340365	0.593572
YOR179C	504.935	-0.00276638	0.206256	-0.0134124	0.989299	0.994613
YOR180C	151.058	-0.679902	0.299109	-2.27309	0.0230206	0.0985702
YOR181W	703.62	-0.313374	0.169877	-1.84471	0.0650792	0.206967
YOR182C	9810.03	-0.185956	0.277857	-0.669249	0.503337	0.730262
YOR183W	0.899806	-1.33664	1.93502	-0.690766	0.489713	NA
YOR184W	3216.72	0.792083	0.338017	2.34332	0.0191129	0.0864139
snR36	17.0102	-0.368613	0.496487	-0.742443	0.457819	0.694033
YOR185C	3227.05	-0.0838032	0.145389	-0.576405	0.564342	0.774183
YOR186W	25.5433	-0.0849353	0.413972	-0.205172	0.837438	0.930755
YOR186C-A	2.12717	0.216141	1.29974	0.166295	0.867925	0.945213
YOR187W	13184	0.00347657	0.120619	0.0288226	0.977006	0.991617
YOR188W	273.848	1.02421	0.220858	4.63742	3.52792e-06	9.55632e-05
YOR189W	502.47	-0.117952	0.169596	-0.695488	0.48675	0.717999
YOR190W	31.2847	0.634268	0.406087	1.5619	0.118311	0.308541
YOR191W	1006.32	0.376306	0.110388	3.40894	0.000652148	0.00689669
YOR192C	95.8229	0.0311107	0.299699	0.103807	0.917323	0.966682
YOR192C-C	0.737348	-0.864142	2.2901	-0.377338	0.705922	NA
YOR192C-B	10.1912	-0.616845	0.609673	-1.01176	0.311651	0.562466
YOR192C-A	0	NA	NA	NA	NA	NA
tM(CAU)O1	0.142184	0.0727515	4.08047	0.0178292	0.985775	NA
YOR193W	167.205	-0.195355	0.199445	-0.979492	0.327337	0.579929
YOR194C	1706.64	-0.0327672	0.106349	-0.30811	0.757999	0.892408
YOR195W	171.457	0.896232	0.243855	3.67526	0.000237609	0.00304455
YOR196C	1545.64	0.0214465	0.131814	0.162703	0.870752	0.946882
YOR197W	3362.48	-0.27565	0.197494	-1.39574	0.162794	0.379115
YOR198C	6910.01	0.0787553	0.114685	0.686709	0.492266	0.722058
YOR199W	0.443133	0.231529	2.6284	0.0880875	0.929807	NA
YOR200W	2.09392	-0.965488	1.28241	-0.752872	0.451527	0.687871
YOR201C	793.51	0.542459	0.129656	4.18385	2.86617e-05	0.000541329
YOR202W	641.232	-0.133455	0.291613	-0.457642	0.647209	0.825861
YOR203W	0.595164	-0.371666	2.42662	-0.153162	0.878271	NA
YOR204W	2663.77	0.308526	0.214708	1.43696	0.15073	0.360538
YOR205C	908.634	0.614456	0.146534	4.19326	2.7498e-05	0.000524159
YOR206W	1118.76	0.249038	0.372648	0.668293	0.503946	0.730496
YOR207C	1450.02	-0.124368	0.252304	-0.492931	0.622062	0.808899
YOR208W	674.318	-0.412879	0.14422	-2.86285	0.00419853	0.0274393
YOR209C	2315.5	-0.492636	0.171924	-2.86543	0.00416437	0.0272738
YOR210W	1067.39	-0.48934	0.198077	-2.47045	0.0134944	0.0663545
YOR211C	1108.62	0.216897	0.149166	1.45406	0.14593	0.354501
YOR212W	69.3495	0.957695	0.264374	3.62249	0.000291778	0.00366265
YOR213C	374.683	-0.333919	0.230747	-1.44712	0.147863	0.357139
YOR214C	2.19631	-1.82603	1.3727	-1.33025	0.183434	0.41158
YOR215C	2797.92	0.217112	0.227921	0.952578	0.340804	0.593572
YOR216C	761.98	0.10767	0.119114	0.903927	0.366034	0.614467
YOR217W	1021.34	-0.0776248	0.130581	-0.594458	0.552206	0.765184
YOR218C	1.06825	-1.64549	1.77582	-0.926606	0.354131	NA
YOR219C	1762.76	-0.0296491	0.152698	-0.194168	0.846044	0.934902
YOR220W	6076.58	-0.747224	0.130157	-5.74094	9.41523e-09	6.53354e-07
YOR221C	628.748	-0.152846	0.172366	-0.88675	0.375213	0.62216
YOR222W	813.634	0.211982	0.205476	1.03166	0.30223	0.551945
snR35	221.009	-0.408834	0.22103	-1.84967	0.0643606	0.205634
YOR223W	609.625	0.13564	0.18807	0.72122	0.470774	0.704507
YOR224C	1384.64	-0.250195	0.158862	-1.57492	0.115275	0.303469
YOR225W	0.453313	0.139557	2.63014	0.0530607	0.957684	NA
YOR226C	91.2512	0.255942	0.213147	1.20078	0.229838	0.472216
YOR227W	2500.8	0.0818691	0.165682	0.494134	0.621211	0.80833
YOR228C	707.314	-0.537396	0.248957	-2.15859	0.0308822	0.122497
YOR229W	264.956	0.180698	0.208795	0.865436	0.3868	0.63399
YOR230W	18290.3	-0.477948	0.288111	-1.6589	0.0971352	0.272685
YOR231W	802.363	0.311028	0.144936	2.14596	0.0318759	0.125317
YOR231C-A	1.21355	-1.87618	1.75525	-1.06889	0.285117	0.536623
YOR232W	5994.41	0.290672	0.174215	1.66847	0.0952232	0.269153
YOR233W	190.412	0.575219	0.273832	2.10063	0.0356737	0.135751
YOR234C	8868.52	-0.0300404	0.246286	-0.121974	0.90292	0.960813
YOR235W	0.62142	-0.452519	2.12704	-0.212746	0.831525	NA
snR17a	54.8327	1.49982	0.39899	3.75903	0.000170573	0.00236201
YOR236W	241.578	-0.137241	0.187967	-0.730135	0.465308	0.699377
YOR237W	7.81237	-0.828228	0.724776	-1.14274	0.253148	0.501088
YOR238W	365.444	0.23572	0.181607	1.29797	0.194299	0.425528
YOR239W	2456.8	-0.192466	0.136343	-1.41163	0.158058	0.371874
YOR241W	1034.11	0.137756	0.130744	1.05363	0.292052	0.543614
YOR242C	14.5136	1.5233	0.494877	3.07815	0.00208293	0.0163666
YOR243C	1878.42	-0.220078	0.276804	-0.795068	0.426574	0.669404
YOR244W	494.9	0.246085	0.141721	1.7364	0.0824929	0.244002
YOR245C	581.72	-0.0192508	0.156748	-0.122814	0.902254	0.960745
YOR246C	1038.09	-0.491685	0.174857	-2.81192	0.00492465	0.0310354
YOR247W	183.382	-0.219973	0.278131	-0.790897	0.429004	0.670201
YOR248W	0	NA	NA	NA	NA	NA
YOR249C	169.663	-0.194466	0.182937	-1.06302	0.287771	0.539474
YOR250C	569.382	0.0841645	0.167726	0.501797	0.61581	0.806456
YOR251C	1126.57	-0.120179	0.13333	-0.901363	0.367395	0.615749
YOR252W	610.989	0.233746	0.306819	0.761838	0.446157	0.68323
YOR253W	575.059	-0.130184	0.165121	-0.788418	0.430452	0.671044
YOR254C	2519.94	-0.28376	0.152363	-1.86239	0.062548	0.201932
YOR255W	3.95564	-0.820643	0.887701	-0.92446	0.355247	0.604742
YOR256C	1066.63	-0.0195292	0.139016	-0.140481	0.88828	0.953758
YOR257W	977.333	-0.0551422	0.16326	-0.337756	0.735547	0.880888
YOR258W	133.105	0.0739625	0.190232	0.388801	0.697423	0.855129
YOR259C	5966.16	-0.781916	0.20027	-3.90431	9.44933e-05	0.00144922
YOR260W	1643.01	-0.139978	0.289546	-0.483441	0.628782	0.813823
YOR261C	3622.87	-0.443786	0.191784	-2.31398	0.0206688	0.0911139
YOR262W	364.808	0.494171	0.354129	1.39545	0.162879	0.379171
YOR263C	1.08401	1.12473	1.84577	0.609355	0.542289	NA
YOR264W	779.404	0.562867	0.212278	2.65155	0.00801228	0.0448928
YOR265W	716.166	-0.616273	0.184551	-3.33931	0.000839856	0.00843407
YOR266W	588.627	0.332555	0.14361	2.31568	0.0205757	0.0909797
YOR267C	2653.84	-0.131881	0.139915	-0.942585	0.345893	0.597715
YOR268C	1.53429	-0.221409	1.56236	-0.141714	0.887306	0.95327
YOR269W	148.535	-0.186667	0.193791	-0.96324	0.335427	0.588522
YOR270C	10633.9	-0.404732	0.119784	-3.37885	0.000727889	0.00755536
YOR271C	963.477	-0.343629	0.199298	-1.7242	0.0846721	0.248072
snR8	80.9971	-0.506536	0.302343	-1.67537	0.0938625	0.26719
YOR272W	876.935	-0.0715263	0.475235	-0.150507	0.880365	0.951063
YOR273C	5531.19	-1.60577	0.39986	-4.01584	5.92354e-05	0.000994124
YOR274W	268.389	0.849522	0.225495	3.76736	0.00016498	0.00231298
YOR275C	1064.95	-0.429504	0.142201	-3.0204	0.00252437	0.0187837
YOR276W	2869.41	-0.0419754	0.134874	-0.311219	0.755634	0.89129
YOR277C	8.23817	0.0181398	0.738458	0.0245644	0.980402	0.992292
snR31	172.424	0.13293	0.203056	0.654646	0.512696	0.737746
snR5	37.5563	-0.491333	0.351305	-1.39859	0.161935	0.377543
YOR278W	336.223	0.0194601	0.189444	0.102722	0.918184	0.966682
YOR279C	173.785	-0.255653	0.201851	-1.26654	0.20532	0.441063
YOR280C	351.764	-0.0651201	0.14832	-0.439051	0.660624	0.832826
YOR281C	858.077	0.0035977	0.144872	0.0248337	0.980188	0.992237
YOR282W	0.0927953	0.0727515	4.08047	0.0178292	0.985775	NA
YOR283W	403.655	0.470669	0.20075	2.34455	0.0190499	0.0862555
YOR284W	35.1265	0.294057	0.332296	0.884925	0.376197	0.62306
YOR285W	948.749	-0.0969446	0.282897	-0.342686	0.731835	0.878661
YOR286W	4277.51	0.445726	0.146208	3.04858	0.00229924	0.0175827
YOR287C	150.516	-0.088048	0.498436	-0.176649	0.859784	0.941661
YOR288C	738.145	-0.956741	0.226365	-4.22655	2.37301e-05	0.000474295
YOR289W	1154.78	-0.147999	0.167775	-0.882127	0.377708	0.624725
tA(UGC)O	0	NA	NA	NA	NA	NA
YOR290C	1572.6	0.235242	0.143781	1.63612	0.101815	0.280593
YOR291W	1413.84	-0.144008	0.117121	-1.22957	0.218859	0.45991
YOR292C	517.3	-0.328522	0.172945	-1.89957	0.0574897	0.190788
YOR293W	22105.6	0.0110823	0.282344	0.039251	0.96869	0.98733
YOR293C-A	0.479236	0.230057	2.58109	0.0891319	0.928977	NA
YOR294W	629.598	0.28633	0.377036	0.759425	0.447598	0.684249
YOR295W	201.162	0.282196	0.19841	1.42229	0.154942	0.367822
YOR296W	281.636	0.0797347	0.16485	0.483681	0.628612	0.813823
YOR297C	198.616	0.0927894	0.173223	0.535664	0.592191	0.790441
YOR298W	10.9433	0.64552	0.549405	1.17494	0.240017	0.484269
YOR298C-A	11796.2	-0.580227	0.325517	-1.78248	0.0746711	0.228188
YOR299W	1167.33	-0.263066	0.152379	-1.7264	0.0842763	0.247499
YOR300W	1.42819	0.0197541	1.46288	0.0135036	0.989226	0.994613
YOR301W	220.646	0.398323	0.219019	1.81867	0.0689616	0.215977
YOR302W	7.12729	0.29231	0.708498	0.412578	0.679916	0.844968
YOR303W	589.47	1.25013	0.281955	4.43378	9.25961e-06	0.000218008
YOR304W	845.592	0.332011	0.157891	2.10278	0.0354851	0.135449
YOR304C-A	366.155	-0.946161	0.171862	-5.50534	3.68447e-08	2.06866e-06
YOR305W	524.229	-0.744279	0.131967	-5.63988	1.70164e-08	1.08344e-06
YOR306C	122.854	-0.0190169	0.250816	-0.0758199	0.939562	0.97394
YOR307C	649.957	-0.430189	0.185226	-2.32251	0.0202057	0.0897775
YOR308C	388.782	0.379626	0.185773	2.0435	0.0410034	0.150022
YOR309C	7.57414	-0.573505	0.667886	-0.858687	0.390513	0.636866
YOR310C	4335.54	0.17886	0.199662	0.895814	0.370352	0.617411
YOR311C	660.142	0.0459076	0.127916	0.35889	0.719677	0.869782
YOR312C	23257.3	0.0578133	0.289713	0.199554	0.84183	0.931916
YOR313C	22.3116	-0.969411	0.532658	-1.81995	0.0687664	0.215694
YOR314W	0	NA	NA	NA	NA	NA
YOR314W-A	1.50575	0.478054	1.71505	0.27874	0.780444	0.90118
YOR315W	52.2674	1.30367	0.419027	3.11117	0.00186345	0.015183
YOR316C	904.505	0.591922	0.145857	4.05823	4.94456e-05	0.000860214
YOR316C-A	3.23373	0.89581	0.941297	0.951676	0.341261	0.593707
YOR317W	6967.7	-0.00780992	0.16808	-0.0464655	0.962939	0.984013
YOR318C	7.70036	-0.807451	0.670373	-1.20448	0.228404	0.470992
YOR319W	146.444	0.150329	0.227293	0.661389	0.508363	0.734421
YOR320C	460.867	0.399523	0.133154	3.00047	0.00269561	0.0197721
YOR321W	461.587	-0.498816	0.215003	-2.32004	0.0203388	0.0902388
YOR322C	804.218	-0.0972241	0.176427	-0.551073	0.581583	0.785106
YOR323C	1954.2	-0.0569817	0.119917	-0.475177	0.634661	0.817332
YOR324C	129.593	0.0963895	0.203365	0.473973	0.635519	0.817361
YOR325W	0.238102	-0.85523	4.03634	-0.211882	0.832199	NA
YOR326W	3140.54	0.316599	0.103355	3.06323	0.00218963	0.0169889
YOR327C	1706	-0.0982142	0.157428	-0.623868	0.532714	0.749304
YOR328W	365.333	-0.111259	0.201607	-0.551861	0.581044	0.784549
YOR329C	1593.83	0.0844819	0.145161	0.581989	0.560574	0.771167
YOR329W-A	0.899569	0.0243137	1.96383	0.0123808	0.990122	NA
YOR330C	592.238	-0.250751	0.161656	-1.55114	0.120868	0.313648
YOR331C	2.59858	-0.177594	1.14779	-0.154727	0.877037	0.949943
YOR332W	9124.98	-0.264945	0.11038	-2.40031	0.0163813	0.0769361
YOR333C	2.36895	-0.683494	1.20857	-0.565539	0.571707	0.777894
YOR334W	420.714	0.0866	0.185002	0.468102	0.639712	0.820021
YOR335C	4034.08	0.0691755	0.152175	0.45458	0.649412	0.827805
YOR335W-A	0.591472	1.97207	2.48046	0.795042	0.426589	NA
YOR336W	534.77	-0.0869254	0.133332	-0.651947	0.514435	0.738728
YOR337W	159.236	0.675178	0.348376	1.93807	0.0526145	0.179133
YOR338W	439.857	4.38654	0.400904	10.9416	7.28931e-28	6.43125e-25
YOR339C	10.6344	1.67737	0.704208	2.38193	0.0172224	0.079854
YOR340C	610.655	-0.0660371	0.382858	-0.172485	0.863057	0.943934
YOR341W	2470.08	0.266098	0.386968	0.687648	0.491674	0.722058
YOR342C	1157.55	0.840145	0.257496	3.26275	0.00110336	0.0102406
YOR343C	13.6496	1.01172	0.535245	1.8902	0.0587312	0.193614
YOR343W-B	104	-0.158762	0.259896	-0.610868	0.541287	0.756667
YOR343W-A	0	NA	NA	NA	NA	NA
tM(CAU)O2	0.754326	-2.50588	2.70644	-0.925895	0.354501	NA
YOR344C	1466.09	0.512976	0.289784	1.7702	0.0766936	0.232132
tP(UGG)O3	0.218334	1.9963	4.08047	0.489234	0.624676	NA
YOR345C	11.1347	2.82983	0.632159	4.47646	7.58915e-06	0.000182376
YOR346W	25.5292	0.345952	0.383531	0.90202	0.367046	0.615665
YOR347C	1041.73	0.28816	0.276449	1.04236	0.297244	0.547789
YOR348C	64.3662	0.339369	0.575684	0.589505	0.555522	0.767712
YOR349W	199.255	0.960401	0.183809	5.225	1.74156e-07	7.75158e-06
YOR350C	359.044	-0.225477	0.159422	-1.41435	0.15726	0.370994
YOR351C	15.4455	-0.733321	0.579129	-1.26625	0.205424	0.441134
YOR352W	478.755	0.0441364	0.212822	0.207387	0.835708	0.930755
YOR353C	521.388	0.078984	0.174388	0.452922	0.650605	0.828383
YOR354C	4195.51	0.777827	0.130819	5.94581	2.751e-09	2.15066e-07
YOR355W	2506.66	0.144369	0.215374	0.670316	0.502656	0.729761
YOR356W	1195.29	0.109042	0.21222	0.513819	0.607379	0.799953
YOR357C	816.988	-0.0256346	0.150358	-0.17049	0.864625	0.944128
YOR358W	1210.26	0.342332	0.187742	1.82342	0.0682402	0.214588
YOR359W	144.686	0.528213	0.2942	1.79542	0.0725867	0.223071
YOR360C	641.593	0.49252	0.198675	2.47903	0.0131741	0.0651429
YOR361C	6611.33	0.203999	0.185128	1.10193	0.270491	0.518223
YOR362C	5663.19	-0.593223	0.166816	-3.55615	0.000376335	0.00448695
YOR363C	703.694	-0.312463	0.152161	-2.0535	0.040024	0.147663
YOR364W	9.16681	0.772753	0.633444	1.21992	0.222494	0.464231
YOR365C	12.6199	0.0143606	0.503065	0.0285463	0.977226	0.991678
YOR366W	5.96021	1.5599	0.774763	2.01339	0.0440737	0.158255
YOR367W	460.318	-0.0785285	0.191981	-0.409043	0.682508	0.84673
YOR368W	260.487	-0.167652	0.167214	-1.00262	0.316045	0.567081
YOR369C	39974.3	-0.0323021	0.274147	-0.117828	0.906204	0.962793
YOR370C	2274.71	-0.0562019	0.112271	-0.500593	0.616657	0.80671
YOR371C	446.785	0.397422	0.177485	2.23918	0.0251441	0.105353
YOR372C	405.438	-0.0639763	0.149035	-0.429272	0.667726	0.838636
YOR373W	192.778	0.364858	0.211389	1.726	0.0843465	0.2475
YOR374W	6641.97	0.75367	0.469062	1.60676	0.108107	0.292324
YOR375C	3510.86	-0.485841	0.531132	-0.914727	0.360335	0.608872
YOR376W	0.211846	-0.707869	3.92812	-0.180205	0.856991	NA
YOR376W-A	156.82	-0.34741	0.178252	-1.94898	0.0512981	0.1765
YOR377W	736.027	-0.718671	0.157112	-4.57427	4.7789e-06	0.000122467
YOR378W	8.87851	-0.338217	0.670597	-0.504352	0.614014	0.806155
YOR379C	14.3301	0.084034	0.53142	0.158131	0.874354	0.948035
YOR380W	267.674	-0.059259	0.207759	-0.28523	0.775468	0.899653
YOR381W	513.962	0.276619	0.309245	0.894497	0.371056	0.618295
YOR381W-A	1.37535	0.231785	1.69318	0.136893	0.891115	0.95481
YOR382W	227.702	0.0792687	0.966792	0.0819915	0.934653	0.97316
YOR383C	390.024	-0.052073	0.259916	-0.200346	0.84121	0.931728
YOR384W	21.9955	0.315371	0.599463	0.526089	0.598826	0.794832
YOR385W	7174.34	-1.69033	0.246433	-6.85918	6.9258e-12	9.7213e-10
YOR386W	1400.82	-0.505266	0.171974	-2.93804	0.00330292	0.0232757
YOR387C	3.41184	-0.404462	1.0249	-0.394635	0.693112	0.853232
YOR388C	3.96461	0.907516	0.884204	1.02637	0.304719	0.554492
YOR389W	445.634	0.0186652	0.221457	0.0842838	0.932831	0.972512
YOR390W	13.7855	1.25768	0.484276	2.59703	0.00940338	0.0508095
YOR391C	0	NA	NA	NA	NA	NA
YOR392W	0.231287	1.9963	4.08047	0.489234	0.624676	NA
YOR393W	0	NA	NA	NA	NA	NA
YOR394W	0	NA	NA	NA	NA	NA
YOR394C-A	0	NA	NA	NA	NA	NA
YOR396W	0.142184	0.0727515	4.08047	0.0178292	0.985775	NA
YOR396C-A	0	NA	NA	NA	NA	NA
YGL263W	124.672	0.124801	0.306394	0.407321	0.683772	0.847294
YGL262W	34.0749	1.52317	0.377959	4.02999	5.57794e-05	0.000949019
YGL261C	0.753757	-0.992564	2.31485	-0.428781	0.668083	NA
YGL260W	0	NA	NA	NA	NA	NA
YGL259W	18.5612	-0.306216	0.514573	-0.595088	0.551785	0.765012
YGL258W-A	21.2579	-0.127663	0.494065	-0.258394	0.796103	0.91
YGL258W	1.35517	-0.799988	1.92509	-0.415559	0.677733	0.844227
YGL257C	713.829	-0.513335	0.146864	-3.49531	0.000473515	0.0053561
YGL256W	1031.84	-0.761997	0.389012	-1.9588	0.0501361	0.173623
YGL255W	8009.15	-2.77213	0.363172	-7.63312	2.29139e-14	4.42239e-12
YGL254W	220.692	0.403364	0.225211	1.79105	0.0732855	0.224621
YGL253W	8729.06	0.816094	0.151988	5.36948	7.89636e-08	4.03041e-06
YGL252C	1982.11	0.0980885	0.141636	0.692542	0.488597	0.71928
YGL251C	196.347	0.384184	0.16083	2.38875	0.0169057	0.0788591
YGL250W	467.35	-0.178374	0.223108	-0.799494	0.424004	0.667853
YGL249W	24.6984	0.680214	0.368218	1.84732	0.0647014	0.206296
YGL248W	620.378	-0.228866	0.15546	-1.47219	0.14097	0.346455
YGL247W	121.331	0.455146	0.19455	2.33948	0.0193104	0.0869251
YGL246C	359.843	-0.136672	0.224553	-0.608639	0.542763	0.757538
YGL245W	6939.43	0.0259498	0.126858	0.204558	0.837918	0.930755
YGL244W	1588.71	-0.300189	0.126528	-2.3725	0.017668	0.0815873
YGL243W	242.8	-0.150227	0.165229	-0.909207	0.363241	0.611274
YGL242C	738.848	-0.126899	0.194571	-0.652201	0.514272	0.738728
YGL241W	769.563	0.0321782	0.135085	0.238206	0.811721	0.916656
YGL240W	141.501	-0.626111	0.336174	-1.86246	0.0625383	0.201932
YGL239C	0	NA	NA	NA	NA	NA
YGL238W	1223.68	-0.168929	0.180685	-0.934934	0.349822	0.59964
YGL237C	453.19	-0.195622	0.231773	-0.844025	0.398656	0.643517
YGL236C	1475.66	0.74751	0.229228	3.26099	0.00111023	0.0102647
YGL235W	0.992934	-1.60836	1.85458	-0.867236	0.385813	NA
YGL234W	7609.86	0.912601	0.281381	3.24329	0.00118158	0.0107473
YGL233W	573.195	-0.106756	0.137806	-0.774682	0.438528	0.678104
YGL232W	768.399	-0.119189	0.134314	-0.887393	0.374867	0.621859
YGL231C	1256.3	-0.33658	0.171642	-1.96094	0.0498857	0.173086
YGL230C	5.35784	2.0125	0.916045	2.19695	0.0280243	0.113666
YGL229C	508.219	1.43776	0.207706	6.9221	4.4501e-12	6.54377e-10
YGL228W	2342.52	-0.190312	0.125472	-1.51677	0.129325	0.327979
YGL227W	1513.09	0.0195061	0.132043	0.147725	0.88256	0.952346
YGL226C-A	270.683	-0.390833	0.264471	-1.47779	0.139464	0.344393
YGL226W	625.673	0.176053	0.174347	1.00979	0.312597	0.563755
tV(AAC)G3	0.304642	-1.23813	3.47269	-0.356534	0.721441	NA
YGL225W	1804.86	-0.613042	0.228613	-2.68157	0.00732777	0.0420598
YGL224C	605.939	0.559253	0.148905	3.75577	0.00017281	0.00238764
YGL223C	571.716	-0.41959	0.16323	-2.57054	0.0101541	0.0538296
YGL222C	147.023	-0.235298	0.214728	-1.09579	0.27317	0.522321
YGL221C	842.224	-0.0847863	0.136532	-0.620999	0.534601	0.750555
YGL220W	717.638	-0.107352	0.16742	-0.641217	0.521382	0.742986
YGL219C	1571.67	0.247371	0.16799	1.47253	0.140877	0.346455
YGL218W	0.853873	-1.33728	2.18294	-0.612607	0.540136	NA
YGL217C	0.304642	-1.23813	3.47269	-0.356534	0.721441	NA
YGL216W	260.718	0.0325878	0.21683	0.150292	0.880534	0.951063
YGL215W	1768.91	0.00835098	0.143236	0.0583024	0.953508	0.980686
YGL214W	1.96109	-0.874803	1.4863	-0.588577	0.556145	0.768057
YGL213C	674.851	-0.327971	0.159373	-2.05788	0.0396018	0.146631
YGL212W	298.108	-0.12462	0.154712	-0.805494	0.420535	0.664941
YGL211W	583.817	-0.101928	0.237689	-0.428829	0.668048	0.838636
YGL210W	518.029	0.290637	0.144075	2.01726	0.0436685	0.157166
YGL209W	167.989	1.57043	0.435604	3.60519	0.000311923	0.00388394
YGL208W	1124.06	0.834055	0.175474	4.75314	2.00281e-06	6.03383e-05
YGL207W	2611.79	-0.314051	0.187822	-1.67207	0.0945113	0.268487
YGL206C	3288.41	-0.100934	0.14517	-0.695278	0.486881	0.717999
YGL205W	836.867	-2.45385	0.551559	-4.44894	8.62965e-06	0.000204202
tH(GUG)G1	0.490232	-1.92646	3.03961	-0.633786	0.526221	NA
YGL204C	58.899	0.373776	0.271656	1.37592	0.168848	0.38867
YGL203C	905.825	-0.0122075	0.120343	-0.101439	0.919202	0.966682
tK(UUU)G1	0.231287	1.9963	4.08047	0.489234	0.624676	NA
YGL202W	4191.81	-0.236875	0.141684	-1.67186	0.0945529	0.268487
YGL201C	783.065	0.0632643	0.208617	0.303256	0.761695	0.89417
tK(CUU)G1	0.0927953	0.0727515	4.08047	0.0178292	0.985775	NA
YGL200C	4068.95	-0.249164	0.188212	-1.32385	0.185552	0.414402
YGL199C	13.0789	0.625806	0.616027	1.01587	0.309689	0.56074
YGL198W	1137.81	-0.416467	0.177181	-2.35052	0.0187473	0.0853894
YGL197W	2468.98	0.210343	0.112407	1.87127	0.0613082	0.199074
YGL196W	960.298	0.323442	0.255848	1.2642	0.206159	0.44225
YGL195W	3499.22	-0.2339	0.162133	-1.44264	0.149121	0.358773
YGL194C-A	31.1586	0.41538	0.39032	1.0642	0.287237	0.539038
YGL194C	158.163	0.116357	0.205424	0.566421	0.571108	0.77725
YGL193C	4.55798	-0.308856	1.01195	-0.305208	0.760207	0.893273
YGL192W	498.256	-0.0489352	0.162849	-0.300494	0.763801	0.895111
YGL191W	3344.87	-0.493693	0.187684	-2.63045	0.00852723	0.0474109
YGL190C	875.681	-0.332699	0.130186	-2.55557	0.0106013	0.0552988
YGL189C	21325.1	0.0451506	0.307984	0.146601	0.883447	0.95249
YGL188C-A	112.619	-0.369644	0.227921	-1.62181	0.104844	0.28626
YGL188C	134.036	-1.03044	0.38685	-2.66368	0.00772916	0.0436337
YGL187C	2588.47	-0.814964	0.273282	-2.98213	0.00286251	0.0207742
YGL186C	606.766	0.161279	0.241488	0.667854	0.504227	0.730496
YGL185C	370.906	0.645514	0.285308	2.26251	0.0236657	0.100591
YGL184C	56.8554	3.26297	0.646082	5.0504	4.40897e-07	1.69129e-05
YGL183C	24.8695	-2.38168	0.574089	-4.14862	3.3448e-05	0.000614806
YGL182C	1.03099	0.0625301	1.90159	0.0328831	0.973768	NA
YGL181W	1608.27	-0.23287	0.155298	-1.4995	0.133743	0.335635
YGL180W	514.548	-0.303187	0.213399	-1.42075	0.15539	0.367973
YGL179C	287.386	-0.254696	0.325297	-0.782966	0.433647	0.673085
YGL178W	828.721	0.0253706	0.152417	0.166455	0.867799	0.945213
YGL177W	15.9088	-0.176955	0.552052	-0.32054	0.748559	0.888203
YGL176C	196.499	-0.482834	0.25435	-1.89831	0.0576558	0.191031
YGL175C	67.3851	-0.297328	0.275194	-1.08043	0.279951	0.530198
YGL174W	242.422	0.197677	0.172733	1.14441	0.252455	0.500388
YGL173C	4344.52	-0.293752	0.168966	-1.73853	0.0821177	0.243358
YGL172W	1006.91	-0.221177	0.136955	-1.61497	0.106318	0.28837
YGL171W	706.81	0.282899	0.425001	0.665642	0.50564	0.731685
YGL170C	5.04144	-1.39047	0.905772	-1.53512	0.124755	0.319788
tK(CUU)G2	0.234979	-0.830545	3.81993	-0.217424	0.827878	NA
YGL169W	552.477	0.0377369	0.380739	0.0991151	0.921047	0.967178
YGL168W	0.496214	-1.89443	2.4502	-0.773175	0.439419	NA
YGL167C	4137.29	-0.396842	0.114645	-3.4615	0.000537182	0.00592435
YGL166W	1156.61	0.129285	0.15128	0.854606	0.392769	0.638635
YGL165C	1.08465	-1.71867	1.86305	-0.922503	0.356266	NA
YGL164C	704.784	-0.0649738	0.137231	-0.473464	0.635882	0.817657
YGL163C	687.809	-0.0134979	0.261372	-0.0516424	0.958814	0.98253
YGL162W	75.7469	0.669895	0.421309	1.59003	0.111827	0.298722
YGL161C	1808.48	-0.191306	0.15698	-1.21866	0.222972	0.464756
YGL160W	950.956	-0.052155	0.140045	-0.372417	0.709583	0.862274
YGL159W	301.653	-0.283903	0.172434	-1.64644	0.0996723	0.276632
tL(CAA)G1	0	NA	NA	NA	NA	NA
YGL158W	230.014	2.77757	1.02357	2.71361	0.00665543	0.0387408
YGL157W	1206.79	0.713424	0.22793	3.13001	0.00174803	0.0144137
YGL156W	2246.97	0.425002	0.241691	1.75845	0.0786707	0.236318
YGL155W	538.604	-0.142388	0.132636	-1.07353	0.283033	0.534397
YGL154C	170.849	-0.117325	0.215196	-0.5452	0.585616	0.787966
YGL153W	503.285	0.0170237	0.196691	0.0865504	0.931029	0.971843
YGL152C	2.17851	-0.233685	1.30361	-0.179261	0.857733	0.940916
YGL151W	542.478	0.352653	0.157148	2.24409	0.0248268	0.104175
YGL150C	2325.17	-0.360512	0.119733	-3.01096	0.00260427	0.0192853
YGL149W	3.53909	0.525025	1.06115	0.494768	0.620764	0.80833
YGL148W	3392.09	0.0542875	0.131641	0.412391	0.680053	0.844968
YGL147C	22479.1	-0.177095	0.280846	-0.630579	0.528316	0.746774
YGL146C	109.911	-0.756804	0.323535	-2.33918	0.0193264	0.0869335
YGL145W	520.894	0.0621655	0.165809	0.374922	0.707718	0.860954
YGL144C	209.622	0.181005	0.245091	0.738521	0.460198	0.696102
YGL143C	1336.72	0.689285	0.168913	4.0807	4.48999e-05	0.00079229
YGL142C	597.44	-0.377089	0.126007	-2.99261	0.00276602	0.0201926
YGL141W	849.681	-0.519805	0.226941	-2.29049	0.0219932	0.0953621
YGL140C	895.06	-0.165893	0.15415	-1.07618	0.281848	0.532811
YGL139W	567.479	0.12288	0.170531	0.72057	0.471174	0.704715
YGL138C	0.721519	-0.986257	2.33512	-0.422359	0.672763	NA
YGL137W	5038.55	-0.0572932	0.105672	-0.542182	0.587693	0.788699
YGL136C	1062.47	-0.251254	0.154563	-1.62558	0.104039	0.284917
YGL135W	27997.9	0.00108232	0.270557	0.00400033	0.996808	0.997816
YGL134W	623.888	0.165398	0.164555	1.00512	0.314838	0.565079
YGL133W	907.958	0.221732	0.127271	1.74221	0.0814713	0.241698
YGL132W	1.95754	-0.00823193	1.36553	-0.00602838	0.99519	0.997451
YGL131C	362.946	0.0654537	0.150899	0.433759	0.664463	0.836492
YGL130W	722.235	-0.117919	0.120731	-0.976709	0.328713	0.5812
YGL129C	2684.69	0.555746	0.101109	5.49652	3.87358e-08	2.15525e-06
YGL128C	213.305	-0.168398	0.212379	-0.792914	0.427828	0.669404
YGL127C	284.457	-0.119057	0.200119	-0.59493	0.55189	0.765012
YGL126W	1358.34	-0.309829	0.181295	-1.70898	0.0874555	0.254416
YGL125W	231.879	1.03149	0.317824	3.24548	0.00117253	0.0106808
YGL124C	657.867	0.165352	0.144193	1.14674	0.251489	0.499703
YGL123W	59733.3	0.0637682	0.299262	0.213085	0.831261	0.927669
YGL123C-A	14.0614	-0.386345	0.659125	-0.586148	0.557776	0.76945
YGL122C	1232.31	-0.451107	0.323358	-1.39507	0.162994	0.379297
YGL121C	387.903	0.338617	0.316825	1.06878	0.285168	0.536623
YGL120C	1109.54	-0.112516	0.381669	-0.294801	0.768146	0.896924
YGL119W	798.33	-0.343336	0.177261	-1.93689	0.0527585	0.179228
tW(CCA)G1	0.380286	-1.51747	3.30206	-0.459552	0.645838	NA
YGL118C	0.555369	1.89917	3.01717	0.629453	0.529053	NA
YGL117W	143.949	-0.70149	0.402524	-1.74273	0.081381	0.241639
YGL116W	431.933	0.0756556	0.265576	0.284874	0.775741	0.899713
YGL115W	2206.73	0.211015	0.130111	1.62181	0.104844	0.28626
YGL114W	952.324	-0.116916	0.130833	-0.89363	0.37152	0.618299
YGL113W	234.426	0.478549	0.165992	2.88296	0.00393962	0.0263039
YGL112C	1046	0.0162247	0.145939	0.111174	0.911478	0.965573
YGL111W	848.86	0.143474	0.364163	0.393982	0.693594	0.853314
YGL110C	785.566	-0.132088	0.129516	-1.01986	0.307794	0.558414
YGL109W	1.59434	-1.22936	1.53019	-0.803408	0.421739	0.665961
YGL108C	458.627	-0.35371	0.170986	-2.06865	0.0385788	0.144052
YGL107C	1775.22	0.597899	0.183655	3.25556	0.00113169	0.0104162
YGL106W	2385.1	-0.185936	0.138206	-1.34535	0.178512	0.404246
YGL105W	6892.85	-0.17343	0.122086	-1.42055	0.155447	0.367973
YGL104C	1096.88	-0.240888	0.223535	-1.07763	0.281199	0.531746
YGL103W	36837.2	0.127728	0.299032	0.427138	0.669279	0.839766
YGL102C	16.5042	-0.79866	0.642731	-1.2426	0.214014	0.452036
YGL101W	454.388	-0.0825044	0.223192	-0.369657	0.711638	0.863473
YGL100W	1236.26	0.0619369	0.108257	0.572127	0.567236	0.775742
YGL099W	557.52	-0.00383933	0.279466	-0.0137381	0.989039	0.994613
snR82	179.264	-0.737938	0.177558	-4.15604	3.23814e-05	0.000600564
YGL098W	544.725	-0.321779	0.14619	-2.2011	0.0277292	0.11304
tH(GUG)G2	0.330898	-1.34233	3.40594	-0.394114	0.693497	NA
YGL097W	1459.9	-0.0537182	0.175736	-0.305676	0.759851	0.893194
YGL096W	593.792	-0.921128	0.421743	-2.1841	0.0289552	0.1165
tE(UUC)G1	4.89549	-0.682608	0.798563	-0.854795	0.392664	0.638635
YGL095C	833.565	-0.040474	0.119941	-0.337449	0.735779	0.880994
YGL094C	1123.23	-0.172589	0.15942	-1.08261	0.278983	0.529382
YGL093W	448.982	-0.22249	0.248384	-0.895749	0.370387	0.617411
YGL092W	1465.03	0.19825	0.143989	1.37684	0.168561	0.388445
YGL091C	705.765	0.0674428	0.14403	0.468253	0.639603	0.820021
YGL090W	408.17	-0.0880069	0.147784	-0.595512	0.551501	0.765012
YGL089C	4.78721	3.75222	1.30271	2.88033	0.00397263	0.026467
YGL088W	0.710523	1.14351	2.10615	0.542941	0.587171	NA
snR10	10.4144	-0.604909	0.648558	-0.932697	0.350976	0.600859
YGL087C	933.268	0.105855	0.213265	0.496357	0.619643	0.807731
YGL086W	469.931	0.0972813	0.136335	0.713547	0.475507	0.707817
YGL085W	250.159	-0.44031	0.171713	-2.56422	0.0103409	0.0545858
YGL084C	1266.36	-0.136651	0.150446	-0.908309	0.363715	0.611905
YGL083W	314.573	0.322339	0.188555	1.70952	0.0873551	0.254244
YGL082W	1300.54	-0.195003	0.15914	-1.22535	0.220442	0.461663
YGL081W	38.4183	-0.408656	0.354806	-1.15177	0.249414	0.497701
YGL080W	845.396	-0.140528	0.165894	-0.847096	0.396941	0.641757
YGL079W	364.76	0.127093	0.190479	0.667228	0.504626	0.730903
YGL078C	1504.16	0.348234	0.307883	1.13106	0.258031	0.505792
YGL077C	908.748	0.376177	0.239077	1.57345	0.115614	0.304231
YGL076C	13250	0.678469	0.341717	1.98547	0.0470923	0.165885
snR39	25.5048	0.383252	0.408546	0.938086	0.3482	0.599045
snR39B	8.28314	-2.60978	0.857252	-3.04435	0.00233181	0.0177137
YGL075C	230.422	-0.324354	0.196565	-1.65011	0.0989198	0.275777
YGL074C	0.60845	-0.523059	2.45042	-0.213457	0.830971	NA
YGL073W	1063.96	-0.535839	0.200655	-2.67045	0.00757493	0.0428806
YGL072C	75.4468	1.22909	0.326921	3.75958	0.000170198	0.00236201
YGL071W	561.283	0.848114	0.252461	3.35939	0.000781155	0.00804069
YGL070C	708.294	-0.300086	0.165151	-1.81705	0.06921	0.216645
YGL069C	1.79205	-0.547671	1.3494	-0.405862	0.684844	0.847504
YGL068W	6071.19	0.530545	0.148097	3.58242	0.000340426	0.00415508
YGL067W	461.486	-0.293948	0.148918	-1.9739	0.0483934	0.169624
YGL066W	861.798	0.121007	0.191329	0.632455	0.527089	0.746287
YGL065C	446.977	-0.0296143	0.161061	-0.18387	0.854115	0.938782
YGL064C	620.666	0.139236	0.256149	0.543574	0.586735	0.788247
YGL063W	262.424	0.595567	0.295966	2.01228	0.0441905	0.158583
YGL063C-A	2.85212	-1.09157	1.16471	-0.937205	0.348653	0.599132
YGL062W	3760.8	-0.178056	0.246596	-0.722056	0.47026	0.70425
YGL061C	197.207	0.14266	0.225352	0.633054	0.526699	0.746076
YGL060W	363.827	-0.0845686	0.134868	-0.627048	0.530628	0.748318
YGL059W	408.908	-0.107539	0.222204	-0.483964	0.628412	0.813823
YGL058W	633.299	0.0497545	0.159358	0.312219	0.754874	0.89129
YGL057C	95.7041	-0.217114	0.264198	-0.821784	0.4112	0.65605
YGL056C	1266.25	0.32431	0.269669	1.20262	0.229122	0.472001
YGL055W	1907.5	-0.00159274	0.403039	-0.00395183	0.996847	0.997816
YGL054C	1972.04	-0.320418	0.132249	-2.42284	0.0153996	0.0732727
tE(UUC)G2	2.06874	2.21788	1.40582	1.57764	0.114647	0.302831
YGL053W	57.4598	-0.140721	0.283038	-0.497179	0.619063	0.807632
YGL052W	0.119051	0.0727515	4.08047	0.0178292	0.985775	NA
YGL051W	2.66356	1.50979	1.13558	1.32954	0.183671	0.411894
tR(UCU)G1	0.211846	-0.707869	3.92812	-0.180205	0.856991	NA
YGL050W	483.197	0.182654	0.194735	0.937957	0.348266	0.599045
YGL049C	2689.26	-0.228538	0.15338	-1.49001	0.136221	0.339377
YGL048C	7122.21	-0.712228	0.21742	-3.27581	0.00105359	0.00993551
YGL047W	779.253	-0.898274	0.215846	-4.16164	3.15972e-05	0.000593145
tV(AAC)G1	0.119051	0.0727515	4.08047	0.0178292	0.985775	NA
YGL045W	1574.96	-0.382861	0.264815	-1.44576	0.148243	0.357497
YGL044C	656.028	0.0364205	0.18269	0.199357	0.841984	0.931916
YGL043W	1041.51	0.253561	0.162062	1.56459	0.117679	0.307438
YGL042C	1.00958	-2.94471	1.99369	-1.47701	0.139673	NA
YGL041C-B	3.23685	0.115471	1.19369	0.0967344	0.922937	0.967424
YGL041W-A	823.223	-0.139664	0.182157	-0.766725	0.443245	0.681304
YGL041C	1.92606	-2.74206	1.91669	-1.43063	0.152537	0.363875
YGL040C	2828.43	-0.14634	0.130681	-1.11982	0.262789	0.510212
tL(CAA)G2	1.79551	-0.646961	1.45431	-0.444859	0.656422	0.831091
YGL039W	213.118	0.317388	0.166025	1.91169	0.0559156	0.18687
YGL038C	467.226	-0.635191	0.192918	-3.29255	0.00099284	0.0095362
YGL037C	25465.1	-0.292652	0.158283	-1.84892	0.0644696	0.20577
YGL036W	920.519	-0.338676	0.173367	-1.95351	0.0507586	0.175131
YGL035C	505.785	0.732605	0.297617	2.46157	0.0138332	0.0675365
YGL034C	0.733655	1.0754	2.10121	0.511802	0.608789	NA
YGL033W	8.92908	0.0194267	0.597047	0.0325381	0.974043	0.989911
YGL032C	5.91523	0.802819	0.872566	0.920067	0.357538	0.606302
YGL031C	25802.3	0.0224265	0.314572	0.0712921	0.943165	0.974854
YGL030W	26225.7	-0.594959	0.31447	-1.89194	0.0584984	0.192995
YGL029W	550.133	-0.660663	0.383797	-1.72138	0.0851812	0.249091
tF(GAA)G	0.119051	0.0727515	4.08047	0.0178292	0.985775	NA
YGL028C	740.361	0.943848	0.186637	5.05714	4.2559e-07	1.65311e-05
YGL027C	1003.15	-0.122622	0.179782	-0.682059	0.495202	0.723702
YGL026C	2930.27	-0.141366	0.140631	-1.00522	0.314789	0.565079
YGL025C	352.217	0.143228	0.188528	0.759717	0.447424	0.684249
YGL024W	0.966437	-2.88972	2.46699	-1.17135	0.241458	NA
YGL023C	1028.75	-0.211125	0.134301	-1.57203	0.115943	0.304456
YGL022W	2987.05	-0.277133	0.162216	-1.70842	0.0875578	0.254594
YGL021W	404.433	0.161743	0.294066	0.550023	0.582304	0.785814
YGL020C	1251.82	-0.337652	0.153381	-2.20139	0.0277082	0.113029
YGL019W	1953.01	-0.0985663	0.133348	-0.739166	0.459806	0.69585
YGL018C	511.565	0.249438	0.205391	1.21445	0.224575	0.46573
YGL017W	364.731	-0.138426	0.139778	-0.990332	0.322012	0.572969
YGL016W	330.529	0.796532	0.229318	3.47349	0.000513744	0.00572722
YGL015C	3.51344	-1.06674	1.09787	-0.971644	0.331228	0.583641
YGL014W	835.439	0.0759704	0.138987	0.546601	0.584653	0.787056
YGL014C-A	0.330898	-1.34233	3.40594	-0.394114	0.693497	NA
YGL013C	855.852	-0.11527	0.284552	-0.405095	0.685408	0.847633
YGL012W	3999.11	0.824671	0.179408	4.59662	4.29397e-06	0.000111427
YGL011C	4809.23	-0.788415	0.174253	-4.52454	6.05275e-06	0.000151343
YGL010W	148.876	-0.852268	0.325421	-2.61897	0.00881946	0.0486765
YGL009C	1501.01	0.495699	0.240161	2.06403	0.0390149	0.145154
YGL008C	38050	-0.634729	0.207763	-3.05506	0.00225012	0.017263
YGL007C-A	18.4619	-0.20654	0.50933	-0.405514	0.6851	0.847504
YGL007W	5.15681	-1.36266	0.896089	-1.52067	0.128342	0.326324
YGL006W-A	22.6844	1.34231	0.450324	2.98076	0.00287533	0.0208427
YGL006W	13021.3	-1.5709	0.189371	-8.29537	1.08247e-16	3.5186e-14
YGL005C	645.816	-0.135374	0.201546	-0.671676	0.50179	0.728846
YGL004C	773.027	-0.076437	0.134622	-0.567791	0.570177	0.776497
YGL003C	446.131	0.186312	0.142318	1.30912	0.190493	0.421377
YGL002W	596.686	0.0772516	0.178603	0.432533	0.665354	0.836795
YGL001C	4851.57	-0.659089	0.281943	-2.33767	0.0194046	0.0871584
YGR001C	705.274	0.0511846	0.178267	0.287124	0.774018	0.899607
YGR002C	738.588	-0.16839	0.163071	-1.03262	0.301784	0.551915
YGR003W	297.596	0.191774	0.249376	0.769015	0.441884	0.680059
YGR004W	238.41	-0.370446	0.17061	-2.1713	0.0299087	0.119172
YGR005C	1591.45	-0.117329	0.125978	-0.931343	0.351676	0.60173
YGR006W	182.714	-0.211058	0.197144	-1.07058	0.284359	0.536081
YGR007W	951.249	0.0691445	0.140714	0.491383	0.623155	0.809551
YGR008C	18967.3	-0.601685	0.209625	-2.87029	0.00410098	0.0270797
YGR009C	1163.33	0.109375	0.137501	0.79545	0.426352	0.669404
YGR010W	290.769	0.162505	0.182124	0.892278	0.372244	0.619003
YGR011W	2.81733	0.484852	1.15627	0.419324	0.674979	0.842837
YGR012W	849.42	0.0208868	0.15687	0.133147	0.894077	0.954972
YGR013W	656.677	0.0232541	0.174093	0.133573	0.89374	0.954972
YGR014W	202.23	0.436759	0.249606	1.74979	0.0801539	0.239377
YGR015C	147.22	-0.310438	0.199613	-1.5552	0.119897	0.311521
YGR016W	52.0403	-0.0523017	0.269329	-0.194193	0.846025	0.934902
YGR017W	1125.88	0.263098	0.160042	1.64394	0.100189	0.277453
YGR018C	14.2222	0.479204	0.578967	0.827688	0.407847	0.65345
YGR019W	3245.27	-0.0655342	0.204027	-0.321203	0.748057	0.887949
YGR020C	3691.13	-0.366545	0.147592	-2.48351	0.0130095	0.0646394
YGR021W	2250.82	0.65169	0.181578	3.58903	0.000331904	0.00407523
YGR022C	1.11896	-1.82931	2.12385	-0.861321	0.389061	NA
YGR023W	906.75	-0.344084	0.242062	-1.42147	0.15518	0.367973
tD(GUC)G1	1.18417	-1.83794	1.79304	-1.02504	0.305344	0.555302
YGR024C	678.101	-0.34102	0.13721	-2.4854	0.0129408	0.0644014
YGR025W	1.36804	0.42736	1.72475	0.247781	0.804304	0.913097
YGR026W	1940.24	-0.544213	0.175812	-3.09543	0.00196528	0.0157019
YGR027C	17320.8	-0.0132995	0.285575	-0.0465711	0.962855	0.984013
YGR027W-A	0	NA	NA	NA	NA	NA
YGR027W-B	0.589515	-0.583676	3.00838	-0.194017	0.846163	NA
tE(UUC)G3	0.284368	-1.0802	4.01794	-0.268844	0.788049	NA
YGR028W	1726.55	-0.0925271	0.145629	-0.635364	0.525191	0.745315
YGR029W	832.74	0.434424	0.168524	2.57782	0.00994264	0.0530795
tD(GUC)G2	4.41373	-1.48146	0.983679	-1.50604	0.132057	0.333048
snR46	85.9656	0.254348	0.452703	0.561843	0.574223	0.7799
YGR030C	54.5203	1.02858	0.384623	2.67427	0.00748924	0.0428274
YGR031W	422.494	0.515526	0.223038	2.31138	0.0208118	0.0913606
YGR031C-A	9.94966	0.0597105	0.603126	0.0990016	0.921137	0.967178
YGR032W	4107.85	-1.16206	0.260985	-4.45259	8.48391e-06	0.000202303
YGR033C	983.937	-0.13665	0.131778	-1.03697	0.299749	0.549822
YGR034W	17380.2	-0.139251	0.272955	-0.510161	0.609939	0.802071
YGR035C	243.637	-0.908777	0.377223	-2.40912	0.0159908	0.0755041
YGR035W-A	0	NA	NA	NA	NA	NA
YGR036C	155.529	-0.527615	0.21312	-2.47568	0.0132984	0.0655474
YGR037C	3509.08	-0.812692	0.200703	-4.04923	5.13863e-05	0.000886485
YGR038W	527.76	0.112056	0.139195	0.805025	0.420805	0.665019
tS(AGA)G	0	NA	NA	NA	NA	NA
YGR038C-B	0.926061	-1.38199	1.86804	-0.739809	0.459416	NA
YGR038C-A	0	NA	NA	NA	NA	NA
YGR039W	0.998915	-1.56699	1.96723	-0.796545	0.425715	NA
YGR040W	201.089	0.00630326	0.229291	0.0274902	0.978069	0.991951
YGR041W	375.676	1.01801	0.159823	6.36959	1.89536e-10	1.88802e-08
YGR042W	536.04	0.367027	0.183854	1.9963	0.0459014	0.163017
YGR043C	452.834	0.496398	0.317512	1.5634	0.117959	0.30804
YGR044C	15.6078	2.56661	0.604759	4.24403	2.19545e-05	0.00044456
YGR045C	8.03564	-0.356033	0.727767	-0.489212	0.624691	0.81135
YGR046W	303.809	0.0862756	0.214013	0.403133	0.686851	0.848737
YGR047C	510.538	-0.404215	0.157979	-2.55866	0.0105077	0.0550477
YGR048W	1290.44	-0.685904	0.27017	-2.53878	0.0111238	0.0570604
YGR049W	436.383	-0.307611	0.211603	-1.45372	0.146025	0.354501
YGR050C	71.0225	-0.103187	0.366356	-0.281658	0.778206	0.900712
YGR051C	2.65576	0.115801	1.24565	0.0929641	0.925932	0.969083
YGR052W	1570.94	-1.12976	0.439241	-2.57208	0.0101088	0.0537472
YGR053C	208.056	0.642905	0.181717	3.53794	0.000403261	0.00472588
YGR054W	3636.72	0.136426	0.133497	1.02195	0.306806	0.557263
YGR055W	1032.67	0.719577	0.379995	1.89365	0.0582714	0.192512
YGR056W	529.613	-0.00038329	0.16793	-0.00228243	0.998179	0.998685
YGR057C	453.734	-0.100819	0.237415	-0.424653	0.67109	0.840189
YGR058W	358.233	0.348656	0.145487	2.39647	0.0165538	0.077687
YGR059W	11.5434	0.602198	0.711363	0.84654	0.397251	0.64209
snR48	13.1075	-1.88441	0.622983	-3.02482	0.00248785	0.0185567
YGR060W	6373.16	-1.43363	0.264816	-5.41367	6.17449e-08	3.31597e-06
YGR061C	6126	0.758303	0.242601	3.12572	0.00177369	0.0145863
YGR062C	807.913	0.0238838	0.140345	0.170179	0.86487	0.944128
YGR063C	587.275	-0.0109692	0.173001	-0.0634054	0.949444	0.978436
YGR064W	4.06237	0.960784	0.903506	1.0634	0.287603	0.539474
YGR065C	138.409	0.886261	0.207942	4.26205	2.02561e-05	0.000422641
YGR066C	72.971	0.318619	0.228474	1.39455	0.163151	0.379376
YGR067C	42.743	0.412378	0.415685	0.992045	0.321176	0.572297
YGR068C	489.633	-0.23852	0.235154	-1.01431	0.310433	0.561252
YGR068W-A	3.10026	0.84708	1.3216	0.640951	0.521554	0.742986
YGR069W	5.1672	0.150696	0.884419	0.17039	0.864704	0.944128
YGR070W	1052.72	-0.311755	0.213638	-1.45927	0.144491	0.352162
YGR071C	228.124	-0.406791	0.164619	-2.47111	0.0134695	0.0662847
YGR072W	677.035	-0.231548	0.193171	-1.19867	0.230658	0.473427
YGR073C	29.0394	-0.0350451	0.363511	-0.0964073	0.923197	0.967474
YGR074W	494.821	-0.462377	0.162085	-2.85268	0.00433524	0.028154
YGR075C	88.4083	0.0794842	0.214506	0.370545	0.710976	0.863178
YGR076C	1900.16	0.704103	0.140623	5.00701	5.52817e-07	2.03282e-05
YGR077C	367.332	-0.184435	0.178147	-1.03529	0.300531	0.55044
YGR078C	447.112	-0.473662	0.177185	-2.67326	0.00751185	0.0428503
YGR079W	51.2228	2.62116	0.621092	4.22024	2.44039e-05	0.000479996
YGR080W	2076.39	0.03171	0.155257	0.204243	0.838164	0.930755
YGR081C	322.56	0.367934	0.282809	1.301	0.193259	0.424748
YGR082W	3492.39	0.306768	0.142983	2.14548	0.0319141	0.125317
YGR083C	1578.68	0.0971099	0.136581	0.711004	0.477082	0.709388
YGR084C	3467.39	0.463233	0.134113	3.45406	0.000552217	0.00603921
YGR085C	11908.7	0.109965	0.248851	0.44189	0.658569	0.832343
YGR086C	20277.8	-0.102226	0.154472	-0.661773	0.508117	0.734421
YGR087C	22.7957	0.46058	0.378846	1.21575	0.224082	0.46573
YGR088W	15540	-0.178095	0.262577	-0.678258	0.497608	0.72516
YGR089W	772.912	-0.0981917	0.137594	-0.713634	0.475454	0.707817
tT(UGU)G1	0.142184	0.0727515	4.08047	0.0178292	0.985775	NA
YGR090W	1303.88	-0.186994	0.173457	-1.07804	0.281014	0.531559
YGR091W	390.485	-0.0350221	0.134385	-0.260609	0.794394	0.908792
YGR092W	500.338	0.0194041	0.205412	0.0944642	0.92474	0.968492
YGR093W	551.513	-0.043398	0.185623	-0.233797	0.815143	0.918672
YGR094W	10974.6	-0.261659	0.130985	-1.99762	0.0457573	0.162743
YGR095C	681.773	-0.050573	0.264195	-0.191423	0.848194	0.934936
YGR096W	152.625	0.297757	0.178882	1.66454	0.0960036	0.270739
YGR097W	1673.05	0.381782	0.17074	2.23605	0.0253488	0.105995
YGR098C	206.006	0.267356	0.250038	1.06926	0.284952	0.536544
YGR099W	242.752	0.232358	0.209173	1.11084	0.266637	0.514041
YGR100W	1368.64	-0.0256765	0.151768	-0.169182	0.865654	0.944223
YGR101W	645.414	0.184679	0.167635	1.10167	0.270604	0.518223
YGR102C	382.32	0.131795	0.180779	0.729041	0.465977	0.700045
YGR103W	2743.9	0.0617959	0.419832	0.147192	0.882981	0.95249
YGR104C	494.744	0.0777627	0.157119	0.494928	0.620651	0.80833
YGR105W	794.893	-0.414585	0.18785	-2.207	0.0273139	0.112012
YGR106C	2807.46	-0.322368	0.180373	-1.78723	0.0739006	0.22617
tL(GAG)G	0.714215	-0.814693	2.02079	-0.403155	0.686834	NA
tK(UUU)G2	1.1712	-1.86799	2.08995	-0.893797	0.37143	0.618299
YGR107W	2.01123	0.354674	1.24978	0.28379	0.776572	0.90017
YGR108W	291.338	-1.3163	0.299842	-4.38997	1.13364e-05	0.000258353
YGR109C	4.15348	1.01999	0.921146	1.10731	0.268161	0.515938
tC(GCA)G	0	NA	NA	NA	NA	NA
YGR109W-A	0	NA	NA	NA	NA	NA
YGR109W-B	1723.31	-0.171192	0.137828	-1.24207	0.21421	0.452295
YGR110W	311.066	0.111787	0.158569	0.704975	0.480826	0.712642
YGR111W	1517.53	0.0737162	0.192831	0.382283	0.702251	0.857813
YGR112W	1840.95	0.152744	0.127973	1.19356	0.232649	0.475774
YGR113W	581.712	-0.121417	0.14773	-0.821889	0.41114	0.65605
YGR114C	0	NA	NA	NA	NA	NA
YGR115C	0.678112	-0.814438	2.03949	-0.399333	0.689648	NA
YGR116W	3156.36	0.0545449	0.131581	0.414535	0.678482	0.844877
YGR117C	517.521	0.0394539	0.166842	0.236474	0.813065	0.916999
YGR118W	22812.1	-0.0411063	0.252814	-0.162595	0.870837	0.946882
YGR119C	1477.03	0.00449988	0.113604	0.0396101	0.968404	0.987267
YGR120C	319.114	-0.281529	0.175336	-1.60565	0.108351	0.292343
tN(GUU)G	1.13824	-1.84458	1.73965	-1.06032	0.289001	NA
YGR121C	1600.5	-1.82676	0.284086	-6.4303	1.27349e-10	1.28936e-08
YGR121W-A	5.16478	0.622914	0.924014	0.674139	0.500223	0.727426
YGR122W	545.021	0.154274	0.178706	0.863287	0.38798	0.634913
YGR122C-A	0.423693	-1.7053	3.10591	-0.54905	0.582971	NA
tR(UCU)G3	0	NA	NA	NA	NA	NA
YGR123C	529.598	0.100217	0.281902	0.355504	0.722212	0.872075
tI(AAU)G	0.142184	0.0727515	4.08047	0.0178292	0.985775	NA
YGR124W	11507.2	-0.871106	0.178135	-4.89013	1.00769e-06	3.32807e-05
YGR125W	665.307	0.175741	0.132519	1.32617	0.184785	0.412892
YGR126W	192.875	0.410551	0.251592	1.63181	0.102719	0.282454
YGR127W	573.606	0.465275	0.188619	2.46675	0.0136346	0.0668313
YGR128C	485.774	-0.0487566	0.431952	-0.112875	0.91013	0.964806
YGR129W	286.685	0.0542298	0.187763	0.28882	0.772719	0.898834
YGR130C	6040.53	-0.198881	0.192202	-1.03475	0.300787	0.550743
YGR131W	106.057	-0.640778	0.22318	-2.87112	0.00409018	0.027075
YGR132C	8451.92	0.41206	0.140177	2.93956	0.0032868	0.0231991
YGR133W	347.717	0.310691	0.19359	1.60489	0.108517	0.292664
YGR134W	296.054	0.0179313	0.205291	0.0873457	0.930397	0.971687
YGR135W	4536.38	-0.607819	0.198014	-3.06957	0.00214365	0.016674
YGR136W	1865.95	-0.442389	0.12375	-3.57486	0.000350417	0.00423517
YGR137W	151.144	-0.60183	0.20925	-2.87612	0.00402594	0.0267933
YGR138C	6632.79	-0.199773	0.369575	-0.540547	0.58882	0.788978
YGR139W	1.31563	1.37395	1.58963	0.864319	0.387412	0.634321
YGR140W	213.14	0.898036	0.250722	3.5818	0.00034123	0.00415668
YGR141W	735.221	-0.0220839	0.154643	-0.142806	0.886444	0.95278
YGR142W	17525.8	0.0732568	0.502746	0.145713	0.884148	0.952766
tA(AGC)G	0	NA	NA	NA	NA	NA
YGR143W	811.519	-0.461818	0.178842	-2.58228	0.00981513	0.0525288
tG(UCC)G	0	NA	NA	NA	NA	NA
YGR144W	139.137	-2.67472	0.942505	-2.83789	0.00454134	0.029216
YGR145W	695.347	0.203007	0.486643	0.417158	0.676563	0.84345
YGR146C	166.487	1.023	0.461052	2.21884	0.0264979	0.109466
YGR146C-A	4.8111	1.0573	0.814506	1.29809	0.194256	0.425528
YGR147C	1725.09	0.426602	0.171114	2.49309	0.0126638	0.0633555
YGR148C	18859.2	0.193302	0.282977	0.683103	0.494542	0.72308
YGR149W	622.605	-0.460428	0.247603	-1.85954	0.0629507	0.202615
YGR150C	2845.29	0.0616146	0.179931	0.342434	0.732024	0.878683
tA(UGC)G	0.218334	1.9963	4.08047	0.489234	0.624676	NA
YGR151C	0	NA	NA	NA	NA	NA
YGR152C	274.527	-0.243083	0.19781	-1.22887	0.219119	0.459987
YGR153W	67.438	-0.689335	0.31387	-2.19625	0.0280743	0.113696
YGR154C	198.09	-0.0236168	0.160732	-0.146933	0.883185	0.95249
[truncated: 5,129 more rows]
