# Supplementary material for: Integrative Omics Analysis Reveals a Limited Transcriptional Shock After Yeast Interspecies Hybridization
Source: Front Genet. 2020 May 7;11:404. doi: 10.3389/fgene.2020.00404 (PMC7221068; doi:10.3389/fgene.2020.00404)
Supplement: Supplementary file 8 [file Table_8.XLSX]

## Sheet: Table8
Supplementary table 8. Comparison between SC parental vs SU parental at 12 C. A. DE analysis; B. list of DE genes; C. GO analysis of DE genes.
A.									B.			C.
gene_SC	gene_SU	baseMean	log2FoldChange	lfcSE	stat	pvalue	padj		Regulation	SC_ortholog		GO_category	Regulation	GOID	TERM	CORRECTED_PVALUE	UNCORRECTED_PVALUE	NUM_LIST_ANNOTATIONS	LIST_SIZE	TOTAL_NUM_ANNOTATIONS	POPULATION_SIZE	FDR_RATE	EXPECTED_FALSE_POSITIVES	ANNOTATED_GENES
YBR177C	Sbay_4.429	2691.38	-0.436484	0.290077	-1.50472	0.132396	0.180483		Up-regulated	YDL214C		Biological Process	Up-regulated	GO:0042221	response to chemical	0.000106307	8.66398e-08	60	367	584	7166	0	0	YMR280C, YHR084W, YPL075W, YKL086W, YDR075W, YBR040W, YBR066C, YFL026W, YPR156C, YBR020W, YJL089W, YHL008C, YNL275W, YDR480W, YNL007C, YOR306C, YJR111C, YLR433C, YNL162W, YGR096W, YDR338C, YPL248C, YDR461W, YPL179W, YGL035C, YJL034W, YBR101C, YIL121W, YPL187W, YNL064C, YPL272C, YGL077C, YAL005C, YGR138C, YDR085C, YKL062W, YPL026C, YPR026W, YGR281W, YBR021W, YOR028C, YDL214C, YDR179C, YLR058C, YJR…
YIL140W	Sbay_9.48	184.138	0.558961	0.308223	1.8135	0.0697554	0.103024		Up-regulated	YJL082W		Biological Process	Up-regulated	GO:0050896	response to stimulus	0.000235252	1.9173e-07	105	367	1289	7166	0	0	YBR066C, YFL026W, YOR324C, YNL275W, YDR480W, YDR075W, YBR040W, YNL047C, YPR158W, YML006C, YNL162W, YPR007C, YGR014W, YDR263C, YPR005C, YDR446W, YNL007C, YGL035C, YDR217C, YJL034W, YDR461W, YPL248C, YBR182C, YGR249W, YNL064C, YPL187W, YHR154W, YLL010C, YDR085C, YOR267C, YFL003C, YMR076C, YBR203W, YGL077C, YGR281W, YBR021W, YOL078W, YBL060W, YOR134W, YPR026W, YKL178C, YJL082W, YNL239W, YJR086W, YLR…
YLR268W	Sbay_10.366	1037.59	-0.604049	0.127788	-4.72698	2.27887e-06	7.25185e-06		Up-regulated	YPL191C		Biological Process	Up-regulated	GO:0006525	arginine metabolic process	0.00149872	1.22145e-06	8	367	18	7166	0	0	YOR303W, YLR438W, YOL058W, YER069W, YJL088W, YJR109C, YPL111W, YMR062C
YOR011W	Sbay_15.188	102.814	-1.01143	0.353971	-2.85738	0.00427159	0.00820925		Up-regulated	YDL170W		Biological Process	Up-regulated	GO:0071310	cellular response to organic substance	0.0016499	1.34466e-06	29	367	215	7166	0	0	YLR433C, YPR026W, YNL007C, YDR480W, YKL062W, YDR085C, YFL026W, YDR075W, YBR040W, YAL005C, YHR084W, YCL058W-A, YLL024C, YER124C, YNL145W, YPL187W, YOR303W, YJL034W, YBR101C, YJR086W, YKL178C, YJL082W, YDL170W, YJR109C, YPL179W, YLR058C, YDR179C, YDR461W, YDL214C
YPL043W	Sbay_16.271	1181.53	-0.244085	0.365989	-0.666918	0.504824	0.575159		Up-regulated	YBR117C		Biological Process	Up-regulated	GO:0006811	ion transport	0.0048317	3.93782e-06	42	367	395	7166	0	0	YLR168C, YPR020W, YKL016C, YOR348C, YPL036W, YLR411W, YNL065W, YKR039W, YLL005C, YNR060W, YGR142W, YDR185C, YPL092W, YLR193C, YDR352W, YOR049C, YGR138C, YOR161C, YDR508C, YGL077C, YDR384C, YEL063C, YMR266W, YOR087W, YLR083C, YIL121W, YCL025C, YBR293W, YOR390W, YBR294W, YLR081W, YJL145W, YMR011W, YNL268W, YHR096C, YJR054W, YDR322C-A, YGR096W, YOR306C, YHL008C, YNL275W, YPR156C
YJL155C	Sbay_6.234	2492.6	1.10849	0.170616	6.49697	8.19525e-11	4.43945e-10		Up-regulated	YPL092W		Biological Process	Up-regulated	GO:0070887	cellular response to chemical stimulus	0.00756352	6.16424e-06	42	367	402	7166	0	0	YBR101C, YJL034W, YGL035C, YPL179W, YPL248C, YDR461W, YPL187W, YJL089W, YDR480W, YBR066C, YFL026W, YBR020W, YDR075W, YBR040W, YMR280C, YHR084W, YKL086W, YPL075W, YLR433C, YJR111C, YNL007C, YJR086W, YLR364W, YPL188W, YJL082W, YKL178C, YJR109C, YDL170W, YDL214C, YDR179C, YLR058C, YLL024C, YGL209W, YCL058W-A, YNL145W, YER124C, YDR453C, YOR303W, YDR085C, YKL062W, YAL005C, YPR026W
YHR067W	Sbay_15.256	150.782	-0.820916	0.213371	-3.84737	0.000119393	0.000298022		Up-regulated	YPL165C		Biological Process	Up-regulated	GO:0035524	proline transmembrane transport	0.00831079	6.77326e-06	4	367	4	7166	0	0	YOR348C, YDR508C, YKR039W, YCL025C
YAL008W	Sbay_1.6	965.01	0.217833	0.199916	1.08963	0.275878	0.345647		Up-regulated	YKL052C		Biological Process	Down-regulated	GO:0044281	small molecule metabolic process	0.000156986	1.44024e-07	73	347	828	7166	0	0	YPR081C, YKL192C, YPR183W, YIR032C, YKR097W, YLR380W, YNR050C, YKL055C, YDL125C, YPL095C, YMR318C, YGR124W, YMR084W, YOL055C, YNL141W, YGR286C, YBR006W, YDL124W, YLR164W, YGR175C, YLR377C, YHR137W, YFR017C, YPR118W, YBR092C, YDL103C, YMR118C, YMR303C, YDR287W, YGL156W, YMR202W, YOR180C, YMR156C, YDR380W, YLR017W, YDR533C, YJL200C, YIL074C, YCR020C, YPR006C, YGR144W, YDR400W, YDR234W, YIL111W, YFR…
YNR028W	Sbay_14.382	462.386	-0.213485	0.234531	-0.910265	0.362683	0.436077		Up-regulated	YGR126W		Biological Process	Down-regulated	GO:0071554	cell wall organization or biogenesis	0.000228278	2.09429e-07	37	347	308	7166	0	0	YHR139C, YNL128W, YLR330W, YGR225W, YER150W, YDR523C, YLR307W, YIL011W, YPL221W, YNL027W, YMR104C, YMR305C, YGR032W, YJL158C, YOR009W, YDL095W, YLR194C, YJR151C, YNL294C, YDR273W, YIL113W, YER096W, YBR076W, YOR321W, YHR184W, YHR097C, YOL048C, YER011W, YOR010C, YCL048W, YLR054C, YIL119C, YEL040W, YBR005W, YPR030W, YGL028C, YMR084W
YMR111C	Sbay_13.29	355.337	0.186556	0.166434	1.1209	0.26233	0.33083		Up-regulated	YBR182C		Biological Process	Down-regulated	GO:1903046	meiotic cell cycle process	0.00044115	4.04725e-07	34	347	277	7166	0	0	YHL024W, YGR032W, YGL127C, YIL132C, YLR035C, YLR227C, YNL294C, YIL072W, YGR225W, YLR330W, YNL128W, YJL106W, YHR139C, YDR523C, YHR157W, YLR248W, YLR307W, YIL073C, YOR368W, YCL048W, YGL251C, YER106W, YLR054C, YLR234W, YPR120C, YLL039C, YDR273W, YHR014W, YER096W, YGR059W, YGL183C, YOL048C, YHR184W, YNL082W
YBR255W	Sbay_4.516	765.313	-1.0571	0.164483	-6.42679	1.30325e-10	6.91201e-10		Up-regulated	YNL239W		Biological Process	Down-regulated	GO:0051321	meiotic cell cycle	0.00095545	8.76559e-07	37	347	326	7166	0	0	YER106W, YLR054C, YGL045W, YGL251C, YCL048W, YOR368W, YOR230W, YLR234W, YPR120C, YER096W, YLL039C, YDR273W, YHR014W, YHR184W, YNL082W, YOL048C, YGL183C, YGR059W, YIL132C, YGL127C, YGR032W, YHL024W, YIL072W, YNL294C, YLR227C, YLR035C, YOR229W, YDR523C, YHR139C, YJL106W, YLR330W, YNL128W, YGR225W, YIL073C, YLR248W, YLR307W, YHR157W
YFR027W	Sbay_6.99	105.655	-0.982731	0.252199	-3.89665	9.7532e-05	0.00024678		Up-regulated	YLR300W		Biological Process	Down-regulated	GO:0071852	fungal-type cell wall organization or biogenesis	0.00163609	1.501e-06	30	347	241	7166	0	0	YLR054C, YIL119C, YJL158C, YEL040W, YDL095W, YOR009W, YOR010C, YCL048W, YGR032W, YNL294C, YLR194C, YPR030W, YJR151C, YMR084W, YER150W, YDR523C, YHR139C, YDR273W, YGR225W, YLR330W, YNL128W, YHR184W, YMR104C, YOL048C, YHR097C, YER011W, YLR307W, YIL011W, YOR321W, YPL221W
YBR128C	Sbay_4.376	290.554	-0.190181	0.201595	-0.943381	0.345486	0.4187		Up-regulated	YNL145W		Biological Process	Down-regulated	GO:0030476	ascospore wall assembly	0.00343351	3.15001e-06	12	347	50	7166	0	0	YGR032W, YCL048W, YDR273W, YNL128W, YGR225W, YLR330W, YHR139C, YDR523C, YLR054C, YLR307W, YOL048C, YHR184W
YOL115W	Sbay_15.44	1174.4	0.8598	0.111901	7.68358	1.547e-14	1.27775e-13		Up-regulated	YOR062C		Biological Process	Down-regulated	GO:0042244	spore wall assembly	0.00343351	3.15001e-06	12	347	50	7166	0	0	YLR054C, YDR523C, YHR139C, YGR032W, YCL048W, YLR330W, YDR273W, YGR225W, YNL128W, YHR184W, YOL048C, YLR307W
YDL214C	Sbay_4.33	597.742	2.42871	0.347173	6.99569	2.63963e-12	1.67791e-11		Up-regulated	YDR525W-A		Biological Process	Down-regulated	GO:0070590	spore wall biogenesis	0.00343351	3.15001e-06	12	347	50	7166	0	0	YHR184W, YOL048C, YLR307W, YLR054C, YDR523C, YHR139C, YGR032W, YCL048W, YDR273W, YNL128W, YGR225W, YLR330W
YLR016C	Sbay_10.96	579.56	-0.830527	0.148093	-5.60814	2.04514e-08	8.56878e-08		Up-regulated	YER067W		Biological Process	Down-regulated	GO:0070591	ascospore wall biogenesis	0.00343351	3.15001e-06	12	347	50	7166	0	0	YDR523C, YLR054C, YCL048W, YGR032W, YDR273W, YGR225W, YLR330W, YNL128W, YHR139C, YOL048C, YHR184W, YLR307W
YNL300W	Sbay_14.4	421.077	1.28104	0.300207	4.26718	1.97958e-05	5.53237e-05		Up-regulated	YPL248C		Biological Process	Down-regulated	GO:0009272	fungal-type cell wall biogenesis	0.0041992	3.85248e-06	16	347	88	7166	0	0	YOL048C, YHR184W, YPL221W, YLR307W, YDR523C, YGR225W, YDR273W, YNL128W, YLR330W, YHR139C, YNL294C, YMR084W, YIL119C, YLR054C, YGR032W, YCL048W
YAL056W	Sbay_1.1	1181.99	-0.669992	0.157705	-4.24837	2.15327e-05	6.00163e-05		Up-regulated	YMR233W		Biological Process	Down-regulated	GO:0071940	fungal-type cell wall assembly	0.00429717	3.94236e-06	12	347	51	7166	0	0	YHR184W, YOL048C, YLR307W, YLR054C, YDR523C, YHR139C, YDR273W, YGR225W, YLR330W, YNL128W, YGR032W, YCL048W
YGR148C	Sbay_7.439	24598.7	0.123777	0.286133	0.432587	0.665315	0.724693		Up-regulated	YPL206C		Biological Process	Down-regulated	GO:0019878	lysine biosynthetic process via aminoadipic acid	0.00505894	4.64122e-06	6	347	11	7166	0	0	YJL200C, YDR234W, YDL182W, YIR034C, YNR050C, YIL094C
YJR122W	Sbay_12.213	857.029	0.0110871	0.221088	0.050148	0.960004	0.967841		Up-regulated	YOL136C		Biological Process	Down-regulated	GO:0070726	cell wall assembly	0.00534649	4.90504e-06	12	347	52	7166	0	0	YOL048C, YHR184W, YLR307W, YDR523C, YLR054C, YCL048W, YGR032W, YGR225W, YDR273W, YLR330W, YNL128W, YHR139C
YLR152C	Sbay_10.251	1252.68	-1.80169	0.291186	-6.18743	6.11529e-10	3.05e-09		Up-regulated	YOR303W		Biological Process	Down-regulated	GO:0019752	carboxylic acid metabolic process	0.00675418	6.1965e-06	43	347	440	7166	0	0	YMR303C, YOR344C, YMR169C, YOR180C, YBR222C, YLR017W, YDR380W, YDR533C, YJL200C, YHR020W, YKR009C, YIL160C, YHR137W, YPL148C, YLR134W, YPR118W, YHR033W, YMR118C, YER065C, YGR019W, YLR284C, YDR037W, YIL094C, YDL182W, YGR124W, YOL056W, YMR084W, YPR193C, YIR034C, YGR286C, YBR006W, YGL205W, YLR164W, YPR081C, YIL074C, YKL192C, YPR006C, YLR380W, YNR050C, YKL055C, YDR234W, YPL095C, YFR025C
YDR459C	Sbay_2.634	517.429	1.28201	0.140999	9.09235	9.69222e-20	1.26315e-18		Up-regulated	YBR293W		Biological Process	Down-regulated	GO:0045229	external encapsulating structure organization	0.0072902	6.68826e-06	30	347	259	7166	0	0	YGR225W, YDR273W, YLR330W, YNL128W, YER096W, YHR139C, YBR076W, YDR523C, YER150W, YLR307W, YIL011W, YOR321W, YOL048C, YER011W, YHR184W, YMR104C, YOR010C, YGR032W, YCL048W, YMR305C, YEL040W, YDL095W, YOR009W, YLR054C, YJL158C, YPR030W, YGL028C, YJR151C, YLR194C, YBR005W
YIL034C	Sbay_9.166	3062.27	-0.959282	0.239724	-4.00161	6.29133e-05	0.000163657		Up-regulated	YLR023C		Biological Process	Down-regulated	GO:0071555	cell wall organization	0.0072902	6.68826e-06	30	347	259	7166	0	0	YPR030W, YGL028C, YJR151C, YLR194C, YBR005W, YEL040W, YOR009W, YDL095W, YLR054C, YJL158C, YOR010C, YGR032W, YCL048W, YMR305C, YOL048C, YER011W, YHR184W, YMR104C, YIL011W, YLR307W, YOR321W, YDR523C, YBR076W, YER150W, YDR273W, YGR225W, YNL128W, YLR330W, YER096W, YHR139C
YLR244C	Sbay_10.34	4094.8	0.278787	0.126206	2.20899	0.0271752	0.0441736		Up-regulated	YLR108C		Molecular Function	Up-regulated	GO:0015238	drug transmembrane transporter activity	3.50532e-05	1.04636e-07	16	367	65	7166	0	0	YBR021W, YDR338C, YNL275W, YIL121W, YCL025C, YDR508C, YGR281W, YNL065W, YOR306C, YOR348C, YGR096W, YGR138C, YHL008C, YGL077C, YKR039W, YPR156C
YNL003C	Sbay_14.345	1035.87	-0.721678	0.120152	-6.00638	1.89706e-09	8.9455e-09		Up-regulated	YMR266W		Molecular Function	Up-regulated	GO:0015075	ion transmembrane transporter activity	0.000300292	8.96395e-07	34	367	271	7166	0	0	YOR306C, YNL065W, YJR054W, YDR508C, YCL025C, YDR322C-A, YEL063C, YHR096C, YMR266W, YLR081W, YNL268W, YKL016C, YPR156C, YKR039W, YGL077C, YOR390W, YLR411W, YDR384C, YGR096W, YOR348C, YPR020W, YPL036W, YPL092W, YNL275W, YIL121W, YBR293W, YBR021W, YHL008C, YBR294W, YDR352W, YGR138C, YLL005C, YMR011W, YOR087W
YBR111W-A	Sbay_4.36	672.485	0.0358435	0.135357	0.264808	0.791157	0.833415		Up-regulated	YCL001W-A		Molecular Function	Up-regulated	GO:0015193	L-proline transmembrane transporter activity	0.00226904	6.77326e-06	4	367	4	7166	0	0	YCL025C, YDR508C, YKR039W, YOR348C
YJR084W	Sbay_12.172	802.152	-0.759031	0.141964	-5.34662	8.96097e-08	3.43283e-07		Up-regulated	YOR338W		Molecular Function	Up-regulated	GO:0005215	transporter activity	0.00380723	1.13649e-05	44	367	440	7166	0	0	YDR322C-A, YEL063C, YHR096C, YNL065W, YOR306C, YGR281W, YJR054W, YDR508C, YCL025C, YLR168C, YNL268W, YJL145W, YMR266W, YLR081W, YNR056C, YDR338C, YKR039W, YGL077C, YOR390W, YPR156C, YKL016C, YGR096W, YOR348C, YPR020W, YOR049C, YLR411W, YDR384C, YOR237W, YPL092W, YPL036W, YBR021W, YNL275W, YIL121W, YBR293W, YHL008C, YBR294W, YLR193C, YPL189W, YMR011W, YOR087W, YDR185C, YDR352W, YLL005C, YGR138C
YBR135W	Sbay_4.383	475.149	0.908587	0.167533	5.42334	5.8496e-08	2.30737e-07		Up-regulated	YER044C-A		Molecular Function	Up-regulated	GO:0008509	anion transmembrane transporter activity	0.00605465	1.80736e-05	17	367	104	7166	0	0	YEL063C, YNL065W, YPL092W, YOR306C, YCL025C, YDR508C, YNL268W, YNL275W, YBR293W, YHL008C, YKR039W, YBR294W, YOR390W, YGR096W, YOR348C, YDR352W, YDR384C
YBR004C	Sbay_2.133	872.158	-0.351543	0.180536	-1.94722	0.0515086	0.0786502		Up-regulated	YMR013C		Molecular Function	Up-regulated	GO:0008324	cation transmembrane transporter activity	0.00663163	1.97959e-05	25	367	196	7166	0	0	YJR054W, YPL036W, YDR508C, YCL025C, YDR322C-A, YHR096C, YEL063C, YIL121W, YMR266W, YLR081W, YBR021W, YNL268W, YKL016C, YPR156C, YGL077C, YKR039W, YLL005C, YGR138C, YLR411W, YDR384C, YOR087W, YMR011W, YGR096W, YPR020W, YOR348C
YBR160W	Sbay_4.411	1643.67	0.349685	0.153894	2.27224	0.0230719	0.0379796		Up-regulated	YPL167C		Molecular Function	Up-regulated	GO:0022857	transmembrane transporter activity	0.00925216	2.76184e-05	38	367	371	7166	0	0	YNL268W, YLR081W, YNR056C, YDR338C, YMR266W, YHR096C, YEL063C, YDR322C-A, YCL025C, YDR508C, YNL065W, YOR306C, YJR054W, YGR281W, YPR020W, YOR348C, YGR096W, YDR384C, YLR411W, YOR390W, YKR039W, YGL077C, YPR156C, YKL016C, YBR021W, YBR293W, YIL121W, YNL275W, YPL036W, YPL092W, YMR011W, YOR087W, YDR352W, YGR138C, YLL005C, YBR294W, YHL008C, YPL189W
YBR070C	Sbay_4.309	561.1	0.699277	0.200853	3.48154	0.000498538	0.00113417		Up-regulated	YKR039W		Cellular Component	Up-regulated	GO:0071944	cell periphery	1.94199e-10	8.09164e-13	90	367	830	7166	0	0	YNL066W, YHR143W, YBR067C, YOL078W, YGR281W, YLR187W, YGR238C, YJL116C, YPL191C, YDR384C, YLL024C, YML087C, YLR081W, YDR150W, YHL008C, YPL036W, YBR093C, YCL025C, YBR294W, YGL077C, YGR041W, YFL026W, YOL019W, YPR157W, YBL060W, YAL005C, YGR138C, YEL063C, YBR040W, YNL047C, YER067W, YOL047C, YOR306C, YHR096C, YJR150C, YJR086W, YDR508C, YOR348C, YNL275W, YCL024W, YNR060W, YLL007C, YDL049C, YGR256W, YIL…
YLR313C	Sbay_10.41	49.7999	-8.97428	1.20543	-7.44485	9.70532e-14	7.19164e-13		Up-regulated	YJR054W		Cellular Component	Up-regulated	GO:0005886	plasma membrane	2.54569e-09	1.0607e-11	66	367	541	7166	0	0	YLR058C, YJL145W, YNL268W, YLL010C, YDR461W, YBR021W, YLR411W, YPR156C, YNL145W, YLL005C, YGR213C, YGR014W, YPL240C, YJR054W, YML006C, YKL178C, YOR087W, YOR104W, YNR056C, YER091C, YLR262C, YPL092W, YMR266W, YOR161C, YOR390W, YBL069W, YKR039W, YLR303W, YNL065W, YMR017W, YIR019C, YMR011W, YLL007C, YGR256W, YIL121W, YOR129C, YOR049C, YOR348C, YDR508C, YNR060W, YNL275W, YCL024W, YGR138C, YEL063C, YNL…
YDL238C	Sbay_4.6	423.24	0.0487979	0.213009	0.229089	0.8188	0.85455		Up-regulated	YNL064C		Cellular Component	Up-regulated	GO:0000322	storage vacuole	0.000177483	7.39514e-07	49	367	465	7166	0	0	YHR143W, YKR039W, YNL065W, YOL101C, YIR019C, YMR011W, YIL117C, YJL116C, YMR266W, YLL024C, YLR297W, YPR026W, YHL008C, YBR161W, YOR104W, YLL025W, YDR262W, YLR396C, YDL211C, YDR352W, YPR157W, YAL005C, YOL019W, YBR040W, YGR213C, YGR138C, YIL089W, YJR054W, YDR281C, YBR293W, YOR087W, YOR247W, YBR021W, YNL234W, YPR156C, YNL275W, YMR244W, YDL049C, YLR042C, YOR237W, YJL163C, YDR438W, YLR300W, YOR190W, YDR…
YJL082W	Sbay_6.155	3998.94	1.54896	0.208095	7.44352	9.80383e-14	7.24394e-13		Up-regulated	YJR109C		Cellular Component	Up-regulated	GO:0000324	fungal-type vacuole	0.000177483	7.39514e-07	49	367	465	7166	0	0	YJL145W, YDR525W-A, YOR190W, YLR300W, YOR049C, YLR213C, YLR083C, YLR042C, YDL049C, YJL163C, YOR237W, YDR438W, YMR244W, YPR156C, YNL275W, YBR021W, YNL234W, YOR247W, YBR293W, YOR087W, YIL089W, YGR138C, YGR213C, YBR040W, YJR054W, YDR281C, YOL019W, YPR157W, YAL005C, YDR352W, YDL211C, YLR396C, YBR161W, YDR262W, YOR104W, YLL025W, YPR026W, YHL008C, YLR297W, YLL024C, YMR266W, YIL117C, YJL116C, YNL065W, Y…
YHR007C	Sbay_8.63	11735.8	-1.73202	0.185032	-9.36066	7.92428e-21	1.12921e-19		Up-regulated	YBR158W		Cellular Component	Up-regulated	GO:0000323	lytic vacuole	0.000189252	7.88549e-07	49	367	466	7166	0	0	YLR396C, YBR161W, YDR262W, YLL025W, YOR104W, YPR026W, YHL008C, YLR297W, YLL024C, YMR266W, YJL116C, YIL117C, YNL065W, YMR011W, YOL101C, YIR019C, YHR143W, YKR039W, YJL145W, YDR525W-A, YOR190W, YLR300W, YLR083C, YOR049C, YLR213C, YLR042C, YDL049C, YDR438W, YOR237W, YJL163C, YPR156C, YNL275W, YMR244W, YBR021W, YNL234W, YOR247W, YOR087W, YBR293W, YIL089W, YGR213C, YBR040W, YGR138C, YDR281C, YJR054W, Y…
YIR004W	Sbay_9.213	1632.34	-0.29274	0.105722	-2.76897	0.00562338	0.0105377		Up-regulated	YNL146W		Cellular Component	Up-regulated	GO:0005887	integral component of plasma membrane	0.000440366	1.83486e-06	18	367	98	7166	0	0	YLR411W, YLR081W, YNL275W, YPR156C, YHL008C, YIL121W, YKR039W, YFL026W, YMR011W, YNL065W, YJR054W, YGR138C, YGR014W, YOR087W, YHR096C, YOR161C, YOR390W, YKL178C
YPR133W-A	Sbay_16.461	3072.79	-0.709165	0.112399	-6.30937	2.80174e-10	1.4456e-09		Up-regulated	YBR161W		Cellular Component	Up-regulated	GO:0044464	cell part	0.00056364	2.3485e-06	331	367	5849	7166	0	0	YCL025C, YBR089C-A, YPL250C, YPL036W, YNL146W, YPL067C, YOL059W, YDR150W, YPL188W, YHR177W, YPL179W, YDR492W, YOR147W, YML087C, YIL117C, YGR238C, YJR097W, YER069W, YBR203W, YLR399C, YNL066W, YOL078W, YDR076W, YIL121W, YLL007C, YDL049C, YPL003W, YCL024W, YDR480W, YNR060W, YPR052C, YDR508C, YOR306C, YJR086W, YLR063W, YMR013C, YOR315W, YIL089W, YPR061C, YEL063C, YPL075W, YKR029C, YGR249W, YMR018W, Y…
YPL191C	Sbay_16.115	700.872	2.22048	0.210152	10.5661	4.27983e-26	9.21141e-25		Up-regulated	YDL239C		Cellular Component	Up-regulated	GO:0005623	cell	0.000600031	2.50013e-06	331	367	5851	7166	0	0	YPL167C, YDR438W, YML042W, YPR005C, YCL058W-A, YOR044W, YMR244W, YDR453C, YOR303W, YNL024C, YOR348C, YLR355C, YJR150C, YDR449C, YER055C, YHL012W, YOL047C, YER067W, YBR040W, YGR138C, YPL189W, YKL015W, YLR193C, YGL184C, YBR294W, YGR126W, YJR010W, YDR528W, YBR093C, YBR161W, YPL026C, YBR020W, YOL058W, YDR217C, YPL113C, YOR359W, YCL001W-A, YLL024C, YOL137W, YJL116C, YOL101C, YKL016C, YLR187W, YKL149C,…
YKL190W	Sbay_11.33	1734.9	0.271408	0.109439	2.47999	0.0131385	0.0228844		Up-regulated	YOL137W		Cellular Component	Up-regulated	GO:0005773	vacuole	0.00084588	3.5245e-06	51	367	519	7166	0	0	YLL024C, YMR266W, YIL117C, YJL116C, YNL065W, YOL101C, YMR011W, YIR019C, YOL078W, YHR143W, YKR039W, YLR396C, YBR161W, YDR262W, YOR104W, YLL025W, YPR026W, YHL008C, YLR297W, YOR062C, YOR247W, YOR087W, YBR293W, YIL089W, YGR213C, YBR040W, YGR138C, YJR054W, YDR281C, YOL019W, YPR157W, YAL005C, YDR352W, YDL211C, YJL145W, YDR525W-A, YLR300W, YOR190W, YLR083C, YOR049C, YLR213C, YLR042C, YDL049C, YDR438W, Y…
YGL215W	Sbay_7.45	1461.08	-3.54947	0.206168	-17.2164	2.00027e-66	2.35805e-64		Up-regulated	YNL275W		Cellular Component	Up-regulated	GO:0031226	intrinsic component of plasma membrane	0.0012325	5.13542e-06	18	367	105	7166	0	0	YNL275W, YPR156C, YHL008C, YLR081W, YLR411W, YIL121W, YNL065W, YFL026W, YMR011W, YKR039W, YOR161C, YOR390W, YKL178C, YOR087W, YHR096C, YGR138C, YGR014W, YJR054W
YDR312W	Sbay_2.479	233.456	-0.248011	0.401829	-0.617206	0.537099	0.60656		Up-regulated	YPL027W		Cellular Component	Up-regulated	GO:0005618	cell wall	0.00779686	3.24869e-05	20	367	142	7166	0	0	YAL005C, YIR019C, YHR143W, YNL066W, YBR067C, YLL024C, YJR150C, YOR247W, YBR040W, YOL047C, YPL240C, YJL116C, YPR026W, YOR190W, YLR300W, YLR213C, YDL049C, YBR093C, YLR042C, YLL025W
YLR348C	Sbay_10.449	464.996	-0.809421	0.264589	-3.05916	0.00221958	0.00448848		Up-regulated	YOL058W		Cellular Component	Up-regulated	GO:0030312	external encapsulating structure	0.00779686	3.24869e-05	20	367	142	7166	0	0	YJR150C, YOR247W, YLL024C, YPL240C, YJL116C, YBR040W, YOL047C, YIR019C, YAL005C, YNL066W, YHR143W, YBR067C, YLR213C, YLR300W, YOR190W, YLL025W, YDL049C, YBR093C, YLR042C, YPR026W
YBR248C	Sbay_4.509	1388.68	0.95297	0.196924	4.83929	1.30307e-06	4.28056e-06		Up-regulated	YPR170W-B		Cellular Component	Up-regulated	GO:0009986	cell surface	0.00908984	3.78743e-05	7	367	20	7166	0	0	YGR014W, YJL116C, YNL066W, YPL240C, YLR300W, YOR190W, YOR247W
YNR067C	Sbay_14.425	1987.62	0.63939	0.244226	2.61803	0.00884403	0.0159506		Up-regulated	YPL272C
YNL152W	Sbay_14.187	378.992	0.19319	0.15428	1.2522	0.210498	0.272622		Up-regulated	YER064C
YLR382C	Sbay_10.499	2339.38	-1.25607	0.139906	-8.97793	2.75897e-19	3.46508e-18		Up-regulated	YML111W
YKL063C	Sbay_11.162	876.414	-0.291542	0.16543	-1.76233	0.0780134	0.113572		Up-regulated	YOR359W
YFL045C	Sbay_6.8	7457.56	-0.168499	0.159664	-1.05533	0.291272	0.362136		Up-regulated	YLR081W
YFL010C	Sbay_6.5	1364.84	0.381274	0.236024	1.61541	0.106223	0.149519		Up-regulated	YMR096W
YDR141C	Sbay_2.302	1493.97	-0.632353	0.112711	-5.61041	2.01848e-08	8.46392e-08		Up-regulated	YDR078C
YJL131C	Sbay_6.211	1119.84	-0.588592	0.145882	-4.0347	5.4671e-05	0.000142933		Up-regulated	YKL050C
YDL170W	Sbay_4.76	830.25	1.7456	0.258955	6.74093	1.57378e-11	9.1107e-11		Up-regulated	YGR096W
YBR117C	Sbay_4.364	1214.15	2.51043	0.540779	4.64226	3.44626e-06	1.07362e-05		Up-regulated	YPL046C
YGL135W	Sbay_16.86	27137.6	-1.15332	0.271854	-4.24242	2.21123e-05	6.14665e-05		Up-regulated	YPL067C
YJR044C	Sbay_12.127	1405.19	-0.125265	0.152348	-0.822229	0.410947	0.48379		Up-regulated	YKL016C
YJL140W	Sbay_6.22	2209.9	-0.0916452	0.14789	-0.619687	0.535464	0.605241		Up-regulated	YBR133C
YJR011C	Sbay_12.96	132.207	0.566997	0.173277	3.2722	0.00106714	0.00227696		Up-regulated	YMR281W
YPL039W	Sbay_16.277	145.931	-0.281263	0.195782	-1.43661	0.150828	0.202313		Up-regulated	YDR214W
YKL048C	Sbay_11.178	133.997	-0.666584	0.21476	-3.10385	0.00191019	0.003907		Up-regulated	YJL147C
YDR083W	Sbay_2.243	803.49	0.210335	0.447157	0.470383	0.638081	0.700783		Up-regulated	YNR041C
YMR009W	Sbay_13.172	5882.17	0.403204	0.225442	1.7885	0.0736949	0.108196		Up-regulated	YJR115W
YPR064W	Sbay_16.391	0.758417	-1.10974	1.93289	-0.574135	0.565876	0.634821		Up-regulated	YGR159C
YIR013C	Sbay_9.224	2.06616	0.636923	1.38664	0.459329	0.645998	0.707216		Up-regulated	YNL234W
YJL122W	Sbay_6.201	627.078	0.0305686	0.281935	0.108425	0.913659	0.932169		Up-regulated	YLR355C
YKL188C	Sbay_11.36	526.9	-2.37512	0.247167	-9.60937	7.29936e-22	1.1302e-20		Up-regulated	YJL116C
YLR189C	Sbay_10.285	1170.86	-1.3927	0.145171	-9.59351	8.51423e-22	1.30661e-20		Up-regulated	YJR119C
YDR363W	Sbay_2.534	597.259	0.191284	0.20826	0.918484	0.358366	0.431543		Up-regulated	YHR143W
YFL021W	Sbay_6.37	142.102	-0.0775549	0.248389	-0.312232	0.754864	0.803505		Up-regulated	YHL012W
YPL194W	Sbay_16.112	192.269	-0.564092	0.161808	-3.48618	0.000489979	0.00111715		Up-regulated	YOR186W
YLR362W	Sbay_10.464	870.23	-0.988331	0.172721	-5.72211	1.05206e-08	4.54754e-08		Up-regulated	YDL179W
YPL092W	Sbay_16.22	500.446	3.03524	0.172346	17.6113	2.01744e-69	2.61612e-67		Up-regulated	YKL115C
YOR377W	Sbay_8.434	1580.37	0.663983	0.124356	5.33939	9.32611e-08	3.56219e-07		Up-regulated	YLR297W
YMR283C	Sbay_13.472	497.691	-0.294028	0.192338	-1.52871	0.126337	0.173133		Up-regulated	YBR034C
YOR074C	Sbay_8.123	716.782	0.654895	0.204497	3.20247	0.00136256	0.00285098		Up-regulated	YBR018C
YPL024W	Sbay_16.294	239.847	0.235363	0.310511	0.757986	0.448459	0.520044		Up-regulated	YMR244W
YKL134C	Sbay_11.91	527.71	0.61414	0.184386	3.33074	0.00086616	0.00187746		Up-regulated	YJR086W
YPL165C	Sbay_16.145	27.7366	2.85147	0.500824	5.69355	1.24427e-08	5.3605e-08		Up-regulated	YDL175C
YGR144W	Sbay_7.434	165.535	-5.23113	1.05821	-4.94336	7.67859e-07	2.59302e-06		Up-regulated	YIL121W
YDR090C	Sbay_2.251	415.996	0.694583	0.155522	4.46614	7.96434e-06	2.34588e-05		Up-regulated	YKL149C
YIL108W	Sbay_9.87	1177.72	-0.229157	0.142727	-1.60556	0.10837	0.151923		Up-regulated	YLR433C
YLR307C-A	Sbay_10.403	1.39958	-2.72246	1.75851	-1.54817	0.121583	0.167325		Up-regulated	YBR066C
YKL052C	Sbay_11.174	1488.08	2.14084	0.187576	11.4132	3.5936e-30	9.75916e-29		Up-regulated	YDR253C
YBR273C	Sbay_4.534	2255.08	-0.95573	0.154414	-6.18939	6.03976e-10	3.02105e-09		Up-regulated	YPL052W
YFR005C	Sbay_6.68	690.157	0.581904	0.13543	4.29671	1.73353e-05	4.88403e-05		Up-regulated	YAL005C
YOR313C	Sbay_8.364	74.2517	1.43865	0.316568	4.54453	5.50571e-06	1.66617e-05		Up-regulated	YGR161C
YER093C-A	Sbay_5.212	502.556	-1.51075	0.148763	-10.1554	3.13612e-24	5.74807e-23		Up-regulated	YKL015W
YAL026C	Sbay_1.4	1131.96	0.101155	0.139664	0.724274	0.468897	0.540122		Up-regulated	YJL145W
YOL034W	Sbay_15.133	358.904	0.242774	0.207079	1.17237	0.241047	0.306524		Up-regulated	YLR146W-A
YJR135W-A	Sbay_12.227	956.467	-1.34977	0.241987	-5.57787	2.43478e-08	1.00631e-07		Up-regulated	YGL158W
YFL017W-A	Sbay_6.42	306.874	-0.360187	0.155383	-2.31806	0.0204461	0.0340689		Up-regulated	YOR087W
YFR050C	Sbay_12.7	5880.44	-0.973033	0.172411	-5.64367	1.66465e-08	7.07171e-08		Up-regulated	YKL127W
YBL008W	Sbay_2.117	334.315	-0.494787	0.204214	-2.42288	0.015398	0.0263856		Up-regulated	YJL089W
YLR079W	Sbay_10.162	1966.61	0.481437	0.217112	2.21746	0.0265914	0.0432924		Up-regulated	YBL029W
YLR447C	Sbay_10.565	9194.2	-0.360148	0.202821	-1.7757	0.0757826	0.110666		Up-regulated	YOL114C
YGL237C	Sbay_7.23	714.38	0.323231	0.220457	1.46618	0.142598	0.192769		Up-regulated	YML017W
YGR126W	Sbay_7.414	913.347	2.85959	0.252868	11.3086	1.18943e-29	3.1802e-28		Up-regulated	YOL047C
YIL062C	Sbay_9.139	3658.53	-0.597982	0.169442	-3.52913	0.000416923	0.00095859		Up-regulated	YGR281W
YNL295W	Sbay_14.44	577.978	0.55421	0.139194	3.98156	6.84646e-05	0.00017668		Up-regulated	YGR256W
YDR016C	Sbay_2.166	429.078	-0.716918	0.175959	-4.07434	4.61451e-05	0.000121995		Up-regulated	YBR040W
YNR032C-A	Sbay_14.387	437.159	0.367736	0.143223	2.56757	0.0102414	0.0182549		Up-regulated	YGR014W
YPL059W	Sbay_16.255	2365.3	-1.24899	0.161793	-7.7197	1.16601e-14	9.78658e-14		Up-regulated	YGR238C
YAR019C	Sbay_1.86	561.305	-0.0599782	0.13806	-0.434436	0.663972	0.723661		Up-regulated	YKR005C
YDR299W	Sbay_2.465	831.541	0.797677	0.433741	1.83907	0.0659055	0.098008		Up-regulated	YER084W
YOL116W	Sbay_15.43	698.575	0.563614	0.130875	4.3065	1.65858e-05	4.69086e-05		Up-regulated	YGR249W
YJL149W	Sbay_6.229	638.528	1.33689	0.203124	6.58163	4.65305e-11	2.5634e-10		Up-regulated	YDL021W
YBR182C	Sbay_4.433	321.625	1.63633	0.300791	5.44007	5.32584e-08	2.11849e-07		Up-regulated	YBL060W
YKL088W	Sbay_11.137	1416.42	0.530942	0.128272	4.13919	3.4854e-05	9.40622e-05		Up-regulated	YNL277W
YDR196C	Sbay_2.364	1133.93	-1.27941	0.128416	-9.96303	2.21225e-23	3.88982e-22		Up-regulated	YBR019C
YMR175W	Sbay_13.356	88.3271	0.250213	0.248429	1.00718	0.313848	0.3854		Up-regulated	YMR093W
YBR202W	Sbay_4.457	1298.19	0.43804	0.137668	3.18185	0.00146338	0.00304964		Up-regulated	YPL113C
YHR101C	Sbay_15.296	490.124	1.10879	0.196713	5.63658	1.73457e-08	7.35067e-08		Up-regulated	YFR023W
YNL239W	Sbay_14.105	5225.75	1.688	0.20473	8.24499	1.65176e-16	1.65399e-15		Up-regulated	YKR029C
YDR410C	Sbay_2.587	151.958	0.431633	0.202577	2.13071	0.0331129	0.0529295		Up-regulated	YDR249C
YBR280C	Sbay_4.54	1997.01	0.547118	0.183549	2.98078	0.00287517	0.00572495		Up-regulated	YPR010C-A
YGR020C	Sbay_7.301	5125.06	-0.24451	0.156491	-1.56245	0.118181	0.163207		Up-regulated	YER091C
YNR045W	Sbay_14.4	729.361	-0.386977	0.223678	-1.73006	0.0836196	0.120919		Up-regulated	YLR303W
YPL143W	Sbay_16.168	26187.7	-0.0132763	0.2899	-0.0457963	0.963473	0.970583		Up-regulated	YJR159W
YML105C	Sbay_13.39	2301.19	-0.0945388	0.115711	-0.817023	0.413915	0.486507		Up-regulated	YNL251C
YLL040C	Sbay_10.29	3887.94	0.521754	0.162735	3.20616	0.00134521	0.00281772		Up-regulated	YBL028C
YLR314C	Sbay_10.411	3222.66	-0.471102	0.0909299	-5.18093	2.20779e-07	8.07601e-07		Up-regulated	YPR053C
YIL091C	Sbay_9.108	842.06	0.426797	0.369563	1.15487	0.248144	0.3147		Up-regulated	YOR028C
YOR234C	Sbay_8.285	11691.7	-0.0322823	0.248124	-0.130106	0.896483	0.91699		Up-regulated	YJR097W
YOR322C	Sbay_8.374	1361.51	0.550662	0.13621	4.04273	5.28316e-05	0.000138543		Up-regulated	YGR109C
YML092C	Sbay_13.56	4878.84	-0.816713	0.194637	-4.19609	2.71567e-05	7.45696e-05		Up-regulated	YNL268W
YLR357W	Sbay_10.458	994.888	0.555143	0.12015	4.62041	3.82986e-06	1.186e-05		Up-regulated	YLR396C
YPL104W	Sbay_16.208	2127.99	-0.259592	0.127318	-2.03893	0.041457	0.0649464		Up-regulated	YGR156W
YNL103W	Sbay_14.236	605.659	-0.727298	0.141162	-5.15223	2.57413e-07	9.31102e-07		Up-regulated	YNR056C
YAL046C	Sbay_1.18	513.037	-0.106474	0.224997	-0.473223	0.636054	0.699344		Up-regulated	YDR185C
YDR198C	Sbay_2.366	349.264	-0.0779812	0.181127	-0.430534	0.666807	0.726166		Up-regulated	YER069W
YAL039C	Sbay_1.26	1966.5	-0.664678	0.253128	-2.62585	0.00864321	0.015621		Up-regulated	YLR042C
YDL200C	Sbay_4.48	189.007	1.4822	0.182855	8.10585	5.23763e-16	5.03103e-15		Up-regulated	YMR011W
YNR018W	Sbay_14.372	2470.75	0.467562	0.145836	3.20608	0.00134557	0.00281772		Up-regulated	YKR073C
YNL168C	Sbay_14.17	1027.17	-0.776776	0.169993	-4.56945	4.89013e-06	1.49206e-05		Up-regulated	YBR021W
YDL185W	Sbay_4.63	19976.5	0.284476	0.135671	2.09681	0.03601	0.0570332		Up-regulated	YDR179W-A
YFR047C	Sbay_12.1	1475.16	-0.327443	0.248874	-1.3157	0.188275	0.246052		Up-regulated	YMR280C
YBR215W	Sbay_4.473	831.078	0.964748	0.128058	7.53369	4.93274e-14	3.78493e-13		Up-regulated	YLR216C
YGL092W	Sbay_7.177	2714.92	0.990046	0.120823	8.1942	2.5227e-16	2.49718e-15		Up-regulated	YMR017W
YLR403W	Sbay_10.519	2289.54	1.46547	0.132363	11.0716	1.72234e-28	4.29509e-27		Up-regulated	YDR217C
YNL240C	Sbay_14.103	485.924	-0.299028	0.183434	-1.63017	0.103066	0.145669		Up-regulated	YMR173W
YBR159W	Sbay_4.41	3531.72	0.519747	0.133587	3.8907	9.99553e-05	0.000252296		Up-regulated	YPR005C
YDR364C	Sbay_2.537	394.075	-0.111616	0.19528	-0.57157	0.567613	0.636173		Up-regulated	YML090W
YML127W	Sbay_13.15	1941.83	0.607224	0.160686	3.77894	0.000157497	0.000386076		Up-regulated	YDR281C
YDR404C	Sbay_2.581	1293.65	-0.105924	0.122318	-0.865977	0.386503	0.460236		Up-regulated	YGR138C
YHR078W	Sbay_15.27	945.338	0.259566	0.107478	2.41507	0.0157323	0.0269141		Up-regulated	YPL075W
YGR084C	Sbay_7.366	3110.13	-0.589596	0.140432	-4.19844	2.68766e-05	7.38394e-05		Up-regulated	YOR012W
YDR286C	Sbay_2.452	364.152	-0.736531	0.167651	-4.39325	1.1167e-05	3.23232e-05		Up-regulated	YBR101C
YFR018C	Sbay_6.89	242.689	-9.12042	1.1928	-7.64625	2.0692e-14	1.67965e-13		Up-regulated	YDL211C
YCR002C	Sbay_3.21	2086.92	-0.351675	0.160206	-2.19515	0.028153	0.0455916		Up-regulated	YNL179C
YHR141C	Sbay_15.338	29730.5	0.121464	0.299982	0.404903	0.685549	0.743299		Up-regulated	YLR281C
YER042W	Sbay_5.142	1097.46	0.0917916	0.2033	0.451508	0.651624	0.712035		Up-regulated	YNL066W
YOR163W	Sbay_8.217	1142.48	-0.504968	0.150594	-3.35318	0.000798881	0.00173963		Up-regulated	YJL098W
YGL157W	Sbay_7.108	715.859	-2.53428	0.275483	-9.19939	3.59986e-20	4.84999e-19		Up-regulated	YNR057C
YNL162W-A	Sbay_14.176	27.9991	-0.202763	0.478468	-0.423775	0.67173	0.73076		Up-regulated	YNL047C
YLR233C	Sbay_10.328	177.505	-1.45522	0.285693	-5.09366	3.51211e-07	1.24947e-06		Up-regulated	YCL024W
YGR099W	Sbay_7.382	361.547	0.502729	0.199539	2.51946	0.0117536	0.0206735		Up-regulated	YNL046W
YBL015W	Sbay_2.107	4246.93	-0.0154627	0.220867	-0.0700092	0.944186	0.955422		Up-regulated	YBR020W
YNL067W	Sbay_14.274	7137.87	1.08238	0.348495	3.10586	0.00189728	0.00388365		Up-regulated	YOL078W
YOL090W	Sbay_15.76	681.304	-0.0282577	0.156064	-0.181065	0.856316	0.884803		Up-regulated	YLR063W
YLR300W	Sbay_10.394	8612.97	2.19624	0.144433	15.206	3.22666e-52	2.39096e-50		Up-regulated	YER124C
YNL145W	Sbay_14.194	37.3198	3.69863	0.452847	8.1675	3.14841e-16	3.08128e-15		Up-regulated	YPL188W
YBL003C	Sbay_2.125	10654.9	0.472294	0.185333	2.54836	0.0108232	0.0191801		Up-regulated	YIL053W
YJR140C	Sbay_12.233	632.592	-0.284054	0.152873	-1.8581	0.0631543	0.0943026		Up-regulated	YOR374W
YOR212W	Sbay_8.265	41.6352	-1.65814	0.315707	-5.25215	1.50331e-07	5.59373e-07		Up-regulated	YLL025W
YOR033C	Sbay_8.86	768.197	0.807593	0.158303	5.10157	3.36839e-07	1.19999e-06		Up-regulated	YBL049W
YOR062C	Sbay_8.112	1049.29	2.6402	0.280536	9.41129	4.90071e-21	7.14045e-20		Up-regulated	YKL165C-A
YJR095W	Sbay_12.183	9.08723	-2.10438	0.761179	-2.76463	0.00569868	0.0106634		Up-regulated	YER037W
YBR191W	Sbay_4.443	30165.8	0.874211	0.25463	3.43325	0.000596383	0.00133223		Up-regulated	YGL184C
YMR164C	Sbay_13.344	322.999	-1.03347	0.139446	-7.41124	1.25126e-13	9.18006e-13		Up-regulated	YLL010C
YBR043C	Sbay_4.275	894.223	0.288503	0.119901	2.40618	0.0161204	0.0275062		Up-regulated	YHR197W
YHR005C-A	Sbay_8.6	4005.73	-0.821796	0.119125	-6.89858	5.25235e-12	3.22414e-11		Up-regulated	YPR106W
YDR380W	Sbay_2.554	1366.99	-1.65289	0.497203	-3.32438	0.000886162	0.00191761		Up-regulated	YOL019W
YGL100W	Sbay_7.166	1384.49	-0.492437	0.129167	-3.8124	0.000137622	0.000340412		Up-regulated	YGR283C
YBR094W	Sbay_4.341	1148.56	0.486878	0.206196	2.36123	0.0182143	0.0307344		Up-regulated	YDL052C
YHR112C	Sbay_15.308	471.425	-0.0568324	0.176933	-0.321209	0.748052	0.797072		Up-regulated	YER175C
YNR007C	Sbay_14.36	861.026	-0.185362	0.128075	-1.44729	0.147815	0.198631		Up-regulated	YLL007C
YDR035W	Sbay_2.193	5163.04	1.30088	0.221047	5.88508	3.97866e-09	1.80554e-08		Up-regulated	YBR033W
YGR042W	Sbay_7.327	431.737	-1.39432	0.19002	-7.33774	2.17223e-13	1.57146e-12		Up-regulated	YDR179C
YPL156C	Sbay_16.154	279.924	-2.76399	0.442028	-6.25298	4.02682e-10	2.04375e-09		Up-regulated	YDR374C
YDR485C	Sbay_2.659	1178.7	0.411	0.132143	3.11026	0.00186925	0.00383233		Up-regulated	YDR453C
YGR077C	Sbay_7.359	550.444	0.105397	0.136098	0.77442	0.438682	0.510991		Up-regulated	YJL164C
YOR216C	Sbay_8.269	1035.1	0.150727	0.0998816	1.50906	0.131283	0.179202		Up-regulated	YNL065W
YIL044C	Sbay_9.156	955.622	0.335377	0.135416	2.47664	0.0132627	0.0230618		Up-regulated	YPL036W
YPL239W	Sbay_16.68	1216.29	0.570315	0.320677	1.77847	0.0753262	0.110092		Up-regulated	YMR076C
YNL197C	Sbay_14.144	975.913	0.106646	0.134257	0.794346	0.426994	0.499846		Up-regulated	YIL117C
YPR183W	Sbay_16.515	2574	-2.27693	0.117041	-19.4541	2.69065e-84	5.58256e-82		Up-regulated	YPL137C
YLR069C	Sbay_10.153	7878.79	-0.464557	0.142024	-3.27097	0.00107179	0.00228498		Up-regulated	YCL025C
YDL073W	Sbay_4.176	561.975	0.438443	0.175143	2.50334	0.0123027	0.0215442		Up-regulated	YBR184W
YDL004W	Sbay_4.249	6954.09	0.675653	0.232261	2.90902	0.00362566	0.00706738		Up-regulated	YGR157W
YEL017C-A	Sbay_5.65	3369.23	0.158551	0.194832	0.81378	0.415771	0.488251		Up-regulated	YIL155C
YNL093W	Sbay_14.247	643.753	-3.07616	0.317992	-9.67371	3.89992e-22	6.12996e-21		Up-regulated	YPL240C
YCR046C	Sbay_3.85	1163.82	-1.86296	0.172258	-10.8149	2.92586e-27	6.7752e-26		Up-regulated	YOR019W
YLR059C	Sbay_10.143	767.761	-1.41905	0.158424	-8.95729	3.32751e-19	4.13904e-18		Up-regulated	YOR044W
YOL001W	Sbay_15.174	473.143	0.864764	0.126902	6.81442	9.46425e-12	5.63618e-11		Up-regulated	YLL024C
YDR525W-A	Sbay_2.708	707.034	1.77326	0.281056	6.30926	2.80369e-10	1.4456e-09		Up-regulated	YOR134W
YIL056W	Sbay_9.143	3669.03	-0.369242	0.171815	-2.14906	0.0316295	0.0507776		Up-regulated	YGL033W
YBR054W	Sbay_4.286	1199.03	-5.96771	0.395309	-15.0963	1.71287e-51	1.20063e-49		Up-regulated	YDR106W
YDR507C	Sbay_2.687	296.78	0.11654	0.204214	0.570673	0.568221	0.636717		Up-regulated	YDL069C
YDR379C-A	Sbay_2.553	583.751	-0.854905	0.266517	-3.20769	0.00133805	0.00280537		Up-regulated	YKL178C
YOL063C	Sbay_15.102	897.565	-0.759143	0.123808	-6.13159	8.70029e-10	4.23741e-09		Up-regulated	YPL081W
YPL224C	Sbay_16.82	990.142	-0.857805	0.154638	-5.54717	2.90327e-08	1.18764e-07		Up-regulated	YDR351W
YLR137W	Sbay_10.23	274.55	-0.773415	0.226786	-3.41033	0.000648852	0.00143768		Up-regulated	YKR061W
YEL007W	Sbay_5.79	3076.62	0.863666	0.163028	5.29766	1.17296e-07	4.42807e-07		Up-regulated	YDR446W
YLR020C	Sbay_10.1	756.74	-0.740391	0.123386	-6.00059	1.96597e-09	9.24522e-09		Up-regulated	YML130C
YNL217W	Sbay_14.125	2031.07	-0.839833	0.227326	-3.69439	0.000220414	0.000528077		Up-regulated	YHR196W
YKL204W	Sbay_11.19	1851.9	-0.103531	0.11889	-0.870816	0.383855	0.457819		Up-regulated	YJR094C
YER067W	Sbay_5.179	27811.6	1.6508	0.221082	7.4669	8.21031e-14	6.18097e-13		Up-regulated	YPR007C
YDL042C	Sbay_4.21	172.814	1.43374	0.251613	5.69821	1.21071e-08	5.22025e-08		Up-regulated	YOR147W
YOR058C	Sbay_8.107	363.032	0.104825	0.215789	0.485775	0.627127	0.692107		Up-regulated	YDR461W
YPL248C	Sbay_16.59	353.292	1.60364	0.224368	7.14735	8.84695e-13	5.94419e-12		Up-regulated	YMR062C
YDR531W	Sbay_2.713	1187.35	0.736929	0.140217	5.25562	1.47527e-07	5.49336e-07		Up-regulated	YER081W
YIL013C	Sbay_9.192	140.664	-1.65563	0.217989	-7.595	3.07794e-14	2.44491e-13		Up-regulated	YGR233C
YPL005W	Sbay_16.313	446.384	0.460367	0.142275	3.23575	0.00121323	0.0025623		Up-regulated	YHL008C
YMR233W	Sbay_13.417	722.144	1.54568	0.171159	9.03064	1.70666e-19	2.17505e-18		Up-regulated	YIR005W
YPL206C	Sbay_16.1	3063.27	1.67063	0.232447	7.18712	6.61708e-13	4.51022e-12		Up-regulated	YBR169C
YOL136C	Sbay_15.24	2836.48	3.69166	0.321812	11.4715	1.83505e-30	5.06297e-29		Up-regulated	YLR438W
YDL060W	Sbay_4.189	1310.77	-0.111911	0.386202	-0.289775	0.771989	0.817484		Up-regulated	YBR089C-A
YLR002C	Sbay_10.79	762.656	0.764599	0.41456	1.84436	0.0651301	0.0970218		Up-regulated	YLR193C
YOR303W	Sbay_8.354	3124.67	3.63444	0.412071	8.81993	1.1453e-18	1.34709e-17		Up-regulated	YPR052C
YDR320C-A	Sbay_2.49	375.484	-0.545281	0.173492	-3.14296	0.00167246	0.00345207		Up-regulated	YER055C
YDR393W	Sbay_2.57	592.796	0.000114945	0.113588	0.00101195	0.999193	0.999385		Up-regulated	YLR312C
YBR293W	Sbay_4.553	357.109	2.06935	0.2207	9.37631	6.83195e-21	9.89869e-20		Up-regulated	YLL005C
YIR022W	Sbay_9.238	1338.03	-0.0142202	0.171744	-0.0827993	0.934011	0.9479		Up-regulated	YNL162W
YGL084C	Sbay_7.186	1418.3	-0.737884	0.150308	-4.90914	9.14766e-07	3.05531e-06		Up-regulated	YDR263C
YNR052C	Sbay_14.407	1579.77	-0.608869	0.0939288	-6.48224	9.0369e-11	4.88275e-10		Up-regulated	YMR003W
YJL063C	Sbay_6.14	3056.26	-0.758053	0.127138	-5.96247	2.48461e-09	1.15274e-08		Up-regulated	YPL179W
YGR019W	Sbay_7.3	2723.03	-2.13965	0.217558	-9.83483	7.97011e-23	1.32413e-21		Up-regulated	YDR322C-A
YGL244W	Sbay_7.17	2133.47	-0.315807	0.111672	-2.82798	0.00468429	0.00890015		Up-regulated	YDR085C
YHR032W	Sbay_15.218	2296.68	-0.670851	0.28011	-2.39496	0.0166223	0.0282504		Up-regulated	YDR514C
YEL032W	Sbay_5.37	1456.14	0.802953	0.128788	6.2347	4.52633e-10	2.28831e-09		Up-regulated	YHR154W
YOL076W	Sbay_15.9	1027.61	0.673214	0.273564	2.4609	0.0138588	0.0239619		Up-regulated	YGR041W
YER145C	Sbay_5.273	3242.58	-0.678049	0.259054	-2.6174	0.00886013	0.0159686		Up-regulated	YIR019C
YER110C	Sbay_5.23	1951.13	-0.26591	0.380543	-0.698765	0.484699	0.555957		Up-regulated	YLR364W
YHR123W	Sbay_15.32	351.005	-0.320206	0.16889	-1.89595	0.0579672	0.0873296		Up-regulated	YHR023W
YBL033C	Sbay_2.86	994.838	0.248295	0.182934	1.35729	0.174688	0.23021		Up-regulated	YPL189W
YDR022C	Sbay_2.172	310.431	-0.545873	0.240639	-2.26843	0.0233031	0.0382996		Up-regulated	YOR267C
YPL266W	Sbay_16.39	1446.24	-0.818019	0.368713	-2.21858	0.0265156	0.0431825		Up-regulated	YGL179C
YLR088W	Sbay_10.172	874.806	0.0587327	0.110104	0.533431	0.593735	0.660881		Up-regulated	YDR501W
YHR203C	Sbay_15.409	19896.2	-1.26288	0.285773	-4.41918	9.90759e-06	2.89036e-05		Up-regulated	YDR438W
YOR304W	Sbay_8.355	1092.95	0.242538	0.140905	1.72129	0.0851975	0.122892		Up-regulated	YGL035C
YLR023C	Sbay_10.104	3964.92	3.48875	0.238843	14.6069	2.53942e-48	1.56809e-46		Up-regulated	YMR095C
YMR118C	Sbay_13.297	18.2898	-2.3215	0.518726	-4.47539	7.62724e-06	2.25942e-05		Up-regulated	YBR067C
YML112W	Sbay_13.32	269.108	-0.0689698	0.248998	-0.276989	0.781788	0.825221		Up-regulated	YML091C
YGL062W	Sbay_7.209	6574.6	0.552251	0.2389	2.31164	0.0207974	0.0345314		Up-regulated	YKR080W
YNL229C	Sbay_14.115	2440.66	1.10264	0.112048	9.84079	7.51157e-23	1.25686e-21		Up-regulated	YGL012W
YER169W	Sbay_5.303	974.407	-0.166976	0.161597	-1.03329	0.301469	0.372758		Up-regulated	YBL069W
YNL321W	Sbay_14.19	1733.52	0.682956	0.137448	4.96882	6.73623e-07	2.2882e-06		Up-regulated	YOR129C
YOR226C	Sbay_8.277	196.804	1.35122	0.364739	3.70462	0.000211709	0.000508397		Up-regulated	YML087C
YGL241W	Sbay_7.2	954.676	-0.192797	0.145322	-1.32669	0.184611	0.241568		Up-regulated	YNL024C
YEL025C	Sbay_5.44	1088.06	-0.07223	0.217834	-0.331584	0.740204	0.790333		Up-regulated	YKR015C
YLR108C	Sbay_10.198	885.336	3.95803	0.335995	11.78	4.94807e-32	1.50091e-30		Up-regulated	YOR190W
YLR229C	Sbay_10.324	2794.13	-0.65928	0.137856	-4.78236	1.73245e-06	5.61287e-06		Up-regulated	YOR161C
YNL186W	Sbay_14.156	2091.54	1.11131	0.233849	4.75225	2.01165e-06	6.46496e-06		Up-regulated	YOL127W
YMR040W	Sbay_13.209	649.934	-1.53581	0.212933	-7.21266	5.48683e-13	3.78964e-12		Up-regulated	YHL022C
YDR077W	Sbay_2.236	75673.3	-0.987606	0.139052	-7.10243	1.22581e-12	8.11005e-12		Up-regulated	YDL224C
YCL044C	Sbay_3.168	471.776	-0.590218	0.166858	-3.53725	0.000404322	0.000930856		Up-regulated	YKL086W
YKR008W	Sbay_11.239	918.543	1.06321	0.144338	7.36609	1.75711e-13	1.27755e-12		Up-regulated	YLR053C
YLR017W	Sbay_10.97	921.396	-1.66195	0.190229	-8.73659	2.40262e-18	2.76328e-17		Up-regulated	YDR262W
YMR146C	Sbay_13.325	8139.89	-0.634551	0.185569	-3.41949	0.000627389	0.00139548		Up-regulated	YJL163C
YPR165W	Sbay_16.495	13145.2	-0.744696	0.151067	-4.92957	8.2411e-07	2.76856e-06		Up-regulated	YPR020W
YPR024W	Sbay_16.351	4722.05	-0.14169	0.229493	-0.617403	0.536969	0.60655		Up-regulated	YHR128W
YDR226W	Sbay_2.393	9900.19	0.0109094	0.21381	0.0510238	0.959307	0.967514		Up-regulated	YOL104C
YMR266W	Sbay_13.45	1078.35	3.76286	0.237204	15.8633	1.13666e-56	1.01653e-54		Up-regulated	YBR250W
YDR057W	Sbay_2.214	919.758	0.281223	0.106446	2.64194	0.00824337	0.0149453		Up-regulated	YNL211C
YKR064W	Sbay_11.299	429.275	-0.160458	0.152071	-1.05515	0.291356	0.362153		Up-regulated	YDL049C
YLR097C	Sbay_10.181	979.827	-0.66629	0.153134	-4.35103	1.35496e-05	3.88084e-05		Up-regulated	YPL187W
YCR060W	Sbay_3.95	189.27	-2.39029	0.228881	-10.4434	1.57086e-25	3.21144e-24		Up-regulated	YDL127W
YJL036W	Sbay_12.45	1819.25	-0.00273043	0.110178	-0.0247821	0.980229	0.983833		Up-regulated	YHR177W
YER041W	Sbay_5.14	429.647	-0.183028	0.147287	-1.24266	0.213994	0.276529		Up-regulated	YLR187W
YER009W	Sbay_5.97	3791.36	-0.138487	0.170388	-0.812777	0.416346	0.488705		Up-regulated	YML006C
YBR036C	Sbay_4.268	4117.52	-0.399688	0.137964	-2.89705	0.0037669	0.0073152		Up-regulated	YER062C
YLR446W	Sbay_10.564	382.11	0.898893	0.287097	3.13097	0.00174229	0.00358763		Up-regulated	YPR026W
YDL139C	Sbay_4.105	218.176	-0.12725	0.15679	-0.811596	0.417023	0.489278		Up-regulated	YGR146C-A
YDR246W	Sbay_2.412	702.505	-1.30396	0.135408	-9.62983	5.98303e-22	9.34759e-21		Up-regulated	YKL008C
YOL014W	Sbay_15.157	9187.03	-3.5131	0.160317	-21.9134	1.93554e-106	6.69311e-104		Up-regulated	YLR262C
YOR288C	Sbay_8.336	989.477	-0.962538	0.120237	-8.00535	1.1913e-15	1.10938e-14		Up-regulated	YDR352W
YLR163C	Sbay_10.26	3066.23	-0.402265	0.117628	-3.41979	0.000626684	0.00139451		Up-regulated	YPL026C
YCR028C	Sbay_3.61	750.788	0.200155	0.193883	1.03235	0.301908	0.373123		Up-regulated	YLR213C
YNL190W	Sbay_14.151	8440.05	1.2771	0.156111	8.1807	2.82199e-16	2.77229e-15		Up-regulated	YJR150C
YLR115W	Sbay_10.206	1270.33	0.586744	0.163584	3.58681	0.000334754	0.000781797		Up-regulated	YNR038W
YNL288W	Sbay_14.51	1531.86	-0.998794	0.129736	-7.69869	1.37469e-14	1.14639e-13		Up-regulated	YLR083C
YML054C	Sbay_13.105	4293.77	-0.329517	0.445639	-0.739425	0.459649	0.531357		Up-regulated	YDR338C
YHR089C	Sbay_15.283	4783.44	-0.274664	0.204447	-1.34345	0.179127	0.235224		Up-regulated	YOL059W
YGL014W	Sbay_7.265	877.438	-1.03372	0.137174	-7.53577	4.85451e-14	3.73042e-13		Up-regulated	YOR315W
YMR168C	Sbay_13.348	314.423	-0.81883	0.138345	-5.91877	3.24357e-09	1.48494e-08		Up-regulated	YCL058W-A
YIL124W	Sbay_9.67	2945.16	-0.528497	0.208519	-2.53453	0.0112599	0.0198927		Up-regulated	YDR384C
YPL200W	Sbay_16.107	1.11784	-0.517901	2.15605	-0.240208	0.810169	0.847931		Up-regulated	YOL017W
YLL035W	Sbay_10.37	151.135	0.071902	0.321901	0.223367	0.82325	0.857814		Up-regulated	YDR492W
YMR279C	Sbay_13.467	12.6117	-0.343841	0.507232	-0.677876	0.49785	0.5688		Up-regulated	YLR399C
YMR258C	Sbay_13.442	1499.66	0.695979	0.150172	4.63455	3.57721e-06	1.11174e-05		Up-regulated	YMR121C
YCR006C	Sbay_3.26	42.6542	-0.370567	0.330921	-1.11981	0.262796	0.331258		Up-regulated	YOR306C
YER007W	Sbay_5.94	119.438	-1.00988	0.229023	-4.4095	1.03608e-05	3.01578e-05		Up-regulated	YBR047W
YGL114W	Sbay_7.154	1494.18	0.330033	0.156765	2.10528	0.0352668	0.0559416		Up-regulated	YGR079W
YER027C	Sbay_5.123	1637.75	-0.501602	0.119992	-4.18029	2.91142e-05	7.95655e-05		Up-regulated	YJR030C
YER167W	Sbay_5.301	1497.82	0.627464	0.125336	5.00625	5.54996e-07	1.90647e-06		Up-regulated	YOR324C
YDL013W	Sbay_4.236	808.052	-1.24708	0.154242	-8.08524	6.2042e-16	5.92655e-15		Up-regulated	YER052C
YBL106C	Sbay_2.1	495.532	-0.657053	0.181786	-3.61444	0.000301	0.000708388		Up-regulated	YEL063C
YMR104C	Sbay_13.281	1592.2	-2.02715	0.323027	-6.27547	3.48581e-10	1.77962e-09		Up-regulated	YDR449C
YGL044C	Sbay_7.231	912.047	0.0900726	0.181485	0.496308	0.619677	0.685052		Up-regulated	YIL052C
YGL169W	Sbay_7.95	579.321	-0.754565	0.414219	-1.82166	0.0685073	0.101412		Up-regulated	YNL077W
YER107C	Sbay_5.228	1100.92	-0.518081	0.143322	-3.61481	0.000300565	0.000708008		Up-regulated	YGR213C
YNR044W	Sbay_14.399	157.367	-0.0210479	0.28598	-0.0735992	0.941329	0.952903		Up-regulated	YJL088W
YDL195W	Sbay_4.53	8132.76	-0.0158911	0.102301	-0.155337	0.876555	0.901227		Up-regulated	YOR114W
YBR038W	Sbay_4.27	1553.76	0.661255	0.218726	3.02321	0.00250111	0.00502644		Up-regulated	YLR329W
YLR219W	Sbay_10.313	1805.95	0.93853	0.13555	6.92387	4.39461e-12	2.71367e-11		Up-regulated	YBR294W
YDR117C	Sbay_2.276	1233.04	0.614614	0.139534	4.40476	1.059e-05	3.07215e-05		Up-regulated	YPR158W
YLR120C	Sbay_10.211	9823.45	-0.94581	0.17065	-5.54239	2.98369e-08	1.21861e-07		Up-regulated	YBL071W-A
YCR026C	Sbay_3.58	737.238	0.0503841	0.130139	0.387156	0.698641	0.754183		Up-regulated	YLL013C
YBL052C	Sbay_2.64	369.027	0.583226	0.169638	3.43807	0.000585877	0.00131102		Up-regulated	YOR104W
YBR060C	Sbay_4.298	676.804	0.549862	0.14646	3.75435	0.000173791	0.00042183		Up-regulated	YER073W
YPL202C	Sbay_16.105	482.354	-0.561525	0.139123	-4.03617	5.43309e-05	0.000142115		Up-regulated	YOR287C
YEL047C	Sbay_5.23	1319.47	-1.08748	0.269028	-4.04225	5.29399e-05	0.000138757		Up-regulated	YBR238C
YPR036W	Sbay_16.366	9432.77	-0.764976	0.118039	-6.48069	9.13022e-11	4.92804e-10		Up-regulated	YNL007C
YBR076W	Sbay_4.314	27.6869	-5.66863	1.00831	-5.62189	1.88882e-08	7.95881e-08		Up-regulated	YDR528W
YNL317W	Sbay_14.22	604.789	-0.433085	0.136332	-3.17669	0.00148967	0.0031007		Up-regulated	YDR480W
YCR087C-A	Sbay_3.123	482.403	-0.990597	0.371331	-2.66769	0.00763739	0.0139147		Up-regulated	YJL146W
YGR235C	Sbay_7.527	1742.29	0.874188	0.125084	6.98879	2.77274e-12	1.75821e-11		Up-regulated	YMR018W
YDR068W	Sbay_2.227	1070.2	-0.14725	0.179511	-0.820282	0.412055	0.484766		Up-regulated	YHR096C
YDL055C	Sbay_4.194	16207.5	0.919003	0.156745	5.86304	4.54472e-09	2.04453e-08		Up-regulated	YGL088W
YPR176C	Sbay_16.509	741.115	-0.285515	0.184833	-1.54472	0.122415	0.168336		Up-regulated	YDR150W
YDR177W	Sbay_2.343	4704.92	0.0369106	0.172029	0.21456	0.83011	0.862882		Up-regulated	YPR157W
YCL001W-A	Sbay_3.18	36.1459	3.12908	0.509127	6.14598	7.94731e-10	3.89628e-09		Up-regulated	YHR084W
YJL003W	Sbay_12.78	537.019	1.24865	0.165194	7.5587	4.07106e-14	3.16117e-13		Up-regulated	YGR142W
YML072C	Sbay_13.83	8855.99	1.22072	0.0963617	12.6681	8.88191e-37	3.31442e-35		Up-regulated	YJR111C
YHR052W	Sbay_15.243	1761.06	0.469969	0.397879	1.18119	0.237528	0.302792		Up-regulated	YMR170C
YDR142C	Sbay_2.303	497.043	0.660095	0.158441	4.16619	3.09729e-05	8.42899e-05		Up-regulated	YBR093C
YPL249C-A	Sbay_16.57	26069.3	0.0661294	0.301044	0.219667	0.82613	0.859779		Up-regulated	YOL032W
YKR026C	Sbay_11.258	1460.99	-0.096624	0.141135	-0.684619	0.493584	0.564547		Up-regulated	YGL077C
YFL044C	Sbay_6.9	1010.48	-1.16397	0.169498	-6.86715	6.5496e-12	3.98741e-11		Up-regulated	YBR157C
YJR043C	Sbay_12.125	276.237	-0.826753	0.156717	-5.27547	1.3242e-07	4.96287e-07		Up-regulated	YPL111W
YPL263C	Sbay_16.42	1431.75	-0.166073	0.16371	-1.01443	0.310376	0.382041		Up-regulated	YAL034W-A
YJR012C	Sbay_12.97	198.339	0.362773	0.224995	1.61236	0.106884	0.150286		Up-regulated	YOR348C
YJL130C	Sbay_6.21	4721.88	1.02159	0.251068	4.069	4.72151e-05	0.000124633		Up-regulated	YOR204W
YPL078C	Sbay_16.234	11238.9	0.23359	0.199078	1.17336	0.240653	0.306098		Up-regulated	YOR237W
YJR126C	Sbay_12.217	2479.61	-0.425293	0.17236	-2.46746	0.0136075	0.0235823		Up-regulated	YBR045C
YKL060C	Sbay_11.166	211227	0.179584	0.207502	0.865455	0.386789	0.460471		Up-regulated	YNR060W
YBL085W	Sbay_2.33	2778.63	-0.818795	0.126029	-6.4969	8.19932e-11	4.43945e-10		Up-regulated	YJL034W
YKL173W	Sbay_11.5	1798.93	0.503449	0.151473	3.32369	0.000888358	0.00192156		Up-regulated	YDR075W
YIR023W	Sbay_9.239	569.821	0.665566	0.124311	5.35406	8.60039e-08	3.30201e-07		Up-regulated	YLR411W
YGR200C	Sbay_7.494	1319.5	0.505851	0.274097	1.84552	0.064962	0.0967991		Up-regulated	YPR061C
YCR044C	Sbay_3.83	1115.86	-0.00282012	0.105001	-0.0268581	0.978573	0.982361		Up-regulated	YKL062W
YLR383W	Sbay_10.5	440.254	-0.0820751	0.144857	-0.566595	0.570989	0.638991		Up-regulated	YJR010W
YDL177C	Sbay_4.7	169.696	-0.338838	0.219497	-1.54371	0.122659	0.168583		Up-regulated	YPL250C
YIL127C	Sbay_9.64	561.802	0.307719	0.402437	0.76464	0.444486	0.516707		Up-regulated	YOL101C
YDR491C	Sbay_2.667	1.44237	-1.15163	1.67349	-0.688163	0.49135	0.562488		Up-regulated	YFL026W
YDR082W	Sbay_2.242	395.034	0.453529	0.190442	2.38146	0.0172444	0.0292118		Up-regulated	YLR168C
YOR338W	Sbay_8.388	371.115	3.67767	0.492747	7.46361	8.41851e-14	6.31937e-13		Up-regulated	YDR157W
YDR348C	Sbay_2.519	1372.25	-0.493699	0.131872	-3.74376	0.000181285	0.000438617		Up-regulated	YPR156C
YER044C-A	Sbay_5.145	33.4343	3.25941	0.447673	7.28079	3.31878e-13	2.3485e-12		Up-regulated	YGL209W
YKL182W	Sbay_11.42	7988.5	0.641467	0.172152	3.72616	0.000194417	0.000469479		Up-regulated	YOR049C
YOR291W	Sbay_8.34	2402.19	0.507982	0.117506	4.32303	1.53898e-05	4.37408e-05		Up-regulated	YIL089W
YDR469W	Sbay_2.644	460.248	-0.144308	0.188867	-0.764075	0.444823	0.516983		Up-regulated	YGR030C
YMR079W	Sbay_13.258	2984.33	0.171387	0.14764	1.16084	0.245706	0.311957		Up-regulated	YGR127W
YDR333C	Sbay_2.503	1549.4	0.822243	0.153813	5.34573	9.00527e-08	3.44726e-07		Up-regulated	YBR203W
YKL018C-A	Sbay_11.209	543.922	-0.581317	0.194421	-2.98998	0.00278994	0.00556379		Up-regulated	YCR025C
YKL051W	Sbay_11.175	4306.44	1.12573	0.256528	4.38834	1.14218e-05	3.30054e-05		Up-regulated	YML042W
YMR013C	Sbay_13.177	223.787	1.64902	0.225856	7.30122	2.85178e-13	2.03189e-12		Up-regulated	YKR060W
YPL167C	Sbay_16.143	922.445	2.21184	0.123213	17.9514	4.68096e-72	6.74448e-70		Up-regulated	YMR265C
YLR223C	Sbay_10.317	725.315	0.558953	0.201188	2.77826	0.00546512	0.0102709		Up-regulated	YEL048C
YIR012W	Sbay_9.223	1863.28	0.174869	0.311749	0.560928	0.574847	0.642716		Up-regulated	YPL003W
YLR363C	Sbay_10.465	557.537	0.606378	0.160566	3.77651	0.000159043	0.000389498		Up-regulated	YLR058C
YFL020C	Sbay_6.39	27.9868	0.232327	0.401634	0.578455	0.562957	0.631911		Up-regulated	YOR247W
YNR046W	Sbay_14.401	535.944	-0.219825	0.209665	-1.04846	0.294426	0.365706		Up-regulated	YCR041W
YNL328C	Sbay_14.13	82.8215	0.422315	0.219656	1.92262	0.0545281	0.082701		Up-regulated	YOR390W
YJL179W	Sbay_6.26	884.906	-0.179825	0.176726	-1.01753	0.3089	0.380495		Up-regulated	YFL003C
YJL014W	Sbay_12.63	5092.02	-0.843639	0.246607	-3.42098	0.000623953	0.00138963		Up-regulated	YDR076W
YDR219C	Sbay_2.387	839.949	0.66271	0.184603	3.58992	0.00033078	0.000772863		Up-regulated	YDR508C
YCR011C	Sbay_3.37	2644.67	-0.140616	0.135318	-1.03916	0.298731	0.370166		Up-regulated	YJL035C
YLR431C	Sbay_10.547	566.819	0.505221	0.109877	4.59804	4.26479e-06	1.31207e-05		Down-regulated	YLR152C
YKR046C	Sbay_11.281	5613.9	0.0407985	0.235765	0.173047	0.862614	0.889716		Down-regulated	YLR313C
YJR036C	Sbay_12.119	358.114	0.0564973	0.187367	0.301533	0.763008	0.810677		Down-regulated	YHR007C
YJR005W	Sbay_12.88	1471.61	0.00544885	0.116829	0.0466396	0.9628	0.970094		Down-regulated	YGL215W
YGR217W	Sbay_7.511	555.725	0.581601	0.347754	1.67245	0.0944359	0.134608		Down-regulated	YKL188C
YKL183W	Sbay_11.41	627.146	-0.0211735	0.138473	-0.152907	0.878471	0.902839		Down-regulated	YGR144W
YBL098W	Sbay_2.2	1370.84	0.880606	0.13778	6.39138	1.64398e-10	8.66598e-10		Down-regulated	YER093C-A
YDL095W	Sbay_4.151	1877.93	-2.68652	0.128434	-20.9175	3.70965e-97	1.01274e-94		Down-regulated	YFR018C
YGR216C	Sbay_7.51	509.767	0.789544	0.148795	5.30626	1.11896e-07	4.23963e-07		Down-regulated	YGL157W
YOR174W	Sbay_8.227	721.865	-0.72045	0.113155	-6.36695	1.92829e-10	1.00929e-09		Down-regulated	YOR212W
YER030W	Sbay_5.127	1435.62	-1.194	0.146151	-8.16964	3.09308e-16	3.03286e-15		Down-regulated	YDR380W
YFL002C	Sbay_6.59	802.202	-0.576589	0.288863	-1.99606	0.0459272	0.0709212		Down-regulated	YPL156C
YDR155C	Sbay_2.317	29532	0.690745	0.103375	6.68194	2.35796e-11	1.33669e-10		Down-regulated	YPR183W
YPR149W	Sbay_16.478	18843.4	0.019462	0.17462	0.111454	0.911257	0.930267		Down-regulated	YNL093W
YGL181W	Sbay_7.81	1712.17	-2.1036	0.16141	-13.0326	7.98505e-39	3.39496e-37		Down-regulated	YCR046C
YJL176C	Sbay_6.257	1366.05	1.38333	0.133941	10.3279	5.27125e-25	1.00925e-23		Down-regulated	YBR054W
YJR072C	Sbay_12.162	1746.1	-0.818766	0.287626	-2.84663	0.00441847	0.00844564		Down-regulated	YIL013C
YDR047W	Sbay_2.204	4472.61	-0.852807	0.136132	-6.26457	3.73866e-10	1.90122e-09		Down-regulated	YGR019W
YKR039W	Sbay_11.273	424.624	3.71019	0.294003	12.6196	1.64756e-36	6.10421e-35		Down-regulated	YMR118C
YPL087W	Sbay_16.225	4353.99	-0.154674	0.223584	-0.691792	0.489068	0.560122		Down-regulated	YMR040W
YNL015W	Sbay_14.332	9548.04	0.408344	0.160772	2.53989	0.0110887	0.0195969		Down-regulated	YLR017W
YCR084C	Sbay_3.121	3175.51	-0.676201	0.0971262	-6.96209	3.35269e-12	2.08769e-11		Down-regulated	YCR060W
YDR302W	Sbay_2.468	548.235	0.646877	0.201708	3.20701	0.00134124	0.00281092		Down-regulated	YOL014W
YGL003C	Sbay_7.279	469.715	-0.550144	0.134694	-4.0844	4.41906e-05	0.000117186		Down-regulated	YMR104C
YJL054W	Sbay_6.13	2191.84	-0.719677	0.154635	-4.65403	3.25516e-06	1.01714e-05		Down-regulated	YBR076W
YHR178W	Sbay_15.378	457.082	0.514491	0.159571	3.22421	0.00126319	0.00266132		Down-regulated	YDL095W
YLR205C	Sbay_10.299	1854.07	0.820783	0.324069	2.53274	0.0113174	0.0199807		Down-regulated	YGL181W
YDR268W	Sbay_2.436	708.449	0.346653	0.120545	2.87571	0.00403114	0.00779044		Down-regulated	YFR014C
YGL192W	Sbay_7.72	668.256	-0.0495689	0.166049	-0.29852	0.765307	0.812453		Down-regulated	YBR223C
YPL170W	Sbay_16.14	591.815	-0.814899	0.276032	-2.95219	0.0031553	0.0062325		Down-regulated	YNL128W
YOL003C	Sbay_15.172	550.127	0.606595	0.201515	3.01018	0.00261093	0.00523499		Down-regulated	YDR530C
YML094W	Sbay_13.54	756.696	-0.109794	0.125238	-0.876686	0.380657	0.454632		Down-regulated	YLR330W
YKR006C	Sbay_11.237	2297.49	0.169065	0.111282	1.51924	0.128702	0.175863		Down-regulated	YOL131W
YDL117W	Sbay_4.129	1292.98	0.962984	0.127162	7.57291	3.6496e-14	2.86826e-13		Down-regulated	YMR303C
YMR131C	Sbay_13.311	1528.35	-0.282315	0.404708	-0.697578	0.485441	0.55646		Down-regulated	YNR014W
YJL081C	Sbay_6.154	1896.81	0.101218	0.0932568	1.08537	0.277757	0.347582		Down-regulated	YOR321W
YDR204W	Sbay_2.371	1732.48	-0.499877	0.185013	-2.70185	0.00689551	0.0126564		Down-regulated	YOL048C
YBR085C-A	Sbay_4.332	11150.6	-0.886681	0.135413	-6.54799	5.83184e-11	3.18754e-10		Down-regulated	YGL045W
YDR251W	Sbay_2.417	3256.7	-0.0163071	0.120592	-0.135225	0.892434	0.913569		Down-regulated	YER106W
YJR054W	Sbay_12.139	380.309	1.92428	0.212971	9.03537	1.63449e-19	2.09854e-18		Down-regulated	YMR107W
YPL269W	Sbay_16.36	157.838	0.0154891	0.20421	0.0758487	0.939539	0.951648		Down-regulated	YLR407W
YMR293C	Sbay_13.483	817.928	-0.00734876	0.139871	-0.0525396	0.958099	0.967048		Down-regulated	YMR152W
YER089C	Sbay_5.204	2510.8	-0.47112	0.207627	-2.26906	0.0232644	0.038248		Down-regulated	YGL028C
YAL038W	Sbay_1.27	108547	0.000392097	0.174371	0.00224864	0.998206	0.998784		Down-regulated	YCL026C-B
YIL105C	Sbay_9.9	1367.61	0.442149	0.13481	3.27979	0.00103886	0.00222209		Down-regulated	YPL184C
YNL137C	Sbay_14.201	5018.53	-0.199114	0.0993033	-2.00511	0.0449515	0.0696634		Down-regulated	YKR009C
YNL119W	Sbay_14.22	405.163	0.657683	0.408013	1.61191	0.106981	0.150382		Down-regulated	YPR118W
YNR006W	Sbay_14.358	1279.18	-0.388855	0.125096	-3.10845	0.00188073	0.00385434		Down-regulated	YLR178C
YML126C	Sbay_13.17	7068.47	-0.644369	0.263116	-2.44899	0.0143255	0.0246919		Down-regulated	YKL055C
YAL047C	Sbay_1.17	376.196	1.16673	0.166252	7.01784	2.25321e-12	1.44111e-11		Down-regulated	YMR251W
YIL150C	Sbay_9.38	196.957	-0.157673	0.166419	-0.947441	0.343414	0.416638		Down-regulated	YIL119C
YJL208C	Sbay_6.287	874.458	-0.486209	0.259905	-1.87072	0.0613844	0.0919703		Down-regulated	YKL098W
YDR285W	Sbay_2.451	253.618	-1.20219	0.146344	-8.21479	2.12541e-16	2.11603e-15		Down-regulated	YCR018C
YNL064C	Sbay_14.277	16775.2	1.63642	0.435193	3.76022	0.000169767	0.000413001		Down-regulated	YKL174C
YGR158C	Sbay_7.449	827.632	0.135006	0.23301	0.579399	0.56232	0.631332		Down-regulated	YGR201C
YKL077W	Sbay_11.147	3314.15	0.0122082	0.115546	0.105657	0.915854	0.934226		Down-regulated	YPR122W
YFR046C	Sbay_12.11	237.895	-0.829253	0.175075	-4.73656	2.17375e-06	6.93863e-06		Down-regulated	YLR380W
YBR212W	Sbay_4.47	2241.07	-0.223721	0.187392	-1.19387	0.23253	0.29715		Down-regulated	YOL056W
YJR109C	Sbay_12.2	2133.17	2.56542	0.341397	7.5145	5.71295e-14	4.36192e-13		Down-regulated	YJR108W
YKL025C	Sbay_11.201	1126.46	-0.443304	0.104478	-4.24302	2.20529e-05	6.13341e-05		Down-regulated	YDR284C
YLR254C	Sbay_10.35	434.164	-0.933954	0.148626	-6.28391	3.30151e-10	1.68719e-09		Down-regulated	YBR222C
YFR014C	Sbay_6.78	2297.15	-1.74789	0.25901	-6.74835	1.49532e-11	8.67585e-11		Down-regulated	YPR145C-A
YBR158W	Sbay_4.409	1636.86	2.87341	0.214102	13.4207	4.57124e-41	2.04406e-39		Down-regulated	YER065C
YPL150W	Sbay_16.16	819.606	-0.637156	0.15443	-4.12585	3.69364e-05	9.91149e-05		Down-regulated	YDR037W
YPL105C	Sbay_16.207	2630.76	-0.083635	0.135821	-0.615774	0.538043	0.607495		Down-regulated	YDR533C
YLR392C	Sbay_10.509	1200.72	0.496651	0.140208	3.54225	0.000396726	0.000914585		Down-regulated	YNL082W
YOL097C	Sbay_15.68	4405.13	-0.0645953	0.145407	-0.444238	0.65687	0.717		Down-regulated	YOR279C
YOR110W	Sbay_8.163	807.649	-0.688683	0.135229	-5.09272	3.5297e-07	1.25487e-06		Down-regulated	YGR008C
YJL096W	Sbay_6.17	2218.28	-0.454024	0.120556	-3.76609	0.000165824	0.000404386		Down-regulated	YDL157C
YJR141W	Sbay_12.234	400.817	-0.228482	0.189	-1.2089	0.226701	0.290561		Down-regulated	YLR011W
YDR407C	Sbay_2.584	928.399	0.369006	0.106076	3.47868	0.000503884	0.00114483		Down-regulated	YHR150W
YLR354C	Sbay_10.455	28443	0.527565	0.227269	2.32132	0.0202696	0.0338284		Down-regulated	YOR180C
YGR110W	Sbay_7.395	381.558	-0.157346	0.239885	-0.655923	0.511873	0.581873		Down-regulated	YHR169W
YIL065C	Sbay_9.136	1100.86	-0.967804	0.19854	-4.87459	1.09033e-06	3.61607e-06		Down-regulated	YLR234W
YKL029C	Sbay_11.195	895.961	0.898832	0.323616	2.77747	0.00547843	0.0102921		Down-regulated	YGL183C
YBR258C	Sbay_4.52	262.248	-1.073	0.165133	-6.49777	8.15214e-11	4.42776e-10		Down-regulated	YOL016C
YLR457C	Sbay_10.578	192.497	-0.652352	0.179544	-3.63339	0.000279723	0.000661013		Down-regulated	YJL158C
YLR301W	Sbay_10.395	3278.09	0.624648	0.135126	4.62271	3.78758e-06	1.17501e-05		Down-regulated	YIL132C
YNL146W	Sbay_14.193	54.3162	2.031	0.326362	6.22313	4.87329e-10	2.45415e-09		Down-regulated	YKL197C
YAL007C	Sbay_1.61	1289.78	-0.746059	0.182981	-4.07726	4.55699e-05	0.000120598		Down-regulated	YHL040C
YJL070C	Sbay_6.145	762.04	-1.03419	0.128072	-8.07511	6.74139e-16	6.40432e-15		Down-regulated	YLR194C
YHR142W	Sbay_15.339	771.725	-0.615642	0.189487	-3.249	0.00115811	0.0024579		Down-regulated	YOL055C
YGR098C	Sbay_7.381	273.91	0.25851	0.27627	0.935714	0.34942	0.422678		Down-regulated	YOL082W
YBR223C	Sbay_4.48	475.35	-1.73391	0.159934	-10.8414	2.19035e-27	5.11773e-26		Down-regulated	YBR181C
YOR103C	Sbay_8.156	536.221	0.201474	0.14054	1.43357	0.151694	0.203159		Down-regulated	YFR022W
YGL154C	Sbay_7.111	363.486	1.0565	0.183797	5.74819	9.02037e-09	3.91537e-08		Down-regulated	YGL047W
YNL075W	Sbay_14.264	600.944	-0.63772	0.419439	-1.52041	0.128408	0.175554		Down-regulated	YIL094C
YJL154C	Sbay_6.232	3395.74	0.0215668	0.144623	0.149124	0.881456	0.90501		Down-regulated	YNL237W
YDR091C	Sbay_2.252	3318.92	0.470129	0.240236	1.95695	0.0503533	0.0770223		Down-regulated	YNL208W
YJL123C	Sbay_6.202	2960.59	-0.582235	0.115666	-5.03377	4.80934e-07	1.67561e-06		Down-regulated	YLR014C
YPL159C	Sbay_16.151	973.183	0.595019	0.190691	3.12034	0.00180644	0.00371384		Down-regulated	YOL130W
YHR066W	Sbay_15.255	682.613	0.365143	0.476449	0.766384	0.443448	0.515964		Down-regulated	YOR005C
YJL203W	Sbay_6.282	382.525	-0.622455	0.155681	-3.99827	6.38074e-05	0.000165816		Down-regulated	YGL006W
YAL009W	Sbay_1.59	526.9	0.228327	0.126358	1.80698	0.0707646	0.104366		Down-regulated	YDR223W
YIL147C	Sbay_9.41	933.25	0.32735	0.114013	2.87116	0.00408969	0.00789182		Down-regulated	YMR269W
YPL244C	Sbay_16.63	835.827	0.0412255	0.14954	0.275682	0.782793	0.826113		Down-regulated	YLR043C
YBR129C	Sbay_4.377	350.711	0.509526	0.142436	3.57722	0.000347268	0.000808838		Down-regulated	YJL200C
YDL160C	Sbay_4.86	1068.99	-0.94067	0.117079	-8.0345	9.39607e-16	8.81328e-15		Down-regulated	YLR377C
YBR176W	Sbay_4.428	335.436	-0.832521	0.21646	-3.84608	0.000120023	0.000299452		Down-regulated	YIR036C
YLR183C	Sbay_10.28	600.13	-0.247193	0.23386	-1.05701	0.290506	0.36153		Down-regulated	YNR036C
YPL173W	Sbay_16.137	2940.74	-0.438539	0.110639	-3.96369	7.37991e-05	0.000189879		Down-regulated	YJR015W
YDL215C	Sbay_4.32	3103.9	0.953315	0.167189	5.70203	1.18387e-08	5.10876e-08		Down-regulated	YOL122C
YGR167W	Sbay_7.459	6074.25	0.378222	0.183309	2.06331	0.0390834	0.0615999		Down-regulated	YDL103C
YPR065W	Sbay_16.393	1861.55	0.767926	0.418619	1.83443	0.0665907	0.0989418		Down-regulated	YKR013W
YJL059W	Sbay_6.135	298.845	0.0825188	0.172438	0.478541	0.632265	0.696445		Down-regulated	YIL153W
YKL099C	Sbay_11.125	941.134	0.840261	0.487296	1.72433	0.0846478	0.122201		Down-regulated	YNL141W
YPL097W	Sbay_16.214	1478.7	-0.391119	0.109296	-3.57854	0.000345521	0.000805308		Down-regulated	YDR432W
YDR315C	Sbay_2.483	177.413	1.1129	0.220161	5.05496	4.30479e-07	1.51588e-06		Down-regulated	YLR015W
YJL143W	Sbay_6.223	2904.77	-1.34991	0.115569	-11.6805	1.60359e-31	4.69932e-30		Down-regulated	YDR523C
YBR161W	Sbay_4.412	873.524	1.95254	0.220434	8.85769	8.16875e-19	9.78552e-18		Down-regulated	YOL005C
YGL238W	Sbay_7.22	1972.35	0.35628	0.175626	2.02863	0.0424962	0.066334		Down-regulated	YOR213C
YDL239C	Sbay_4.5	525.308	2.37493	0.156422	15.1829	4.59353e-52	3.30926e-50		Down-regulated	YFR016C
YML081C-A	Sbay_13.69	4647.35	0.814518	0.172755	4.71488	2.41855e-06	7.6728e-06		Down-regulated	YDR132C
YNL128W	Sbay_14.211	22.8299	-3.86797	0.633649	-6.10427	1.03273e-09	4.99231e-09		Down-regulated	YLR179C
YIL118W	Sbay_9.76	633.216	1.14763	0.156943	7.3124	2.6241e-13	1.87482e-12		Down-regulated	YCL048W
YDR450W	Sbay_2.625	26090.3	-0.489375	0.305708	-1.60079	0.109422	0.152985		Down-regulated	YDR222W
YNL151C	Sbay_14.188	403.147	-0.736584	0.242908	-3.03235	0.00242654	0.00488605		Down-regulated	YER163C
YPL190C	Sbay_16.116	3024.09	-0.211551	0.250703	-0.843833	0.398763	0.472773		Down-regulated	YPL183C
YKL191W	Sbay_11.32	500.131	-1.39784	0.346158	-4.03817	5.3869e-05	0.000141049		Down-regulated	YPL186C
YLR220W	Sbay_10.314	1871.58	0.581705	0.189817	3.06455	0.00217997	0.00441355		Down-regulated	YJL105W
YHR006W	Sbay_8.62	983.607	0.677415	0.133496	5.07442	3.88672e-07	1.37771e-06		Down-regulated	YGL185C
YPL201C	Sbay_16.106	51.8682	-0.0225238	0.278943	-0.0807468	0.935643	0.948999		Down-regulated	YOR230W
YHR120W	Sbay_15.317	316.385	-0.545874	0.217247	-2.51269	0.0119815	0.0210385		Down-regulated	YGL007W
YMR232W	Sbay_13.416	95.123	1.474	0.346074	4.2592	2.05162e-05	5.72446e-05		Down-regulated	YPL149W
YGR106C	Sbay_7.389	4718.86	0.336659	0.20942	1.60758	0.107928	0.151467		Down-regulated	YHR097C
YMR180C	Sbay_13.361	283.028	-0.644551	0.140285	-4.59457	4.33636e-06	1.33251e-05		Down-regulated	YLR350W
YKL021C	Sbay_11.205	1209.4	0.256803	0.3496	0.73456	0.462607	0.533927		Down-regulated	YGL126W
YHR025W	Sbay_15.211	2990.49	-0.721763	0.144011	-5.01185	5.39089e-07	1.85551e-06		Down-regulated	YBR201C-A
YNL083W	Sbay_14.256	957.311	-0.0840354	0.119358	-0.704064	0.481393	0.553042		Down-regulated	YFR017C
YOR328W	Sbay_8.379	387.905	-0.917368	0.235957	-3.88785	0.000101136	0.000254903		Down-regulated	YML108W
YNL258C	Sbay_14.84	758.872	0.292308	0.112537	2.59744	0.00939203	0.0168569		Down-regulated	YHR157W
YOR098C	Sbay_8.152	1419.53	0.467514	0.142108	3.28985	0.0010024	0.00214943		Down-regulated	YOR273C
YIL026C	Sbay_9.173	386.496	0.00621106	0.172513	0.0360034	0.97128	0.976741		Down-regulated	YHR137W
YOL137W	Sbay_15.23	878.274	1.93021	0.131507	14.6776	8.97345e-49	5.74633e-47		Down-regulated	YEL040W
YLR410W	Sbay_10.526	3063.11	0.350619	0.104384	3.35892	0.000782474	0.00170749		Down-regulated	YHR139C
YDR530C	Sbay_2.712	980.796	-1.72953	0.157887	-10.9543	6.3377e-28	1.52193e-26		Down-regulated	YER153C
YDR131C	Sbay_2.294	162.056	-1.14127	0.1936	-5.89503	3.74616e-09	1.7045e-08		Down-regulated	YMR156C
YER111C	Sbay_5.232	319.112	-0.17263	0.253972	-0.679719	0.496682	0.56759		Down-regulated	YDR391C
YEL031W	Sbay_5.38	4502.13	-0.774265	0.233549	-3.31522	0.000915724	0.00197499		Down-regulated	YFR015C
YOL071W	Sbay_15.94	1298.21	-0.303935	0.164031	-1.85291	0.0638947	0.0952635		Down-regulated	YMR174C
YER147C	Sbay_5.275	237.106	-0.855368	0.177995	-4.80556	1.54316e-06	5.0342e-06		Down-regulated	YER011W
YDL063C	Sbay_4.187	537.482	0.843944	0.544664	1.54948	0.121267	0.16698		Down-regulated	YBL093C
YER144C	Sbay_5.272	1682.63	-0.806245	0.156104	-5.1648	2.407e-07	8.75534e-07		Down-regulated	YNL310C
YNL163C	Sbay_14.175	1777.8	-0.307279	0.145585	-2.11065	0.034802	0.0552818		Down-regulated	YJL106W
YGR185C	Sbay_7.478	4449.85	-0.0842835	0.163278	-0.516197	0.605717	0.671336		Down-regulated	YNL027W
YJL189W	Sbay_6.269	22812.8	0.311989	0.306319	1.01851	0.308435	0.380103		Down-regulated	YLR149C
YMR238W	Sbay_13.422	2306.17	0.433674	0.185866	2.33327	0.0196342	0.0328949		Down-regulated	YHR041C
YER168C	Sbay_5.302	1028.74	0.176625	0.203105	0.869622	0.384507	0.45828		Down-regulated	YBR151W
YPL265W	Sbay_16.4	1111.12	0.184707	0.366805	0.503556	0.614573	0.680425		Down-regulated	YBR264C
YIL083C	Sbay_9.116	670.743	-0.419928	0.19267	-2.17952	0.0292929	0.0473635		Down-regulated	YPL095C
YOR081C	Sbay_8.13	417.608	0.167861	0.202168	0.830304	0.406367	0.479269		Down-regulated	YLR085C
YEL026W	Sbay_5.43	1475.08	0.520143	0.306151	1.69898	0.0893233	0.128095		Down-regulated	YEL023C
YLL050C	Sbay_10.21	9022.12	0.365034	0.192388	1.89738	0.0577781	0.0870953		Down-regulated	YER150W
YDR392W	Sbay_2.569	921.863	-0.863902	0.102395	-8.43697	3.2566e-17	3.37166e-16		Down-regulated	YOR220W
YBR290W	Sbay_4.55	1691.84	-0.00386631	0.117984	-0.0327697	0.973858	0.978764		Down-regulated	YHR014W
YLR180W	Sbay_10.277	1791.98	-0.28634	0.224995	-1.27265	0.203143	0.263624		Down-regulated	YML118W
YNL274C	Sbay_14.68	7681.73	1.12228	0.27317	4.10836	3.98483e-05	0.000106488		Down-regulated	YPR081C
YIL096C	Sbay_9.102	167.075	0.0599399	0.584687	0.102516	0.918347	0.936237		Down-regulated	YGL127C
YML113W	Sbay_13.31	146.247	-0.243992	0.265743	-0.918151	0.35854	0.431543		Down-regulated	YLR099C
YDR021W	Sbay_2.171	137.604	-0.756323	0.392101	-1.9289	0.0537436	0.0816355		Down-regulated	YGR059W
YGL063W	Sbay_7.206	155.896	-0.752627	0.323661	-2.32536	0.0200528	0.0335097		Down-regulated	YCR079W
YPL212C	Sbay_16.94	1439.57	0.205099	0.336537	0.609439	0.542233	0.611294		Down-regulated	YPL014W
YMR005W	Sbay_13.168	1229.7	-0.735434	0.110924	-6.63008	3.35515e-11	1.87332e-10		Down-regulated	YER056C
YMR296C	Sbay_13.486	3793.33	-0.13694	0.146592	-0.934156	0.350223	0.423353		Down-regulated	YHR040W
YIL018W	Sbay_9.182	61401.2	-0.422934	0.285051	-1.48372	0.137884	0.18708		Down-regulated	YDL124W
YHR136C	Sbay_15.333	32.7375	1.03648	0.52235	1.98426	0.0472269	0.0727118		Down-regulated	YNL291C
YGL173C	Sbay_7.9	7275.5	0.36328	0.14661	2.47786	0.0132173	0.0229983		Down-regulated	YBR241C
YLR330W	Sbay_10.426	3525.52	-1.63911	0.127374	-12.8685	6.7688e-38	2.68014e-36		Down-regulated	YHL010C
YMR188C	Sbay_13.369	3758.5	-0.629668	0.109331	-5.7593	8.44643e-09	3.67239e-08		Down-regulated	YFR034W-A
YGL149W	Sbay_7.115	3.43666	-0.307699	1.11056	-0.277067	0.781729	0.825221		Down-regulated	YIL074C
YPR095C	Sbay_16.422	890.493	0.699909	0.130174	5.37674	7.58477e-08	2.94919e-07		Down-regulated	YHL024W
YOR310C	Sbay_8.361	7166.54	0.703375	0.170992	4.1135	3.89702e-05	0.000104303		Down-regulated	YMR090W
YFR051C	Sbay_12.6	3610.57	-0.490477	0.121247	-4.04528	5.22615e-05	0.000137186		Down-regulated	YPL221W
YHR024C	Sbay_15.21	2730.71	-0.133156	0.166977	-0.797455	0.425187	0.497955		Down-regulated	YDR476C
YOL131W	Sbay_15.28	7.93079	-3.83098	1.0713	-3.576	0.000348889	0.000811882		Down-regulated	YIL158W
YDR188W	Sbay_2.357	5091.28	-0.493879	0.191176	-2.58338	0.00978386	0.0174815		Down-regulated	YGR066C
YAL027W	Sbay_1.39	325.366	-0.618092	0.171959	-3.59442	0.00032512	0.000760667		Down-regulated	YHR160C
YMR194W	Sbay_13.375	8954.37	1.20614	0.2877	4.19234	2.76086e-05	7.56103e-05		Down-regulated	YMR305C
YGL236C	Sbay_7.24	1048.44	-1.24595	0.233952	-5.32566	1.00586e-07	3.83634e-07		Down-regulated	YBL001C
YGR129W	Sbay_7.417	265.362	-1.24379	0.212424	-5.85524	4.76315e-09	2.13355e-08		Down-regulated	YGR150C
YAR018C	Sbay_1.84	464.464	-0.0313437	0.20943	-0.149662	0.881032	0.904995		Down-regulated	YDR029W
YHR133C	Sbay_15.33	1502.23	0.52665	0.117238	4.49213	7.05128e-06	2.1008e-05		Down-regulated	YBR053C
YDR017C	Sbay_2.167	1251.06	-0.290722	0.114881	-2.53063	0.0113857	0.0200727		Down-regulated	YPL214C
YMR303C	Sbay_13.494	4676.22	-6.80627	0.256452	-26.5401	3.34294e-155	1.92665e-152		Down-regulated	YNR010W
YOR369C	Sbay_8.425	55707.8	0.0843557	0.284221	0.296796	0.766622	0.813368		Down-regulated	YKR012C
YNL275W	Sbay_14.67	277.664	1.62969	0.176897	9.21263	3.18226e-20	4.33238e-19		Down-regulated	YDR234W
YOL117W	Sbay_15.42	457.503	0.0369242	0.175499	0.210396	0.833359	0.865777		Down-regulated	YDL125C
YNR014W	Sbay_14.367	825.629	-2.35109	0.239041	-9.83548	7.91865e-23	1.32071e-21		Down-regulated	YPR006C
YGR021W	Sbay_7.302	1954.99	-0.605348	0.110305	-5.48794	4.0665e-08	1.63892e-07		Down-regulated	YOR344C
YDR411C	Sbay_2.588	1787.2	-0.802936	0.188696	-4.25519	2.08869e-05	5.82475e-05		Down-regulated	YIR034C
YBR283C	Sbay_4.543	5841.66	-0.07317	0.125777	-0.581746	0.560738	0.629965		Down-regulated	YMR138W
YIL090W	Sbay_9.109	1674.39	0.975254	0.13353	7.30363	2.80116e-13	1.99857e-12		Down-regulated	YMR084W
YBR205W	Sbay_4.46	1361.87	-0.287258	0.107497	-2.67223	0.0075348	0.0137374		Down-regulated	YLR054C
YPL027W	Sbay_16.29	66.8397	4.52109	0.604751	7.47595	7.66468e-14	5.787e-13		Down-regulated	YHR033W
YOR321W	Sbay_8.373	468.273	-1.75116	0.167961	-10.426	1.88599e-25	3.80646e-24		Down-regulated	YBR253W
YML104C	Sbay_13.4	362.147	0.277012	0.148542	1.86487	0.0621998	0.0930576		Down-regulated	YIL111W
YBR183W	Sbay_4.434	2645.22	1.10463	0.322523	3.42498	0.000614849	0.00137053		Down-regulated	YOR052C
YMR186W	Sbay_13.367	82388.9	1.27218	0.386788	3.28908	0.00100514	0.00215441		Down-regulated	YOL015W
YDR195W	Sbay_2.363	657.318	0.964783	0.19655	4.9086	9.17291e-07	3.06177e-06		Down-regulated	YAL015C
YOR319W	Sbay_8.37	208.897	0.324036	0.215336	1.50479	0.132378	0.180483		Down-regulated	YBR240C
YOL048C	Sbay_15.122	583.941	-2.03897	0.299081	-6.81746	9.26611e-12	5.53725e-11		Down-regulated	YFR034C
YHR201C	Sbay_15.405	2131.4	0.580116	0.158346	3.66359	0.000248703	0.000591754		Down-regulated	YGL251C
YNL256W	Sbay_14.86	937.684	0.0748659	0.260987	0.286857	0.774222	0.818734		Down-regulated	YIL160C
YOL058W	Sbay_15.107	896.014	2.43291	0.475285	5.11884	3.07426e-07	1.09974e-06		Down-regulated	YIL073C
YMR278W	Sbay_13.466	1575.02	0.0394411	0.189761	0.207846	0.835349	0.867112		Down-regulated	YGR035C
YGL045W	Sbay_7.23	1383.01	-2.70219	0.272024	-9.93368	2.97093e-23	5.10272e-22		Down-regulated	YGR131W
YER106W	Sbay_5.227	4.86598	-5.65776	1.36988	-4.13011	3.6259e-05	9.75496e-05		Down-regulated	YAL020C
YPR071W	Sbay_16.399	343.828	0.710213	0.175445	4.04806	5.16447e-05	0.000135636		Down-regulated	YGR286C
YMR107W	Sbay_13.286	162.755	-3.84505	0.389221	-9.87883	5.14303e-23	8.68954e-22		Down-regulated	YML058W-A
YMR207C	Sbay_13.389	906.339	0.246234	0.214515	1.14787	0.251024	0.317731		Down-regulated	YLR164W
YML015C	Sbay_13.145	365.124	-0.402522	0.146488	-2.74782	0.0059993	0.0111776		Down-regulated	YNL206C
YOR197W	Sbay_8.253	4186.43	-0.397871	0.197196	-2.01764	0.0436292	0.067939		Down-regulated	YPL233W
YKR089C	Sbay_11.325	2320.7	0.165626	0.143664	1.15287	0.248964	0.315556		Down-regulated	YIR006C
YEL004W	Sbay_5.82	282.687	0.387057	0.167663	2.30855	0.0209687	0.0347824		Down-regulated	YIR037W
YER166W	Sbay_5.3	1576.51	-0.358508	0.0955296	-3.75285	0.000174836	0.00042417		Down-regulated	YCR020C
YDL014W	Sbay_4.234	9271.59	0.631968	0.239179	2.64224	0.00823603	0.0149372		Down-regulated	YNL134C
YNL098C	Sbay_14.241	7304.25	-0.741229	0.191276	-3.87517	0.00010655	0.000267769		Down-regulated	YDL144C
YOR351C	Sbay_8.405	29.6697	0.276417	0.456116	0.606023	0.5445	0.613449		Down-regulated	YMR202W
YBR056W	Sbay_4.289	5893.07	-0.793604	0.158999	-4.99124	5.99915e-07	2.05397e-06		Down-regulated	YLR307W
YLL032C	Sbay_10.4	283.659	-0.0612616	0.238639	-0.256713	0.7974	0.838027		Down-regulated	YIL072W
YCR027C	Sbay_3.6	367.665	0.924178	0.140755	6.56584	5.17404e-11	2.84298e-10		Down-regulated	YOR316C
YDL194W	Sbay_4.54	502.221	-0.0777318	0.208768	-0.372336	0.709642	0.764151		Down-regulated	YJR107W
YER079W	Sbay_5.192	1173.72	-0.577217	0.196746	-2.93381	0.00334829	0.00658361		Down-regulated	YPR063C
YBR039W	Sbay_4.271	10640.9	1.16861	0.199892	5.84618	5.0298e-09	2.24717e-08		Down-regulated	YEL057C
YER024W	Sbay_5.119	324.835	0.388996	0.182635	2.12991	0.0331792	0.0530029		Down-regulated	YGR124W
YDR116C	Sbay_2.275	2549.43	-0.50935	0.0983954	-5.17656	2.26009e-07	8.26153e-07		Down-regulated	YKR097W
YOR093C	Sbay_8.146	677.332	-0.479233	0.188622	-2.5407	0.011063	0.0195583		Down-regulated	YCR021C
YGR258C	Sbay_7.556	1210.8	-0.265826	0.164048	-1.62041	0.105143	0.148322		Down-regulated	YIL057C
YIL021W	Sbay_9.178	2400.29	-0.702173	0.147469	-4.76149	1.92172e-06	6.18745e-06		Down-regulated	YBR006W
YPL234C	Sbay_16.72	4060.98	-0.118788	0.15368	-0.772958	0.439547	0.511772		Down-regulated	YDR038C
YMR110C	Sbay_13.289	4026.27	-0.900438	0.155745	-5.78149	7.40428e-09	3.23828e-08		Down-regulated	YCL061C
YDL056W	Sbay_4.193	965.067	0.337214	0.120016	2.80973	0.00495831	0.00938984		Down-regulated	YGR247W
YGR234W	Sbay_7.526	64.4103	-1.31711	0.527032	-2.49911	0.0124504	0.0217662		Down-regulated	YDR495C
YPL213W	Sbay_16.93	330.3	0.508552	0.134157	3.79071	0.000150215	0.000369447		Down-regulated	YEL054C
YKL117W	Sbay_11.107	11295.2	-0.968961	0.136412	-7.10318	1.21921e-12	8.07669e-12		Down-regulated	YDR309C
YMR178W	Sbay_13.359	1574.87	-0.460117	0.180165	-2.55386	0.0106536	0.0188988		Down-regulated	YDL169C
YPR017C	Sbay_16.341	318.267	-0.151144	0.163759	-0.922961	0.356028	0.429269		Down-regulated	YLR248W
YGL115W	Sbay_7.153	1999.44	-1.11086	0.196024	-5.66695	1.45358e-08	6.21065e-08		Down-regulated	YGR225W
YNL299W	Sbay_14.41	105.093	-0.101589	0.651249	-0.155991	0.87604	0.901055		Down-regulated	YHR184W
YOL129W	Sbay_15.31	3812.61	-0.83962	0.169563	-4.95166	7.35848e-07	2.49141e-06		Down-regulated	YNL050C
YEL044W	Sbay_5.25	664.85	-0.345107	0.148703	-2.32077	0.0202991	0.0338667		Down-regulated	YIL113W
YMR247C	Sbay_13.432	1439.98	1.26216	0.178607	7.06672	1.58642e-12	1.02988e-11		Down-regulated	YDL234C
YDR427W	Sbay_2.603	3491.15	0.184234	0.195013	0.94473	0.344797	0.41806		Down-regulated	YNL080C
YML071C	Sbay_13.84	1045.4	-0.625565	0.159693	-3.9173	8.95481e-05	0.000227801		Down-regulated	YGR175C
YBR077C	Sbay_4.316	730.522	-0.186938	0.173413	-1.078	0.281036	0.351176		Down-regulated	YDR012W
YDR176W	Sbay_2.342	1139.31	0.555758	0.0998782	5.56436	2.63116e-08	1.08316e-07		Down-regulated	YNL099C
YPL177C	Sbay_16.132	2396.81	1.04076	0.30235	3.44223	0.000576942	0.00129326		Down-regulated	YER154W
YDR122W	Sbay_2.283	3787.44	0.539419	0.140464	3.84026	0.000122902	0.000305899		Down-regulated	YDR400W
YER120W	Sbay_5.241	3969.08	-0.58357	0.138775	-4.20517	2.60887e-05	7.17889e-05		Down-regulated	YAL042W
YNL090W	Sbay_14.25	450.71	0.382019	0.147009	2.59861	0.00936032	0.0168175		Down-regulated	YGR153W
YBR042C	Sbay_4.274	881.21	1.23283	0.176692	6.97726	3.01002e-12	1.89248e-11		Down-regulated	YPR075C
YOL062C	Sbay_15.103	2309.78	-0.578721	0.134894	-4.29018	1.78529e-05	5.01862e-05		Down-regulated	YDR039C
YDR381W	Sbay_2.555	10620.1	1.18667	0.114137	10.3969	2.56024e-25	5.1274e-24		Down-regulated	YER014W
YGL103W	Sbay_7.164	45762.7	-0.129487	0.309021	-0.419024	0.675198	0.734071		Down-regulated	YDL046W
YDR484W	Sbay_2.658	510.403	0.363939	0.151253	2.40617	0.0161208	0.0275062		Down-regulated	YDR026C
YJL194W	Sbay_6.274	71.0418	-0.304667	0.388602	-0.784006	0.433037	0.505664		Down-regulated	YMR199W
YMR098C	Sbay_13.275	1078.7	-0.501308	0.119496	-4.19519	2.72646e-05	7.48263e-05		Down-regulated	YGL180W
YOL022C	Sbay_15.145	1159.27	-0.334842	0.267526	-1.25162	0.210707	0.272825		Down-regulated	YDR242W
YGR192C	Sbay_7.486	219444	-1.28605	0.16768	-7.66968	1.72425e-14	1.41067e-13		Down-regulated	YBL056W
YBR095C	Sbay_4.342	865.205	1.33733	0.157709	8.47969	2.25788e-17	2.38041e-16		Down-regulated	YLL015W
YHR111W	Sbay_15.307	579.238	-0.287284	0.239481	-1.19961	0.230291	0.294579		Down-regulated	YBR005W
YBL045C	Sbay_2.72	17407.3	0.329947	0.170541	1.93471	0.0530259	0.0806349		Down-regulated	YDR273W
YGL071W	Sbay_7.198	618.278	0.378877	0.283627	1.33583	0.181605	0.238296		Down-regulated	YJL165C
YDR524C	Sbay_2.706	212.793	-0.664432	0.236748	-2.80649	0.00500838	0.00947107		Down-regulated	YDL173W
YGR043C	Sbay_7.328	611.316	0.51973	0.378793	1.37207	0.170043	0.225062		Down-regulated	YJR047C
YPR170W-B	Sbay_16.502	1925.97	5.86631	0.197071	29.7675	1.02831e-194	8.8897e-192		Down-regulated	YIR016W
YOR224C	Sbay_8.276	1673.45	-0.587321	0.10604	-5.53869	3.04751e-08	1.24272e-07		Down-regulated	YJL161W
YDL070W	Sbay_4.179	3834.5	0.0738777	0.204307	0.361602	0.71765	0.770534		Down-regulated	YCL049C
YNL193W	Sbay_14.148	957.206	0.618616	0.169746	3.64436	0.00026806	0.000635478		Down-regulated	YLR227C
YCR047C	Sbay_3.86	503.853	0.720793	0.271578	2.65409	0.00795217	0.0144577		Down-regulated	YGL205W
YMR187C	Sbay_13.368	220.856	0.774428	0.173058	4.47497	7.64234e-06	2.2626e-05		Down-regulated	YDR306C
YPL223C	Sbay_16.83	127.208	-1.4335	0.413207	-3.46921	0.000521987	0.00117976		Down-regulated	YPL230W
YML096W	Sbay_13.52	561.796	0.84369	0.242211	3.48328	0.000495305	0.0011283		Down-regulated	YOR036W
YPL272C	Sbay_16.33	486.674	2.21652	0.343101	6.46026	1.04521e-10	5.60073e-10		Down-regulated	YGR032W
YKL135C	Sbay_11.9	1779.35	-0.180426	0.122578	-1.47193	0.141039	0.19106		Down-regulated	YJR145C
YER064C	Sbay_5.174	3000.94	1.82131	0.322648	5.64488	1.65296e-08	7.0278e-08		Down-regulated	YOL108C
YDR389W	Sbay_2.565	1099.5	0.882241	0.201835	4.37109	1.23627e-05	3.55264e-05		Down-regulated	YMR316W
YOL002C	Sbay_15.173	587.902	0.524757	0.213831	2.45407	0.0141248	0.0243892		Down-regulated	YGL081W
YLR190W	Sbay_10.286	1134.79	0.0474541	0.1704	0.278487	0.780639	0.824343		Down-regulated	YMR318C
YML111W	Sbay_13.33	944.152	1.51335	0.146228	10.3493	4.21767e-25	8.22446e-24		Down-regulated	YNL270C
YOR359W	Sbay_8.415	380.308	1.92146	0.225166	8.53355	1.41923e-17	1.51472e-16		Down-regulated	YHR020W
YLL021W	Sbay_10.54	1045.47	0.203043	0.162413	1.25017	0.211238	0.273444		Down-regulated	YLR046C
YKL205W	Sbay_11.17	1010.5	0.314248	0.196164	1.60197	0.109162	0.152744		Down-regulated	YML100W
YLR407W	Sbay_10.523	250.478	-6.76783	0.445436	-15.1937	3.89242e-52	2.84366e-50		Down-regulated	YEL035C
YBR088C	Sbay_4.335	890.752	-0.339269	0.220079	-1.54158	0.123176	0.169159		Down-regulated	YHR044C
YLR425W	Sbay_10.542	400.728	-0.61863	0.127899	-4.83688	1.31895e-06	4.32452e-06		Down-regulated	YBL057C
YBR055C	Sbay_4.287	542.073	-0.782152	0.155679	-5.02412	5.05755e-07	1.75358e-06		Down-regulated	YLR136C
YOR175C	Sbay_8.228	1858.54	-0.592874	0.12907	-4.59345	4.35987e-06	1.33814e-05		Down-regulated	YPR120C
YER033C	Sbay_5.131	725.552	0.487624	0.129726	3.75888	0.000170676	0.000414852		Down-regulated	YER060W
YNL329C	Sbay_14.12	1655.44	1.08172	0.149075	7.25621	3.98089e-13	2.79416e-12		Down-regulated	YPR030W
YFL005W	Sbay_6.54	2582.77	-0.539725	0.140363	-3.84519	0.000120457	0.000300389		Down-regulated	YGR241C
YOR298W	Sbay_8.347	6.73492	-2.88224	1.05873	-2.72236	0.0064818	0.0119563		Down-regulated	YBR071W
YCR010C	Sbay_3.35	11.371	-1.50886	0.583673	-2.58512	0.00973456	0.0174114		Down-regulated	YER053C-A
YKL110C	Sbay_11.113	550.825	-0.975389	0.289784	-3.36592	0.000762883	0.00166824		Down-regulated	YFR025C
YMR014W	Sbay_13.181	561.05	0.229328	0.291399	0.786991	0.431287	0.503849		Down-regulated	YPL198W
YPR040W	Sbay_16.369	577.507	-0.0924117	0.137377	-0.672685	0.501148	0.571811		Down-regulated	YKL192C
YGR056W	Sbay_7.338	890.725	0.603406	0.157554	3.82982	0.000128235	0.0003183		Down-regulated	YPL148C
YMR152W	Sbay_13.33	5645.26	-4.2056	0.101901	-41.2713	0	0		Down-regulated	YJR151C
YPL166W	Sbay_16.144	393.429	-0.242885	0.199403	-1.21806	0.223201	0.286357		Down-regulated	YOR305W
YML057W	Sbay_13.101	2686.27	-0.325501	0.197428	-1.64871	0.0992078	0.140749		Down-regulated	YGL255W
YDR178W	Sbay_2.344	4091.21	0.760226	0.242479	3.13522	0.00171725	0.00353748		Down-regulated	YFR007W
YKR038C	Sbay_11.27	968.755	-1.17304	0.13191	-8.89273	5.9623e-19	7.27682e-18		Down-regulated	YNL092W
YGL028C	Sbay_7.252	313.862	-11.5264	1.18838	-9.69923	3.03797e-22	4.8486e-21		Down-regulated	YDR288W
YLR288C	Sbay_10.384	303.132	-0.739023	0.204451	-3.61468	0.000300722	0.000708055		Down-regulated	YDR042C
YJR004C	Sbay_12.87	328.817	0.00797363	0.185495	0.0429857	0.965713	0.972462		Down-regulated	YPL094C
YCL026C-B	Sbay_3.188	18.7124	-7.55824	1.28248	-5.89348	3.78157e-09	1.71911e-08		Down-regulated	YJR142W
YJL115W	Sbay_6.196	725.205	1.02406	0.277796	3.68639	0.000227457	0.000544449		Down-regulated	YBR092C
YJR073C	Sbay_12.163	2399.18	-1.43267	0.143016	-10.0175	1.27673e-23	2.2602e-22		Down-regulated	YLR402W
YGL004C	Sbay_7.278	893.048	-0.560025	0.169702	-3.30006	0.000966638	0.00207789		Down-regulated	YBR085W
YLR204W	Sbay_10.298	1888.22	-1.05102	0.13801	-7.61555	2.62569e-14	2.10177e-13		Down-regulated	YIL011W
YML097C	Sbay_13.51	664.138	0.300652	0.184229	1.63195	0.10269	0.145177		Down-regulated	YNR050C
YIR030C	Sbay_9.246	41.8686	0.0944582	0.416288	0.226906	0.820497	0.855674		Down-regulated	YOR010C
YLR055C	Sbay_10.139	549.214	-0.170215	0.114697	-1.48404	0.137799	0.187062		Down-regulated	YLL039C
YJL055W	Sbay_6.131	3454.2	-1.40837	0.195656	-7.19822	6.10025e-13	4.18545e-12		Down-regulated	YPL034W
YPR102C	Sbay_16.428	20100.3	-0.67816	0.292124	-2.32148	0.020261	0.0338273		Down-regulated	YDR518W
YNL225C	Sbay_14.117	241.838	-0.676476	0.203254	-3.32822	0.000874018	0.00189213		Down-regulated	YOR189W
YHR193C	Sbay_15.396	15372.5	-0.396905	0.115048	-3.44991	0.000560784	0.0012614		Down-regulated	YLR035C
YMR292W	Sbay_13.482	242.645	-0.435339	0.225194	-1.93317	0.0532149	0.0808748		Down-regulated	YGR268C
YOR380W	Sbay_8.436	407.078	0.303993	0.178834	1.69986	0.089157	0.127892		Down-regulated	YBR141C
YBL099W	Sbay_2.18	34120.2	0.944705	0.190176	4.96754	6.78089e-07	2.30186e-06		Down-regulated	YDR287W
YMR132C	Sbay_13.312	175.898	-0.633264	0.223322	-2.83565	0.00457321	0.00871143		Down-regulated	YGL156W
YDR303C	Sbay_2.469	534.676	0.774923	0.141101	5.49198	3.97445e-08	1.60307e-07		Down-regulated	YOR368W
YPL008W	Sbay_16.31	682.119	0.417668	0.159512	2.61842	0.0088339	0.0159379		Down-regulated	YGR055W
YJR035W	Sbay_12.118	963.795	-0.0457623	0.12	-0.381354	0.702941	0.758194		Down-regulated	YPR193C
YOR126C	Sbay_8.178	511.927	0.737336	0.166775	4.42113	9.81853e-06	2.86761e-05		Down-regulated	YER096W
YNL191W	Sbay_14.15	306.516	-1.48347	0.161421	-9.19009	3.92522e-20	5.23396e-19		Down-regulated	YKL209C
YDL116W	Sbay_4.13	1285.54	0.810353	0.12043	6.72882	1.71049e-11	9.83626e-11		Down-regulated	YOR229W
YPL184C	Sbay_16.123	525.954	-1.59361	0.147728	-10.7875	3.94488e-27	8.9746e-26		Down-regulated	YGL240W
YER034W	Sbay_5.132	216.07	0.473017	0.193712	2.44186	0.0146118	0.0251465		Down-regulated	YNL209W
YPR153W	Sbay_16.481	72.235	0.869402	0.268318	3.2402	0.00119447	0.00252783		Down-regulated	YNL294C
YMR042W	Sbay_13.212	202.092	1.36926	0.17648	7.75874	8.57802e-15	7.25843e-14		Down-regulated	YMR169C
YDR252W	Sbay_2.418	132.211	0.730927	0.217648	3.3583	0.000784237	0.00171061		Down-regulated	YDL130W-A
YLL003W	Sbay_10.73	557.588	0.444385	0.13585	3.27114	0.00107116	0.00228459		Down-regulated	YDR174W
YOR165W	Sbay_8.219	2252.28	-0.67937	0.105016	-6.46918	9.85362e-11	5.30194e-10		Down-regulated	YIR032C
YDR054C	Sbay_2.211	2576.62	0.408622	0.14036	2.91124	0.0036	0.00702529		Down-regulated	YHL021C
YNL323W	Sbay_14.17	1088.24	0.700203	0.130299	5.37382	7.70858e-08	2.99509e-07		Down-regulated	YDR482C
YLR409C	Sbay_10.525	1669.69	0.346569	0.38743	0.894534	0.371036	0.444575		Down-regulated	YPR182W
YNL316C	Sbay_14.23	590.903	0.586725	0.144651	4.05614	4.98902e-05	0.000131427		Down-regulated	YNL230C
YLR081W	Sbay_10.164	1202.29	4.86083	0.370867	13.1067	3.01492e-39	1.29243e-37		Down-regulated	YLR134W
YDR109C	Sbay_2.269	452.107	0.89282	0.119933	7.44435	9.74221e-14	7.20868e-13		Down-regulated	YDL109C
YPL088W	Sbay_16.224	1389.01	-1.25816	0.161666	-7.78246	7.11273e-15	6.08807e-14		Down-regulated	YJR006W
YJL046W	Sbay_6.12	498.964	-0.871102	0.136613	-6.37644	1.81248e-10	9.50588e-10		Down-regulated	YDL182W
YPL099C	Sbay_16.212	549.548	-1.02915	0.130797	-7.86831	3.59474e-15	3.1819e-14		Down-regulated	YMR130W
YOR092W	Sbay_8.145	1219.82	-1.39898	0.879115	-1.59135	0.111532	0.155222		Down-regulated	YOR009W
YMR041C	Sbay_13.21	308.202	-0.369354	0.187384	-1.9711	0.0487119	0.0747983		Down-regulated	YHR179W
YDR221W	Sbay_2.388	1093.77	-0.713652	0.141846	-5.03118	4.87471e-07	1.69585e-06		Down-regulated	YLR284C
YML066C	Sbay_13.9	8.07954	2.46505	0.894004	2.75731	0.00582792	0.0108739		Down-regulated	YCR067C
YLR109W	Sbay_10.199	48053.6	0.804277	0.284755	2.82445	0.00473617	0.00898555
YMR096W	Sbay_13.273	9629.68	6.08745	0.296094	20.5592	6.36832e-94	1.65162e-91
YKR009C	Sbay_11.24	795.388	-2.89733	0.464932	-6.23173	4.61306e-10	2.32989e-09
YDR078C	Sbay_2.237	332.324	1.84043	0.191624	9.60435	7.6639e-22	1.1796e-20
YOR358W	Sbay_8.414	1198.96	-0.503333	0.203505	-2.47331	0.0133866	0.023254
YKL103C	Sbay_11.121	5836.32	0.228079	0.277779	0.82108	0.411601	0.48445
YCR061W	Sbay_3.96	1016.6	0.198432	0.371626	0.533955	0.593373	0.660619
YMR109W	Sbay_13.288	3121.02	0.567481	0.126551	4.48422	7.31816e-06	2.17407e-05
YMR078C	Sbay_13.257	274.65	0.281536	0.175634	1.60297	0.10894	0.152558
YLR094C	Sbay_10.178	707.105	0.766693	0.181194	4.23134	2.32302e-05	6.43671e-05
YDL154W	Sbay_4.91	149.357	-0.311	0.298949	-1.04031	0.298197	0.369718
YDR232W	Sbay_2.398	2929.42	0.29694	0.126798	2.34183	0.0191893	0.0322329
YNL262W	Sbay_14.8	720.092	0.352233	0.189289	1.86082	0.062769	0.0938009
YDR245W	Sbay_2.411	1884.98	-0.583277	0.128335	-4.54497	5.49422e-06	1.66392e-05
YHR088W	Sbay_15.282	717.816	0.654212	0.536034	1.22047	0.222287	0.285467
YLR114C	Sbay_10.205	1015.59	0.736889	0.143809	5.1241	2.98967e-07	1.07244e-06
YLR390W	Sbay_10.507	517.761	-0.750979	0.126559	-5.93383	2.9594e-09	1.35964e-08
YBR017C	Sbay_2.146	2588.23	0.259298	0.139529	1.85838	0.0631153	0.0942912
YKR014C	Sbay_11.246	2562.4	-0.650593	0.135997	-4.78389	1.71939e-06	5.57405e-06
YML037C	Sbay_13.122	122.774	-0.140683	0.271206	-0.518733	0.603947	0.670234
YDL138W	Sbay_4.106	348.696	0.913083	0.181304	5.0362	4.74864e-07	1.65755e-06
YOR056C	Sbay_8.105	1098.89	-0.736278	0.42054	-1.75079	0.0799821	0.116079
YJR060W	Sbay_12.149	703.825	0.687713	0.124786	5.51115	3.56505e-08	1.44355e-07
YPR118W	Sbay_16.446	716.399	-1.59503	0.127041	-12.5552	3.72302e-36	1.35995e-34
YLR141W	Sbay_10.235	145.894	0.446748	0.196096	2.27822	0.0227137	0.0374614
YPR162C	Sbay_16.492	464.88	-0.293979	0.132722	-2.21499	0.0267608	0.0435408
YDL089W	Sbay_4.155	662.443	0.291796	0.121644	2.39877	0.0164502	0.0280037
YLR178C	Sbay_10.275	5545.82	-3.13004	0.320066	-9.77936	1.38084e-22	2.25234e-21
YHR175W	Sbay_15.375	1542.91	-0.380669	0.212201	-1.79391	0.0728282	0.107166
YGR166W	Sbay_7.458	657.197	1.11336	0.141656	7.85959	3.85387e-15	3.40546e-14
YDL161W	Sbay_4.83	1977.23	-0.323168	0.139462	-2.31725	0.0204899	0.0341191
YKL101W	Sbay_11.123	1745.67	-0.5765	0.186464	-3.09175	0.00198982	0.00406186
YKL050C	Sbay_11.176	423.675	1.69582	0.215783	7.85891	3.87489e-15	3.4182e-14
YOR191W	Sbay_8.247	1034.18	-0.383647	0.0980725	-3.91187	9.15851e-05	0.000232527
YGR096W	Sbay_7.379	705.985	2.74033	0.203933	13.4374	3.64955e-41	1.64611e-39
YKL055C	Sbay_11.171	29.9236	-2.41349	0.457746	-5.27255	1.34541e-07	5.03509e-07
YOR370C	Sbay_8.426	3503.57	0.330691	0.120629	2.74139	0.00611802	0.011384
YDL212W	Sbay_4.35	3144.23	-0.0843513	0.103508	-0.814927	0.415114	0.4877
YMR298W	Sbay_13.488	1501.24	0.722591	0.164282	4.39849	1.09006e-05	3.16052e-05
YNL161W	Sbay_14.178	1407.85	-0.187883	0.107356	-1.7501	0.0801005	0.116219
YGR184C	Sbay_7.477	2693.71	-0.616213	0.202208	-3.04743	0.00230808	0.00466019
YDR096W	Sbay_2.255	1844.17	-0.392739	0.202633	-1.93818	0.0526014	0.0800956
YJL126W	Sbay_6.205	576.516	-0.378316	0.130575	-2.8973	0.00376385	0.00731202
YPR111W	Sbay_16.439	561.796	1.18441	0.142796	8.29439	1.09146e-16	1.10575e-15
YBR175W	Sbay_4.427	449.087	0.559896	0.27767	2.01641	0.0437574	0.0680873
YPL046C	Sbay_16.269	199.743	1.8373	0.210525	8.72724	2.6097e-18	2.98819e-17
YGL099W	Sbay_7.167	1169.47	1.09654	0.278998	3.93028	8.48483e-05	0.000216802
YMR251W	Sbay_13.435	69.7437	-1.85182	0.338271	-5.47436	4.39105e-08	1.76561e-07
YFL030W	Sbay_6.28	397.874	-0.6803	0.387863	-1.75397	0.0794358	0.115383
YIL119C	Sbay_9.74	17.972	-7.1916	1.31936	-5.45084	5.01331e-08	1.99724e-07
YIL002W-A	Sbay_9.205	805.688	-0.0717864	0.153747	-0.466913	0.640562	0.703195
YPL124W	Sbay_16.186	215.954	-0.0527799	0.229516	-0.229962	0.818122	0.854014
YPL193W	Sbay_16.113	457.577	0.168344	0.380795	0.442087	0.658426	0.718547
YKL196C	Sbay_11.27	3073.99	-0.660261	0.153914	-4.2898	1.78837e-05	5.02236e-05
YDR314C	Sbay_2.482	243.05	-0.480193	0.167637	-2.86448	0.004177	0.00805132
YJL144W	Sbay_6.224	2006.09	0.110782	0.141881	0.780805	0.434917	0.507289
YLR231C	Sbay_10.327	809.252	-0.923792	0.251774	-3.66913	0.00024338	0.000580153
YPL067C	Sbay_16.245	487.199	1.81101	0.262169	6.90779	4.92271e-12	3.02896e-11
YOR360C	Sbay_8.417	1121.99	1.09985	0.160908	6.83526	8.18547e-12	4.94273e-11
YDR255C	Sbay_2.421	1002.63	0.0321251	0.217115	0.147964	0.882371	0.905413
YFR021W	Sbay_6.93	814.925	0.249284	0.11641	2.14143	0.0322397	0.0516612
YKL098W	Sbay_11.126	588.693	-1.97016	0.196407	-10.031	1.11419e-23	1.97922e-22
YJR139C	Sbay_12.232	5317.42	-0.553041	0.109867	-5.03374	4.81008e-07	1.67561e-06
YKL016C	Sbay_11.212	7539.56	1.60301	0.198326	8.08271	6.33417e-16	6.03958e-15
YBR133C	Sbay_4.382	2257	1.95032	0.168187	11.5961	4.31255e-31	1.24273e-29
YGL017W	Sbay_7.262	471.076	-0.243966	0.122106	-1.99799	0.0457177	0.0706187
YBR162C	Sbay_4.413	3592.39	-0.582476	0.154632	-3.76684	0.000165325	0.000403549
YCR018C	Sbay_3.45	21.3844	-5.26723	0.914229	-5.76138	8.34267e-09	3.63032e-08
YIL004C	Sbay_9.203	318.897	-1.4551	0.161058	-9.03464	1.64546e-19	2.1074e-18
YPR129W	Sbay_16.456	2649.8	0.200021	0.13721	1.45778	0.144901	0.195373
YKL174C	Sbay_11.49	1203.7	-1.76976	0.217199	-8.14809	3.69718e-16	3.59799e-15
YJR013W	Sbay_12.98	565.453	0.024297	0.118305	0.205375	0.837279	0.868647
YJL133W	Sbay_6.213	702.795	-0.591203	0.110073	-5.37099	7.83062e-08	3.04023e-07
YGR260W	Sbay_7.557	7346.44	1.36052	0.178592	7.61805	2.57538e-14	2.06468e-13
YBL084C	Sbay_2.34	600.754	-0.0102716	0.178774	-0.057456	0.954182	0.963657
YKR094C	Sbay_11.33	31502.1	0.408378	0.257134	1.58819	0.112243	0.155919
YKR018C	Sbay_11.25	5143.96	-0.231435	0.127841	-1.81033	0.070245	0.103659
YDR143C	Sbay_2.304	1122.75	0.280878	0.105892	2.6525	0.00798979	0.0145159
YDL176W	Sbay_4.71	251.045	-0.0892785	0.19572	-0.456155	0.648279	0.709264
YBR111C	Sbay_4.359	3970.74	0.0150076	0.194345	0.0772215	0.938447	0.950914
YPR037C	Sbay_16.368	886.138	-1.35324	0.238032	-5.68509	1.30745e-08	5.61401e-08
YKL121W	Sbay_11.103	985.776	0.0524734	0.162865	0.322189	0.74731	0.796517
YML036W	Sbay_13.123	281.658	-0.703769	0.249498	-2.82073	0.00479138	0.00908697
YKR027W	Sbay_11.26	598.442	0.535305	0.112345	4.76483	1.89012e-06	6.09704e-06
YFL047W	Sbay_6.6	461.772	-0.0626787	0.162243	-0.386325	0.699256	0.75469
YGR201C	Sbay_7.495	675.472	-3.81672	0.27886	-13.6869	1.21636e-42	5.78833e-41
YPR122W	Sbay_16.451	20.0291	-2.41027	0.488073	-4.93834	7.87901e-07	2.65552e-06
YLR380W	Sbay_10.497	794.008	-1.96792	0.164236	-11.9823	4.4019e-33	1.41818e-31
YKL034W	Sbay_11.189	935.017	0.904226	0.126571	7.14402	9.06383e-13	6.07417e-12
YKL061W	Sbay_11.165	506.126	-0.502269	0.249998	-2.00909	0.0445277	0.0690892
YJR042W	Sbay_12.124	1760.43	-0.47766	0.172042	-2.77641	0.00549633	0.010322
YMR281W	Sbay_13.47	587.046	1.83595	0.256267	7.1642	7.82395e-13	5.29111e-12
YNL058C	Sbay_14.282	1108.37	-0.116227	0.173885	-0.668411	0.503872	0.574414
YMR012W	Sbay_13.176	8799.49	-0.197783	0.148677	-1.33029	0.183424	0.240332
YER093C	Sbay_5.211	709.885	-0.0579437	0.188323	-0.307682	0.758324	0.806857
YGR100W	Sbay_7.383	1927.88	0.125522	0.130641	0.960816	0.336645	0.409708
YLR133W	Sbay_10.226	1018.88	-0.294048	0.183404	-1.60328	0.108873	0.152505
YNL023C	Sbay_14.324	616.586	0.107568	0.359915	0.298871	0.765039	0.812335
YDR349C	Sbay_2.52	1544.68	0.0888596	0.169346	0.524722	0.599776	0.66632
YIR011C	Sbay_9.222	1281.13	0.330145	0.143635	2.2985	0.0215331	0.0356389
YOR171C	Sbay_8.224	1188.82	-1.1412	0.187271	-6.09383	1.10241e-09	5.32419e-09
YDR214W	Sbay_2.382	8530.27	1.94986	0.289607	6.73278	1.6645e-11	9.59306e-11
YIL126W	Sbay_9.65	2145.93	0.457229	0.189405	2.41403	0.0157773	0.0269821
YIL106W	Sbay_9.89	654.264	-1.03764	0.22073	-4.70095	2.58954e-06	8.17525e-06
YLR201C	Sbay_10.296	1835.33	0.819567	0.199066	4.11705	3.83745e-05	0.000102814
YLR295C	Sbay_10.39	5034.45	1.3535	0.23991	5.64172	1.68362e-08	7.14642e-08
YDL201W	Sbay_4.47	840.479	0.116135	0.27819	0.417465	0.676338	0.735157
YDR468C	Sbay_2.643	787.188	-0.580663	0.150487	-3.85856	0.000114056	0.000285802
YDR332W	Sbay_2.502	391.213	-0.361244	0.151537	-2.38386	0.017132	0.0290499
YHR168W	Sbay_15.368	623.614	0.707651	0.139746	5.06384	4.1089e-07	1.44985e-06
YOL102C	Sbay_15.63	377.93	-0.0614505	0.203741	-0.301611	0.762949	0.810677
YOR064C	Sbay_8.114	433.588	1.0102	0.293139	3.44613	0.000568668	0.00127747
YKL017C	Sbay_11.211	795.941	-0.248399	0.107289	-2.31523	0.0206004	0.0342702
YOR159C	Sbay_8.21	715.279	-0.0456278	0.116926	-0.390227	0.696369	0.752513
YOR048C	Sbay_8.1	1728.71	0.259969	0.343481	0.756866	0.44913	0.520706
YJL147C	Sbay_6.227	259.356	1.75031	0.168641	10.3789	3.0916e-25	6.12065e-24
YFR003C	Sbay_6.66	1568.39	-1.39545	0.114146	-12.2251	2.28349e-34	7.89631e-33
YNL297C	Sbay_14.43	1237.59	0.208302	0.125002	1.66639	0.0956353	0.136093
YOL081W	Sbay_15.85	3548.85	0.840651	0.192239	4.37295	1.22577e-05	3.52442e-05
YIL033C	Sbay_9.167	6866.09	-0.986628	0.146045	-6.75563	1.4222e-11	8.28873e-11
YOL036W	Sbay_15.132	1071.2	-0.157413	0.182454	-0.862756	0.388272	0.461919
YGL148W	Sbay_7.116	4555.64	0.0681559	0.125266	0.54409	0.58638	0.654097
YOR002W	Sbay_15.177	1650.74	-0.483244	0.131768	-3.6674	0.000245029	0.000583546
YNR041C	Sbay_14.397	815.26	1.8285	0.21029	8.6951	3.4652e-18	3.95032e-17
YPL162C	Sbay_16.148	598.06	1.07439	0.151671	7.08371	1.40341e-12	9.1681e-12
YIL048W	Sbay_9.152	1485.41	0.593755	0.113976	5.20946	1.89393e-07	6.98705e-07
YDR189W	Sbay_2.358	2217.56	-0.0110725	0.117562	-0.0941842	0.924963	0.94148
YAL028W	Sbay_1.38	662.328	-0.226216	0.206921	-1.09325	0.274285	0.3439
YOL056W	Sbay_15.109	268.204	-1.82189	0.360545	-5.05317	4.34533e-07	1.52808e-06
YGR116W	Sbay_7.399	3634.57	-0.403366	0.118931	-3.39159	0.000694893	0.00153053
YFR052W	Sbay_12.5	2634.28	-0.322273	0.189464	-1.70097	0.0889484	0.127628
YMR302C	Sbay_13.492	2501.39	0.0214724	0.121012	0.177441	0.859162	0.887037
YBR282W	Sbay_4.542	1662.56	-0.632113	0.113503	-5.56913	2.56012e-08	1.05559e-07
YOR079C	Sbay_8.128	222.035	-0.411707	0.219387	-1.87663	0.0605692	0.0908801
YIL024C	Sbay_9.174	171.026	-0.221484	0.291218	-0.760541	0.446931	0.518968
YHR132C	Sbay_15.328	2620.37	-0.871034	0.138436	-6.29195	3.13511e-10	1.61168e-09
YGR088W	Sbay_7.37	27453.6	0.573724	0.542655	1.05725	0.290396	0.36153
YLR103C	Sbay_10.188	203.445	0.887446	0.216144	4.1058	4.02914e-05	0.000107617
YBR230W-A	Sbay_4.486	365.477	-0.548816	0.418482	-1.31144	0.189708	0.247778
YLR188W	Sbay_10.284	894.062	-0.429376	0.153846	-2.79095	0.00525539	0.00990541
YGL073W	Sbay_7.197	1170.7	-1.39184	0.207466	-6.70878	1.96257e-11	1.11744e-10
YDR194C	Sbay_2.362	9336.64	-0.158551	0.206984	-0.766005	0.443673	0.516012
YNL243W	Sbay_14.99	3600.02	-0.582631	0.155684	-3.7424	0.000182271	0.000440765
YDR014W	Sbay_2.162	153.215	-0.27403	0.19857	-1.38002	0.167581	0.222255
YKR074W	Sbay_11.31	1315.27	-0.572034	0.163163	-3.5059	0.000455059	0.00104074
YJR108W	Sbay_12.198	39.3689	-8.2758	1.2059	-6.86277	6.7538e-12	4.10691e-11
YBR180W	Sbay_4.431	7.3423	-1.44911	0.702927	-2.06154	0.0392512	0.0618457
YHL029C	Sbay_8.22	769.709	1.41471	0.134515	10.5171	7.20711e-26	1.51965e-24
YIL093C	Sbay_9.106	3046.27	-0.552071	0.113675	-4.85658	1.19429e-06	3.9432e-06
YBR204C	Sbay_4.459	1289.26	-0.498158	0.136344	-3.65368	0.000258512	0.000614529
YJR115W	Sbay_12.206	817.084	1.96652	0.611506	3.21585	0.00130057	0.0027323
YDR466W	Sbay_2.642	917.117	-0.0608116	0.141504	-0.429754	0.667375	0.726632
YPL023C	Sbay_16.295	1927.06	-0.314977	0.137728	-2.28694	0.0221992	0.0366711
YLR397C	Sbay_10.514	507.401	-1.19899	0.252987	-4.73935	2.14405e-06	6.86068e-06
YJL210W	Sbay_6.289	1338.04	0.840689	0.328987	2.55538	0.0106071	0.0188228
YFR045W	Sbay_12.12	976.503	-0.107132	0.189966	-0.563953	0.572786	0.640725
YPR152C	Sbay_16.48	270.691	-0.305753	0.22102	-1.38337	0.166551	0.221003
YIL104C	Sbay_9.91	395.617	0.723758	0.26247	2.75749	0.00582478	0.010872
YIL151C	Sbay_9.37	1233.49	0.602294	0.0944808	6.37478	1.83229e-10	9.60009e-10
YIL002C	Sbay_9.206	820.971	0.286101	0.144992	1.97322	0.0484707	0.07445
YMR112C	Sbay_13.291	311.803	-1.06197	0.1436	-7.3953	1.41092e-13	1.03077e-12
YGL086W	Sbay_7.183	666.995	0.483523	0.188855	2.56029	0.0104585	0.0185846
YGR159C	Sbay_7.45	7061.88	2.37317	0.456566	5.19787	2.01589e-07	7.42116e-07
YDL223C	Sbay_4.21	3209.37	-0.589523	0.482673	-1.22137	0.221946	0.2851
YAL044C	Sbay_1.2	2458.75	0.825747	0.307821	2.68255	0.00730622	0.0133583
YBR213W	Sbay_4.471	148.87	0.557232	0.381442	1.46086	0.144055	0.194435
YNL234W	Sbay_14.109	849.382	3.28222	0.256997	12.7714	2.36814e-37	9.09892e-36
YLR355C	Sbay_10.456	10860.7	1.68154	0.197935	8.4954	1.97245e-17	2.08373e-16
YJL116C	Sbay_6.197	590.607	3.23611	0.564617	5.73151	9.95417e-09	4.30628e-08
YGL089C	Sbay_7.18	4.43177	3.08804	1.1799	2.61719	0.00886563	0.0159729
YFR032C	Sbay_6.106	31.5815	-1.42103	0.37371	-3.80249	0.000143249	0.000353489
YNL118C	Sbay_14.221	3401.16	0.486139	0.124634	3.90054	9.59796e-05	0.00024297
YNR030W	Sbay_14.384	1056.68	-0.260691	0.144348	-1.80599	0.0709206	0.104567
YJR119C	Sbay_12.21	299.798	2.69858	0.175427	15.3829	2.13055e-53	1.67442e-51
YNR023W	Sbay_14.378	935.531	0.72413	0.11634	6.22424	4.83892e-10	2.44111e-09
YOL096C	Sbay_15.69	1786.99	-0.249948	0.160505	-1.55726	0.119408	0.164813
YGL228W	Sbay_7.31	3707.47	0.303476	0.138401	2.19273	0.0283268	0.0458587
YDR284C	Sbay_2.45	1333.97	-2.51509	0.156105	-16.1115	2.11746e-58	2.03394e-56
YJR117W	Sbay_12.208	2208.66	-0.740728	0.146815	-5.04531	4.52787e-07	1.58369e-06
YJL097W	Sbay_6.171	900.199	0.445381	0.21543	2.06741	0.038696	0.0610265
YBR259W	Sbay_4.521	272.517	1.36892	0.189572	7.22112	5.15618e-13	3.57555e-12
YGR111W	Sbay_7.396	2641.66	0.741531	0.29986	2.47292	0.0134014	0.0232718
YGL155W	Sbay_7.11	665.926	-0.391317	0.146155	-2.67741	0.00741949	0.013551
YPR108W	Sbay_16.435	5300.58	-0.0197457	0.218857	-0.0902217	0.928111	0.943389
YOR007C	Sbay_15.182	12861.1	-0.419643	0.288056	-1.45681	0.145169	0.195683
YLR451W	Sbay_10.569	892.525	-0.773649	0.233655	-3.31108	0.000929368	0.00200192
YDR406W	Sbay_2.583	7053.01	1.47043	0.263384	5.58282	2.36648e-08	9.8121e-08
YBR193C	Sbay_4.447	706.133	-0.31861	0.163237	-1.95182	0.0509593	0.0778345
YJR101W	Sbay_12.19	2833.01	-0.512966	0.124388	-4.12392	3.72475e-05	9.98981e-05
YJR120W	Sbay_12.211	698.59	1.36925	0.228697	5.98718	2.13506e-09	9.98606e-09
YPR163C	Sbay_16.493	8208.9	-0.0500755	0.194165	-0.257902	0.796482	0.837681
YHR143W	Sbay_15.34	2680.17	2.25021	0.159408	14.116	3.02583e-45	1.53872e-43
YBR222C	Sbay_4.479	2027.5	-1.50093	0.28918	-5.19031	2.09946e-07	7.70695e-07
YPR088C	Sbay_16.417	3181.97	-0.478528	0.129629	-3.69153	0.000222906	0.000533802
YLR131C	Sbay_10.224	669.392	0.0227849	0.328109	0.0694431	0.944637	0.955692
YPR101W	Sbay_16.427	771.524	0.86766	0.174158	4.98204	6.29173e-07	2.14705e-06
YER127W	Sbay_5.248	662.295	0.64321	0.449039	1.43241	0.152025	0.20355
YNL091W	Sbay_14.249	4011.68	-0.140417	0.149365	-0.940089	0.347172	0.420449
YEL005C	Sbay_5.81	488.612	-1.26748	0.159803	-7.93154	2.16446e-15	1.96621e-14
YCL004W	Sbay_3.15	588.696	0.437809	0.155855	2.80908	0.00496839	0.00940548
YKR095W-A	Sbay_11.332	300.646	0.0823055	0.165618	0.496961	0.619217	0.684929
YBR096W	Sbay_4.343	896.419	-0.093247	0.195373	-0.477278	0.633164	0.696912
YGR133W	Sbay_7.421	377.387	-0.121734	0.147686	-0.824272	0.409785	0.482803
YJL193W	Sbay_6.273	277.679	1.0878	0.156077	6.96968	3.17673e-12	1.98766e-11
YBL044W	Sbay_2.73	2.89539	-2.95786	1.44866	-2.04179	0.0411722	0.0645392
YEL027W	Sbay_5.42	10262	-0.280136	0.142481	-1.96613	0.0492838	0.075632
YHL012W	Sbay_8.4	10.4896	4.01324	0.885201	4.53371	5.79567e-06	1.7518e-05
YDL015C	Sbay_4.233	3102.17	-0.121333	0.164089	-0.739439	0.459641	0.531357
YDL071C	Sbay_4.178	3.01649	-2.94272	1.45027	-2.02907	0.0424507	0.0663228
YDR123C	Sbay_2.284	254.03	1.29187	0.265245	4.87046	1.11336e-06	3.69009e-06
YHR110W	Sbay_15.306	1055.84	-0.918836	0.23145	-3.96991	7.18988e-05	0.000185173
YBR041W	Sbay_4.273	1397.57	-0.229103	0.172011	-1.33191	0.18289	0.239801
YPR145C-A	Sbay_16.475	548.556	-2.84964	0.221417	-12.87	6.63816e-38	2.64863e-36
YDR430C	Sbay_2.606	4406.21	-0.328648	0.167506	-1.96201	0.0497617	0.0762747
YGR193C	Sbay_7.487	2685.42	0.566053	0.129285	4.37833	1.19593e-05	3.44434e-05
YDR487C	Sbay_2.661	2312.81	-0.711184	0.101845	-6.98298	2.88978e-12	1.82351e-11
YPR185W	Sbay_16.517	1320.59	0.00924797	0.113046	0.0818068	0.9348	0.94833
YIL142W	Sbay_9.47	4826.81	-0.928488	0.226748	-4.09481	4.22521e-05	0.000112333
YGR015C	Sbay_7.297	253.867	0.409192	0.165975	2.46538	0.0136866	0.0236957
YOR242C	Sbay_8.292	6.57638	-1.65865	0.762171	-2.17622	0.0295389	0.0477166
YNR035C	Sbay_14.391	5068.17	-0.904071	0.173595	-5.20794	1.90947e-07	7.0394e-07
YER065C	Sbay_5.175	199.667	-4.05513	0.43621	-9.29626	1.45469e-20	2.03931e-19
YNR020C	Sbay_14.375	851.785	1.04074	0.124972	8.32776	8.23864e-17	8.37918e-16
YCR036W	Sbay_3.7	1207.93	-1.16141	0.110523	-10.5083	7.90992e-26	1.66108e-24
YLR077W	Sbay_10.16	816.298	-1.21934	0.129647	-9.40505	5.20033e-21	7.55578e-20
YDR119W-A	Sbay_2.28	1006.2	-1.03859	0.517012	-2.00882	0.0445561	0.0691125
YNL219C	Sbay_14.123	1482.56	-0.573778	0.159476	-3.59789	0.000320806	0.000752269
YDR037W	Sbay_2.195	2880.81	-1.56631	0.173176	-9.04459	1.50225e-19	1.93835e-18
YGR040W	Sbay_7.325	318.631	0.462705	0.209906	2.20435	0.0274998	0.0446453
YER178W	Sbay_5.314	8235.08	-0.621641	0.125346	-4.95939	7.07162e-07	2.39742e-06
YOR186W	Sbay_8.242	89.1285	1.98411	0.274263	7.23436	4.67745e-13	3.26102e-12
YML041C	Sbay_13.119	423.533	0.28013	0.144547	1.93799	0.052625	0.0800956
YLR057W	Sbay_10.141	665.812	0.202729	0.198057	1.02359	0.30603	0.377408
YOL038W	Sbay_15.131	5403.42	-1.0498	0.176068	-5.96247	2.48458e-09	1.15274e-08
YCR004C	Sbay_3.24	8224.23	0.556084	0.181102	3.07056	0.0021366	0.00433589
YJL091C	Sbay_6.165	307.809	1.30574	0.241845	5.39907	6.69887e-08	2.61847e-07
YLR320W	Sbay_10.416	383.013	0.067478	0.14082	0.479181	0.63181	0.696239
YHR005C	Sbay_8.59	56.3801	-0.435225	0.271133	-1.60521	0.108448	0.151991
YPR135W	Sbay_16.463	471.948	-0.0690441	0.146196	-0.472271	0.636733	0.699732
YAR008W	Sbay_1.76	167.43	1.24494	0.232027	5.3655	8.0726e-08	3.12249e-07
YHR121W	Sbay_15.318	1693.66	-0.293964	0.141932	-2.07116	0.0383443	0.0605086
YDL179W	Sbay_4.68	536.41	1.65082	0.220811	7.47619	7.65106e-14	5.78514e-13
YHR034C	Sbay_15.221	239.949	-1.49741	0.184836	-8.10128	5.43834e-16	5.21417e-15
YMR231W	Sbay_13.415	960.351	0.736837	0.155531	4.73756	2.16311e-06	6.9123e-06
YOL070C	Sbay_15.95	727.747	-0.322373	0.225466	-1.42981	0.152772	0.204392
YOL138C	Sbay_15.22	885.718	0.969016	0.109619	8.83987	9.5833e-19	1.14273e-17
YOR188W	Sbay_8.244	375.326	1.0504	0.174408	6.02267	1.71563e-09	8.11212e-09
YJL085W	Sbay_6.158	851.376	1.26888	0.133688	9.49134	2.28084e-21	3.3899e-20
YDR533C	Sbay_2.715	2497.72	-11.2139	0.634694	-17.6683	7.36263e-70	1.005e-67
YOL148C	Sbay_15.12	822.603	0.410926	0.108225	3.79696	0.000146479	0.000361286
YLR452C	Sbay_10.571	234.702	0.782181	0.19303	4.05213	5.07543e-05	0.000133389
YLR341W	Sbay_10.438	16.8905	1.1437	0.471324	2.42656	0.0152427	0.0261454
YNR054C	Sbay_14.409	383.25	-0.772377	0.390093	-1.97998	0.0477054	0.0734266
YBL029C-A	Sbay_2.9	2699.16	1.24952	0.235052	5.31593	1.06116e-07	4.02649e-07
YDR130C	Sbay_2.293	325.397	-0.522604	0.21886	-2.38784	0.0169475	0.0287747
YIL015W	Sbay_9.186	19.4252	-0.0853078	0.394576	-0.216201	0.828831	0.862061
YEL030W	Sbay_5.39	263.183	-0.0923947	0.17508	-0.52773	0.597687	0.664282
YPR082C	Sbay_16.412	531.072	0.805326	0.237785	3.38678	0.000707178	0.00155693
YBR291C	Sbay_4.551	398.348	0.957809	0.130766	7.32459	2.39635e-13	1.71683e-12
YNL002C	Sbay_14.346	1878.63	0.193187	0.408608	0.472792	0.636361	0.699472
YDR183C-A	Sbay_2.351	0.380257	-1.39061	3.29646	-0.421851	0.673134	0.732134
YAR015W	Sbay_1.83	2888.29	0.469136	0.22055	2.12712	0.0334099	0.053355
YPR046W	Sbay_16.375	127.166	0.96175	0.222703	4.31854	1.57067e-05	4.45921e-05
YML114C	Sbay_13.29	689.591	0.457712	0.128536	3.56097	0.000369489	0.000856362
YDR020C	Sbay_2.17	167.956	-0.817381	0.387061	-2.11176	0.0347067	0.0551544
YGR053C	Sbay_7.335	263.342	0.523711	0.227278	2.30428	0.0212071	0.0351618
YJL093C	Sbay_6.167	588.814	-0.293917	0.205658	-1.42915	0.152961	0.204461
YNL081C	Sbay_14.258	2288.56	-0.211797	0.118452	-1.78804	0.0737693	0.108213
YNR001C	Sbay_14.35	17952.4	0.436088	0.193691	2.25146	0.0243564	0.0399041
YOR347C	Sbay_8.401	1196.41	-0.140794	0.259431	-0.542704	0.587333	0.654879
YNL082W	Sbay_14.257	207.415	-1.75326	0.182909	-9.58541	9.20886e-22	1.40904e-20
YKL115C	Sbay_11.109	9.47291	4.53619	0.970062	4.67619	2.92258e-06	9.19868e-06
YLL051C	Sbay_10.2	393.303	-0.576135	0.195008	-2.95442	0.00313254	0.0061899
YDR395W	Sbay_2.572	2690.56	0.656543	0.198502	3.30749	0.000941372	0.00202526
YOR279C	Sbay_8.327	169.929	-1.56877	0.27161	-5.7758	7.65866e-09	3.3439e-08
YPL264C	Sbay_16.41	124.629	1.18849	0.371775	3.1968	0.00138961	0.00290407
YGR008C	Sbay_7.291	18990.6	-2.00262	0.234545	-8.53833	1.36178e-17	1.46852e-16
YKL211C	Sbay_11.9	1671.52	0.0912518	0.150926	0.604612	0.545437	0.614371
YGL060W	Sbay_7.211	471.678	-0.239371	0.149566	-1.60044	0.109501	0.153053
YNL311C	Sbay_14.28	244.713	-0.193131	0.198454	-0.97318	0.330464	0.403322
YPR161C	Sbay_16.491	837.361	-0.130845	0.122615	-1.06712	0.285917	0.356246
YLR297W	Sbay_10.391	1019.97	2.55877	0.328012	7.80085	6.14939e-15	5.2897e-14
YLL002W	Sbay_10.74	315.647	0.264397	0.138431	1.90996	0.0561387	0.0848707
YJL030W	Sbay_12.5	597.368	-0.53259	0.134057	-3.97285	7.1017e-05	0.000182993
YLR424W	Sbay_10.54	376.073	0.285152	0.148518	1.91999	0.0548595	0.0831549
YLR408C	Sbay_10.524	186.52	0.365163	0.207405	1.76062	0.0783021	0.11396
YGL123W	Sbay_7.145	67641.9	-0.459126	0.311398	-1.4744	0.140373	0.190208
YKR066C	Sbay_11.301	2566.89	-0.730951	0.267426	-2.73329	0.0062706	0.0116246
YDR079W	Sbay_2.238	810.496	0.905298	0.17791	5.08852	3.60864e-07	1.28205e-06
YGR248W	Sbay_7.543	5988.89	-0.205777	0.2577	-0.798514	0.424572	0.49746
YNL154C	Sbay_14.185	5403.15	0.919466	0.0963899	9.53902	1.44186e-21	2.18682e-20
YBR086C	Sbay_4.333	3550.12	0.0339222	0.0898954	0.377352	0.705912	0.760766
YER043C	Sbay_5.143	20297.4	0.367478	0.150057	2.44892	0.0143286	0.0246919
YBR074W	Sbay_4.313	1471.8	0.180707	0.132798	1.36077	0.173587	0.229167
YGR191W	Sbay_7.485	1995.68	1.09899	0.145327	7.56219	3.96338e-14	3.08217e-13
YOR150W	Sbay_8.201	2311.36	-0.563527	0.123141	-4.57628	4.73312e-06	1.44586e-05
YMR106C	Sbay_13.283	181.601	-1.21579	0.20948	-5.80387	6.48026e-09	2.85826e-08
YDR055W	Sbay_2.212	4977.96	0.498339	0.236114	2.11058	0.0348083	0.0552818
YBL061C	Sbay_2.55	749.546	0.640971	0.253095	2.53253	0.0113242	0.019986
YJR110W	Sbay_12.201	624.665	0.210649	0.152685	1.37964	0.167699	0.222299
YPR054W	Sbay_16.382	16.6278	0.484246	0.458123	1.05702	0.290502	0.36153
YMR140W	Sbay_13.32	2303.11	0.904798	0.124679	7.25704	3.95644e-13	2.78077e-12
YLR095C	Sbay_10.179	1227.3	0.416051	0.111786	3.72186	0.00019776	0.000476663
YBR034C	Sbay_4.266	2715.7	2.16069	0.28491	7.58378	3.35641e-14	2.65797e-13
YGR065C	Sbay_7.346	233.629	1.38066	0.203025	6.80045	1.04293e-11	6.20376e-11
YPL054W	Sbay_16.259	33.4985	1.35891	0.404212	3.36188	0.000774147	0.00169074
YLR040C	Sbay_10.125	3.99436	-0.237182	0.990302	-0.239505	0.810714	0.848331
YCR091W	Sbay_3.128	749.799	-1.19868	0.306825	-3.9067	9.3565e-05	0.000237321
YLR401C	Sbay_10.517	2489.23	0.811303	0.313429	2.58848	0.00964011	0.0172723
YDR244W	Sbay_2.41	1321.82	-0.367605	0.108655	-3.38322	0.000716409	0.00157458
YLR304C	Sbay_10.399	17813.6	0.810596	0.260887	3.10708	0.00188945	0.00387069
YKL018W	Sbay_11.21	456.705	0.508035	0.142369	3.56844	0.000359117	0.000833813
YDL088C	Sbay_4.156	1750.19	0.742441	0.104299	7.11839	1.09194e-12	7.25212e-12
YDL137W	Sbay_4.107	10117.5	0.480829	0.182708	2.63168	0.00849636	0.0153717
YJR063W	Sbay_12.152	546.6	-0.0716211	0.246749	-0.290259	0.771618	0.817313
YBR018C	Sbay_2.147	379.182	3.48985	0.193877	18.0003	1.93768e-72	2.9561e-70
YMR161W	Sbay_13.34	810.806	-0.0284218	0.210178	-0.135227	0.892432	0.913569
YDL157C	Sbay_4.88	402.992	-1.77658	0.185371	-9.58393	9.3423e-22	1.42525e-20
YDR233C	Sbay_2.399	11755.8	0.10542	0.157868	0.667774	0.504278	0.574751
YJL184W	Sbay_6.264	326.303	-0.123599	0.192571	-0.641838	0.520978	0.590928
YER025W	Sbay_5.12	7222.19	0.215449	0.199954	1.07749	0.28126	0.351344
YDR527W	Sbay_2.709	621.485	0.00925189	0.269299	0.0343554	0.972594	0.977872
YKL146W	Sbay_11.79	1621.11	0.543999	0.213521	2.54775	0.010842	0.0192037
YKL139W	Sbay_11.86	652.727	1.03762	0.200814	5.16709	2.37771e-07	8.65945e-07
YCR059C	Sbay_3.94	452.266	-0.619685	0.154399	-4.01353	5.98184e-05	0.000155919
YIL036W	Sbay_9.164	1747.5	-0.863207	0.13426	-6.42939	1.28118e-10	6.80194e-10
YDL197C	Sbay_4.51	601.723	-1.38664	0.182612	-7.59336	3.11713e-14	2.47225e-13
YER078C	Sbay_5.191	1394.6	0.0808533	0.124014	0.651968	0.514422	0.58413
YER130C	Sbay_5.251	4700.83	1.15994	0.258084	4.49445	6.97501e-06	2.07928e-05
YDR115W	Sbay_2.274	2065.8	-0.374803	0.133549	-2.80649	0.00500851	0.00947107
YDR428C	Sbay_2.604	320.969	-0.624847	0.207336	-3.0137	0.00258083	0.00518263
YIL077C	Sbay_9.12	1348.5	-0.259085	0.266419	-0.972471	0.330816	0.403562
YGR071C	Sbay_7.354	369.012	0.160952	0.142516	1.12936	0.258744	0.326705
YER165W	Sbay_5.299	16371.9	-0.0439117	0.189038	-0.23229	0.816313	0.852641
YML038C	Sbay_13.121	683.115	-1.42016	0.142438	-9.9704	2.05393e-23	3.62372e-22
YCL059C	Sbay_3.153	1979.32	-0.249641	0.408628	-0.610925	0.541249	0.610583
YJL181W	Sbay_6.262	126.968	-0.226239	0.335555	-0.674222	0.50017	0.570821
YKR071C	Sbay_11.306	1602.39	0.522661	0.122321	4.27286	1.92983e-05	5.40499e-05
YKR031C	Sbay_11.264	1193.1	0.0558397	0.132496	0.421445	0.67343	0.732302
YDR489W	Sbay_2.665	354.922	0.223442	0.174448	1.28085	0.200247	0.260386
YGR196C	Sbay_7.49	692.811	-0.475839	0.1679	-2.83407	0.00459596	0.00874835
YNL101W	Sbay_14.238	955.24	0.743768	0.141279	5.26452	1.40556e-07	5.24885e-07
YMR244W	Sbay_13.429	14.4264	1.80175	0.494804	3.64135	0.000271213	0.000642073
YMR091C	Sbay_13.268	1209.49	0.529515	0.0982823	5.38769	7.13679e-08	2.78126e-07
YLR011W	Sbay_10.91	131.09	-1.65013	0.229401	-7.19324	6.32731e-13	4.3355e-12
YPR049C	Sbay_16.378	264.517	-1.04656	0.200093	-5.23037	1.69175e-07	6.25901e-07
YDL057W	Sbay_4.192	145.909	-1.37822	0.224856	-6.12934	8.82447e-10	4.28983e-09
YPR014C	Sbay_16.336	0.274567	2.42274	4.08047	0.593741	0.552685	0.621996
YGR257C	Sbay_7.555	989.124	-0.375235	0.115648	-3.24463	0.00117604	0.00249392
YNL070W	Sbay_14.27	1536.57	0.614118	0.135529	4.53126	5.86331e-06	1.7682e-05
YHR150W	Sbay_15.349	319.207	-2.52775	0.176458	-14.3249	1.52895e-46	8.62031e-45
YLR263W	Sbay_10.361	392.246	1.41037	0.574345	2.45562	0.014064	0.0242924
YPL235W	Sbay_16.71	3205.07	0.311911	0.174126	1.7913	0.0732456	0.107688
YDL008W	Sbay_4.239	370.2	-1.33679	0.129133	-10.352	4.09886e-25	8.02295e-24
YBL050W	Sbay_2.68	3103.37	0.173362	0.115027	1.50715	0.131773	0.179776
YJR086W	Sbay_12.174	12.9359	4.75902	0.972192	4.89515	9.82309e-07	3.26827e-06
YGR237C	Sbay_7.529	4874.78	0.967812	0.219546	4.40824	1.04216e-05	3.03009e-05
YLR031W	Sbay_10.111	20.6472	0.241263	0.537588	0.448789	0.653584	0.713864
YDL159W	Sbay_4.87	463.178	0.252163	0.127713	1.97446	0.0483294	0.074299
YBL087C	Sbay_2.3	14338.2	-0.338181	0.263242	-1.28468	0.198905	0.258836
YJR014W	Sbay_12.99	3722.37	-0.700653	0.103081	-6.79713	1.06722e-11	6.31928e-11
YJL132W	Sbay_6.212	201.403	1.03682	0.204524	5.06942	3.99027e-07	1.41087e-06
YGL190C	Sbay_7.74	2212.78	1.25196	0.111179	11.2607	2.05013e-29	5.42553e-28
YBR110W	Sbay_4.357	924.925	-0.0809472	0.120868	-0.669714	0.50304	0.573592
YDR144C	Sbay_2.305	730.842	0.374647	0.197442	1.8975	0.0577615	0.0870953
YOR180C	Sbay_8.236	124.992	-7.45733	0.79926	-9.3303	1.05576e-20	1.49216e-19
YPL018W	Sbay_16.3	118.169	-0.626392	0.295072	-2.12284	0.0337671	0.0538758
YGL018C	Sbay_7.261	444.054	-1.2477	0.180689	-6.90526	5.01121e-12	3.07976e-11
YMR075W	Sbay_13.252	549.527	0.167851	0.137329	1.22226	0.221611	0.28474
YGR202C	Sbay_7.496	2886.42	-0.742631	0.208606	-3.55996	0.000370909	0.000859269
YKL120W	Sbay_11.104	406.803	1.02141	0.203656	5.01535	5.29367e-07	1.8269e-06
YJR041C	Sbay_12.123	509.737	0.746694	0.362356	2.06066	0.0393352	0.0619404
YKL175W	Sbay_11.48	1875.55	0.0285013	0.239262	0.119122	0.905179	0.924791
YKR028W	Sbay_11.261	2649.05	0.502323	0.172538	2.91137	0.00359851	0.00702502
YFL046W	Sbay_6.7	590.911	-0.14979	0.135973	-1.10162	0.270628	0.340142
YDR379W	Sbay_2.552	1084.92	0.217879	0.136018	1.60184	0.109191	0.152744
YMR179W	Sbay_13.36	180.119	0.189429	0.276206	0.685824	0.492824	0.563926
YLR381W	Sbay_10.498	161.888	-1.24311	0.194126	-6.40362	1.51739e-10	8.01495e-10
YNL176C	Sbay_14.165	1378.02	0.593423	0.115929	5.11885	3.07408e-07	1.09974e-06
YHR169W	Sbay_15.369	198.611	-1.52975	0.405725	-3.77042	0.000162973	0.000398558
YMR286W	Sbay_13.476	1886.1	-0.156014	0.103738	-1.50392	0.132602	0.180717
YDL175C	Sbay_4.72	557.552	1.62204	0.187372	8.65678	4.85267e-18	5.48383e-17
YHR104W	Sbay_15.3	13227	0.545907	0.212006	2.57496	0.0100252	0.0178819
YDR447C	Sbay_2.622	23786.6	0.672543	0.260124	2.58547	0.00972466	0.0173997
YGL009C	Sbay_7.272	1778.82	0.184381	0.235718	0.782212	0.43409	0.506552
YKL168C	Sbay_11.54	1107.5	-0.0924442	0.158279	-0.58406	0.55918	0.62835
YBL042C	Sbay_2.75	426.225	-0.477161	0.278341	-1.7143	0.086473	0.124455
YDL102W	Sbay_4.144	400.138	-1.00434	0.2728	-3.68158	0.000231795	0.000554065
YLR237W	Sbay_10.332	2033.41	-1.31858	0.256195	-5.1468	2.64967e-07	9.55095e-07
YJR009C	Sbay_12.93	61560.4	-1.13002	0.331146	-3.41244	0.000643832	0.00142777
YER092W	Sbay_5.21	895.399	-0.159787	0.117934	-1.35488	0.175454	0.231044
YIL121W	Sbay_9.71	136.856	4.30509	0.320853	13.4177	4.76547e-41	2.11269e-39
YLR214W	Sbay_10.308	2208.58	1.44039	0.367556	3.91884	8.8976e-05	0.000226679
YDL160C-A	Sbay_4.84	99.8627	0.459999	0.236654	1.94376	0.0519243	0.0791686
YPL021W	Sbay_16.297	0.798607	-1.58447	1.96271	-0.807289	0.4195	0.491851
YIR010W	Sbay_9.221	422.733	0.363397	0.180784	2.01011	0.0444193	0.0689611
YDR331W	Sbay_2.501	622.119	0.346641	0.173422	1.99884	0.0456261	0.0704982
YNL298W	Sbay_14.42	639.657	0.468428	0.214043	2.18848	0.0286347	0.0463427
YLR234W	Sbay_10.33	107.82	-1.829	0.47615	-3.84123	0.000122417	0.000304985
YML056C	Sbay_13.103	9552.6	0.469157	0.302197	1.55249	0.120546	0.166118
YKR044W	Sbay_11.279	159.995	0.987182	0.220769	4.47157	7.76472e-06	2.29622e-05
YJL127C	Sbay_6.206	542.822	-0.788436	0.187302	-4.20943	2.56014e-05	7.05977e-05
YGL029W	Sbay_7.249	613.164	-1.45752	0.422742	-3.44778	0.000565206	0.00127024
YFL004W	Sbay_6.55	1654.36	0.426096	0.116713	3.65081	0.000261418	0.000620867
YKL149C	Sbay_11.77	457.48	1.51483	0.153932	9.84095	7.49983e-23	1.25686e-21
YGL183C	Sbay_7.8	31.8726	-2.2697	0.566319	-4.00781	6.12836e-05	0.000159497
YER139C	Sbay_5.267	591.237	-0.362654	0.146165	-2.48113	0.0130968	0.0228194
YDL128W	Sbay_4.117	2559.61	1.39305	0.206925	6.73214	1.67185e-11	9.62472e-11
YLR433C	Sbay_10.55	798.76	1.50333	0.221157	6.79759	1.06387e-11	6.30661e-11
YMR068W	Sbay_13.243	366.459	-0.610489	0.253054	-2.41249	0.0158439	0.0270871
YPL098C	Sbay_16.213	1104.39	-0.207054	0.181183	-1.14279	0.253127	0.320081
YMR153W	Sbay_13.331	737.058	-0.0487405	0.169729	-0.287167	0.773985	0.818734
YGR239C	Sbay_7.531	150.762	0.247577	0.17983	1.37673	0.168597	0.223374
YIR015W	Sbay_9.226	351.747	0.18335	0.243408	0.75326	0.451294	0.523098
YDL040C	Sbay_4.211	3247.1	0.397827	0.115749	3.43699	0.000588226	0.00131571
YPL096W	Sbay_16.216	707.052	0.173709	0.120788	1.43813	0.150396	0.201786
YER032W	Sbay_5.129	258.478	0.75869	0.262133	2.8943	0.0038001	0.00737692
YJR070C	Sbay_12.16	2267.06	-0.735279	0.292386	-2.51475	0.0119116	0.020923
YKL185W	Sbay_11.39	1980.72	0.0802144	0.286407	0.280072	0.779423	0.823394
YDL097C	Sbay_4.149	7030.15	-0.275825	0.161457	-1.70835	0.0875719	0.125897
YPR003C	Sbay_16.322	617.957	0.707406	0.162295	4.35876	1.30801e-05	3.75051e-05
YGL005C	Sbay_7.277	612.897	-1.35301	0.19153	-7.06419	1.61552e-12	1.04615e-11
YGR262C	Sbay_7.56	879.276	-1.21251	0.124808	-9.71495	2.60369e-22	4.18121e-21
YPL160W	Sbay_16.15	6711.83	-0.0500906	0.146172	-0.342682	0.731838	0.783005
YIR024C	Sbay_9.24	746.498	-0.717246	0.116409	-6.16144	7.2088e-10	3.55776e-09
YMR133W	Sbay_13.313	15.1162	-0.967041	0.545554	-1.77259	0.0762974	0.111292
YOL016C	Sbay_15.155	31189.3	-3.74803	0.204683	-18.3114	6.71011e-75	1.12275e-72
YDR202C	Sbay_2.369	1161.49	-0.921648	0.15567	-5.92052	3.20932e-09	1.47056e-08
YJL052W	Sbay_6.127	12504.2	-0.33197	0.895782	-0.370592	0.710941	0.765354
YMR029C	Sbay_13.197	1272.74	-0.688547	0.122066	-5.64078	1.6928e-08	7.17953e-08
YBR066C	Sbay_4.305	813.811	2.05927	0.25382	8.1131	4.93433e-16	4.76617e-15
YLR104W	Sbay_10.189	509.218	0.200903	0.117254	1.7134	0.0866383	0.124624
YKL159C	Sbay_11.67	812.805	-1.44886	0.289239	-5.00921	5.46549e-07	1.87994e-06
YGR215W	Sbay_7.509	1234.11	-0.408059	0.169266	-2.41075	0.0159197	0.0271987
YDR253C	Sbay_2.419	84.9458	2.10006	0.296322	7.08711	1.36938e-12	8.97975e-12
YDR059C	Sbay_2.218	587.461	0.104255	0.178038	0.585581	0.558157	0.627337
YOR335C	Sbay_8.385	4787.13	-0.28569	0.1583	-1.80474	0.0711161	0.104825
YDR368W	Sbay_2.54	2444.7	-0.569201	0.178911	-3.18147	0.00146532	0.00305245
YHR192W	Sbay_15.395	862.163	0.188151	0.153684	1.22427	0.220849	0.283902
YCR082W	Sbay_3.119	615.813	0.106089	0.165784	0.639922	0.522224	0.591952
YNL085W	Sbay_14.254	3236.14	1.1087	0.129978	8.52992	1.46445e-17	1.55977e-16
YDR300C	Sbay_2.466	869.091	0.0277344	0.1974	0.140499	0.888266	0.91038
YJL158C	Sbay_11.63	2258.69	-8.47293	0.326238	-25.9716	1.03632e-148	5.3754e-146
YGL087C	Sbay_7.182	1408.01	0.409563	0.214079	1.91313	0.0557308	0.0843524
YNL301C	Sbay_14.38	7820.48	1.04744	0.186575	5.61404	1.97659e-08	8.30168e-08
YPL052W	Sbay_16.263	338.912	2.62874	0.386865	6.79498	1.08329e-11	6.40711e-11
YIL003W	Sbay_9.204	226.126	-1.4786	0.200176	-7.38648	1.50764e-13	1.09987e-12
YPR080W	Sbay_16.409	65352	0.929807	0.139255	6.67701	2.43866e-11	1.37643e-10
YBR245C	Sbay_4.505	1969.58	0.832068	0.108522	7.6673	1.75648e-14	1.43478e-13
YPL155C	Sbay_16.155	527.899	-0.29804	0.217522	-1.37016	0.170636	0.225788
YBR163W	Sbay_4.415	469.52	1.01948	0.152587	6.68128	2.36866e-11	1.33983e-10
YDR465C	Sbay_2.641	757.67	-1.42572	0.418729	-3.40488	0.00066192	0.00146413
YLR276C	Sbay_10.374	1349.07	-1.09361	0.478454	-2.28572	0.0222707	0.0367775
YKL186C	Sbay_11.38	1367.45	-0.603148	0.100642	-5.99299	2.06023e-09	9.65349e-09
YPL084W	Sbay_16.228	2386.44	-0.150221	0.148375	-1.01244	0.311327	0.382757
YDL222C	Sbay_4.22	2833.63	-0.929875	0.545686	-1.70405	0.0883722	0.126942
YKL079W	Sbay_11.145	826.417	-0.047907	0.123399	-0.388227	0.697848	0.753641
YFR044C	Sbay_12.13	8120.82	-0.959928	0.222287	-4.31842	1.57151e-05	4.45921e-05
YBR210W	Sbay_4.468	441.604	0.816095	0.163029	5.00583	5.56209e-07	1.90937e-06
YPL103C	Sbay_16.209	992.051	-0.469019	0.167408	-2.80166	0.00508402	0.00960335
YIL103W	Sbay_9.92	465.604	0.386726	0.366767	1.05442	0.291692	0.362483
YBR269C	Sbay_4.53	588.206	-0.614172	0.194441	-3.15866	0.00158496	0.00328454
YFR033C	Sbay_6.109	11586.2	0.244588	0.228711	1.06942	0.284881	0.3553
YDR283C	Sbay_2.449	996.284	1.33028	0.153907	8.6434	5.45662e-18	6.12629e-17
YJR096W	Sbay_12.184	1998.84	-0.666195	0.277828	-2.39787	0.0164907	0.0280541
YOR361C	Sbay_8.418	9340.92	0.415397	0.207671	2.00026	0.045472	0.0703055
YLR398C	Sbay_10.515	1428.7	-0.315577	0.113277	-2.78589	0.00533818	0.0100396
YBR192W	Sbay_4.446	1888.26	-0.354655	0.125912	-2.81669	0.00485207	0.00919536
YNL188W	Sbay_14.154	180.232	0.853576	0.18467	4.62217	3.7975e-06	1.17738e-05
YJR116W	Sbay_12.207	126.877	-0.389482	0.297292	-1.3101	0.190162	0.248269
YKL027W	Sbay_11.198	798.232	-0.278256	0.183176	-1.51906	0.128747	0.175878
YGR143W	Sbay_7.431	2394.51	1.31378	0.230944	5.68873	1.2799e-08	5.50943e-08
YER007C-A	Sbay_5.95	2018.2	-0.462224	0.136211	-3.39343	0.000690227	0.00152139
YGR112W	Sbay_7.397	1983.75	-0.509535	0.12983	-3.92464	8.68613e-05	0.000221618
YNR022C	Sbay_14.377	1878.75	-0.658866	0.124054	-5.31114	1.08939e-07	4.13062e-07
YGL229C	Sbay_7.3	513.03	0.851586	0.213323	3.992	6.55196e-05	0.00016984
YOR130C	Sbay_8.182	419.433	-0.22404	0.256551	-0.873274	0.382514	0.456618
YBR125C	Sbay_4.371	868.681	-0.139419	0.137379	-1.01485	0.310178	0.381978
YDR409W	Sbay_2.586	587.862	0.522868	0.14132	3.69988	0.000215702	0.000517266
YLR356W	Sbay_10.457	614.528	0.0526861	0.210122	0.25074	0.802015	0.841002
YBR221C	Sbay_4.478	6943.46	-1.21425	0.180781	-6.7167	1.85885e-11	1.06188e-10
YAL005C	Sbay_1.63	129180	2.94092	0.297387	9.88921	4.63664e-23	7.85956e-22
YJL094C	Sbay_6.168	2233.26	-0.191586	0.138677	-1.38153	0.167117	0.221697
YGR074W	Sbay_7.356	787.695	0.0498619	0.141971	0.351211	0.72543	0.777761
YKL057C	Sbay_11.169	1080.07	0.691304	0.147167	4.69741	2.63477e-06	8.30792e-06
YGL098W	Sbay_7.168	879.77	0.231935	0.125949	1.8415	0.0655478	0.09756
YJR056C	Sbay_12.144	434.019	0.801076	0.205794	3.89261	9.91712e-05	0.000250561
YDR097C	Sbay_2.256	505.55	-0.492416	0.238948	-2.06076	0.0393255	0.0619404
YLR404W	Sbay_10.52	262.634	-0.0329503	0.173889	-0.18949	0.849709	0.879208
YJL121C	Sbay_6.2	1561.57	-0.0981711	0.140521	-0.698624	0.484787	0.555957
YGR161C	Sbay_7.451	6281.3	2.15644	0.406451	5.30554	1.1234e-07	4.25334e-07
YGR186W	Sbay_7.479	2980.72	-0.178334	0.118289	-1.50761	0.131655	0.179662
YIR001C	Sbay_9.21	983.684	0.28991	0.135335	2.14216	0.0321805	0.0515823
YOR047C	Sbay_8.99	486.002	1.22119	0.258203	4.72958	2.24989e-06	7.16841e-06
YPL254W	Sbay_16.52	605.475	1.48179	0.143744	10.3086	6.44534e-25	1.22461e-23
YDL213C	Sbay_4.34	1244.66	0.0726508	0.32567	0.223081	0.823473	0.857874
YIL132C	Sbay_9.57	112.312	-2.0479	0.290243	-7.05582	1.71584e-12	1.10692e-11
YPL246C	Sbay_16.61	2152.48	-0.921633	0.218017	-4.22735	2.36455e-05	6.5413e-05
YIL145C	Sbay_9.44	1667.57	0.195629	0.136453	1.43368	0.151664	0.203159
YKL195W	Sbay_11.28	10128.6	-0.790712	0.139072	-5.68563	1.30329e-08	5.60078e-08
YGL216W	Sbay_7.44	465.554	0.767902	0.181861	4.22248	2.41633e-05	6.67386e-05
YDR317W	Sbay_2.486	3.47874	0.71001	1.23089	0.576825	0.564058	0.633009
YFL031W	Sbay_6.27	5402.67	-0.330722	0.17272	-1.91479	0.055519	0.0840808
YDR478W	Sbay_2.652	241.224	-0.224141	0.258641	-0.866611	0.386155	0.459928
YHR064C	Sbay_15.253	9369.61	-0.516455	0.192971	-2.67634	0.00744317	0.0135895
YKL015W	Sbay_11.213	861.642	1.73754	0.314821	5.51913	3.40688e-08	1.38275e-07
YKL197C	Sbay_11.25	539.718	-3.02128	0.143976	-20.9846	9.0632e-98	2.61171e-95
YMR020W	Sbay_13.187	1415.3	0.151806	0.245881	0.617397	0.536973	0.60655
YJR089W	Sbay_12.176	541.161	0.976738	0.129131	7.56392	3.91094e-14	3.04596e-13
YJL145W	Sbay_6.225	1214.95	1.58981	0.130247	12.2061	2.88352e-34	9.90518e-33
YDR377W	Sbay_2.55	4945.48	1.18807	0.195396	6.08031	1.1995e-09	5.76625e-09
YIR007W	Sbay_9.218	579.077	-0.0252531	0.197818	-0.127658	0.898419	0.918609
YJL201W	Sbay_6.281	389.363	0.0945995	0.173221	0.546119	0.584984	0.65268
YDR152W	Sbay_2.314	1595.16	-0.152971	0.240939	-0.634895	0.525497	0.595013
YLR153C	Sbay_10.252	6043.88	-0.059517	0.128607	-0.462781	0.643521	0.705725
YLR146W-A	Sbay_10.244	191.444	1.88749	0.242894	7.77082	7.79778e-15	6.609e-14
YNL126W	Sbay_14.213	114.008	1.07863	0.242349	4.45073	8.55773e-06	2.51211e-05
YBR132C	Sbay_4.381	1026.37	1.29434	0.162731	7.95384	1.8082e-15	1.65709e-14
YKL040C	Sbay_11.185	1425.25	0.185641	0.117964	1.5737	0.115557	0.159966
YPL192C	Sbay_16.114	16.2206	-0.476891	0.523998	-0.910102	0.362769	0.436077
YLR249W	Sbay_10.346	85933	0.156215	0.150464	1.03823	0.299165	0.370616
YNL004W	Sbay_14.344	3875.81	0.405695	0.0951004	4.26596	1.99044e-05	5.55972e-05
YOR327C	Sbay_8.378	1631.17	-1.20567	0.168921	-7.13748	9.50564e-13	6.36203e-12
YIR025W	Sbay_9.241	429.736	-1.22063	0.198946	-6.13548	8.49003e-10	4.13889e-09
YKR053C	Sbay_11.287	116.992	0.786799	0.535918	1.46813	0.142068	0.192298
YOR378W	Sbay_8.435	16.3195	0.550625	0.666597	0.826024	0.40879	0.481799
YGL158W	Sbay_7.106	255.064	2.44031	0.607772	4.01517	5.94027e-05	0.000154913
YDR336W	Sbay_2.506	463.841	0.72453	0.160908	4.50274	6.7082e-06	2.00666e-05
YCR020C-A	Sbay_3.5	306.586	-0.715288	0.156589	-4.56794	4.9255e-06	1.50197e-05
YMR230W	Sbay_13.414	15944.4	-0.140369	0.284626	-0.493171	0.621892	0.687061
YOL139C	Sbay_15.21	10387.6	0.120857	0.109709	1.10161	0.270633	0.340142
YNL067W-A	Sbay_14.273	0.358789	2.08279	4.03922	0.515643	0.606104	0.671621
YIL092W	Sbay_9.107	244.203	-0.413493	0.212636	-1.9446	0.0518228	0.0790602
YBR207W	Sbay_4.461	1575.78	-0.135566	0.110543	-1.22637	0.220061	0.283029
YPR133C	Sbay_16.46	2531.1	-0.102462	0.107778	-0.950676	0.341769	0.41536
YPL222W	Sbay_16.84	644.26	-1.49379	0.273503	-5.46168	4.71643e-08	1.88766e-07
YOL073C	Sbay_15.92	921.409	-0.274652	0.191357	-1.43529	0.151206	0.20261
YLR321C	Sbay_10.417	831.187	0.211155	0.10029	2.10545	0.0352524	0.0559357
YMR065W	Sbay_13.239	155.791	-0.0569298	0.175423	-0.324528	0.745538	0.795047
YOR266W	Sbay_8.315	759.608	0.246785	0.121953	2.02361	0.0430105	0.0670359
YPL203W	Sbay_16.104	3627.56	0.570943	0.185023	3.08579	0.0020301	0.00413758
YNR055C	Sbay_14.414	2404.35	0.32798	0.151928	2.15878	0.0308669	0.0496455
YDR532C	Sbay_2.714	268.388	-0.0969226	0.219993	-0.440572	0.659523	0.719291
YHL040C	Sbay_8.12	295.373	-3.54885	0.263176	-13.4847	1.92419e-41	8.75504e-40
YGR052W	Sbay_7.334	4763.18	1.20271	0.35631	3.37545	0.000736947	0.00161493
YCL012C	Sbay_3.7	469.535	0.67584	0.220028	3.07162	0.00212904	0.00432224
YDR184C	Sbay_2.353	134.428	-0.00875816	0.445617	-0.019654	0.984319	0.986602
YNR011C	Sbay_14.364	384.644	-1.15592	0.21294	-5.42838	5.68688e-08	2.24831e-07
YNL167C	Sbay_14.171	1535.71	0.147944	0.123512	1.1978	0.230993	0.295332
YKL210W	Sbay_11.1	8742.45	-0.453001	0.173202	-2.61544	0.0089112	0.0160494
YNL221C	Sbay_14.121	823.27	-0.374102	0.280607	-1.33319	0.18247	0.23931
YLR194C	Sbay_10.29	8101.82	-1.90132	0.247484	-7.68261	1.55881e-14	1.28546e-13
YOR278W	Sbay_8.326	620.729	0.83724	0.178389	4.69335	2.68768e-06	8.46961e-06
YER146W	Sbay_5.274	810.032	-0.416929	0.154036	-2.7067	0.00679561	0.0124951
YOR365C	Sbay_8.422	12.696	-0.979639	0.508116	-1.92798	0.0538571	0.081755
YNR002C	Sbay_14.355	330.745	-0.0798248	0.389244	-0.205077	0.837512	0.868661
YLR426W	Sbay_10.543	315.619	0.0664425	0.174988	0.379697	0.70417	0.759204
YGL061C	Sbay_7.21	266.647	0.172748	0.160956	1.07326	0.283155	0.353483
YDR394W	Sbay_2.571	5982.09	-0.696779	0.221891	-3.14018	0.00168843	0.00348087
YKR102W	Sbay_11.34	308.508	0.525263	0.323998	1.62119	0.104976	0.148126
YNL173C	Sbay_14.167	3285.76	-0.350513	0.221186	-1.5847	0.113035	0.156978
YPR145W	Sbay_16.474	4896.17	1.03577	0.240144	4.31314	1.60952e-05	4.55957e-05
YDR399W	Sbay_2.576	2719.27	-0.25187	0.291194	-0.864957	0.387062	0.460691
YOR353C	Sbay_8.407	671.009	-0.0482031	0.12671	-0.380421	0.703633	0.758783
YOR087W	Sbay_8.141	2661.63	2.20259	0.134157	16.418	1.42251e-60	1.41896e-58
YLR186W	Sbay_10.282	1446.93	0.588359	0.189773	3.10033	0.00193303	0.00395217
YKL127W	Sbay_13.282	34687.4	5.12675	0.158875	32.269	1.90387e-228	3.29179e-225
YHR159W	Sbay_15.358	401.029	-1.191	0.219789	-5.41885	5.99849e-08	2.3643e-07
YPL132W	Sbay_16.178	1348.08	-0.0393609	0.182226	-0.216	0.828988	0.862061
YIL114C	Sbay_9.8	334.324	-0.858128	0.151608	-5.66019	1.51207e-08	6.44994e-08
YPL100W	Sbay_16.211	1541.16	-0.483152	0.115953	-4.1668	3.08904e-05	8.41093e-05
YGL234W	Sbay_7.25	7732.24	0.252468	0.189354	1.33331	0.18243	0.23931
YOL055C	Sbay_15.11	3733.61	-4.14632	0.230259	-18.0072	1.71039e-72	2.68842e-70
YPR093C	Sbay_16.42	267.319	-1.38264	0.180184	-7.67351	1.67353e-14	1.37445e-13
YJL089W	Sbay_6.161	87.5932	3.13612	0.331954	9.44744	3.47211e-21	5.13101e-20
YNL302C	Sbay_14.37	21545.1	-0.341785	0.31639	-1.08026	0.280024	0.350081
YOL082W	Sbay_15.84	2848.15	-1.5228	0.188665	-8.07147	6.94583e-16	6.57446e-15
YAL029C	Sbay_1.37	1591.98	0.0596233	0.171385	0.347891	0.727922	0.779626
YJL052C-A	Sbay_6.128	0.363608	1.61036	3.38852	0.475239	0.634617	0.697998
YKL112W	Sbay_11.112	2122.86	1.15802	0.15803	7.32789	2.33812e-13	1.67975e-12
YOR148C	Sbay_8.199	417.312	-0.358546	0.154826	-2.31579	0.0205696	0.0342298
YNL108C	Sbay_14.23	806.186	0.452391	0.183191	2.46951	0.0135298	0.0234791
YDR421W	Sbay_2.598	576.014	-1.20819	0.132523	-9.11683	7.73515e-20	1.01575e-18
YLR226W	Sbay_10.32	329.618	0.716689	0.154557	4.63707	3.5339e-06	1.0996e-05
YHL035C	Sbay_8.16	854.604	-0.610644	0.205276	-2.97475	0.0029323	0.00582529
YMR301C	Sbay_13.491	690.481	-0.453412	0.183667	-2.46866	0.0135621	0.0235129
YGL171W	Sbay_7.92	1032.53	0.526903	0.408555	1.28968	0.197163	0.256763
YDR294C	Sbay_2.46	2989.4	-0.397756	0.249902	-1.59165	0.111463	0.155169
YFR002W	Sbay_6.65	2156.51	0.834342	0.14381	5.8017	6.56446e-09	2.89048e-08
YBR267W	Sbay_4.528	390.695	0.695413	0.320806	2.16771	0.030181	0.0486757
YBR285W	Sbay_4.545	270.721	-0.0579629	0.230301	-0.251683	0.801286	0.84084
YGR161W-C	Sbay_7.452	438.928	1.04637	0.366511	2.85495	0.00430442	0.00826315
YPR194C	Sbay_16.526	12.6175	0.87822	0.53895	1.6295	0.103207	0.145828
YGR089W	Sbay_7.371	1090.62	0.0514899	0.168907	0.304841	0.760487	0.808329
YBL029W	Sbay_2.91	1818.49	2.90743	0.292492	9.94023	2.78187e-23	4.80111e-22
YDR325W	Sbay_2.496	426.872	0.45897	0.233975	1.96162	0.0498069	0.0763216
YBR181C	Sbay_4.432	25442.6	-1.93741	0.264333	-7.32942	2.31153e-13	1.66295e-12
YFR022W	Sbay_6.94	397.348	-1.80204	0.258141	-6.98083	2.93437e-12	1.8494e-11
YNL131W	Sbay_14.208	4844.46	-0.156391	0.106663	-1.46621	0.14259	0.192769
YEL020W-A	Sbay_5.69	4635.15	-0.399336	0.125962	-3.17028	0.00152293	0.00316231
YNL124W	Sbay_14.216	448.688	0.232442	0.310496	0.748615	0.454089	0.525985
YJL073W	Sbay_6.148	269.625	0.414562	0.190271	2.1788	0.0293466	0.0474355
YBL005W	Sbay_2.121	452.341	0.694674	0.194378	3.57383	0.000351801	0.000817924
YOR078W	Sbay_8.127	636.847	0.545629	0.239347	2.27966	0.0226281	0.0373439
YNL048W	Sbay_14.292	1133.91	0.358985	0.116155	3.09056	0.00199776	0.00407487
YOL125W	Sbay_15.35	439.527	-0.848434	0.23695	-3.58064	0.000342753	0.000799758
YLR371W	Sbay_10.487	1618.73	0.380749	0.105835	3.59757	0.000321205	0.000752865
YDL196W	Sbay_4.52	6.53673	0.730226	0.699497	1.04393	0.296518	0.367952
YNL327W	Sbay_14.14	6864.1	0.528883	0.161334	3.27818	0.00104478	0.00223291
YLR130C	Sbay_10.223	2742.63	-1.11172	0.265034	-4.19462	2.73325e-05	7.49728e-05
YER022W	Sbay_5.117	1124.56	1.08024	0.110921	9.7388	2.05973e-22	3.33869e-21
YBR057C	Sbay_4.294	716.672	-0.736123	0.12715	-5.78941	7.06323e-09	3.1022e-08
YNR059W	Sbay_14.418	1451.41	-1.32163	0.184625	-7.15846	8.15854e-13	5.50304e-12
YDR041W	Sbay_2.198	2869.85	0.209436	0.176812	1.18451	0.236211	0.301408
YGL047W	Sbay_7.228	867.619	-1.78499	0.153784	-11.6071	3.79088e-31	1.09851e-29
YOL114C	Sbay_15.45	148.535	1.53815	0.194348	7.91443	2.48396e-15	2.23686e-14
YKR070W	Sbay_11.305	1066.48	-1.46712	0.148868	-9.85516	6.51159e-23	1.09661e-21
YNL059C	Sbay_14.281	1760.2	-0.448306	0.131775	-3.40204	0.000668843	0.00147881
YMR205C	Sbay_13.387	18158.2	0.96074	0.214551	4.47792	7.53747e-06	2.23411e-05
YIL094C	Sbay_9.105	2380.07	-1.52178	0.356461	-4.26913	1.96238e-05	5.49317e-05
YNL183C	Sbay_14.158	1166.66	0.140128	0.123141	1.13794	0.255145	0.322396
YCR005C	Sbay_3.25	6142.19	0.087593	0.32708	0.267803	0.788851	0.831154
YJL185C	Sbay_6.265	197.605	-0.458754	0.288379	-1.5908	0.111654	0.155352
YER164W	Sbay_5.298	1905.5	-0.137595	0.167652	-0.82072	0.411806	0.484582
YBL101C	Sbay_2.16	2520.34	0.415593	0.135255	3.07266	0.00212158	0.00431047
YNL237W	Sbay_14.107	176.278	-2.26778	0.468642	-4.83905	1.30459e-06	4.28138e-06
YML017W	Sbay_13.142	1469.82	2.06701	0.119574	17.2865	5.94166e-67	7.1673e-65
YIL016W	Sbay_9.185	650.78	-0.477527	0.172904	-2.7618	0.00574834	0.010737
YLR032W	Sbay_10.112	532.324	-0.46368	0.244123	-1.89937	0.0575162	0.0867509
YOL047C	Sbay_15.123	11.909	3.55739	0.781295	4.5532	5.28357e-06	1.60456e-05
YPR141C	Sbay_16.469	186.538	1.30077	0.209244	6.21655	5.08204e-10	2.55679e-09
YPL011C	Sbay_16.307	647.86	0.73004	0.144685	5.0457	4.51855e-07	1.58149e-06
YBL051C	Sbay_2.67	2765.75	1.34466	0.179608	7.48664	7.06567e-14	5.36598e-13
YGR281W	Sbay_7.577	3593.67	1.52991	0.275155	5.56017	2.69515e-08	1.10687e-07
YDL185C-A	Sbay_4.62	0.271538	-1.07431	3.75316	-0.28624	0.774694	0.819066
YLR089C	Sbay_10.173	3735.35	-0.414659	0.120924	-3.42909	0.000605615	0.00135111
YPL161C	Sbay_16.149	444.869	1.19198	0.194058	6.1424	8.12843e-10	3.97756e-09
YMR081C	Sbay_13.26	4407.65	0.53735	0.398647	1.34793	0.17768	0.233678
YPR015C	Sbay_16.338	46.093	0.0458888	0.28622	0.160327	0.872623	0.897719
YMR022W	Sbay_13.189	1383.87	-0.545805	0.27814	-1.96234	0.0497228	0.0762377
YDR488C	Sbay_2.664	214.16	-0.944093	0.200137	-4.71723	2.3908e-06	7.59869e-06
YNL115C	Sbay_14.224	3069.46	1.0295	0.199498	5.16043	2.46382e-07	8.94319e-07
YGR236C	Sbay_7.528	180.393	-0.951857	0.446171	-2.13339	0.0328928	0.0525939
YOL021C	Sbay_15.147	2041.46	0.813952	0.256691	3.17093	0.00151949	0.00315643
YGR256W	Sbay_7.554	1562.62	2.42388	0.419005	5.78484	7.25804e-09	3.1806e-08
YEL042W	Sbay_5.27	1682.03	0.28593	0.102017	2.80276	0.0050668	0.00957431
YLR113W	Sbay_10.202	6856.33	-0.300816	0.119824	-2.51049	0.0120565	0.0211631
YBL027W	Sbay_2.93	42171.2	0.703922	0.295791	2.3798	0.0173222	0.0293341
YHL013C	Sbay_8.39	455.934	-0.765149	0.168352	-4.54494	5.49506e-06	1.66392e-05
YOL060C	Sbay_15.105	3007.42	0.455124	0.214543	2.12137	0.033891	0.0539904
YML129C	Sbay_13.13	2282.94	-0.905711	0.146378	-6.18746	6.11404e-10	3.05e-09
YGR009C	Sbay_7.292	1901.88	0.629289	0.127654	4.92965	8.23753e-07	2.76856e-06
YNL208W	Sbay_14.135	19783.8	-2.48267	0.28549	-8.69617	3.43276e-18	3.92197e-17
YMR185W	Sbay_13.366	282.192	1.15073	0.402	2.8625	0.00420315	0.00809871
YCL005W	Sbay_3.14	387.982	0.479536	0.159335	3.00961	0.00261584	0.00524078
YGL105W	Sbay_7.162	8541.25	-0.425565	0.112894	-3.7696	0.000163508	0.000399678
YBR097W	Sbay_4.344	555.536	0.443581	0.121803	3.64178	0.000270763	0.000641301
YLR014C	Sbay_10.94	123.12	-1.77377	0.391619	-4.52933	5.9171e-06	1.78338e-05
YDL076C	Sbay_4.172	1177.56	-0.534864	0.169218	-3.16079	0.00157342	0.00326192
YOR137C	Sbay_8.189	1051.84	1.21876	0.142787	8.53554	1.39504e-17	1.49198e-16
YDR120C	Sbay_2.281	575.71	-0.472496	0.361723	-1.30624	0.191471	0.249789
YER126C	Sbay_5.247	1576.34	-0.0889165	0.391954	-0.226855	0.820537	0.855674
YPR186C	Sbay_16.518	314.234	1.01136	0.213126	4.74537	2.08125e-06	6.67621e-06
YOR113W	Sbay_8.166	581.596	-0.753184	0.140602	-5.35686	8.46815e-08	3.25848e-07
YGR194C	Sbay_7.488	3244.39	-0.300547	0.18153	-1.65564	0.0977952	0.138824
YDR486C	Sbay_2.66	961.925	-0.954322	0.139707	-6.8309	8.43847e-12	5.07777e-11
YJL192C	Sbay_6.272	1921.65	-0.545041	0.202533	-2.69112	0.00712124	0.013043
YHR117W	Sbay_15.314	1728.72	-0.104765	0.110251	-0.95024	0.34199	0.415531
YBR040W	Sbay_4.272	8.59178	4.08353	1.0611	3.8484	0.000118893	0.000296918
YOL130W	Sbay_15.29	1551.54	-1.64243	0.192403	-8.53641	1.38453e-17	1.48593e-16
YDR030C	Sbay_2.181	358.41	0.650041	0.157472	4.12798	3.65965e-05	9.84018e-05
YOR014W	Sbay_15.191	2985.52	0.493424	0.133206	3.70423	0.000212034	0.00050894
YOR238W	Sbay_8.288	382.547	-0.47815	0.176883	-2.7032	0.00686758	0.0126096
YNL325C	Sbay_14.16	296.292	-0.377248	0.150839	-2.50101	0.0123841	0.0216649
YPL274W	Sbay_16.31	640.281	0.620485	0.217643	2.85092	0.00435925	0.00834986
YNL257C	Sbay_14.85	846.322	0.165217	0.118053	1.39952	0.161658	0.214951
YBL047C	Sbay_2.7	8446.73	0.0212984	0.1295	0.164467	0.869364	0.895609
YNL293W	Sbay_14.46	709.778	-0.427459	0.128924	-3.31559	0.000914514	0.00197321
YEL051W	Sbay_5.18	4655.08	-0.231073	0.145957	-1.58315	0.113387	0.157382
YCR045C	Sbay_3.84	19.7898	-0.335645	0.480716	-0.698219	0.48504	0.556123
YLL023C	Sbay_10.51	3085.99	-0.00791143	0.179585	-0.044054	0.964861	0.971793
YKL203C	Sbay_11.2	938.415	0.169185	0.240604	0.703169	0.48195	0.55356
YOL004W	Sbay_15.171	2591.2	0.0902711	0.106535	0.847337	0.396807	0.47067
YOR275C	Sbay_8.324	1130.01	-1.37957	0.120746	-11.4254	3.12216e-30	8.52349e-29
YPL209C	Sbay_16.97	73.8275	1.32672	0.274749	4.82885	1.37325e-06	4.49971e-06
YGR014W	Sbay_7.296	714.531	2.50653	0.30509	8.21571	2.1091e-16	2.10383e-15
YOR005C	Sbay_15.18	750.104	-1.57372	0.130994	-12.0137	3.01083e-33	9.82213e-32
YGL050W	Sbay_7.224	506.984	-0.566431	0.204863	-2.76493	0.00569358	0.0106577
YNL181W	Sbay_14.16	1032.58	-1.08102	0.150383	-7.18846	6.55242e-13	4.47792e-12
YER179W	Sbay_5.315	37.7578	0.0798859	0.296311	0.269602	0.787467	0.830333
YDL036C	Sbay_4.215	429.206	-0.630199	0.209642	-3.00607	0.00264648	0.00529602
YMR032W	Sbay_13.201	460.311	0.313356	0.23795	1.31689	0.187874	0.24559
YMR150C	Sbay_13.329	706.692	0.108789	0.203369	0.534934	0.592696	0.660007
YFL007W	Sbay_6.53	3185.71	-0.992477	0.360194	-2.75539	0.00586217	0.0109339
YML059C	Sbay_13.98	1556.73	0.771088	0.182518	4.22472	2.39236e-05	6.6147e-05
YDL129W	Sbay_4.116	314.394	0.217609	0.233433	0.932212	0.351227	0.42427
YDR063W	Sbay_2.222	2127.34	-0.307582	0.247802	-1.24124	0.214516	0.277065
YKR045C	Sbay_11.28	192.217	-1.39122	0.1867	-7.45163	9.21944e-14	6.87087e-13
YLR388W	Sbay_10.505	10398	0.354725	0.3177	1.11654	0.26419	0.332933
YGR238C	Sbay_7.53	652.348	1.98176	0.213359	9.28838	1.56655e-20	2.18433e-19
YCR012W	Sbay_3.38	135250	0.0900565	0.208007	0.432949	0.665052	0.724559
YML121W	Sbay_13.22	1027.41	0.238774	0.127655	1.87046	0.0614193	0.091996
YER035W	Sbay_5.133	1500.46	1.0578	0.118568	8.92149	4.60071e-19	5.70907e-18
YDR201W	Sbay_2.368	255.623	-0.369733	0.145191	-2.54652	0.0108803	0.0192548
YOR065W	Sbay_8.115	15993.2	0.991067	0.248453	3.98895	6.63668e-05	0.000171865
YDR254W	Sbay_2.42	219.587	0.0507563	0.194013	0.261612	0.79362	0.83567
YPR128C	Sbay_16.455	1383.38	1.13229	0.192053	5.89573	3.73039e-09	1.69882e-08
YGR263C	Sbay_7.561	544.87	1.32174	0.134773	9.80713	1.04914e-22	1.72211e-21
YKL156W	Sbay_11.7	8145.52	-0.255773	0.180255	-1.41895	0.155914	0.208113
YMR310C	Sbay_13.503	774.61	1.47925	0.299663	4.9364	7.95789e-07	2.68036e-06
YHR191C	Sbay_15.394	146.358	-0.900079	0.233496	-3.8548	0.000115823	0.000289948
YDL110C	Sbay_4.136	7557.88	1.036	0.261734	3.95824	7.55054e-05	0.00019398
YDL098C	Sbay_4.148	237.659	-0.0498568	0.28546	-0.174654	0.861351	0.888766
YDR301W	Sbay_2.467	826.195	0.693399	0.110259	6.28882	3.19888e-10	1.63796e-09
YJL053W	Sbay_6.129	1344.46	-0.462037	0.164605	-2.80695	0.00500135	0.00946442
YPR104C	Sbay_16.431	547.365	0.66818	0.179489	3.72269	0.000197111	0.000475321
YMR069W	Sbay_13.244	26.0763	-1.0744	0.635225	-1.69136	0.0907672	0.12988
YPL129W	Sbay_16.181	2156.31	0.160662	0.0999168	1.60796	0.107843	0.151389
YOR245C	Sbay_8.295	1137.56	0.931126	0.156021	5.96796	2.40237e-09	1.11859e-08
YGR214W	Sbay_7.508	25809.6	-0.570648	0.302979	-1.88346	0.0596383	0.0896649
YPR151C	Sbay_16.479	1352.13	0.437426	0.426208	1.02632	0.304741	0.376086
YOR283W	Sbay_8.331	482.008	0.179002	0.176719	1.01292	0.311098	0.382748
YPR002W	Sbay_16.32	122.246	1.31802	0.233378	5.64759	1.62712e-08	6.92359e-08
YGL006W	Sbay_7.276	16331.1	-1.98359	0.180968	-10.961	5.88297e-28	1.4193e-26
YPL006W	Sbay_16.312	1590.26	-0.233814	0.183447	-1.27456	0.202466	0.263008
YOR293W	Sbay_8.342	27945	-0.260364	0.287437	-0.905815	0.365034	0.438294
YKR005C	Sbay_11.236	338.743	2.37174	0.204752	11.5835	4.99647e-31	1.42399e-29
YCR083W	Sbay_3.12	1278.93	-0.180027	0.130916	-1.37513	0.169091	0.223972
YKR067W	Sbay_11.302	3699.9	1.39429	0.202567	6.88313	5.85529e-12	3.58576e-11
YMR143W	Sbay_13.322	23802.1	-0.369681	0.310159	-1.19191	0.233297	0.298058
YER084W	Sbay_5.197	41.2167	2.95619	0.36811	8.03074	9.6886e-16	9.07126e-15
YML028W	Sbay_13.131	32653.4	0.0234871	0.25967	0.0904499	0.92793	0.943389
YCR063W	Sbay_3.102	82.6061	0.328846	0.228984	1.43611	0.150971	0.202453
YLL001W	Sbay_10.75	2823.01	1.11544	0.143352	7.7811	7.18956e-15	6.14369e-14
YOR168W	Sbay_8.223	6250.24	-0.0952491	0.128923	-0.738807	0.460024	0.531673
YDR052C	Sbay_2.21	969.974	0.0320812	0.141399	0.226884	0.820514	0.855674
YHL006C	Sbay_8.48	86.515	-0.495749	0.214687	-2.30917	0.0209342	0.0347402
YMR043W	Sbay_13.213	1761.65	-0.506699	0.170043	-2.97983	0.00288408	0.00573828
YPR173C	Sbay_16.506	3578.62	-0.172214	0.139649	-1.23319	0.217505	0.280298
YGR249W	Sbay_7.544	6184.02	1.58128	0.457672	3.45506	0.000550178	0.00123862
YCL047C	Sbay_3.166	437.955	0.0630228	0.151612	0.415686	0.67764	0.736263
YJL031C	Sbay_12.49	1027.83	-1.10408	0.179896	-6.13735	8.39088e-10	4.10121e-09
YML077W	Sbay_13.75	428.668	-0.0716557	0.153854	-0.465739	0.641402	0.703968
YER068W	Sbay_5.18	1317.57	0.666193	0.197835	3.36741	0.000758767	0.00165994
YER013W	Sbay_5.103	466.882	-0.0376116	0.167924	-0.22398	0.822773	0.857489
YDR223W	Sbay_2.39	170.359	-3.23126	0.328617	-9.83289	8.12515e-23	1.3422e-21
YMR269W	Sbay_13.453	522.593	-2.78582	0.345095	-8.07261	6.88127e-16	6.52525e-15
YKL053C-A	Sbay_11.173	2007.45	-0.74104	0.163008	-4.54604	5.46646e-06	1.65816e-05
YGL122C	Sbay_7.146	2272.62	0.492641	0.332715	1.48067	0.138695	0.18813
YDL021W	Sbay_4.227	2708.45	3.89663	0.44272	8.80155	1.34934e-18	1.57281e-17
YLR143W	Sbay_10.239	874.911	0.345515	0.172736	2.00024	0.0454743	0.0703055
YLR043C	Sbay_10.127	3977.23	-1.51055	0.207575	-7.27712	3.41024e-13	2.40993e-12
YJL008C	Sbay_12.71	4359.02	-0.439389	0.247413	-1.77594	0.0757431	0.110639
YDL018C	Sbay_4.231	341.501	-0.870817	0.282792	-3.07936	0.00207448	0.00422306
YPL176C	Sbay_16.133	1540.28	-0.184107	0.141096	-1.30484	0.191948	0.250285
YLL042C	Sbay_10.27	90.2306	-0.11519	0.233472	-0.493379	0.621745	0.687045
YML060W	Sbay_13.97	130.208	-0.266904	0.316746	-0.842642	0.399429	0.47324
YJR062C	Sbay_12.151	569.258	-1.19483	0.121739	-9.81465	9.73766e-23	1.60347e-21
YBR239C	Sbay_4.498	282.273	0.13901	0.17011	0.817177	0.413827	0.486507
YBR035C	Sbay_4.267	2664.31	-0.895727	0.231758	-3.86493	0.000111121	0.000278715
YPR160W	Sbay_16.49	35098.2	0.334325	0.356137	0.938753	0.347858	0.42118
YMR191W	Sbay_13.372	984.654	0.965456	0.126039	7.65997	1.85971e-14	1.51433e-13
YBL060W	Sbay_2.56	1035.13	2.7611	0.192971	14.3084	1.94023e-46	1.07064e-44
YML035C	Sbay_13.124	2624.99	-0.471064	0.17621	-2.6733	0.00751082	0.0136985
YNL277W	Sbay_14.66	172.59	2.70485	0.301297	8.97735	2.77374e-19	3.47521e-18
YLR154C	Sbay_10.253	283.846	-0.168979	0.241146	-0.700734	0.483469	0.554813
YCL010C	Sbay_3.9	682.749	-1.18877	0.142272	-8.35562	6.50902e-17	6.64612e-16
YDL136W	Sbay_4.108	10047.9	-0.462787	0.263388	-1.75706	0.0789083	0.114713
YNL144C	Sbay_14.195	2252.96	-0.38374	0.400402	-0.958387	0.337868	0.4111
YBR019C	Sbay_2.148	197.974	4.39697	0.302725	14.5246	8.45977e-48	5.10242e-46
YPR171W	Sbay_16.504	412.974	-0.0794042	0.217333	-0.365358	0.714844	0.768317
YKL056C	Sbay_11.17	27317.1	0.218491	0.148748	1.46887	0.141869	0.192084
YAL060W	Sbay_1.7	10023.9	-0.679658	0.262611	-2.58807	0.00965145	0.0172807
YKL065W-A	Sbay_11.159	57.6483	0.436364	0.407596	1.07058	0.284358	0.354815
YFL025C	Sbay_6.33	427.931	1.14953	0.175387	6.55426	5.59189e-11	3.06284e-10
YKL009W	Sbay_11.219	2644.02	0.91939	0.338014	2.71998	0.00652864	0.0120341
YIL144W	Sbay_9.45	568.469	1.25628	0.180931	6.94339	3.82804e-12	2.37229e-11
YPL270W	Sbay_16.35	1603.46	-0.271889	0.169659	-1.60257	0.10903	0.152601
YOR124C	Sbay_8.176	2392.6	-0.774286	0.116947	-6.62082	3.57223e-11	1.9881e-10
YOR332W	Sbay_8.382	9216	-1.37885	0.106172	-12.987	1.4508e-38	6.06881e-37
YKR056W	Sbay_11.29	700.162	0.435452	0.332063	1.31135	0.189739	0.247778
YCL057C-A	Sbay_3.155	1987.96	-1.32518	0.227099	-5.83526	5.37064e-09	2.3871e-08
YJR057W	Sbay_12.146	637.459	-0.374651	0.121887	-3.07374	0.00211391	0.00429825
YKR098C	Sbay_11.335	671.876	0.838232	0.242162	3.46145	0.000537277	0.00121115
YHR164C	Sbay_15.363	404.315	-1.02038	0.171467	-5.95086	2.66738e-09	1.23094e-08
YKL150W	Sbay_11.76	19959.2	-0.52025	0.177374	-2.93306	0.00335637	0.006597
YIL133C	Sbay_9.56	19444.5	-0.0439652	0.28599	-0.153729	0.877823	0.902352
YHR063C	Sbay_15.252	924.714	-1.04076	0.169202	-6.15099	7.70024e-10	3.78696e-09
YJL200C	Sbay_6.28	842.158	-1.9741	0.296989	-6.64705	2.9902e-11	1.67677e-10
YBR148W	Sbay_4.397	91.4664	0.946023	0.24178	3.91275	9.12527e-05	0.000231796
YGL211W	Sbay_7.5	935.748	0.399317	0.226542	1.76267	0.0779568	0.113521
YDR316W	Sbay_2.484	2282.07	-0.158458	0.13152	-1.20482	0.228274	0.292279
YMR093W	Sbay_13.27	994.617	1.54428	0.264933	5.82894	5.57796e-09	2.4729e-08
YPL033C	Sbay_16.283	2.67707	1.7031	1.30399	1.30607	0.191529	0.249801
YPL113C	Sbay_16.196	864.831	4.05515	0.188279	21.538	6.85684e-103	2.09214e-100
YCR076C	Sbay_3.114	576.955	-0.65762	0.195221	-3.3686	0.000755521	0.00165354
YLR377C	Sbay_10.494	21.1422	-2.8186	0.556724	-5.06283	4.13075e-07	1.45657e-06
YNL107W	Sbay_14.231	370.005	0.523562	0.157601	3.32208	0.000893488	0.00193105
YIR036C	Sbay_9.252	1289.85	-2.26748	0.218108	-10.3961	2.58238e-25	5.15185e-24
YIL009C-A	Sbay_9.195	220.295	-0.285719	0.159609	-1.79011	0.073436	0.107894
YBL063W	Sbay_2.54	223.954	0.0327347	0.238694	0.137141	0.890919	0.912559
YDL210W	Sbay_4.38	13.035	1.13106	0.538773	2.09934	0.0357873	0.0567152
YDR479C	Sbay_2.653	1543.65	-0.258164	0.154656	-1.66927	0.0950631	0.135452
YAL059W	Sbay_1.8	395.713	0.531195	0.381387	1.3928	0.163681	0.217361
YMR033W	Sbay_13.202	1344.71	-0.128334	0.165636	-0.774796	0.43846	0.510847
YKL194C	Sbay_11.29	1232.89	-0.8998	0.121114	-7.42937	1.09116e-13	8.03956e-13
YFR023W	Sbay_6.95	121.505	5.80562	0.447083	12.9856	1.47761e-38	6.13149e-37
YKL096W	Sbay_11.129	9846.2	-0.159752	0.291217	-0.548566	0.583304	0.651226
YDR089W	Sbay_2.25	360.763	-1.2021	0.227622	-5.28111	1.28403e-07	4.82628e-07
YKL014C	Sbay_11.214	949.03	0.96691	0.403465	2.39651	0.0165519	0.0281398
YGL160W	Sbay_7.103	980.865	-0.957461	0.229262	-4.17628	2.96318e-05	8.08524e-05
YMR021C	Sbay_13.188	607.444	0.324649	0.145365	2.23333	0.0255271	0.0416773
YNR036C	Sbay_14.392	2339.64	-1.61546	0.182095	-8.87154	7.21395e-19	8.70204e-18
YPL216W	Sbay_16.9	451.584	1.45068	0.216191	6.71019	1.94376e-11	1.10794e-10
YJR040W	Sbay_12.122	998.052	0.373523	0.136467	2.7371	0.0061984	0.011499
YPR119W	Sbay_16.448	758.417	1.08322	0.301592	3.59167	0.000328571	0.000768394
YJR015W	Sbay_12.1	710.808	-5.24732	0.208836	-25.1266	2.55045e-139	1.10243e-136
YLR207W	Sbay_10.301	1269.87	0.107599	0.115113	0.934721	0.349932	0.4231
YDR378C	Sbay_2.551	1160.43	0.566831	0.157389	3.60147	0.000316424	0.000743339
YOL122C	Sbay_15.38	1300	-2.51483	0.128462	-19.5764	2.45763e-85	5.31154e-83
YBL086C	Sbay_2.31	1752.38	0.200269	0.169167	1.18385	0.236471	0.301667
YKL176C	Sbay_11.47	1363.74	0.0549404	0.214181	0.256514	0.797554	0.838027
YKR029C	Sbay_11.262	1191.52	1.98514	0.145724	13.6226	2.93989e-42	1.3738e-40
YIR027C	Sbay_9.243	22.7931	-0.140964	0.469576	-0.300195	0.764029	0.811428
YDR249C	Sbay_2.415	643.214	3.31784	0.268765	12.3447	5.19967e-35	1.84731e-33
YGL191W	Sbay_7.73	7375.14	0.864631	0.201459	4.29184	1.772e-05	4.98448e-05
YJL104W	Sbay_6.18	1687.55	-0.45461	0.0989526	-4.59422	4.3437e-06	1.33397e-05
YPR010C-A	Sbay_16.333	2972.11	1.86085	0.181523	10.2513	1.16744e-24	2.18611e-23
YOR296W	Sbay_8.345	383.663	0.132779	0.174095	0.762681	0.445654	0.517717
YFL041W	Sbay_6.16	1314.12	0.32061	0.142883	2.24387	0.0248411	0.0406569
YJL168C	Sbay_6.249	724.609	-0.0587428	0.142802	-0.411358	0.68081	0.739088
YDR145W	Sbay_2.306	2474.9	0.0119342	0.127034	0.0939453	0.925153	0.941488
YFL009W	Sbay_6.51	934.365	-0.0700166	0.147982	-0.473144	0.636111	0.699344
YDL174C	Sbay_4.73	5792.56	0.0321575	0.313856	0.102459	0.918392	0.936237
YER091C	Sbay_5.207	2104.96	3.23335	0.363716	8.88976	6.12384e-19	7.43895e-18
YJL062W	Sbay_6.138	937.517	0.427348	0.18285	2.33715	0.0194312	0.0325759
YMR194C-B	Sbay_13.376	123.96	-0.646524	0.385229	-1.67829	0.0932914	0.133086
YDL103C	Sbay_4.143	1846.72	-1.74694	0.124312	-14.0528	7.40012e-45	3.69081e-43
YLR303W	Sbay_10.397	1173.65	3.30824	0.375724	8.80497	1.30885e-18	1.52905e-17
YJR008W	Sbay_12.92	1051.96	-0.485917	0.279645	-1.73762	0.0822777	0.119111
YDL203C	Sbay_4.45	540.524	1.12869	0.177697	6.3518	2.12806e-10	1.10715e-09
YFR024C-A	Sbay_6.96	3544.26	-0.472341	0.121047	-3.90213	9.53505e-05	0.000241496
YML031W	Sbay_13.128	1068.26	-0.176753	0.192259	-0.919349	0.357913	0.431141
YLR215C	Sbay_10.31	431.438	1.18526	0.261956	4.52466	6.0493e-06	1.82005e-05
YML082W	Sbay_13.68	919.178	0.280832	0.339757	0.826567	0.408483	0.481545
YLR363W-A	Sbay_10.466	283.431	0.851042	0.340789	2.49727	0.0125153	0.0218575
YKL100C	Sbay_11.124	2713.63	-0.98013	0.216252	-4.53236	5.83288e-06	1.76004e-05
YDR216W	Sbay_2.383	1590.86	-0.327405	0.224258	-1.45995	0.144305	0.194671
YIL120W	Sbay_9.7	29.6082	-1.06247	0.447394	-2.37479	0.0175588	0.0297057
YKL130C	Sbay_11.94	467.932	-0.218295	0.189389	-1.15263	0.249062	0.315556
YPL131W	Sbay_16.179	67101.4	-0.274774	0.289995	-0.947513	0.343377	0.416638
YOR106W	Sbay_8.158	437.633	-0.0376805	0.161534	-0.233267	0.815554	0.852455
YPL138C	Sbay_16.172	566.948	0.468891	0.159685	2.93634	0.00332105	0.00653749
YNL021W	Sbay_14.326	1015.77	0.955729	0.108314	8.82369	1.10744e-18	1.30849e-17
YNL236W	Sbay_14.108	1004.42	0.467132	0.163461	2.85775	0.00426656	0.00820566
YOL054W	Sbay_15.115	420.723	0.760623	0.275205	2.76384	0.00571257	0.0106817
YFR001W	Sbay_6.64	1092.1	-1.06953	0.331062	-3.23061	0.00123528	0.00260676
YOR023C	Sbay_8.77	995.834	-0.863187	0.198017	-4.35916	1.30564e-05	3.74576e-05
YBR220C	Sbay_4.477	738.128	0.656919	0.132799	4.94673	7.54695e-07	2.55356e-06
YIL019W	Sbay_9.181	286.584	-0.990171	0.481011	-2.05852	0.0395399	0.062225
YIL115C	Sbay_9.79	2410.34	0.640489	0.142816	4.48473	7.30075e-06	2.17138e-05
YKR013W	Sbay_11.245	423.217	-2.3266	0.22794	-10.2071	1.84308e-24	3.42655e-23
YPL007C	Sbay_16.311	403.982	0.53097	0.126154	4.20889	2.56628e-05	7.07296e-05
YNL182C	Sbay_14.159	739.208	0.796187	0.445217	1.78831	0.0737259	0.108211
YGL233W	Sbay_7.26	886.092	0.300997	0.122967	2.44779	0.0143737	0.0247613
YCL027W	Sbay_3.186	22.6174	0.556534	0.727631	0.764858	0.444356	0.516673
YGR113W	Sbay_7.398	693.772	-0.496114	0.118958	-4.17049	3.0394e-05	8.28448e-05
YLR318W	Sbay_10.414	157.126	1.11246	0.201252	5.52768	3.24493e-08	1.32001e-07
YLR319C	Sbay_10.415	730.324	0.113351	0.113975	0.994525	0.319967	0.391894
YKL033W-A	Sbay_11.19	1349.94	0.325235	0.143906	2.26006	0.0238178	0.0390588
YMR036C	Sbay_13.205	444.379	0.509156	0.18269	2.787	0.00531983	0.0100123
YMR235C	Sbay_13.419	3905.34	0.0153157	0.160666	0.0953262	0.924056	0.940741
YOL053W	Sbay_15.116	1006.56	0.100805	0.175863	0.5732	0.56651	0.635073
YHR029C	Sbay_15.215	275.385	-1.20958	0.169641	-7.13024	1.00193e-12	6.67994e-12
YPL091W	Sbay_16.221	3741.81	-0.384343	0.206186	-1.86406	0.0623134	0.0932005
YPR164W	Sbay_16.494	498.794	0.313334	0.176727	1.77298	0.0762323	0.111228
YIL031W	Sbay_9.168	512.402	1.03927	0.154222	6.73877	1.59738e-11	9.23702e-11
YDR295C	Sbay_2.461	744.601	-0.199573	0.130625	-1.52783	0.126554	0.173385
YAL033W	Sbay_1.33	315.12	-0.17737	0.189248	-0.937237	0.348637	0.421914
YLR203C	Sbay_10.297	4641.16	-0.784162	0.13083	-5.99373	2.05082e-09	9.61809e-09
YGR155W	Sbay_7.446	6468.86	0.0434896	0.228211	0.190567	0.848864	0.878679
YGL208W	Sbay_7.53	742.134	-1.41119	0.248291	-5.68361	1.31879e-08	5.65803e-08
YFR049W	Sbay_12.8	1350.84	-0.092761	0.252956	-0.366708	0.713837	0.76787
YBR284W	Sbay_4.544	619.836	-1.24056	0.247046	-5.02158	5.12485e-07	1.77572e-06
YMR195W	Sbay_13.377	1398.71	0.564327	0.392077	1.43933	0.150058	0.201437
YDR108W	Sbay_2.268	419.457	0.40776	0.142303	2.86543	0.00416445	0.00803012
YNR049C	Sbay_14.404	527.048	0.106445	0.134114	0.793692	0.427375	0.500179
YDR192C	Sbay_2.361	532.874	-0.122153	0.192206	-0.63553	0.525083	0.594933
YOL112W	Sbay_15.48	985.446	0.0028813	0.126068	0.0228552	0.981766	0.984613
YKR004C	Sbay_11.235	174.474	1.05235	0.192925	5.45474	4.90452e-08	1.95841e-07
YML109W	Sbay_13.35	248.008	-0.278672	0.225537	-1.23559	0.216611	0.279354
YJR159W	Sbay_6.12	35.6068	3.55316	0.509024	6.98034	2.94471e-12	1.85367e-11
YOL083W	Sbay_15.83	364.313	0.0068023	0.233858	0.0290873	0.976795	0.980956
YLR335W	Sbay_10.432	2802.4	-0.373223	0.116528	-3.20286	0.00136072	0.00284829
YNL251C	Sbay_14.91	1527.58	2.96904	0.251481	11.8062	3.624e-32	1.10575e-30
YJR102C	Sbay_12.191	460.39	-0.231397	0.239248	-0.967183	0.333453	0.406586
YPL089C	Sbay_16.223	1478.7	0.703742	0.142472	4.9395	7.83244e-07	2.64154e-06
YHR134W	Sbay_15.331	635.465	0.0216194	0.117696	0.183689	0.854257	0.883028
YOR020C	Sbay_8.73	8211.47	-0.627061	0.186377	-3.36448	0.000766881	0.00167628
YBL028C	Sbay_2.92	1615.83	1.87932	0.406706	4.62082	3.82232e-06	1.18437e-05
YBL004W	Sbay_2.123	1175.05	-0.576664	0.573993	-1.00465	0.315063	0.386801
YBR186W	Sbay_4.437	11.8284	-1.18537	0.675056	-1.75595	0.0790963	0.114922
YPR053C	Sbay_16.381	70.8744	1.91076	0.305243	6.25982	3.85426e-10	1.95809e-09
YBR164C	Sbay_4.416	1475.75	-0.0793636	0.103094	-0.769821	0.441406	0.513818
YIL153W	Sbay_9.35	656.582	-1.63816	0.182114	-8.99526	2.35665e-19	2.96698e-18
YIL045W	Sbay_9.155	1291.96	1.03505	0.348562	2.96948	0.00298309	0.0059126
YJR088C	Sbay_12.175	1546.28	-0.0926536	0.099075	-0.935187	0.349692	0.422908
YIR029W	Sbay_9.245	202.878	-0.658593	0.194084	-3.39335	0.000690446	0.00152139
YHR074W	Sbay_15.265	2158.95	-0.613364	0.107824	-5.68857	1.28105e-08	5.50979e-08
YDR464W	Sbay_2.64	752.098	0.246628	0.178733	1.37987	0.167628	0.222261
YMR030W	Sbay_13.198	429.781	0.884943	0.199515	4.43547	9.187e-06	2.6953e-05
YLR368W	Sbay_10.484	322.021	-0.715713	0.191162	-3.74402	0.000181101	0.000438548
YBR268W	Sbay_4.529	1048.04	-1.18521	0.150399	-7.88047	3.26144e-15	2.90672e-14
YFR030W	Sbay_6.103	1287.25	1.12384	0.342587	3.28045	0.0010364	0.00221866
YKL089W	Sbay_11.136	245.028	0.717743	0.156687	4.58075	4.63317e-06	1.41616e-05
YOR006C	Sbay_15.181	720.657	0.0570017	0.128051	0.445148	0.656213	0.716434
YBR131W	Sbay_4.379	215.912	1.01831	0.162401	6.27033	3.60276e-10	1.83752e-09
YJR093C	Sbay_12.18	997.011	1.31149	0.126986	10.3279	5.2729e-25	1.00925e-23
YLR277C	Sbay_10.375	837.524	0.315601	0.121632	2.59473	0.00946662	0.0169769
YAL011W	Sbay_1.57	655.732	1.1049	0.163839	6.74379	1.5431e-11	8.94309e-11
YDL155W	Sbay_4.9	564.598	0.349768	0.155152	2.25436	0.0241737	0.0396299
YBR244W	Sbay_4.504	1439.23	-0.398274	0.345031	-1.15431	0.248372	0.314912
YIL055C	Sbay_9.144	321.336	0.202568	0.199924	1.01322	0.310953	0.382661
YPL053C	Sbay_16.261	1672.25	0.478937	0.151513	3.16103	0.00157213	0.00326055
YLR436C	Sbay_10.552	2247.54	1.49892	0.137692	10.886	1.34419e-27	3.16924e-26
YOR028C	Sbay_8.81	3449.4	1.78087	0.179958	9.89602	4.3318e-23	7.3669e-22
YBR179C	Sbay_4.43	1442.01	0.408604	0.136152	3.00108	0.0026902	0.00537729
YDR282C	Sbay_2.448	489.105	-0.819361	0.146549	-5.59103	2.25728e-08	9.38933e-08
YDR009W	Sbay_4.262	201.863	0.822531	0.180367	4.56033	5.10743e-06	1.55653e-05
YJR097W	Sbay_12.185	53.7821	2.04696	0.371517	5.50975	3.59344e-08	1.45391e-07
YPR091C	Sbay_16.419	2873.72	0.693444	0.156891	4.41991	9.87409e-06	2.88221e-05
YLR351C	Sbay_10.452	1486.61	-1.16578	0.143705	-8.1123	4.96717e-16	4.78898e-15
YOL094C	Sbay_15.71	698.804	0.525578	0.20346	2.58321	0.00978865	0.0174841
YPR116W	Sbay_16.444	139.819	0.134089	0.288244	0.465192	0.641794	0.704249
YAL002W	Sbay_1.69	1338.66	0.570446	0.143165	3.98454	6.76112e-05	0.000174844
YJL095W	Sbay_6.169	394.52	-0.569642	0.188112	-3.02821	0.00246009	0.00494783
YHR018C	Sbay_15.201	1672.4	1.28045	0.241474	5.30262	1.14154e-07	4.31573e-07
YDR408C	Sbay_2.585	1840.29	-0.846539	0.232881	-3.63507	0.000277901	0.000657307
YOR260W	Sbay_8.31	2362.87	0.0752831	0.293679	0.256345	0.797685	0.838027
YBR126C	Sbay_4.372	39126.8	-1.09402	0.20424	-5.35654	8.48288e-08	3.26173e-07
YLR287C-A	Sbay_8.239	14558.4	-1.06249	0.297082	-3.57641	0.000348343	0.000810977
YLR257W	Sbay_10.354	15336.3	-0.614064	0.137502	-4.46584	7.97534e-06	2.34779e-05
YGL202W	Sbay_7.61	5061.81	-0.57721	0.17392	-3.31882	0.000903993	0.00195213
YPL106C	Sbay_16.206	36591.3	0.869841	0.301257	2.88737	0.00388477	0.00753001
YLR173W	Sbay_10.27	1016.69	0.924699	0.166514	5.55328	2.80358e-08	1.14958e-07
YOR046C	Sbay_8.98	2546.59	-0.61756	0.115177	-5.36185	8.23756e-08	3.17682e-07
YKR035W-A	Sbay_11.267	1824.57	-0.412429	0.118571	-3.47834	0.000504533	0.0011458
YNL141W	Sbay_14.197	181.411	-2.29733	0.566496	-4.05533	5.00633e-05	0.000131817
YPL208W	Sbay_16.98	537.025	-1.2201	0.164171	-7.43188	1.07068e-13	7.89992e-13
YBL026W	Sbay_2.95	1009.36	0.95919	0.212907	4.50521	6.63088e-06	1.98467e-05
YPR187W	Sbay_16.519	2817.11	-0.215163	0.148793	-1.44605	0.148163	0.199048
YKL032C	Sbay_11.193	1094.66	-0.318913	0.201278	-1.58444	0.113095	0.157019
YEL018W	Sbay_5.66	606.194	0.103333	0.161183	0.64109	0.521464	0.591221
YDR121W	Sbay_2.282	305.062	-0.679928	0.272081	-2.49899	0.0124547	0.0217664
YER125W	Sbay_5.246	7563.33	0.498324	0.101401	4.91437	8.90693e-07	2.97682e-06
YDR432W	Sbay_2.608	5303.14	-1.50899	0.146182	-10.3226	5.56805e-25	1.06182e-23
YGR195W	Sbay_7.489	1233.7	-0.400067	0.246953	-1.62002	0.105229	0.148402
YPL211W	Sbay_16.95	1313.75	0.33335	0.397365	0.838902	0.401524	0.474934
YMR115W	Sbay_13.294	1025.41	0.381366	0.15698	2.42939	0.0151245	0.0259598
YDL077C	Sbay_4.171	1154.64	-0.490932	0.134399	-3.6528	0.000259401	0.000616359
YOR222W	Sbay_8.274	1637.83	1.1708	0.190489	6.14632	7.93023e-10	3.89159e-09
YEL021W	Sbay_5.7	1684.16	-0.966216	0.174699	-5.53074	3.1889e-08	1.29936e-07
YOL061W	Sbay_15.104	2456.85	-0.17331	0.19041	-0.910193	0.362721	0.436077
YOR206W	Sbay_8.259	1587.29	0.343333	0.407763	0.841991	0.399793	0.473453
YGL104C	Sbay_7.163	1309.29	-0.662935	0.24197	-2.73974	0.00614882	0.0114233
YER152C	Sbay_5.281	889.468	-1.24073	0.189394	-6.55109	5.71175e-11	3.12519e-10
YLR015W	Sbay_10.95	378.209	-1.61576	0.200073	-8.07586	6.70023e-16	6.3769e-15
YHR116W	Sbay_15.313	878.678	-1.12283	0.231776	-4.84448	1.26946e-06	4.1728e-06
YLL046C	Sbay_10.24	11.9661	-2.01865	0.746036	-2.70584	0.00681323	0.0125231
YDR523C	Sbay_2.703	17.9188	-3.50577	0.797748	-4.39458	1.10985e-05	3.21608e-05
YNL283C	Sbay_14.6	648.544	0.575602	0.11149	5.1628	2.43282e-07	8.83687e-07
YJL206C	Sbay_6.285	363.688	0.602483	0.145221	4.14873	3.34318e-05	9.05505e-05
YMR114C	Sbay_13.293	1058.05	-0.411136	0.192296	-2.13804	0.0325137	0.052052
YDR402C	Sbay_2.578	16.7948	0.617574	0.492818	1.25315	0.210152	0.272242
YJL191W	Sbay_6.271	3763.39	0.0609683	0.236075	0.258258	0.796207	0.837681
YPR066W	Sbay_16.394	213.052	0.0719193	0.213161	0.337395	0.735819	0.786299
YBL046W	Sbay_2.71	729.551	0.550724	0.118958	4.62955	3.66461e-06	1.13822e-05
YGR017W	Sbay_7.299	1371.5	0.0116941	0.152561	0.0766522	0.9389	0.951187
YDR031W	Sbay_2.182	1483.73	0.691623	0.127847	5.40978	6.31007e-08	2.47433e-07
YJR061W	Sbay_12.15	300.305	-0.384336	0.227235	-1.69136	0.090768	0.12988
YOL005C	Sbay_15.169	596.179	-1.73403	0.151357	-11.4565	2.18131e-30	5.9865e-29
YOR213C	Sbay_8.266	324.455	-2.56498	0.354641	-7.23261	4.73812e-13	3.29888e-12
YOL107W	Sbay_15.57	230.978	0.794021	0.163576	4.85413	1.20915e-06	3.98972e-06
YEL050C	Sbay_5.19	5155.42	0.172539	0.0944881	1.82604	0.0678439	0.100631
YFR016C	Sbay_6.76	2468.03	-2.37464	0.166762	-14.2397	5.19587e-46	2.77845e-44
YHR016C	Sbay_15.199	4233.78	-0.371339	0.239857	-1.54817	0.121582	0.167325
YOL072W	Sbay_15.93	776.65	0.299546	0.146058	2.05086	0.0402802	0.0633323
YLR450W	Sbay_10.568	1139.19	-0.342272	0.167981	-2.03756	0.0415942	0.0651417
YNR048W	Sbay_14.403	340.307	0.429167	0.145736	2.94483	0.00323136	0.00637546
YGL159W	Sbay_7.104	851.198	1.49735	0.157601	9.50086	2.08163e-21	3.11165e-20
YOR155C	Sbay_8.206	1540.84	-0.371535	0.182549	-2.03526	0.0418247	0.0654298
YGR109C	Sbay_7.393	20.6956	3.31418	0.710319	4.66576	3.07478e-06	9.63678e-06
YGL224C	Sbay_7.38	780.105	0.470167	0.139974	3.35896	0.000782357	0.00170749
YIL017C	Sbay_9.184	1610.32	0.240994	0.14824	1.62571	0.104012	0.146845
YNL268W	Sbay_14.75	4443.85	1.74053	0.150565	11.56	6.57356e-31	1.84308e-29
YOR307C	Sbay_8.359	896.248	-0.32637	0.164353	-1.98579	0.0470571	0.0724719
YLR396C	Sbay_10.513	938.836	1.60204	0.132095	12.1279	7.51345e-34	2.51434e-32
YNR009W	Sbay_14.362	123.252	1.20316	0.31092	3.86969	0.000108974	0.000273462
YHR147C	Sbay_15.346	2472.12	-0.37713	0.104052	-3.62444	0.000289586	0.000683076
YOL123W	Sbay_15.37	7359.04	0.499145	0.197115	2.53226	0.0113331	0.0199948
YDR132C	Sbay_2.295	82.7647	-1.75963	0.244034	-7.21061	5.57011e-13	3.84204e-12
YML116W	Sbay_13.27	445.709	1.49823	0.154673	9.68645	3.44281e-22	5.47786e-21
YMR126C	Sbay_13.305	185.841	-0.398706	0.185567	-2.14858	0.0316676	0.0508229
YGL066W	Sbay_7.202	1192.02	0.117815	0.135432	0.869921	0.384344	0.458191
YGR156W	Sbay_7.447	672.326	1.565	0.150028	10.4314	1.78164e-25	3.60992e-24
YNR056C	Sbay_14.415	36.8902	2.5406	0.364212	6.97559	3.04594e-12	1.91043e-11
YDR185C	Sbay_2.354	759.678	1.81012	0.150378	12.0371	2.26706e-33	7.48997e-32
YOR070C	Sbay_8.12	629.985	-1.11766	0.158018	-7.07303	1.51585e-12	9.85393e-12
YLR179C	Sbay_10.276	1175.84	-5.62594	0.260421	-21.6032	1.67432e-103	5.42793e-101
YBR084C-A	Sbay_4.329	29647.3	0.842436	0.27974	3.01149	0.00259966	0.00521642
YCL011C	Sbay_3.8	5094.45	-0.322932	0.118241	-2.73114	0.00631162	0.0116798
YOR166C	Sbay_8.221	377.98	-0.612001	0.161471	-3.79015	0.000150556	0.000369936
YHR207C	Sbay_15.413	464.96	-0.866498	0.18375	-4.71564	2.40953e-06	7.64884e-06
YOL086C	Sbay_15.81	111343	-0.343248	0.211965	-1.61936	0.10537	0.14856
YHL038C	Sbay_8.14	618.404	-0.565585	0.146729	-3.85462	0.00011591	0.000290028
YER141W	Sbay_5.269	4795.74	-0.965101	0.17864	-5.4025	6.57169e-08	2.57263e-07
YNL044W	Sbay_14.296	2334.43	-0.139277	0.184972	-0.752961	0.451473	0.523189
YMR313C	Sbay_13.506	1108.76	0.0597593	0.158979	0.375894	0.706996	0.761775
YDR425W	Sbay_2.602	616.905	0.496413	0.126481	3.9248	8.68029e-05	0.000221578
YNL220W	Sbay_14.122	10494.6	1.40831	0.181182	7.77293	7.66927e-15	6.51072e-14
YBL007C	Sbay_2.118	5405.95	-0.234949	0.12309	-1.90876	0.0562931	0.0850297
YGR060W	Sbay_7.342	8508.99	-1.43561	0.205499	-6.98598	2.8287e-12	1.78932e-11
YNL210W	Sbay_14.133	0.734507	0.333531	3.00556	0.110971	0.911639	0.930475
YCL064C	Sbay_3.15	1575.05	-2.32483	0.87356	-2.66133	0.00778333	0.0141607
YML076C	Sbay_13.76	396.356	-1.01406	0.172449	-5.88037	4.09352e-09	1.85442e-08
YER174C	Sbay_5.308	844.206	0.308668	0.333947	0.924304	0.355328	0.428625
YPL147W	Sbay_16.163	375.32	0.00421519	0.316224	0.0133298	0.989365	0.991084
YML029W	Sbay_13.13	1103.71	-0.0423046	0.114516	-0.36942	0.711815	0.766013
YCL048W	Sbay_3.165	27.8713	-8.14136	1.21593	-6.69557	2.14835e-11	1.22187e-10
YOL133W	Sbay_15.26	1082.69	-1.2889	0.135607	-9.50468	2.00656e-21	3.02559e-20
YNL313C	Sbay_14.26	626.348	-0.159344	0.395732	-0.402657	0.687201	0.744568
YNL022C	Sbay_14.325	568.089	-0.125665	0.261111	-0.481271	0.630324	0.694897
YPL178W	Sbay_16.131	1409.22	-0.75692	0.106383	-7.11505	1.11876e-12	7.42071e-12
YGL219C	Sbay_7.43	1489	-0.880441	0.156742	-5.61714	1.94144e-08	8.16729e-08
YLR127C	Sbay_10.22	408.573	-0.0532901	0.132743	-0.401452	0.688087	0.745272
YGL031C	Sbay_7.247	35929.1	0.134118	0.324479	0.413334	0.679362	0.73767
YCR048W	Sbay_3.87	1016.96	-1.08381	0.194486	-5.57271	2.50808e-08	1.03496e-07
YCR033W	Sbay_3.67	1443.8	0.115391	0.114879	1.00446	0.315158	0.386825
YER069W	Sbay_5.181	1164.2	1.65237	0.329678	5.01206	5.38517e-07	1.85477e-06
YGL121C	Sbay_7.147	709.353	1.06635	0.350151	3.0454	0.00232373	0.00468995
YER012W	Sbay_5.102	4913.69	-0.414804	0.196276	-2.11337	0.0345693	0.0549529
YDR104C	Sbay_2.263	371.307	0.252106	0.158103	1.59457	0.110808	0.154506
YDR222W	Sbay_2.389	94.5344	-2.19938	0.308336	-7.13306	9.81637e-13	6.56153e-12
YBL067C	Sbay_2.5	915.224	-0.529791	0.12304	-4.30584	1.66351e-05	4.70226e-05
YLR111W	Sbay_10.201	1.70857	-2.56969	1.65359	-1.55401	0.120182	0.165706
YMR208W	Sbay_13.391	1949.04	-0.314411	0.154376	-2.03665	0.0416848	0.0652638
YHR098C	Sbay_15.293	2380.9	0.0778111	0.116899	0.665629	0.505648	0.57568
YDL019C	Sbay_4.229	6658.23	0.0990712	0.15058	0.65793	0.510583	0.580916
YLR196W	Sbay_10.292	1457.34	-0.491881	0.384424	-1.27952	0.200712	0.260861
YML034W	Sbay_13.126	921.568	0.610558	0.241723	2.52585	0.0115417	0.0203076
YDL135C	Sbay_4.109	1987.16	0.0675227	0.209299	0.322614	0.746987	0.796428
YPR023C	Sbay_16.35	1598.18	-0.510318	0.113095	-4.51228	6.41348e-06	1.92182e-05
YLR042C	Sbay_10.126	18.7512	4.16624	0.795339	5.23832	1.62044e-07	6.00803e-07
YCR093W	Sbay_3.131	3751.4	0.547737	0.291644	1.8781	0.0603671	0.0906168
YMR011W	Sbay_13.174	24003.1	2.30411	0.441813	5.21513	1.83685e-07	6.78131e-07
YLR144C	Sbay_10.241	875.684	0.407098	0.138606	2.93709	0.00331306	0.00652424
YKR059W	Sbay_11.294	10710.2	-0.344474	0.0864854	-3.98304	6.80404e-05	0.000175672
YIL152W	Sbay_9.36	332.891	-0.599163	0.135142	-4.43359	9.26763e-06	2.71742e-05
YPR058W	Sbay_16.386	742.84	-0.17822	0.131973	-1.35043	0.176879	0.232683
YDL020C	Sbay_4.228	5514.17	1.30453	0.282523	4.61742	3.88533e-06	1.20174e-05
YOL084W	Sbay_15.82	13256.6	0.843944	0.160855	5.2466	1.54929e-07	5.75658e-07
YDR168W	Sbay_2.332	3837.08	-0.460918	0.105974	-4.34933	1.36554e-05	3.90681e-05
YML061C	Sbay_13.96	508.091	-0.802655	0.167604	-4.78898	1.67628e-06	5.44791e-06
YBR050C	Sbay_4.283	49.3664	-1.41445	0.379804	-3.72415	0.000195971	0.000472791
YGL080W	Sbay_7.19	1416.09	0.483792	0.118653	4.07737	4.5548e-05	0.000120598
YNL202W	Sbay_14.139	119.146	-0.43572	0.500849	-0.869962	0.384321	0.458191
YDL191W	Sbay_4.57	15501.3	-0.920221	0.28238	-3.2588	0.00111885	0.0023814
YJL186W	Sbay_6.266	1905.45	0.597462	0.109624	5.4501	5.03415e-08	2.004e-07
YER023W	Sbay_5.118	5220.78	0.760242	0.173822	4.37368	1.22171e-05	3.51471e-05
YER163C	Sbay_5.297	679.974	-1.82402	0.172036	-10.6025	2.90022e-26	6.2681e-25
YPL268W	Sbay_16.37	362.566	0.418177	0.142354	2.93759	0.00330777	0.00651628
YER132C	Sbay_5.253	414.365	0.739424	0.187189	3.95014	7.81046e-05	0.000200559
YPL116W	Sbay_16.194	1939.73	1.48442	0.119219	12.4512	1.37691e-35	4.95973e-34
YPL140C	Sbay_16.17	594.607	-0.996565	0.12072	-8.2552	1.51651e-16	1.52149e-15
YBR069C	Sbay_4.308	194.315	-1.46229	0.265232	-5.51324	3.52281e-08	1.42756e-07
YOR060C	Sbay_8.11	401.283	0.159087	0.243508	0.653316	0.513552	0.583398
YML016C	Sbay_13.143	1704.32	0.722006	0.124026	5.82139	5.83586e-09	2.58282e-08
YGL040C	Sbay_7.234	3574.67	-0.319962	0.152863	-2.09313	0.0363379	0.0575175
YKR084C	Sbay_11.32	1656.99	-0.425399	0.112201	-3.7914	0.000149803	0.000368783
YDL017W	Sbay_4.232	269.75	-1.19116	0.196709	-6.05545	1.40026e-09	6.66344e-09
YDR512C	Sbay_2.692	687.026	-0.726874	0.228926	-3.17515	0.00149761	0.00311471
YDR113C	Sbay_2.273	204.556	0.652391	0.268437	2.43033	0.015085	0.0259007
YKR073C	Sbay_11.308	14.6389	2.0362	0.554055	3.67508	0.00023777	0.000567824
YOR021C	Sbay_8.75	2181.05	-0.973455	0.276401	-3.52189	0.00042848	0.000982115
YLR033W	Sbay_10.113	1184.56	0.232834	0.164367	1.41655	0.156615	0.208995
YLL064C	Sbay_1.88	2.00442	1.6473	1.60595	1.02575	0.305011	0.37633
YBR021W	Sbay_2.15	440.077	1.68672	0.191924	8.78847	1.51605e-18	1.76318e-17
YLR438C-A	Sbay_10.556	947.566	-0.860055	0.13718	-6.26953	3.62146e-10	1.84512e-09
YGR255C	Sbay_7.552	1602.52	-0.643798	0.222054	-2.89929	0.0037401	0.00727132
YNL156C	Sbay_14.183	2855.15	0.471861	0.189635	2.48825	0.0128372	0.0223971
YNL138W	Sbay_14.2	5803.54	-0.453143	0.197535	-2.29399	0.0217908	0.0360539
YGL110C	Sbay_7.158	1079.72	-0.0436436	0.102349	-0.426419	0.669803	0.728969
YDL051W	Sbay_4.199	1644.26	-0.104259	0.285175	-0.365596	0.714667	0.768285
YDR179W-A	Sbay_2.346	151.541	1.819	0.31006	5.8666	4.44819e-09	2.00284e-08
YKL074C	Sbay_11.149	690.614	-0.125227	0.150405	-0.832597	0.405072	0.47796
YBL102W	Sbay_2.15	929.25	-0.0438038	0.197483	-0.22181	0.824462	0.858731
YOR030W	Sbay_8.82	463.01	0.304885	0.129559	2.35324	0.0186104	0.0313518
YMR242C	Sbay_13.427	21767.1	0.515499	0.290563	1.77414	0.0760406	0.11098
YIL038C	Sbay_9.162	1573.05	0.0281225	0.150198	0.187236	0.851475	0.880679
YGR282C	Sbay_7.579	17434.1	0.28178	0.121015	2.32847	0.019887	0.0332646
YMR280C	Sbay_13.468	502.077	2.41633	0.432044	5.59278	2.23466e-08	9.31768e-08
YBR079C	Sbay_4.319	9527.56	0.148559	0.135774	1.09416	0.273883	0.343562
YOR061W	Sbay_8.111	3239.18	0.0279984	0.126536	0.221269	0.824883	0.858825
YMR077C	Sbay_13.256	342.095	0.295855	0.150476	1.96613	0.049284	0.075632
YPL183C	Sbay_16.126	774.349	-1.57183	0.325861	-4.82361	1.40981e-06	4.61658e-06
YDR166C	Sbay_2.33	954.366	0.37525	0.1367	2.74505	0.00605009	0.0112682
YKR088C	Sbay_11.324	1000.65	-0.600262	0.15552	-3.8597	0.000113527	0.000284614
YNL068C	Sbay_14.272	509.833	-0.345932	0.244864	-1.41275	0.157729	0.210319
YPL186C	Sbay_16.122	763.33	-1.84788	0.345984	-5.34095	9.24605e-08	3.53682e-07
YGR204W	Sbay_7.498	5412.17	-0.568231	0.214132	-2.65364	0.00796283	0.014472
YMR198W	Sbay_13.38	268.56	0.415537	0.171068	2.42907	0.0151375	0.0259736
YJR080C	Sbay_12.169	1946.85	0.546	0.216074	2.52691	0.011507	0.0202671
YJL005W	Sbay_12.76	4473	0.153158	0.109344	1.4007	0.161303	0.214533
YJL050W	Sbay_6.125	1714.3	-0.0745145	0.362939	-0.205309	0.837331	0.868647
YDL192W	Sbay_4.56	9640.15	-0.80601	0.138081	-5.83723	5.30759e-09	2.3611e-08
YOL095C	Sbay_15.7	350.241	1.25197	0.165485	7.5655	3.86363e-14	3.01817e-13
YDR146C	Sbay_2.307	691.7	0.321762	0.31238	1.03004	0.302993	0.374285
YKR063C	Sbay_11.298	338.832	0.0976344	0.15219	0.64153	0.521178	0.591026
YHR056C	Sbay_15.245	794.2	1.17987	0.109157	10.809	3.12128e-27	7.19559e-26
YBR112C	Sbay_4.361	3168.89	0.0749602	0.166918	0.449084	0.653371	0.713782
YPL158C	Sbay_16.152	2370.71	1.04167	0.236336	4.4076	1.04522e-05	3.0373e-05
YJL105W	Sbay_6.181	13.5559	-2.60876	0.703363	-3.70898	0.000208092	0.000499942
YBL081W	Sbay_2.37	342.674	0.403891	0.174691	2.31203	0.0207758	0.0345067
YDR248C	Sbay_2.414	1232.69	1.00176	0.25756	3.88941	0.000100487	0.00025339
YFL040W	Sbay_6.17	4.36876	0.903292	0.806387	1.12017	0.26264	0.331141
YDL202W	Sbay_4.46	2574.22	0.242416	0.114268	2.12146	0.033883	0.0539904
YDL100C	Sbay_4.146	5024.86	-0.804704	0.135775	-5.92674	3.09e-09	1.41714e-08
YFL008W	Sbay_6.52	671.185	0.818065	0.149852	5.45916	4.78383e-08	1.91316e-07
YDR337W	Sbay_2.507	2911.15	-0.202173	0.0819471	-2.46711	0.0136207	0.0235974
YOL006C	Sbay_15.168	1464.11	0.855721	0.176476	4.84892	1.24134e-06	4.09074e-06
YJL061W	Sbay_6.137	1260.45	0.133706	0.147201	0.908324	0.363707	0.436903
YML083C	Sbay_13.67	19.5462	0.0787874	0.538923	0.146194	0.883768	0.906348
YMR206W	Sbay_13.388	167.302	-1.12479	0.603132	-1.86491	0.0621939	0.0930576
YLR216C	Sbay_10.311	16577.1	1.72169	0.33393	5.15583	2.52505e-07	9.14625e-07
YPR181C	Sbay_16.513	5368.65	-0.0417861	0.140899	-0.296569	0.766796	0.813368
YMR017W	Sbay_13.184	80.2339	2.31673	0.371439	6.23718	4.45516e-10	2.25453e-09
YDR217C	Sbay_2.385	357.503	1.81573	0.148309	12.2429	1.83407e-34	6.38477e-33
YOR250C	Sbay_8.299	934.77	0.614467	0.113559	5.411	6.26749e-08	2.46097e-07
YGR063C	Sbay_7.345	689.941	-0.409346	0.124515	-3.28753	0.00101072	0.00216547
YDR441C	Sbay_2.617	291.572	1.38483	0.180351	7.67855	1.60903e-14	1.32477e-13
YGL140C	Sbay_7.124	1203.12	-0.148337	0.141583	-1.0477	0.294777	0.365967
YLR432W	Sbay_10.549	4708.95	0.446584	0.253336	1.76281	0.0779318	0.113516
YNL020C	Sbay_14.327	981.79	-0.824126	0.110452	-7.46142	8.55933e-14	6.40653e-13
YOR101W	Sbay_8.155	861.548	1.1294	0.193982	5.8222	5.80782e-09	2.5726e-08
YLR290C	Sbay_10.386	1112.29	1.03419	0.189161	5.46726	4.57039e-08	1.83063e-07
YER090W	Sbay_5.206	2265.54	0.505317	0.178508	2.83079	0.00464338	0.00883214
YIL123W	Sbay_9.68	1921.45	0.896907	0.15456	5.80296	6.51547e-09	2.87135e-08
YOR314W-A	Sbay_8.365	0.941976	-1.91458	1.90894	-1.00296	0.315881	0.387621
YMR246W	Sbay_13.431	1629.35	1.02593	0.279534	3.67015	0.000242405	0.000578094
YMR035W	Sbay_13.204	428.517	-0.571928	0.244517	-2.33901	0.019335	0.0324565
YDR231C	Sbay_2.397	1534.04	0.180902	0.166954	1.08355	0.278566	0.34851
YLR352W	Sbay_10.453	852.804	1.15658	0.139901	8.26712	1.37234e-16	1.37952e-15
YJL112W	Sbay_6.187	1377.93	1.06842	0.188753	5.66039	1.51029e-08	6.44765e-08
YCR015C	Sbay_3.4	282.167	-0.535024	0.173983	-3.07514	0.00210402	0.00428149
YOR178C	Sbay_8.234	2098.89	0.535544	0.390912	1.36999	0.170691	0.225803
YHR152W	Sbay_15.351	748.292	-0.472527	0.260483	-1.81405	0.0696707	0.102958
YKR011C	Sbay_11.243	2175.02	-0.548337	0.192096	-2.8545	0.00431047	0.00827171
YOR274W	Sbay_8.323	402.152	1.09883	0.259032	4.24206	2.21474e-05	6.1531e-05
YDR159W	Sbay_2.322	976.173	0.505794	0.148795	3.39928	0.000675639	0.00149256
YMR173W	Sbay_13.354	5392.62	4.69098	0.247461	18.9565	3.90583e-80	7.23555e-78
YGL185C	Sbay_7.78	248.573	-1.78404	0.224817	-7.93555	2.09559e-15	1.90699e-14
YMR059W	Sbay_13.232	195.468	1.13609	0.183988	6.1748	6.62471e-10	3.28198e-09
YDR062W	Sbay_2.221	4400.77	-0.236308	0.167338	-1.41216	0.157903	0.210418
YLL033W	Sbay_10.39	148.399	0.0822238	0.204267	0.40253	0.687294	0.744568
YNL265C	Sbay_14.77	1448.21	-0.19909	0.138711	-1.43529	0.151205	0.20261
YOR230W	Sbay_8.281	15939.9	-3.04925	0.301783	-10.1041	5.2969e-24	9.50693e-23
YML058W	Sbay_13.1	2653.86	-0.730179	0.178897	-4.08157	4.47329e-05	0.000118564
YML123C	Sbay_13.2	342.125	1.73257	0.939863	1.84343	0.0652665	0.097197
YOR251C	Sbay_8.3	1775.54	0.338673	0.108358	3.12549	0.00177508	0.00365225
YDR107C	Sbay_2.267	448.133	1.26825	0.150838	8.40805	4.16886e-17	4.30755e-16
YJR076C	Sbay_12.166	1723.56	-0.49253	0.130698	-3.76846	0.000164259	0.000401324
YHR190W	Sbay_15.393	10490	-0.169973	0.215921	-0.787202	0.431164	0.503817
YLR106C	Sbay_10.191	3708.8	-0.465179	0.447571	-1.03934	0.298646	0.370149
YPR013C	Sbay_16.335	1962.7	-0.0327028	0.384033	-0.0851563	0.932137	0.946183
YPR005C	Sbay_16.324	871.319	2.75207	0.182254	15.1001	1.61574e-51	1.14806e-49
YKR065C	Sbay_11.3	1801.04	-0.862346	0.117495	-7.3394	2.14552e-13	1.5543e-12
YKL157W	Sbay_11.69	5260.19	-0.113926	0.166223	-0.685377	0.493106	0.564124
YKR002W	Sbay_11.232	1684.96	0.308264	0.103342	2.98295	0.00285487	0.00568889
YGR044C	Sbay_7.329	6.03481	0.0169937	0.729631	0.0232908	0.981418	0.984455
YBR003W	Sbay_2.132	2897.71	-0.707194	0.130849	-5.40467	6.49268e-08	2.54362e-07
YDR200C	Sbay_2.367	552.972	-0.365975	0.139138	-2.63031	0.00853064	0.0154229
YPL050C	Sbay_16.265	2356.58	0.344849	0.109606	3.14625	0.00165378	0.00341895
YBR068C	Sbay_4.307	3240.63	-0.454471	0.167441	-2.71422	0.00664318	0.0122279
YOL140W	Sbay_15.2	559.522	1.04412	0.467763	2.23215	0.0256053	0.0417788
YDR279W	Sbay_2.445	322.75	-0.900918	0.205985	-4.37372	1.22148e-05	3.51471e-05
YDL113C	Sbay_4.133	2071.06	0.728167	0.13686	5.32052	1.03471e-07	3.93768e-07
YNL138W-A	Sbay_14.199	351.624	-1.11238	0.182822	-6.08453	1.16831e-09	5.62674e-09
YPL083C	Sbay_16.229	488.276	0.308921	0.16172	1.91023	0.0561042	0.0848433
YNL011C	Sbay_14.336	1122.59	0.429875	0.145389	2.95671	0.00310939	0.00614884
YDR357C	Sbay_2.529	263.929	-0.239001	0.280241	-0.852841	0.393747	0.467468
YDL099W	Sbay_4.147	2656.61	-0.702923	0.127167	-5.52756	3.24721e-08	1.32001e-07
YGL007W	Sbay_7.274	5.12428	-3.67363	1.1972	-3.06851	0.00215127	0.00436225
YGL226C-A	Sbay_7.33	362.724	-0.613029	0.28651	-2.13965	0.0323833	0.0518593
YML090W	Sbay_13.61	2.72309	4.96849	1.61955	3.06783	0.00215619	0.00437052
YBR130C	Sbay_4.378	1009.76	0.587381	0.119251	4.92557	8.41159e-07	2.82036e-06
YLR274W	Sbay_10.372	642.633	-0.197025	0.176958	-1.1134	0.265537	0.334387
YPR016C	Sbay_16.339	4481.88	0.0519541	0.208067	0.249699	0.80282	0.841258
YBR247C	Sbay_4.508	1028.47	0.405629	0.414542	0.978499	0.327828	0.400481
YLR185W	Sbay_10.281	17433.1	0.510068	0.315437	1.61702	0.105873	0.149108
YDR463W	Sbay_2.639	2082.92	0.645659	0.147025	4.39149	1.12579e-05	3.255e-05
YIL001W	Sbay_9.207	609.626	0.586506	0.110286	5.31804	1.04891e-07	3.98508e-07
YAL010C	Sbay_1.58	466.185	0.610744	0.121231	5.03787	4.70746e-07	1.64428e-06
YIL154C	Sbay_9.34	2042.1	-1.47052	0.22633	-6.49726	8.17972e-11	4.4381e-10
YPL149W	Sbay_16.161	1393.46	-1.74207	0.156049	-11.1636	6.14365e-29	1.56211e-27
YHR174W	Sbay_15.374	223312	0.644789	0.192853	3.34343	0.000827508	0.00179819
YIL101C	Sbay_9.95	157.678	-0.69105	0.204235	-3.38359	0.000715436	0.00157311
YBR165W	Sbay_4.418	337.018	0.0958138	0.143678	0.666865	0.504858	0.575159
YNL261W	Sbay_14.81	355.544	0.464177	0.162724	2.85254	0.00433719	0.00831375
YHR097C	Sbay_15.292	5765.26	-2.02129	0.223803	-9.03153	1.6928e-19	2.1627e-18
YDL220C	Sbay_4.25	206.759	-0.475878	0.176566	-2.69519	0.0070349	0.0128895
YGR170W	Sbay_7.463	1072.72	-0.099056	0.115862	-0.854948	0.39258	0.466192
YHR075C	Sbay_15.266	563.893	1.25918	0.174767	7.2049	5.80861e-13	3.99601e-12
YKL004W	Sbay_11.225	711.089	-0.73515	0.184024	-3.99485	6.47344e-05	0.000167973
YOR208W	Sbay_8.261	1096.81	0.170143	0.121874	1.39606	0.162696	0.216109
YNL142W	Sbay_14.196	43.0317	-1.21478	0.347394	-3.49684	0.000470806	0.0010758
YMR250W	Sbay_13.434	12965.8	-1.08391	0.279236	-3.88169	0.000103732	0.0002612
YFR031C	Sbay_6.104	511.311	-0.449303	0.181604	-2.47408	0.013358	0.023212
YMR083W	Sbay_13.261	6719.47	-0.777337	0.167709	-4.63503	3.56888e-06	1.10982e-05
YHR019C	Sbay_15.202	8764.34	-0.290191	0.171467	-1.6924	0.090569	0.129666
YJR129C	Sbay_12.22	233.723	0.181328	0.189502	0.956866	0.338635	0.41184
YOR367W	Sbay_8.423	760.686	0.395749	0.178368	2.21872	0.0265058	0.0431823
YDR281C	Sbay_2.447	10.4777	2.12819	0.609214	3.49335	0.000477007	0.00108949
YAL003W	Sbay_1.68	29657.3	0.490141	0.12047	4.06857	4.73033e-05	0.000124739
YNL053W	Sbay_14.287	347.046	1.07313	0.239885	4.47353	7.69386e-06	2.27656e-05
YIL149C	Sbay_9.39	1885.78	0.686833	0.154955	4.43247	9.31587e-06	2.73002e-05
YNL271C	Sbay_14.71	2409.1	0.661041	0.213683	3.09356	0.00197769	0.00403868
YLR200W	Sbay_10.295	986.412	-0.189289	0.142534	-1.32803	0.18417	0.241069
YGR138C	Sbay_7.425	22392.6	1.89812	0.237606	7.98851	1.36576e-15	1.25829e-14
YPL075W	Sbay_16.237	4533.52	3.22476	0.256331	12.5804	2.70488e-36	9.95052e-35
YLR258W	Sbay_10.356	24217.7	-0.243956	0.24419	-0.999042	0.317774	0.389668
YNR015W	Sbay_14.368	502.017	-0.747539	0.267243	-2.79723	0.00515432	0.00972907
YJR098C	Sbay_12.186	308.25	-0.983815	0.158729	-6.19809	5.71531e-10	2.86428e-09
YBR127C	Sbay_4.375	18350.2	-0.0608056	0.1559	-0.39003	0.696515	0.752514
YOL098C	Sbay_15.67	3180.23	-0.463853	0.22684	-2.04485	0.0408695	0.0641422
YLR350W	Sbay_10.451	3353.58	-1.86418	0.130369	-14.2992	2.21424e-46	1.19638e-44
YMR253C	Sbay_13.438	652.129	-0.622606	0.218601	-2.84814	0.00439762	0.00841404
YFL024C	Sbay_6.34	782.43	0.453499	0.180702	2.50965	0.0120852	0.0211992
YPL243W	Sbay_16.64	4392.46	0.358243	0.207613	1.72553	0.0844316	0.122025
YAL061W	Sbay_1.6	5845.54	0.400714	0.51386	0.77981	0.435503	0.507744
YHR176W	Sbay_15.376	437.504	0.844533	0.197395	4.27839	1.88252e-05	5.27818e-05
YGR163W	Sbay_7.455	681.417	0.0906985	0.168382	0.538648	0.59013	0.657856
YGL126W	Sbay_7.137	893.76	-2.98945	0.206287	-14.4917	1.36636e-47	8.14636e-46
YKL022C	Sbay_11.204	364.651	-0.000196743	0.149182	-0.00131881	0.998948	0.999333
YLR018C	Sbay_10.98	692.745	0.0439116	0.138822	0.316315	0.751763	0.800764
YIL130W	Sbay_9.59	1282.03	1.45162	0.162856	8.91352	4.94365e-19	6.09091e-18
YOR012W	Sbay_15.19	48.2793	2.68161	0.341829	7.84489	4.33329e-15	3.80317e-14
YBL092W	Sbay_2.24	45842.8	0.053977	0.306791	0.175941	0.86034	0.888077
YBR201C-A	Sbay_4.456	45.3024	-2.49699	0.371513	-6.72115	1.80298e-11	1.03337e-10
YBR101C	Sbay_4.346	11339.9	2.12058	0.351856	6.02683	1.67209e-09	7.91343e-09
YLR147C	Sbay_10.245	596.752	0.0265014	0.112189	0.236221	0.813261	0.850652
YDL164C	Sbay_4.82	726.369	0.319559	0.172632	1.8511	0.0641549	0.095624
YJR050W	Sbay_12.134	529.843	-0.700126	0.182569	-3.83486	0.000125636	0.000312403
YOR156C	Sbay_8.207	261.959	-0.12213	0.214786	-0.568609	0.569621	0.637872
YPR188C	Sbay_16.52	679.776	-0.243953	0.11252	-2.16809	0.0301522	0.0486468
YHR132W-A	Sbay_15.329	1152.1	-0.401205	0.189556	-2.11655	0.0342977	0.0545792
YDL211C	Sbay_4.36	127.937	3.46795	0.28243	12.279	1.17504e-34	4.11819e-33
YDR375C	Sbay_2.548	1829.14	-0.600823	0.110692	-5.4279	5.70219e-08	2.25093e-07
YHR062C	Sbay_15.251	382.226	0.204767	0.267328	0.765979	0.443689	0.516012
YIL014W	Sbay_9.191	711.198	0.365059	0.133631	2.73185	0.00629796	0.0116586
YBR149W	Sbay_4.398	20321.1	-1.01873	0.223702	-4.55395	5.26471e-06	1.59977e-05
YGL210W	Sbay_7.51	660.699	0.17322	0.118407	1.46292	0.143488	0.19372
YNL179C	Sbay_14.162	124.572	1.8747	0.286436	6.5449	5.95335e-11	3.25053e-10
YDR088C	Sbay_2.248	468.632	0.285446	0.305967	0.932929	0.350856	0.423921
YDR320C	Sbay_2.489	881.175	-0.441641	0.130424	-3.38619	0.000708705	0.00155963
YOL149W	Sbay_15.11	637.877	0.767637	0.145096	5.29055	1.21948e-07	4.59697e-07
YKL042W	Sbay_11.183	212.307	0.352544	0.185915	1.89626	0.0579254	0.087292
YLR376C	Sbay_10.492	105.937	0.575552	0.240001	2.39813	0.0164791	0.0280436
YLR281C	Sbay_10.377	21.813	2.47206	0.44975	5.49653	3.87346e-08	1.56355e-07
YNL158W	Sbay_14.181	400.502	-0.821786	0.191721	-4.28636	1.81621e-05	5.09778e-05
YNL066W	Sbay_14.275	1000.6	2.25931	0.144518	15.6335	4.30724e-55	3.66256e-53
YLR453C	Sbay_10.572	96.5645	-0.839615	0.210172	-3.99489	6.47244e-05	0.000167973
YPL112C	Sbay_16.197	1219.7	0.904051	0.199344	4.53513	5.75683e-06	1.74115e-05
YPL030W	Sbay_16.287	532.953	0.519665	0.245653	2.11544	0.0343924	0.0547051
YAL058W	Sbay_1.9	475.67	0.359284	0.132182	2.71809	0.006566	0.0120987
YDR452W	Sbay_2.627	4475.29	-1.4169	0.187064	-7.57443	3.60715e-14	2.84351e-13
YLR316C	Sbay_10.413	258.223	-0.627917	0.209922	-2.99119	0.00277891	0.00554605
YDR319C	Sbay_2.488	317.336	-1.40783	0.16851	-8.35459	6.56615e-17	6.69128e-16
YFL033C	Sbay_6.26	1398.76	0.836923	0.116556	7.1804	6.95063e-13	4.7128e-12
YKL095W	Sbay_11.13	504.818	-0.668564	0.239615	-2.79016	0.00526825	0.00992604
YJR136C	Sbay_12.228	407.012	0.80216	0.172747	4.64356	3.42461e-06	1.06752e-05
YGL225W	Sbay_7.37	3102.67	0.16908	0.162926	1.03777	0.299376	0.3707
YHR037W	Sbay_15.224	4547.44	0.610522	0.205464	2.97142	0.00296422	0.00588147
YJL098W	Sbay_6.172	699.652	1.76274	0.452507	3.89551	9.79934e-05	0.000247826
[truncated: 3,193 more rows]
