# Supplementary material for: Integrative Omics Analysis Reveals a Limited Transcriptional Shock After Yeast Interspecies Hybridization
Source: Front Genet. 2020 May 7;11:404. doi: 10.3389/fgene.2020.00404 (PMC7221068; doi:10.3389/fgene.2020.00404)
Supplement: Supplementary file 10 [file Table_10.XLSX]

## Sheet: Table10
Supplementary table 10. Comparison between SC parental at 30 C vs 12 C. A. DE analysis; B. list of DE genes; C. GO analysis of DE genes.
A.								B.			C.
gene	baseMean	log2FoldChange	lfcSE	stat	pvalue	padj		Regulation	SC_gene		GO_category	Regulation	GOID	TERM	CORRECTED_PVALUE	UNCORRECTED_PVALUE	NUM_LIST_ANNOTATIONS	LIST_SIZE	TOTAL_NUM_ANNOTATIONS	POPULATION_SIZE	FDR_RATE	EXPECTED_FALSE_POSITIVES	ANNOTATED_GENES
YDL248W	698.76	1.31981	0.519118	2.54241	0.0110091	0.0395655		Up-regulated genes	YDL234C		Biological Process	Up-regulated	GO:0055114	oxidation-reduction process	6.11919e-08	8.61857e-11	42	219	462	7166	0	0	YGR209C, YAL061W, YOR120W, YLR284C, YNL134C, YEL070W, YOL151W, YPL171C, YCR105W, YGL205W, YML131W, YHL021C, YPL017C, YNL202W, YJR155W, YLR109W, YNL274C, YKL026C, YKR009C, YLR214W, YGR256W, YER054C, YMR169C, YDR256C, YKR049C, YBR244W, YMR118C, YCR102C, YPR127W, YHR104W, YPR200C, YPR160W, YLR258W, YCL026C-A, YIL160C, YPR184W, YDR216W, YKL093W, YLR134W, YDL124W, Q0055, YFL056C
YDL247W-A	2.66419	3.70683	1.57819	2.34879	0.0188345	0.0589357		Up-regulated genes	YDL223C		Biological Process	Up-regulated	GO:0006979	response to oxidative stress	0.000144865	2.04035e-07	17	219	125	7166	0	0	YCL026C-A, YLR109W, YKL026C, YFL014W, YDL124W, YDR533C, YBR244W, YMR250W, YOR351C, YGR043C, YCR021C, YDR256C, YLL026W, YOR120W, YHR053C, YHR104W, YMR118C
YDL247W	0.501559	-1.07819	2.82785	-0.381274	0.703	NA		Up-regulated genes	YDL222C		Biological Process	Up-regulated	GO:0034599	cellular response to oxidative stress	0.000840805	1.18423e-06	15	219	111	7166	0	0	YCR021C, YLL026W, YOR120W, YCL026C-A, YLR109W, YOR351C, YBR244W, YMR250W, YKL026C, YGR043C, YDL124W, YDR533C, YHR104W, YHR053C, YFL014W
YDL246C	0.345044	1.78568	3.88951	0.459102	0.646161	NA		Up-regulated genes	YDL204W		Biological Process	Up-regulated	GO:0006772	thiamine metabolic process	0.00214682	3.02368e-06	6	219	15	7166	0	0	YGR144W, YPL214C, YFL058W, YJR156C, YNL332W, YCR020C
YDL245C	0.469317	-1.07776	2.87468	-0.374916	0.707723	NA		Up-regulated genes	YDL169C		Biological Process	Up-regulated	GO:0042723	thiamine-containing compound metabolic process	0.00334766	4.71502e-06	6	219	16	7166	0	0	YFL058W, YGR144W, YPL214C, YCR020C, YJR156C, YNL332W
YDL244W	4.22698	0.733589	1.06832	0.686676	0.492287	0.643386		Up-regulated genes	YDL124W		Biological Process	Up-regulated	GO:0009062	fatty acid catabolic process	0.00356867	5.02629e-06	7	219	24	7166	0	0	YLR284C, YIL160C, YDR216W, YKR009C, YNL202W, YGL205W, YPL095C
YDL243C	200.351	1.29397	0.245629	5.26799	1.37928e-07	2.54615e-06		Up-regulated genes	snR63		Biological Process	Up-regulated	GO:0042221	response to chemical	0.00384594	5.41681e-06	38	219	584	7166	0	0	YHR104W, YAL005C, YCR102C, YDL223C, YGR138C, YOR273C, YJL144W, YGR043C, YBR244W, YMR250W, YDR256C, YFL014W, YDL124W, YLR299W, YDR533C, YCL026C-A, YNL007C, YDR216W, YIL160C, YNL027W, YPR200C, YOR007C, YHR053C, YBR101C, YPR193C, YLL028W, YHL035C, YDR406W, YNL134C, YOR351C, YER103W, YCR021C, YOR120W, YLL026W, YLR109W, YLL024C, YKL026C, YPR201W
YDL242W	0.12341	0.745982	4.08047	0.182818	0.854941	NA		Up-regulated genes	YDR034W-B		Biological Process	Up-regulated	GO:0006457	protein folding	0.00491821	6.92706e-06	14	219	112	7166	0	0	YGR142W, YOR027W, YDR258C, YPR158W, YAL005C, YLL026W, YBR169C, YER103W, YPL240C, YOR007C, YNL077W, YLL024C, YBR072W, YNL007C
YDL241W	2626.19	0.490282	0.304155	1.61195	0.106974	0.217549		Up-regulated genes	YDR042C		Biological Process	Up-regulated	GO:0006081	cellular aldehyde metabolic process	0.00504206	7.10149e-06	10	219	57	7166	0	0	YDR533C, YNL333W, YGR248W, YBR117C, YGR256W, YFL056C, YJR155W, YFL059W, YGR043C, YNL274C
YDL240C-A	0	NA	NA	NA	NA	NA		Up-regulated genes	YDR070C		Biological Process	Up-regulated	GO:0006766	vitamin metabolic process	0.00812426	1.14426e-05	10	219	60	7166	0	0	YFL059W, YGR144W, YMR169C, YJR156C, YCR020C, YNL333W, YPL214C, YFL058W, YNL332W, YPR127W
YDL240W	338.778	-1.72297	0.249271	-6.91201	4.77835e-12	2.18574e-10		Up-regulated genes	YDR171W		Biological Process	Up-regulated	GO:0006767	water-soluble vitamin metabolic process	0.00812426	1.14426e-05	10	219	60	7166	0	0	YMR169C, YFL059W, YGR144W, YCR020C, YJR156C, YFL058W, YNL333W, YPL214C, YPR127W, YNL332W
YDL239C	170.299	0.300815	0.416369	0.722472	0.470004	0.623299		Up-regulated genes	YDR216W		Biological Process	Down-regulated	GO:0000278	mitotic cell cycle	1.9268e-16	1.61916e-19	60	293	400	7166	0	0	YPR141C, YGR109C, YMR001C, YMR199W, YGR152C, YDL003W, YOR195W, YDR217C, YPL256C, YBR088C, YKL048C, YNL066W, YOR373W, YNL309W, YNR009W, YNL102W, YOR144C, YGR108W, YNL273W, YGR014W, YCL024W, YOR073W, YLR313C, YCR047C, YAL034W-A, YBR267W, YMR078C, YLR103C, YOR315W, YMR076C, YNL126W, YHR172W, YKL108W, YKR077W, YML027W, YGR188C, YNL197C, YKL113C, YBL009W, YJL187C, YDR451C, YDR309C, YPR120C, YHR061C, Y…
YDL238C	357.113	0.477851	0.334983	1.42649	0.153726	0.284688		Up-regulated genes	YDR256C		Biological Process	Down-regulated	GO:1903047	mitotic cell cycle process	3.05748e-15	2.56931e-18	57	293	384	7166	0	0	YIL026C, YHR149C, YDR097C, YGR041W, YPL153C, YJL194W, YDR184C, YDR507C, YHR061C, YML109W, YIL140W, YPL209C, YGR221C, YEL061C, YOR233W, YLR212C, YDR113C, YKL113C, YDR309C, YPR120C, YJL187C, YDR451C, YKL108W, YHR172W, YNL126W, YNL197C, YKR077W, YGR188C, YML027W, YAL034W-A, YMR078C, YLR103C, YMR076C, YOR144C, YGR014W, YNL273W, YGR108W, YCL024W, YCR047C, YOR073W, YLR313C, YPL256C, YBR088C, YNL066W, Y…
YDL237W	1250.65	0.660968	0.277823	2.3791	0.0173552	0.0555669		Up-regulated genes	YDR258C		Biological Process	Down-regulated	GO:1901605	alpha-amino acid metabolic process	1.27486e-12	1.07131e-15	37	293	193	7166	0	0	YGR208W, YJR078W, YLR303W, YPR145W, YBR248C, YDL215C, YDR044W, YMR189W, YDR019C, YGR061C, YER081W, YJL130C, YMR095C, YBL098W, YAL044C, YOR184W, YHR208W, YOR375C, YPR035W, YLR438W, YDR502C, YJR148W, YGR204W, YBR208C, YGL184C, YOL058W, YER055C, YDR234W, YCL018W, YGL009C, YMR042W, YMR300C, YJR016C, YLR180W, YER091C, YLR058C, YLR355C
YDL236W	1761.49	-0.22445	0.168271	-1.33386	0.182251	0.321732		Up-regulated genes	YDR406W		Biological Process	Down-regulated	GO:0007049	cell cycle	7.02564e-12	5.9039e-15	80	293	804	7166	0	0	YOR073W, YCR047C, YNL273W, YOR315W, YBR267W, YAL034W-A, YDR217C, YML058W-A, YOR195W, YMR199W, YGR152C, YPR141C, YGR109C, YDR075W, YNR009W, YCR065W, YNL066W, YBR088C, YPL256C, YLR212C, YOR233W, YDL156W, YEL061C, YML109W, YPL267W, YDL127W, YDR507C, YJL194W, YDR184C, YDR097C, YOR298W, YML027W, YNL197C, YKL108W, YPR175W, YDR309C, YPR120C, YOL019W, YLR313C, YCL024W, YGR108W, YGR014W, YPR007C, YKL042W,…
YDL235C	631.997	-0.265747	0.27687	-0.959824	0.337144	0.495949		Up-regulated genes	YDR533C		Biological Process	Down-regulated	GO:0043436	oxoacid metabolic process	1.12521e-11	9.45556e-15	57	293	458	7166	0	0	YGR208W, YPR145W, YLR303W, YJR078W, YMR096W, YDL215C, YBR248C, YDR089W, YDR044W, YMR189W, YDR019C, YGL253W, YGR061C, YMR246W, YBR145W, YER081W, YLR380W, YBL098W, YJL130C, YMR095C, YAL044C, YOR184W, YHR208W, YOR375C, YPR035W, YOL136C, YKR080W, YGR204W, YKL182W, YNR056C, YJR148W, YDR502C, YLR438W, YER073W, YBR208C, YIR033W, YOL058W, YGL184C, YER055C, YOL002C, YCL018W, YDR234W, YGR286C, YGL009C, YNR…
YDL234C	6786.71	1.75734	0.526008	3.34089	0.000835105	0.0048803		Up-regulated genes	YOL158C		Biological Process	Down-regulated	GO:0006082	organic acid metabolic process	1.36749e-11	1.14915e-14	57	293	460	7166	0	0	YMR096W, YPR145W, YLR303W, YJR078W, YGR208W, YDR019C, YGL253W, YMR189W, YDR044W, YBR248C, YDL215C, YDR089W, YLR380W, YBL098W, YJL130C, YMR095C, YER081W, YMR246W, YBR145W, YGR061C, YAL044C, YGR204W, YKR080W, YKL182W, YNR056C, YJR148W, YLR438W, YDR502C, YPR035W, YOL136C, YHR208W, YOR184W, YOR375C, YCL018W, YOL002C, YDR234W, YER055C, YOL058W, YIR033W, YGL184C, YBR208C, YER073W, YGL009C, YGR286C, YLR…
YDL233W	654.786	0.46888	0.267045	1.75581	0.0791212	0.174978		Up-regulated genes	YOL153C		Biological Process	Down-regulated	GO:0019752	carboxylic acid metabolic process	3.00619e-11	2.52621e-14	55	293	440	7166	0	0	YAL044C, YER081W, YJL130C, YMR095C, YBL098W, YLR380W, YGR061C, YBR145W, YMR246W, YMR189W, YGL253W, YDR019C, YDL215C, YBR248C, YDR044W, YJR078W, YPR145W, YLR303W, YMR096W, YGR208W, YLR180W, YER091C, YKL029C, YLR058C, YGL055W, YPL231W, YLR355C, YMR042W, YNR016C, YLR153C, YMR300C, YJR016C, YGL009C, YGR286C, YER055C, YCL018W, YOL002C, YDR234W, YER073W, YBR208C, YGL184C, YIR033W, YOL058W, YJR148W, YNR…
YDL232W	630.006	0.0813362	0.275322	0.295423	0.767671	0.855733		Up-regulated genes	YOL151W		Biological Process	Down-regulated	GO:0022402	cell cycle process	1.00042e-10	8.40692e-14	69	293	663	7166	0	0	YOR144C, YKL042W, YPR007C, YGR014W, YGR108W, YCL024W, YLR313C, YMR078C, YLR103C, YMR076C, YMR001C, YOL017W, YPL255W, YDL003W, YKL048C, YOR373W, YNL102W, YNL309W, YDR263C, YHR061C, YIL140W, YPL209C, YGR221C, YDR113C, YIL026C, YHR149C, YGR041W, YPL153C, YHR172W, YNL126W, YHR154W, YKR077W, YBR233W-A, YGR188C, YKL113C, YDR451C, YJL187C, YNL273W, YCR047C, YOR073W, YAL034W-A, YDR075W, YPR141C, YGR109C,…
YDL231C	1806.57	-0.260383	0.209137	-1.24504	0.213118	0.360567		Up-regulated genes	YOL131W		Biological Process	Down-regulated	GO:0006520	cellular amino acid metabolic process	1.65883e-10	1.39397e-13	40	293	259	7166	0	0	YAL044C, YER081W, YBL098W, YJL130C, YMR095C, YGR061C, YBR145W, YMR189W, YDR019C, YBR248C, YDL215C, YDR044W, YPR145W, YLR303W, YJR078W, YMR096W, YGR208W, YKL029C, YER091C, YLR180W, YLR355C, YLR058C, YMR042W, YMR300C, YJR016C, YGL009C, YER055C, YCL018W, YDR234W, YBR208C, YOL058W, YGL184C, YGR204W, YDR502C, YJR148W, YLR438W, YHR208W, YOR184W, YOR375C, YPR035W
YDL230W	843.17	0.269137	0.207331	1.2981	0.194252	0.336988		Up-regulated genes	YOL085C		Biological Process	Down-regulated	GO:0016053	organic acid biosynthetic process	1.68117e-10	1.41275e-13	35	293	201	7166	0	0	YER081W, YBL098W, YLR380W, YJL130C, YGR208W, YPR145W, YLR303W, YBR248C, YGR286C, YGL009C, YMR042W, YNR016C, YJR016C, YER091C, YPL231W, YLR355C, YLR058C, YGL055W, YOR375C, YHR208W, YOR184W, YPR035W, YKL182W, YGR204W, YKR080W, YLR438W, YJR148W, YNR056C, YER073W, YOL058W, YIR033W, YGL184C, YER055C, YCL018W, YDR234W
YDL229W	45429.5	0.183236	0.319154	0.574131	0.565879	0.707611		Up-regulated genes	YOL084W		Biological Process	Down-regulated	GO:0046394	carboxylic acid biosynthetic process	1.68117e-10	1.41275e-13	35	293	201	7166	0	0	YJL130C, YBL098W, YLR380W, YER081W, YBR248C, YPR145W, YLR303W, YGR208W, YLR058C, YGL055W, YPL231W, YLR355C, YER091C, YJR016C, YMR042W, YNR016C, YGL009C, YGR286C, YCL018W, YDR234W, YER055C, YGL184C, YOL058W, YIR033W, YER073W, YJR148W, YLR438W, YNR056C, YKL182W, YGR204W, YKR080W, YPR035W, YOR375C, YHR208W, YOR184W
YDL228C	3.6431	-1.6888	1.34143	-1.25895	0.208048	0.354781		Up-regulated genes	YOL048C		Biological Process	Down-regulated	GO:0044281	small molecule metabolic process	3.49338e-10	2.93561e-13	78	293	828	7166	0	0	YLR355C, YGL055W, YKL029C, YLR180W, YNR016C, YLR153C, YGL009C, YOL002C, YER055C, YBR208C, YMR015C, YIL053W, YKR080W, YNR056C, YDR502C, YPR035W, YHR208W, YLR056W, YMR120C, YLR380W, YBL098W, YGR175C, YMR095C, YER081W, YMR246W, YGR061C, YDR019C, YPL153C, YDL055C, YMR189W, YMR096W, YJR078W, YPL231W, YLR058C, YER091C, YJR030C, YJR016C, YMR300C, YML123C, YPL170W, YMR042W, YIL066C, YER070W, YGR286C, YAR…
YDL227C	3.22438	1.44722	1.9979	0.724372	0.468837	0.622415		Up-regulated genes	snR50		Biological Process	Down-regulated	GO:0044283	small molecule biosynthetic process	2.72083e-08	2.28641e-11	43	293	343	7166	0	0	YPL231W, YLR355C, YLR058C, YGL055W, YER091C, YJR016C, YPL170W, YMR042W, YNR016C, YGL009C, YGR286C, YCL018W, YDR234W, YER055C, YOL058W, YIR033W, YGL184C, YER073W, YMR015C, YIL053W, YKR080W, YGR204W, YKL182W, YJR148W, YLR438W, YNR056C, YPR035W, YOR184W, YHR208W, YOR375C, YLR056W, YGR175C, YBL098W, YLR380W, YMR095C, YJL130C, YER081W, YBR145W, YBR248C, YMR096W, YPR145W, YLR303W, YGR208W
YDL226C	2319.1	-0.471748	0.246155	-1.91647	0.0553054	0.133029		Up-regulated genes	YOL032W		Biological Process	Down-regulated	GO:0007346	regulation of mitotic cell cycle	1.58734e-07	1.3339e-10	28	293	168	7166	0	0	YPR120C, YDR309C, YJL187C, YPL256C, YNL197C, YGR188C, YOR195W, YDR217C, YPR141C, YGR109C, YMR199W, YKL108W, YMR001C, YLR103C, YPL153C, YJL194W, YDR507C, YHR149C, YDR097C, YCL024W, YOR233W, YOR073W, YDR113C, YHR061C, YML109W, YPL209C, YGR221C, YGR108W
YDL225W	1599.11	-0.529091	0.152979	-3.45858	0.000543028	0.00346125		Up-regulated genes	YOL015W		Biological Process	Down-regulated	GO:1901607	alpha-amino acid biosynthetic process	2.43931e-07	2.04984e-10	24	293	127	7166	0	0	YER091C, YLR058C, YLR355C, YMR042W, YJR016C, YER081W, YGL009C, YJL130C, YER055C, YDR234W, YCL018W, YBR248C, YGL184C, YOL058W, YJR148W, YLR438W, YLR303W, YGR204W, YPR145W, YGR208W, YOR184W, YHR208W, YOR375C, YPR035W
YDL224C	1030.84	-1.29123	0.223527	-5.77661	7.62201e-09	1.9433e-07		Up-regulated genes	YOL014W		Biological Process	Down-regulated	GO:0051301	cell division	7.93953e-07	6.67188e-10	38	293	309	7166	0	0	YGR109C, YPR141C, YMR001C, YMR199W, YGR152C, YOR195W, YDL003W, YJR112W, YPL256C, YOR373W, YNL066W, YKL048C, YGR108W, YGR014W, YCL024W, YOR073W, YLR313C, YCR047C, YAL034W-A, YBR267W, YMR076C, YBR233W-A, YJL187C, YPR120C, YGR221C, YIL140W, YPL209C, YEL061C, YDR113C, YNL289W, YHR149C, YIL026C, YGR041W, YDL127W, YPL267W, YDR507C, YJL194W, YDR184C
YDL223C	2144.15	2.79258	0.324539	8.60476	7.64768e-18	8.20279e-16		Up-regulated genes	YOR007C		Biological Process	Down-regulated	GO:0140014	mitotic nuclear division	8.31863e-07	6.99045e-10	28	293	180	7166	0	0	YMR199W, YHR172W, YNL126W, YMR001C, YPR141C, YGR109C, YGR188C, YOR195W, YDL003W, YBR088C, YPL256C, YPR120C, YDR309C, YOR373W, YPL209C, YGR108W, YNL273W, YOR144C, YHR061C, YDR113C, YOR073W, YLR212C, YEL061C, YOR233W, YIL026C, YMR078C, YAL034W-A, YMR076C
YDL222C	1963.74	4.39124	0.647608	6.78071	1.19587e-11	4.86242e-10		Up-regulated genes	YOR027W		Biological Process	Down-regulated	GO:0008652	cellular amino acid biosynthetic process	9.09562e-07	7.64338e-10	24	293	135	7166	0	0	YJL130C, YGL009C, YER081W, YJR016C, YMR042W, YLR355C, YLR058C, YER091C, YPR035W, YHR208W, YOR375C, YOR184W, YGR208W, YLR303W, YGR204W, YPR145W, YJR148W, YLR438W, YOL058W, YGL184C, YBR248C, YDR234W, YCL018W, YER055C
YDL221W	2.30952	1.21606	1.34739	0.902528	0.366776	0.525378		Up-regulated genes	YOR036W		Biological Process	Down-regulated	GO:0051726	regulation of cell cycle	1.11207e-06	9.34516e-10	36	293	285	7166	0	0	YNL289W, YDR097C, YHR149C, YPL153C, YDR507C, YDL127W, YJL194W, YHR061C, YGR221C, YPL209C, YML109W, YDL156W, YOR233W, YDR113C, YJL187C, YPR120C, YDR309C, YKL108W, YBR233W-A, YGR188C, YNL197C, YHR154W, YLR103C, YNL273W, YGR108W, YCL024W, YOR073W, YPL256C, YPR141C, YGR109C, YDR075W, YMR001C, YMR199W, YML058W-A, YOR195W, YDR217C
YDL220C	293.038	-0.512935	0.222732	-2.30292	0.0212831	0.0648179		Up-regulated genes	YOR100C		Biological Process	Down-regulated	GO:0044770	cell cycle phase transition	2.03979e-06	1.71411e-09	28	293	187	7166	0	0	YLR103C, YJL194W, YDR097C, YOR233W, YOR073W, YDR113C, YHR061C, YGR108W, YPL209C, YML109W, YOR373W, YNR009W, YJL187C, YNL309W, YDR451C, YPR120C, YDR309C, YPL256C, YOR195W, YKR077W, YML027W, YGR188C, YNL197C, YDR217C, YGR109C, YMR001C, YKL108W, YMR199W
YDL219W	287.505	-0.119174	0.302082	-0.394508	0.693206	0.801866		Up-regulated genes	YOR120W		Biological Process	Down-regulated	GO:0044772	mitotic cell cycle phase transition	2.03979e-06	1.71411e-09	28	293	187	7166	0	0	YHR061C, YGR108W, YPL209C, YML109W, YOR233W, YDR113C, YOR073W, YDR097C, YLR103C, YJL194W, YGR109C, YMR001C, YMR199W, YKL108W, YKR077W, YML027W, YGR188C, YOR195W, YNL197C, YDR217C, YPL256C, YOR373W, YNR009W, YJL187C, YNL309W, YDR451C, YDR309C, YPR120C
YDL218W	35.5747	0.468043	0.412417	1.13488	0.256427	0.411673		Up-regulated genes	YOR161C		Biological Process	Down-regulated	GO:0006189	'de novo' IMP biosynthetic process	7.11213e-06	5.97658e-09	7	293	9	7166	0	0	YMR300C, YAR015W, YGR061C, YMR120C, YLR359W, YOR128C, YGL234W
YDL217C	672.685	-0.797823	0.343088	-2.32542	0.0200498	0.0618392		Up-regulated genes	YOR173W		Biological Process	Down-regulated	GO:0000280	nuclear division	8.00995e-05	6.73105e-08	33	293	290	7166	0	0	YNL126W, YHR172W, YGR188C, YOL019W, YJL187C, YDR309C, YPR120C, YHR061C, YPL209C, YOR233W, YEL061C, YLR212C, YDR113C, YDR097C, YIL026C, YPR141C, YGR109C, YDR075W, YMR001C, YMR199W, YOR195W, YDL003W, YPL256C, YBR088C, YOR373W, YOR144C, YPR007C, YGR108W, YNL273W, YOR073W, YAL034W-A, YMR078C, YMR076C
YDL216C	296.648	0.242139	0.299756	0.807787	0.419213	0.576497		Up-regulated genes	YOR185C		Biological Process	Down-regulated	GO:0010564	regulation of cell cycle process	0.00010106	8.49243e-08	27	293	209	7166	0	0	YPL256C, YJL187C, YPR120C, YDR309C, YMR001C, YKL108W, YMR199W, YGR109C, YPR141C, YDR075W, YDR217C, YOR195W, YBR233W-A, YGR188C, YNL197C, YHR149C, YDR097C, YJL194W, YLR103C, YGR108W, YGR221C, YPL209C, YML109W, YHR061C, YDR113C, YOR073W, YOR233W
YDL215C	5231.44	-1.99914	0.607447	-3.29106	0.000998123	0.00567061		Up-regulated genes	YOR220W		Biological Process	Down-regulated	GO:0006188	IMP biosynthetic process	0.000140646	1.1819e-07	7	293	12	7166	0	0	YGL234W, YLR359W, YOR128C, YMR300C, YMR120C, YGR061C, YAR015W
YDL214C	132.917	1.21276	0.477617	2.53919	0.0111109	0.0398161		Up-regulated genes	snR35		Biological Process	Down-regulated	GO:0048285	organelle fission	0.000180988	1.52091e-07	33	293	300	7166	0	0	YIL026C, YDR097C, YHR061C, YPL209C, YEL061C, YOR233W, YLR212C, YDR113C, YOL019W, YDR309C, YPR120C, YJL187C, YHR172W, YNL126W, YGR188C, YAL034W-A, YMR078C, YMR076C, YPR007C, YOR144C, YGR108W, YNL273W, YOR073W, YBR088C, YPL256C, YOR373W, YDR075W, YPR141C, YGR109C, YMR199W, YMR001C, YOR195W, YDL003W
YDL213C	1444.65	-0.498424	0.506569	-0.983921	0.325154	0.483457		Up-regulated genes	YOR273C		Biological Process	Down-regulated	GO:0009064	glutamine family amino acid metabolic process	0.000240951	2.0248e-07	14	293	64	7166	0	0	YMR095C, YJL130C, YPR145W, YLR438W, YPR035W, YGR061C, YOR375C, YMR300C, YDR044W, YOL058W, YBR208C, YBR248C, YDL215C, YMR042W
YDL212W	3259.94	-0.0356527	0.188377	-0.189263	0.849887	0.908601		Up-regulated genes	YOR289W		Biological Process	Down-regulated	GO:0006730	one-carbon metabolic process	0.000258775	2.17458e-07	8	293	18	7166	0	0	YAL044C, YLR180W, YMR189W, YDR019C, YLR058C, YGR204W, YKR080W, YDR502C
YDL211C	164.56	-3.86524	0.527493	-7.32757	2.34366e-13	1.35851e-11		Up-regulated genes	YOR351C		Biological Process	Down-regulated	GO:0046040	IMP metabolic process	0.000294106	2.47148e-07	7	293	13	7166	0	0	YGR061C, YAR015W, YMR120C, YMR300C, YLR359W, YOR128C, YGL234W
tG(GCC)D1	0	NA	NA	NA	NA	NA		Up-regulated genes	YOR385W		Biological Process	Down-regulated	GO:1901362	organic cyclic compound biosynthetic process	0.000335944	2.82306e-07	78	293	1101	7166	0	0	YDR110W, YFR034C, YOR128C, YGL234W, YML027W, YJL130C, YBR034C, YPR175W, YOR140W, YOR337W, YOR047C, YML043C, YML109W, YPL127C, YLR432W, YJL194W, YGL253W, YBR248C, YKL216W, YJL056C, YDR044W, YBL035C, YIL066C, YDR217C, YER070W, YAR015W, YGR286C, YNR009W, YCR065W, YBL054W, YPL170W, YMR042W, YMR300C, YBR088C, YNL111C, YGR204W, YLR359W, YLR438W, YFL021W, YOR184W, YOR101W, YIR033W, YNL278W, YBL098W, YKR…
YDL210W	7.23747	0.34556	0.765049	0.451683	0.651497	0.774058		Up-regulated genes	YGL249W		Biological Process	Down-regulated	GO:0045786	negative regulation of cell cycle	0.00115668	9.72e-07	20	293	141	7166	0	0	YJL187C, YDR075W, YKL108W, YHR154W, YGR188C, YML058W-A, YDR217C, YHR149C, YDR097C, YPL153C, YJL194W, YDR507C, YPL209C, YNL273W, YGR221C, YCL024W, YOR233W, YDL156W, YDR113C, YOR073W
YDL209C	241.04	-1.96129	0.475795	-4.12213	3.75386e-05	0.000367182		Up-regulated genes	YGL205W		Biological Process	Down-regulated	GO:0000075	cell cycle checkpoint	0.00117611	9.88328e-07	17	293	105	7166	0	0	YJL194W, YDR507C, YPL153C, YDR097C, YOR073W, YCL024W, YDL156W, YOR233W, YPL209C, YNL273W, YJL187C, YDR217C, YHR154W, YML058W-A, YGR188C, YKL108W, YDR075W
YDL208W	4562.11	-0.734228	0.402172	-1.82566	0.0679018	0.155992		Up-regulated genes	YGL136C		Biological Process	Down-regulated	GO:1901293	nucleoside phosphate biosynthetic process	0.00178822	1.50271e-06	18	293	120	7166	0	0	YLR359W, YGR204W, YKR080W, YJR078W, YOR101W, YPL153C, YLR432W, YKL216W, YBL098W, YJL130C, YIL066C, YOR128C, YER070W, YGL234W, YGR061C, YAR015W, YMR300C, YMR120C
YDL207W	895.517	-0.483039	0.236043	-2.0464	0.0407169	0.105214		Up-regulated genes	YGL045W		Biological Process	Down-regulated	GO:1901987	regulation of cell cycle phase transition	0.00337294	2.8344e-06	17	293	113	7166	0	0	YHR061C, YPL209C, YML109W, YOR233W, YOR073W, YDR113C, YDR097C, YLR103C, YJL194W, YKL108W, YMR199W, YNL197C, YOR195W, YGR188C, YDR217C, YPL256C, YDR309C
YDL206W	512.349	0.583801	0.472512	1.23553	0.216635	0.365226		Up-regulated genes	YGL037C		Biological Process	Down-regulated	GO:1901990	regulation of mitotic cell cycle phase transition	0.00337294	2.8344e-06	17	293	113	7166	0	0	YDR217C, YOR195W, YGR188C, YNL197C, YKL108W, YMR199W, YDR309C, YPL256C, YDR113C, YOR073W, YOR233W, YPL209C, YML109W, YHR061C, YJL194W, YLR103C, YDR097C
YDL205C	1349.21	-0.590534	0.282845	-2.08784	0.0368126	0.0979098		Up-regulated genes	YGL006W		Biological Process	Down-regulated	GO:0051300	spindle pole body organization	0.00411049	3.4542e-06	9	293	32	7166	0	0	YPL255W, YEL061C, YMR001C, YGR108W, YKL042W, YJL187C, YCR065W, YPR120C, YOR373W
YDL204W	6859.99	2.77697	0.669085	4.1504	3.31894e-05	0.000332545		Up-regulated genes	YGR032W		Biological Process	Down-regulated	GO:0009063	cellular amino acid catabolic process	0.0041371	3.47656e-06	12	293	59	7166	0	0	YAL044C, YMR042W, YDL215C, YMR189W, YLR058C, YDR019C, YHR208W, YBR145W, YJR148W, YJR078W, YLR438W, YBL098W
YDL203C	497.762	-0.965621	0.294731	-3.27628	0.00105183	0.00593996		Up-regulated genes	YGR043C		Biological Process	Down-regulated	GO:0018130	heterocycle biosynthetic process	0.00469487	3.94527e-06	72	293	1055	7166	0	0	YKL113C, YIL119C, YMR120C, YLL035W, YDR451C, YGR061C, YKR077W, YBL098W, YNL251C, YMR095C, YDR123C, YML060W, YPL153C, YDL055C, YHR061C, YMR096W, YJR078W, YNL309W, YNL102W, YOL017W, YKL144C, YKR099W, YLR103C, YOL002C, YGL035C, YJL115W, YER055C, YML113W, YMR179W, YKR080W, YNR056C, YOR047C, YPR175W, YOR140W, YOR337W, YBR034C, YML027W, YJL130C, YFR034C, YOR128C, YDR110W, YGL234W, YDR044W, YBL035C, YKL…
YDL202W	2157.5	0.245825	0.347038	0.708354	0.478726	0.630954		Up-regulated genes	YGR110W		Biological Process	Down-regulated	GO:0045930	negative regulation of mitotic cell cycle	0.00472087	3.96712e-06	15	293	92	7166	0	0	YCL024W, YOR233W, YGR188C, YDR217C, YOR073W, YDR113C, YPL209C, YKL108W, YGR221C, YPL153C, YJL194W, YDR507C, YJL187C, YDR097C, YHR149C
YDL201W	1073.32	-0.757185	0.414529	-1.82661	0.0677578	0.15583		Up-regulated genes	YGR137W		Biological Process	Down-regulated	GO:0006541	glutamine metabolic process	0.0049761	4.1816e-06	8	293	25	7166	0	0	YMR300C, YBR248C, YPR035W, YOR375C, YGR061C, YJL130C, YMR095C, YPR145W
YDL200C	108.433	-0.269712	0.294466	-0.915935	0.359701	0.518827		Up-regulated genes	YGR138C		Biological Process	Down-regulated	GO:0007062	sister chromatid cohesion	0.00498497	4.18905e-06	12	293	60	7166	0	0	YMR076C, YBR088C, YMR078C, YIL026C, YDL003W, YGR188C, YOR073W, YPR141C, YOR144C, YPR007C, YOL017W, YNL273W
YDL199C	286.322	0.363818	0.277321	1.3119	0.189552	0.330958		Up-regulated genes	YGR142W		Biological Process	Down-regulated	GO:0006260	DNA replication	0.00521745	4.38441e-06	20	293	155	7166	0	0	YJL194W, YLR103C, YPL153C, YDR097C, YMR078C, YBL035C, YNL273W, YOR144C, YPR175W, YNL102W, YPR120C, YKL113C, YBR088C, YIL066C, YDR217C, YDR110W, YER070W, YNL072W, YKL108W, YGR109C
YDL198C	1623.81	-0.458475	0.220113	-2.08291	0.0372595	0.098887		Up-regulated genes	YGR144W		Biological Process	Down-regulated	GO:0009165	nucleotide biosynthetic process	0.00549764	4.61987e-06	17	293	117	7166	0	0	YMR300C, YMR120C, YBL098W, YJL130C, YIL066C, YOR128C, YER070W, YGL234W, YAR015W, YGR061C, YLR432W, YKL216W, YLR359W, YGR204W, YKR080W, YJR078W, YOR101W
YDL197C	897.918	-0.160548	0.156568	-1.02542	0.305165	0.462694		Up-regulated genes	YGR201C		Biological Process	Down-regulated	GO:0000073	spindle pole body separation	0.00711317	5.97745e-06	6	293	13	7166	0	0	YMR001C, YGR108W, YJL187C, YPR120C, YOR373W, YEL061C
YDL196W	6.23795	0.336922	1.02232	0.329566	0.741728	0.839115		Up-regulated genes	YGR209C		Biological Process	Down-regulated	GO:0015849	organic acid transport	0.00711791	5.98143e-06	15	293	95	7166	0	0	YGR055W, YDR508C, YCL025C, YEL064C, YHL036W, YPL265W, YNL065W, YBR104W, YBR291C, YLL061W, YMR246W, YLR348C, YGL077C, YKL120W, YKR039W
YDL195W	7411.04	0.270532	0.15615	1.73251	0.0831822	0.181448		Up-regulated genes	YGR236C		Biological Process	Down-regulated	GO:0031023	microtubule organizing center organization	0.00715081	6.00909e-06	9	293	34	7166	0	0	YJL187C, YCR065W, YPR120C, YOR373W, YPL255W, YEL061C, YGR108W, YMR001C, YKL042W
YDL194W	470.65	0.237769	0.342426	0.694365	0.487453	0.638275		Up-regulated genes	YGR248W		Biological Process	Down-regulated	GO:0000082	G1/S transition of mitotic cell cycle	0.00771168	6.48041e-06	13	293	73	7166	0	0	YDR217C, YNL197C, YKR077W, YML027W, YMR199W, YGR109C, YPR120C, YJL194W, YNR009W, YNL309W, YDR451C, YLR103C, YPL256C
YDL193W	1148.22	0.248518	0.168606	1.47395	0.140494	0.267855		Up-regulated genes	YGR250C		Biological Process	Down-regulated	GO:0044843	cell cycle G1/S phase transition	0.00771168	6.48041e-06	13	293	73	7166	0	0	YLR103C, YPR120C, YJL194W, YDR451C, YNR009W, YNL309W, YPL256C, YNL197C, YKR077W, YML027W, YDR217C, YGR109C, YMR199W
YDL192W	12117.6	0.00743727	0.208833	0.0356134	0.971591	0.984248		Up-regulated genes	YGR256W		Biological Process	Down-regulated	GO:0048523	negative regulation of cellular process	0.00992453	8.33994e-06	49	293	636	7166	0	0	YOR233W, YDL156W, YDR113C, YPL127C, YHR061C, YGR221C, YML109W, YPL209C, YPL153C, YPL267W, YDR507C, YJL194W, YDL240W, YHR149C, YDR097C, YML027W, YGR188C, YLR380W, YMR095C, YHR154W, YJL130C, YNL197C, YDR110W, YFR034C, YBR034C, YKL108W, YPR175W, YJL187C, YDR451C, YOR140W, YPL179W, YCL024W, YOR073W, YOR144C, YNL273W, YML113W, YMR179W, YLR103C, YGL035C, YOL002C, YJL115W, YIR033W, YML058W-A, YDR217C, Y…
YDL191W	18009.7	0.290562	0.357553	0.81264	0.416424	0.573644		Up-regulated genes	YLL039C		Molecular Function	Up-regulated genes	GO:0016491	oxidoreductase activity	2.07803e-07	9.99053e-10	34	219	347	7166	0	0	YGR256W, YOL151W, YKR049C, YHR104W, YLR109W, YCL026C-A, YKR009C, YCR102C, YNL274C, YJR155W, YNL202W, YHL021C, Q0055, YOR120W, YPL171C, YNL134C, YPR200C, YBR244W, YFL056C, YKL026C, YML131W, YEL070W, YAL061W, YHR053C, YMR118C, YCR105W, YPR127W, YGL205W, YMR169C, YLR214W, YGR209C, YDR256C, YDL124W, YPL017C
YDL190C	2217.63	0.485738	0.277707	1.7491	0.0802732	0.176933		Up-regulated genes	YLL028W		Molecular Function	Up-regulated genes	GO:0016616	oxidoreductase activity, acting on the CH-OH group of donors, NAD or NADP as acceptor	0.000271384	1.30473e-06	13	219	84	7166	0	0	YJR155W, YFL056C, YGR256W, YOL151W, YPR127W, YHR104W, YCR105W, YKR009C, YOR120W, YNL274C, YEL070W, YAL061W, YDL124W
YDL189W	1276.29	-0.728246	0.238861	-3.04883	0.00229732	0.011271		Up-regulated genes	YLL026W		Molecular Function	Up-regulated genes	GO:0016614	oxidoreductase activity, acting on CH-OH group of donors	0.000467279	2.24653e-06	13	219	88	7166	0	0	YJR155W, YFL056C, YGR256W, YOL151W, YPR127W, YHR104W, YKR009C, YCR105W, YOR120W, YNL274C, YAL061W, YDL124W, YEL070W
YDL188C	2009.16	0.185414	0.178442	1.03907	0.298772	0.456986		Up-regulated genes	YLL024C		Molecular Function	Up-regulated genes	GO:0004033	aldo-keto reductase (NADP) activity	0.000604143	2.90454e-06	5	219	9	7166	0	0	YOR120W, YCR105W, YDL124W, YHR104W, YPR127W
YDL187C	48.7214	-0.384705	0.328339	-1.17167	0.24133	0.394668		Up-regulated genes	snR30		Molecular Function	Up-regulated genes	GO:0030555	RNA modification guide activity	0.00179298	8.62009e-06	11	219	71	7166	0	0	SNR50, SNR189, SNR34, SNR83, SNR61, SNR35, SNR63, SNR32, SNR65, SNR56, SNR128
YDL186W	3.41208	1.11809	1.0969	1.01932	0.308053	0.46535		Up-regulated genes	YLR081W		Molecular Function	Up-regulated genes	GO:0030556	rRNA modification guide activity	0.00179298	8.62009e-06	11	219	71	7166	0	0	SNR83, SNR34, SNR50, SNR189, SNR128, SNR56, SNR65, SNR32, SNR35, SNR63, SNR61
YDL185C-A	0.517628	0.802431	2.83746	0.282799	0.777331	NA		Up-regulated genes	YLR109W		Molecular Function	Up-regulated genes	GO:0000944	base pairing with rRNA	0.00236144	1.13531e-05	11	219	73	7166	0	0	SNR128, SNR65, SNR56, SNR32, SNR63, SNR35, SNR61, SNR83, SNR34, SNR50, SNR189
YDL185W	21253.4	0.306008	0.214996	1.42332	0.154644	0.285427		Up-regulated genes	YLR134W		Molecular Function	Down-regulated	GO:0048037	cofactor binding	0.000211649	6.69774e-07	26	293	217	7166	0	0	YNL102W, YBL098W, YGL009C, YGL184C, YPL170W, YOL059W, YGL039W, YLR438W, YGR175C, YLR058C, YML080W, YER174C, YMR015C, YCL018W, YJR078W, YOR226C, YJR016C, YGR286C, YER081W, YLR303W, YNL111C, YKL029C, YMR189W, YDR234W, YPL179W, YGL055W
YDL184C	28021.6	0.324049	0.346659	0.934778	0.349903	0.508672		Up-regulated genes	YLR152C		Molecular Function	Down-regulated	GO:0022857	transmembrane transporter activity	0.000288604	9.13304e-07	36	293	371	7166	0	0	YER056C, YBR291C, YPL092W, YNL065W, YGL186C, YNL142W, YLL053C, YEL064C, YOR378W, YPR138C, YGR055W, YHL036W, YJL212C, YBR104W, YDR508C, YLL052C, YPR194C, YHR092C, YLR348C, YLL061W, YOR390W, YML123C, YPL265W, YER060W-A, YGL077C, YNR056C, YHR048W, YKL120W, YBR085W, YKR093W, YBR021W, YKR039W, YBL042C, YMR177W, YCL025C, YDR345C
YDL183C	284.487	0.456553	0.323551	1.41107	0.158225	0.290531		Up-regulated genes	YLR178C		Molecular Function	Down-regulated	GO:0016879	ligase activity, forming carbon-nitrogen bonds	0.000519171	1.64295e-06	11	293	46	7166	0	0	YNR016C, YJL130C, YPR035W, YBR208C, YPR145W, YOL058W, YLR153C, YGR204W, YGL234W, YGR061C, YAR015W
YDL182W	3987.16	-0.359876	0.601422	-0.598375	0.54959	0.693649		Up-regulated genes	YLR194C		Molecular Function	Down-regulated	GO:0015238	drug transmembrane transporter activity	0.000523353	1.65618e-06	13	293	65	7166	0	0	YGL077C, YKR039W, YBR021W, YHR048W, YNL065W, YPL265W, YDR508C, YCL025C, YGL186C, YBR085W, YGR055W, YHL036W, YLR348C
YDL181W	2059.43	0.754486	0.265265	2.84427	0.00445132	0.0191904		Up-regulated genes	YLR214W		Molecular Function	Down-regulated	GO:0005215	transporter activity	0.000960318	3.03898e-06	39	293	440	7166	0	0	YNR056C, YHR048W, YGL077C, YER060W-A, YPL265W, YML123C, YOR390W, YLL061W, YLR348C, YHR092C, YPR194C, YDR345C, YMR177W, YCL025C, YBL042C, YBR021W, YKR039W, YKR093W, YBR085W, YLR380W, YKL120W, YNL142W, YGL186C, YNL065W, YPL092W, YHL028W, YBR291C, YER056C, YOR237W, YLL052C, YDR508C, YBR104W, YJL212C, YHL036W, YGR055W, YPR138C, YEL064C, YOR378W, YLL053C
YDL180W	503.008	-0.48135	0.211317	-2.27785	0.0227354	0.0679985		Up-regulated genes	YLR258W		Molecular Function	Down-regulated	GO:0005342	organic acid transmembrane transporter activity	0.00513654	1.62549e-05	12	293	68	7166	0	0	YKL120W, YEL064C, YBR291C, YLR348C, YGR055W, YHL036W, YPL265W, YKR039W, YBR104W, YNL065W, YDR508C, YCL025C
YDL179W	434.344	-1.25437	0.506564	-2.47622	0.013278	0.045386		Up-regulated genes	YLR284C		Molecular Function	Down-regulated	GO:0008509	anion transmembrane transporter activity	0.00585763	1.85368e-05	15	293	104	7166	0	0	YLR348C, YBR291C, YHL036W, YML123C, YOR390W, YGR055W, YKL120W, YEL064C, YBR085W, YCL025C, YDR508C, YPL265W, YNL065W, YKR039W, YPL092W
YDL178W	3347.6	-0.104405	0.190501	-0.548053	0.583655	0.721451		Up-regulated genes	YLR299W		Molecular Function	Down-regulated	GO:0019900	kinase binding	0.00704651	2.22991e-05	10	293	49	7166	0	0	YDL127W, YPL256C, YMR199W, YOR373W, YPR120C, YNL289W, YGR108W, YGR109C, YDL003W, YLR313C
YDL177C	216.326	-0.408601	0.306418	-1.33347	0.182376	0.321862		Up-regulated genes	YLR312C		Molecular Function	Down-regulated	GO:0003690	double-stranded DNA binding	0.00797512	2.52377e-05	24	293	233	7166	0	0	YPR175W, YNL102W, YMR042W, YOR140W, YFR034C, YKL108W, YLR355C, YMR001C, YML043C, YML027W, YGL035C, YDR110W, YFL021W, YDR263C, YKR099W, YDR451C, YJL056C, YDR097C, YDR217C, YPL153C, YJL194W, YML113W, YLR103C, YPL127C
YDL176W	373.121	-0.938332	0.206737	-4.53876	5.65855e-06	7.24318e-05		Up-regulated genes	snR61		Molecular Function	Down-regulated	GO:0016491	oxidoreductase activity	0.00925836	2.92986e-05	31	293	347	7166	0	0	YNL111C, YKL029C, YMR189W, YER081W, YER070W, YGR204W, YKR080W, YGL055W, YKL182W, YBR145W, YIL066C, YDR044W, YKL216W, YOR375C, YLR432W, YLR355C, YGR175C, YGL039W, YDR019C, YPL231W, YOL059W, YDL215C, YLR056W, YBL098W, YER174C, YER073W, YCL018W, YJR078W, YMR015C, YML080W, YAL044C
YDL175C	400.422	-0.963585	0.232442	-4.14548	3.391e-05	0.000337527		Up-regulated genes	YLR338W		Cellular Component	Up-regulated genes	GO:0005886	plasma membrane	0.000118582	8.41007e-07	38	219	541	7166	0	0	YLR214W, YDL222C, YCR021C, YPR201W, YHL047C, YLR081W, YNL194C, YPL240C, YKL217W, YLL024C, YLR109W, YLL028W, YHR096C, YOL158C, YCL048W, YNL192W, YER103W, YOR273C, YGR032W, YGL006W, YGR256W, YBR054W, YDL223C, YJL171C, YBL029C-A, YLR194C, YGL045W, YDR406W, YML128C, YCL048W-A, YFL014W, YDL124W, YLR414C, YGR138C, YOL084W, YOR161C, YAL005C, YPR124W
YDL174C	5358.01	0.138663	0.373756	0.371	0.710638	0.815359		Up-regulated genes	snR34		Cellular Component	Up-regulated genes	GO:0005782	peroxisomal matrix	0.000426339	3.02368e-06	6	219	15	7166	0	0	YNL202W, YIL160C, YLR284C, YGL205W, YKL026C, YDR256C
YDL173W	2640.1	0.383002	0.267967	1.42929	0.152921	0.283554		Up-regulated genes	YLR414C		Cellular Component	Up-regulated genes	GO:0031907	microbody lumen	0.000426339	3.02368e-06	6	219	15	7166	0	0	YIL160C, YLR284C, YNL202W, YKL026C, YDR256C, YGL205W
YDL172C	17.4606	-0.1905	0.621689	-0.306424	0.759282	0.851175		Up-regulated genes	YPL278C		Cellular Component	Up-regulated genes	GO:0005777	peroxisome	0.00183108	1.29864e-05	12	219	88	7166	0	0	YKL026C, YML042W, YGL037C, YIL160C, YPL147W, YDR256C, YHR160C, YGL205W, YLR284C, YKR009C, YLR109W, YNL202W
YDL171C	4653.82	-0.216298	0.317807	-0.680595	0.496128	0.646775		Up-regulated genes	YPL277C		Cellular Component	Up-regulated genes	GO:0042579	microbody	0.00183108	1.29864e-05	12	219	88	7166	0	0	YGL205W, YDR256C, YHR160C, YNL202W, YLR109W, YLR284C, YKR009C, YGL037C, YML042W, YKL026C, YPL147W, YIL160C
YDL170W	436.652	-0.392486	0.284067	-1.38167	0.167075	0.301496		Up-regulated genes	YPL250C		Cellular Component	Up-regulated genes	GO:0005732	small nucleolar ribonucleoprotein complex	0.00285986	2.02827e-05	13	219	107	7166	0	0	SNR189, SNR30, SNR34, SNR35, SNR32, SNR56, SNR83, SNR61, SNR65, SNR63, SNR4, SNR50, SNR128
YDL169C	315.51	2.16777	0.677485	3.19974	0.00137553	0.00741522		Up-regulated genes	YPL240C		Cellular Component	Up-regulated genes	GO:0071944	cell periphery	0.00489944	3.47478e-05	46	219	830	7166	0.0029	0.02	YNL194C, YKL217W, YLR109W, YPL240C, YDR034W-B, YLL024C, YLL028W, YKL163W, YHR096C, YOL158C, YOL048C, YLR214W, YDL222C, YPR201W, YCR021C, YHL047C, YLR081W, YGR032W, YOR273C, YAR071W, YPR157W, YGR256W, YGL006W, YNL192W, YCL048W, YER103W, YDL204W, YJL171C, YGL045W, YLR194C, YBL029C-A, YDR406W, YML128C, YBR054W, YDL223C, YLR414C, YGR138C, YER150W, YOL084W, YAL005C, YPR124W, YOR161C, YCL048W-A, YFL014…
YDL168W	1323.61	0.0681927	0.387348	0.17605	0.860255	0.914967		Up-regulated genes	YPL223C		Cellular Component	Down-regulated	GO:0044464	cell part	3.98151e-07	1.91419e-09	274	293	5849	7166	0	0	YBR267W, YPR194C, YGL039W, YDR345C, YDR123C, YBR085W, YNR016C, YLR300W, YER055C, YNR009W, YDR281C, YCR065W, YOR140W, YAR015W, YHR208W, YJL056C, YLR380W, YKL120W, YOR315W, YMR095C, YCL025C, YMR001C, YCR072C, YLR438W, YDR110W, YLR432W, YKL182W, YDR089W, YDR097C, YBL042C, YOL002C, YDR528W, YGR055W, YOR339C, YBR238C, YOR237W, YOL017W, YNL126W, YJL115W, YGL253W, YNR075W, YGR221C, YOR047C, YKR099W, YKL…
YDL167C	715.795	-1.92471	0.460818	-4.17673	2.95724e-05	0.000302582		Up-regulated genes	YPL214C		Cellular Component	Down-regulated	GO:0005623	cell	4.26001e-07	2.04808e-09	274	293	5851	7166	0	0	YNL102W, YDL127W, YER091C, YBR104W, YPL267W, YOR073W, YEL061C, YJL194W, YLR313C, YOL101C, YDL049C, YBR208C, YGR175C, YKL144C, YPL127C, YDR019C, YGR208W, YPR035W, YKR077W, YDR492W, YGL055W, YLR058C, YJR148W, YGL234W, YDR044W, YML043C, YPR145W, YNL278W, YJR047C, YGR108W, YNR056C, YLL035W, YGL184C, YOR195W, YDR263C, YKL029C, YGR204W, YFL021W, YMR246W, YIL053W, YML027W, YKL216W, YCL024W, YCR047C, YER…
YDL166C	980.677	-0.178701	0.306777	-0.582513	0.560221	0.70279		Up-regulated genes	YPL171C		Cellular Component	Down-regulated	GO:0005813	centrosome	1.12116e-05	5.3902e-08	9	293	21	7166	0	0	YPR120C, YGR109C, YNL126W, YGR108W, YMR199W, YHR172W, YPL256C, YLR212C, YPL209C
YDL165W	1142.88	0.676041	0.181572	3.72326	0.000196667	0.00150303		Up-regulated genes	YPL154C		Cellular Component	Down-regulated	GO:0005886	plasma membrane	1.41491e-05	6.80243e-08	49	293	541	7166	0	0	YIL140W, YHR092C, YLL053C, YBR021W, YGR041W, YGR152C, YLR303W, YGL077C, YCL025C, YOL019W, YNL142W, YJL212C, YCL024W, YLL052C, YLR432W, YOR101W, YGL186C, YKR039W, YLL061W, YER060W-A, YBL042C, YOR188W, YER091C, YMR246W, YOL002C, YPL265W, YFL051C, YGR055W, YML123C, YPR194C, YKR093W, YDR345C, YDR309C, YMR120C, YNR056C, YOR378W, YPR138C, YLR413W, YGR014W, YOR390W, YHR048W, YMR006C, YER056C, YDR508C, Y…
YDL164C	1173.3	-1.41386	0.277745	-5.0905	3.57119e-07	6.07005e-06		Up-regulated genes	YPL147W		Cellular Component	Down-regulated	GO:0071944	cell periphery	2.11185e-05	1.01531e-07	65	293	830	7166	0	0	YOR188W, YER060W-A, YER091C, YIL123W, YLL061W, YJL212C, YPL163C, YBR067C, YLR313C, YGL077C, YLR303W, YDL049C, YOR337W, YGR041W, YBR021W, YLL053C, YLR058C, YNL065W, YOR047C, YGR221C, YDR508C, YPL092W, YMR006C, YHR048W, YLR413W, YNR056C, YOR378W, YPR138C, YOR247W, YHR149C, YFL051C, YGR055W, YMR246W, YOL002C, YNL066W, YBL042C, YKR039W, YCL024W, YLL052C, YNL300W, YLR432W, YGL186C, YOR101W, YNL142W, Y…
YDL163W	0.190494	-1.17757	4.08047	-0.288587	0.772897	NA		Up-regulated genes	YPL136W		Cellular Component	Down-regulated	GO:0015630	microtubule cytoskeleton	8.46157e-05	4.06806e-07	21	293	146	7166	0	0	YDR113C, YHR172W, YPL256C, YKL042W, YOR195W, YAL034W-A, YOR233W, YOR373W, YPR120C, YGR109C, YPL255W, YNL126W, YGR108W, YEL061C, YMR001C, YOR073W, YLR212C, YPL209C, YBR233W-A, YPR141C, YMR199W
YDL162C	0.346146	-0.21579	3.88898	-0.0554875	0.95575	NA		Up-regulated genes	YPL095C		Cellular Component	Down-regulated	GO:0005815	microtubule organizing center	0.000185794	8.9324e-07	16	293	93	7166	0	0	YPR141C, YMR199W, YLR212C, YPL209C, YOR073W, YGR108W, YNL126W, YOR373W, YPR120C, YPL255W, YGR109C, YOR233W, YKL042W, YOR195W, YHR172W, YPL256C
YDL161W	2005.46	0.219496	0.213017	1.03041	0.302817	0.460198		Up-regulated genes	YPL017C		Cellular Component	Down-regulated	GO:0044424	intracellular part	0.000332869	1.60033e-06	262	293	5672	7166	0	0	YOR247W, YMR042W, YJR116W, YPL256C, YBR088C, YJL130C, YLR413W, YIR033W, YPL179W, YMR003W, YIL119C, YKR013W, YKL113C, YMR078C, YOR144C, YML060W, YER070W, YDL003W, YDR501W, YOR359W, YPR007C, YHR036W, YBL054W, YOR188W, YLR103C, YKL042W, YHR154W, YPR175W, YPL265W, YPR018W, YMR015C, YDL209C, YKL048C, YNL289W, YNL251C, YOR184W, YDL240W, YEL064C, YOR284W, YGR159C, YML109W, YGL035C, YGR109C, YGR152C, YDR…
YDL160C-A	81.0886	0.0777208	0.295499	0.263016	0.792538	0.872783		Up-regulated genes	YPR030W		Cellular Component	Down-regulated	GO:0005622	intracellular	0.000484345	2.32858e-06	262	293	5686	7166	0	0	YPR145W, YNL278W, YLR058C, YGL055W, YDR044W, YML043C, YJR148W, YGL234W, YOR195W, YGR204W, YFL021W, YDR263C, YKL029C, YGR108W, YJR047C, YGL184C, YNR056C, YLL035W, YOR073W, YOL101C, YLR313C, YEL061C, YJL194W, YER091C, YBR104W, YDL127W, YNL102W, YPL267W, YPR035W, YKR077W, YDR492W, YGR208W, YDR019C, YDL049C, YBR208C, YGR175C, YPL127C, YKL144C, YJL122W, YER056C, YBR034C, YKR024C, YKR080W, YML018C, YML…
YDL160C	1390.09	-0.00214376	0.150807	-0.0142152	0.988658	0.994015		Up-regulated genes	YPR124W		Cellular Component	Down-regulated	GO:0005935	cellular bud neck	0.00116952	5.62271e-06	23	293	199	7166	0	0	YIL140W, YHR149C, YDR507C, YGR152C, YOR233W, YOR237W, YDR309C, YGR041W, YKL048C, YML109W, YOL007C, YLR313C, YMR001C, YHR061C, YER032W, YNL278W, YCL024W, YDR508C, YGR221C, YDL240W, YDL127W, YOR188W, YJL187C
YDL159W-A	0.172584	-1.17757	4.08047	-0.288587	0.772897	NA		Up-regulated genes	YPR127W		Cellular Component	Down-regulated	GO:0005856	cytoskeleton	0.00138037	6.63638e-06	27	293	260	7166	0	0	YBR233W-A, YPR141C, YMR199W, YOR073W, YLR212C, YPL209C, YCL024W, YLR313C, YEL061C, YHR061C, YMR001C, YNL126W, YKL048C, YGR108W, YOR233W, YOR373W, YPR120C, YPL255W, YGR109C, YDR309C, YKL042W, YAL034W-A, YOR195W, YDR113C, YHR172W, YPL256C, YIL140W
YDL159W	512.502	-0.553655	0.236972	-2.33637	0.0194719	0.0605369		Up-regulated genes	YPR150W		Cellular Component	Down-regulated	GO:0005737	cytoplasm	0.00346736	1.667e-05	226	293	4733	7166	0	0	YBL042C, YDR097C, YNL024C, YOL058W, YOL002C, YOR375C, YKL182W, YER073W, YDR089W, YLL052C, YNL300W, YLR432W, YLR212C, YOR101W, YKR039W, YDR075W, YOL019W, YLR438W, YCR072C, YMR095C, YGR159C, YCL025C, YML109W, YGR109C, YGL035C, YIL026C, YDR507C, YGR152C, YOR315W, YKL120W, YLR380W, YDL240W, YEL064C, YOR184W, YAR015W, YOR284W, YHR208W, YCR065W, YNR016C, YDR281C, YER055C, YNR009W, YLR300W, YKL048C, YNL…
YDL159C-B	0.346146	-0.21579	3.88898	-0.0554875	0.95575	NA		Up-regulated genes	YPR157W		Cellular Component	Down-regulated	GO:0044430	cytoskeletal part	0.00388137	1.86605e-05	25	293	244	7166	0	0	YBR233W-A, YPR141C, YMR199W, YLR313C, YEL061C, YMR001C, YOR073W, YCL024W, YPL209C, YLR212C, YOR233W, YPR120C, YPL255W, YGR109C, YOR373W, YKL048C, YNL126W, YGR108W, YDR113C, YPL256C, YIL140W, YHR172W, YAL034W-A, YOR195W, YKL042W
YDL158C	3.69389	-1.06631	0.979341	-1.0888	0.276242	0.432982		Up-regulated genes	YPR158W		Cellular Component	Down-regulated	GO:0030427	site of polarized growth	0.00443278	2.13115e-05	27	293	277	7166	0	0	YGR014W, YOL007C, YML109W, YKL048C, YGR041W, YDR309C, YOR237W, YOR233W, YGR152C, YDR507C, YHR149C, YOR247W, YIL140W, YLR058C, YJL187C, YOR188W, YDL127W, YDL240W, YGR221C, YCL024W, YDR508C, YHR061C, YER032W, YOL019W, YNL278W, YMR001C, YLR313C
YDL157C	795.024	-0.631499	0.189657	-3.3297	0.00086941	0.00505477		Up-regulated genes	YPR160W		Cellular Component	Down-regulated	GO:0005819	spindle	0.00532534	2.56026e-05	12	293	71	7166	0	0	YPR141C, YBR233W-A, YNL126W, YMR001C, YHR172W, YDR113C, YEL061C, YPL209C, YAL034W-A, YOR195W, YLR212C, YOR073W
YDL156W	414.044	-1.51151	0.321365	-4.70342	2.55841e-06	3.59274e-05		Up-regulated genes	YPR184W		Cellular Component	Down-regulated	GO:0043231	intracellular membrane-bounded organelle	0.00887681	4.2677e-05	214	293	4457	7166	0	0	YER073W, YKL182W, YDR089W, YBL042C, YJL187C, YDR097C, YOL002C, YOR375C, YMR001C, YOL019W, YDR110W, YLR438W, YCR072C, YLL052C, YOR101W, YLR212C, YKR039W, YDR075W, YMR144W, YGR109C, YGL035C, YIL026C, YDR507C, YGR152C, YGR159C, YML109W, YCL025C, YOR315W, YLR380W, YKL120W, YAR015W, YHR208W, YJL056C, YDL240W, YEL064C, YNR016C, YNR009W, YDR281C, YLR300W, YNL251C, YCR065W, YOR140W, YDL209C, YKL048C, YNL…
YDL155W	866.483	-1.33749	0.219295	-6.09905	1.06701e-09	3.16089e-08		Up-regulated genes	YPR193C
YDL154W	137.686	0.52973	0.30021	1.76453	0.0776425	0.172567		Up-regulated genes	YPR200C
YDL153C	2502.28	-0.543271	0.49517	-1.09714	0.27258	0.429406		Up-regulated genes	YPR201W
YDL152W	5.50595	-0.578794	0.915748	-0.632045	0.527357	0.675178		Up-regulated genes	YML131W
YDL151C	2.91164	-3.16698	1.88065	-1.68398	0.0921853	0.194138		Up-regulated genes	YML128C
YDL150W	1536.02	-0.554614	0.386306	-1.43568	0.151092	0.282351		Up-regulated genes	YML100W-A
YDL149W	451.393	0.293832	0.252717	1.16269	0.244955	0.398446		Up-regulated genes	YML100W
YDL148C	1402.53	-0.747295	0.55609	-1.34384	0.179001	0.317377		Up-regulated genes	YML042W
YDL147W	5231	0.608603	0.276192	2.20355	0.027556	0.0785996		Up-regulated genes	YMR084W
YDL146W	645.475	0.0662616	0.358825	0.184663	0.853494	0.911204		Up-regulated genes	YMR085W
YDL145C	7829.68	0.105204	0.167232	0.629088	0.529292	0.676541		Up-regulated genes	YMR107W
YDL144C	986.633	0.301453	0.305082	0.988106	0.323101	0.481694		Up-regulated genes	YMR118C
YDL143W	6567.95	0.469284	0.272219	1.72392	0.0847217	0.18377		Up-regulated genes	YMR169C
YDL142C	472.252	0.226182	0.349225	0.64767	0.517198	0.666561		Up-regulated genes	YMR174C
YDL141W	713.122	-0.488023	0.21227	-2.29907	0.021501	0.0652158		Up-regulated genes	snR83
YDL140C	6350.19	0.469867	0.361962	1.29811	0.194249	0.336988		Up-regulated genes	YMR250W
YDL139C	227.398	-0.118668	0.224796	-0.527892	0.597574	0.732939		Up-regulated genes	YMR251W
YDL138W	339.042	-0.875469	0.305996	-2.86105	0.00422238	0.0183688		Up-regulated genes	snR56
YDL137W	7177.03	0.482727	0.305318	1.58107	0.113863	0.227274		Up-regulated genes	YBL065W
YDL136W	10674	0.174026	0.3739	0.465434	0.64162	0.767158		Up-regulated genes	YBL029C-A
YDL135C	1930.24	-0.0113048	0.265251	-0.0426192	0.966005	0.981466		Up-regulated genes	YBR054W
YDL134C	3971.77	0.465394	0.200107	2.32573	0.020033	0.0618195		Up-regulated genes	YBR072W
YDL133C-A	14140	-0.0739575	0.388261	-0.190484	0.84893	0.908045		Up-regulated genes	YBR085C-A
YDL133W	844.284	-0.0739322	0.266412	-0.27751	0.781388	0.865339		Up-regulated genes	YBR099C
YDL132W	2941.91	0.48816	0.285237	1.71142	0.0870031	0.187737		Up-regulated genes	YBR101C
YDL131W	2375.23	-1.20744	0.328237	-3.67857	0.000234543	0.00173701		Up-regulated genes	YBR109W-A
YDL130W-A	4559.68	0.751566	0.414775	1.81199	0.0699885	0.159779		Up-regulated genes	YBR117C
YDL130W	12680.1	-0.170542	0.378638	-0.45041	0.652415	0.774556		Up-regulated genes	YBR169C
YDL129W	346.938	-0.500731	0.405978	-1.23339	0.217429	0.365475		Up-regulated genes	YBR244W
YDL128W	1127.41	0.708548	0.278119	2.54764	0.0108453	0.0391803		Up-regulated genes	YBR284W
YDL127W	371.907	-2.22313	0.542733	-4.09618	4.20028e-05	0.000407009		Up-regulated genes	YNL333W
YDL126C	22073.3	1.28473	0.257826	4.98291	6.26357e-07	1.02004e-05		Up-regulated genes	YNL332W
YDL125C	3006.45	1.05104	0.328581	3.19872	0.00138041	0.00742306		Up-regulated genes	YNL274C
YDL124W	8477.06	2.02793	0.589645	3.43925	0.000583336	0.00364717		Up-regulated genes	YNL237W
YDL123W	641.903	0.24267	0.245923	0.986775	0.323753	0.48218		Up-regulated genes	YNL202W
YDL122W	1985.31	-0.246645	0.250591	-0.984251	0.324992	0.483332		Up-regulated genes	YNL196C
YDL121C	539.475	0.0466282	0.332064	0.140419	0.888329	0.935147		Up-regulated genes	YNL195C
YDL120W	1051.33	0.214983	0.243475	0.882979	0.377248	0.53618		Up-regulated genes	YNL194C
YDL119C	663.782	0.763508	0.175031	4.36213	1.28804e-05	0.000148939		Up-regulated genes	YNL192W
YDL118W	0.8172	0.233982	2.52409	0.0926997	0.926142	NA		Up-regulated genes	YNL160W
YDL117W	1069.33	-0.550455	0.374067	-1.47154	0.141145	0.268602		Up-regulated genes	YNL134C
YDL116W	1019.5	-0.271151	0.207949	-1.30393	0.192259	0.33437		Up-regulated genes	YNL077W
YDL115C	1293.66	0.391598	0.233248	1.67889	0.0931735	0.195614		Up-regulated genes	YNL027W
YDL114W-A	5.84011	-1.39195	0.837741	-1.66155	0.0966033	0.201128		Up-regulated genes	YNL007C
YDL114W	4.97434	0.467705	1.06353	0.439768	0.660105	0.780453		Up-regulated genes	YNR071C
YDL113C	1238.37	0.728072	0.317328	2.29439	0.0217683	0.0658021		Up-regulated genes	YJL217W
YDL112W	1157.44	-0.401854	0.378964	-1.0604	0.288961	0.446615		Up-regulated genes	YJL172W
YDL111C	1049.41	-0.764258	0.373448	-2.04649	0.0407084	0.105214		Up-regulated genes	YJL171C
YDL110C	4119.35	0.559754	0.443931	1.2609	0.207344	0.353975		Up-regulated genes	YJL165C
YDL109C	450.77	0.763952	0.197122	3.87552	0.000106397	0.000893244		Up-regulated genes	YJL161W
YDL108W	804.305	0.611982	0.206738	2.96017	0.00307465	0.0143062		Up-regulated genes	snR128
YDL107W	404.656	0.312272	0.26841	1.16342	0.244661	0.39823		Up-regulated genes	YJL144W
YDL106C	943.371	-0.117819	0.159815	-0.737223	0.460986	0.615143		Up-regulated genes	YJL047C-A
YDL105W	212.051	-1.48726	0.326379	-4.55685	5.19259e-06	6.70189e-05		Up-regulated genes	YJL016W
YDL104C	364.548	0.44635	0.193947	2.3014	0.021369	0.0649442		Up-regulated genes	YJR005C-A
YDL103C	2779.22	0.0401237	0.177809	0.225657	0.821469	0.890771		Up-regulated genes	YJR155W
YDL102W	747.653	-0.869336	0.279464	-3.11072	0.0018663	0.00950882		Up-regulated genes	YJR156C
YDL101C	900.77	-1.3749	0.246035	-5.58824	2.29382e-08	5.20799e-07		Up-regulated genes	YKL221W
YDL100C	5469.55	0.450937	0.189114	2.38447	0.0171038	0.0550169		Up-regulated genes	YKL217W
YDL099W	3058.99	0.1967	0.155616	1.26401	0.206228	0.35236		Up-regulated genes	YKL202W
YDL098C	260.586	-0.246643	0.299492	-0.82354	0.410201	0.56847		Up-regulated genes	YKL163W
YDL097C	5992.05	0.80859	0.267276	3.0253	0.00248388	0.0120157		Up-regulated genes	YKL142W
YDL096C	3.46348	-1.28321	1.34292	-0.955532	0.339309	0.498039		Up-regulated genes	YKL093W
YDL095W	3551.05	-0.143821	0.237517	-0.60552	0.544833	0.689605		Up-regulated genes	YKL091C
YDL094C	2.89133	1.67369	1.6196	1.0334	0.301418	0.45925		Up-regulated genes	YKL026C
YDL093W	724.164	-0.658051	0.225945	-2.91243	0.00358623	0.0161083		Up-regulated genes	YKR009C
YDL092W	1586.05	0.140455	0.178583	0.786496	0.431577	0.588394		Up-regulated genes	YKR049C
YDL091C	1062.22	0.879399	0.260076	3.38132	0.00072138	0.00435805		Up-regulated genes	YEL070W
YDL090C	587.477	0.393648	0.163556	2.40682	0.0160922	0.0527727		Up-regulated genes	YEL059W
YDL089W	479.534	0.660353	0.258453	2.55502	0.0106181	0.0384841		Up-regulated genes	YER037W
YDL088C	1250.9	0.0987273	0.162119	0.60898	0.542538	0.687959		Up-regulated genes	YER054C
YDL087C	357.363	-0.574584	0.252376	-2.2767	0.0228043	0.0681719		Up-regulated genes	YER096W
YDL086W	3693.17	0.398494	0.26123	1.52546	0.127145	0.247954		Up-regulated genes	YER103W
YDL086C-A	38.0594	-0.4717	0.366834	-1.28587	0.198489	0.342351		Up-regulated genes	YER130C
YDL085C-A	809.995	-0.687091	0.234657	-2.92807	0.00341073	0.0155104		Up-regulated genes	snR4
YDL085W	140.025	1.48312	0.68101	2.17783	0.0294189	0.0825868		Up-regulated genes	YER142C
YDL084W	7724.93	0.104276	0.213886	0.48753	0.625883	0.755229		Up-regulated genes	YER150W
YDL083C	23712.2	0.0396993	0.401087	0.0989793	0.921155	0.953896		Up-regulated genes	YHL047C
YDL082W	19845.4	0.589155	0.380579	1.54805	0.121611	0.239185		Up-regulated genes	YHL035C
YDL081C	17288.2	0.253434	0.364495	0.695301	0.486866	0.637855		Up-regulated genes	YHL030W
YDL080C	776.355	-0.805461	0.194143	-4.14881	3.3421e-05	0.000333728		Up-regulated genes	YHL024W
YDL079C	1088.56	0.903221	0.605838	1.49086	0.135998	0.261204		Up-regulated genes	YHL021C
YDL078C	5542.05	0.645728	0.247628	2.60766	0.00911641	0.0338182		Up-regulated genes	YHL006W-A
YDL077C	1034.27	0.865695	0.342159	2.53009	0.0114032	0.0405368		Up-regulated genes	YHR007C-A
YDL076C	1199.36	0.421209	0.302038	1.39456	0.163149	0.296077		Up-regulated genes	YHR053C
YDL075W	27291.8	0.235952	0.412111	0.572545	0.566953	0.708378		Up-regulated genes	YHR087W
snR63	112.143	1.57258	0.32205	4.88303	1.04469e-06	1.60867e-05		Up-regulated genes	YHR096C
YDL074C	1216.67	-0.395646	0.205185	-1.92824	0.0538259	0.130444		Up-regulated genes	YHR104W
YDL073W	701.915	-0.98519	0.231858	-4.24911	2.14621e-05	0.000231397		Up-regulated genes	YHR124W
YDL072C	4856.98	1.35527	0.308477	4.39343	1.11577e-05	0.000131463		Up-regulated genes	YHR138C
YDL071C	7.87506	0.84351	0.742419	1.13616	0.255888	0.410914		Up-regulated genes	YHR139C
YDL070W	3224.75	0.394615	0.355852	1.10893	0.26746	0.424239		Up-regulated genes	snR32
YDL069C	209.17	-0.67285	0.290405	-2.31694	0.0205071	0.0630308		Up-regulated genes	YHR160C
YDL068W	2.74905	1.08986	1.3181	0.826846	0.408325	0.566753		Up-regulated genes	YHR209W
YDL067C	3126.92	-0.160936	0.241381	-0.666729	0.504945	0.655249		Up-regulated genes	YIL160C
YDL066W	3317.01	0.0276145	0.217187	0.127146	0.898825	0.941947		Up-regulated genes	YCL048W-A
YDL065C	1278.97	0.53288	0.17469	3.05044	0.00228505	0.0112197		Up-regulated genes	YCL048W
YDL064W	855.592	-0.0257804	0.23425	-0.110055	0.912366	0.948818		Up-regulated genes	YCL026C-A
YDL063C	578.972	-1.02643	0.572958	-1.79145	0.0732206	0.164799		Up-regulated genes	YCR020C
YDL062W	1.2351	0.362695	1.88143	0.192776	0.847134	NA		Up-regulated genes	YCR021C
YDL061C	9852.63	0.123221	0.406355	0.303235	0.761711	0.85243		Up-regulated genes	snR65
YDL060W	1802.41	-0.751392	0.455338	-1.65019	0.0989049	0.204891		Up-regulated genes	snR189
YDL059C	189.761	-0.0954202	0.240167	-0.397307	0.691141	0.800578		Up-regulated genes	YCR102C
YDL058W	1338.71	-0.256082	0.176673	-1.44946	0.147208	0.276996		Up-regulated genes	YCR105W
YDL057W	173.242	0.599113	0.283153	2.11587	0.0343562	0.0924838		Up-regulated genes	YFL062W
YDL056W	930.542	-0.282464	0.232875	-1.21294	0.225151	0.375212		Up-regulated genes	YFL059W
YDL055C	25237.7	-1.82575	0.324749	-5.62202	1.88733e-08	4.33249e-07		Up-regulated genes	YFL058W
tK(UUU)D	5.05647	0.236178	0.894896	0.263917	0.791844	0.872783		Up-regulated genes	YFL056C
YDL054C	734.19	-0.674895	0.304315	-2.21775	0.0265716	0.0766707		Up-regulated genes	YFL021C-A
YDL053C	1091.96	-0.303422	0.198312	-1.53002	0.126011	0.246205		Up-regulated genes	YFL014W
YDL052C	1543.87	-0.674955	0.177093	-3.8113	0.000138238	0.00112268		Up-regulated genes	YAL061W
YDL051W	2285.47	-0.779407	0.434818	-1.79249	0.0730543	0.164613		Up-regulated genes	YAL005C
YDL050C	1.02313	-1.34164	2.09335	-0.640908	0.521583	NA		Up-regulated genes	YAR071W
YDL049C	144.621	-3.44006	0.64759	-5.31209	1.08375e-07	2.05712e-06		Up-regulated genes	15S_rRNA
YDL048C	2794.36	0.698415	0.551792	1.26572	0.205613	0.351599		Up-regulated genes	Q0055
YDL047W	2325.65	-0.503399	0.245173	-2.05324	0.0400491	0.104071		Up-regulated genes	Q0075
YDL046W	5365.43	0.403648	0.201242	2.00579	0.0448789	0.113171		Up-regulated genes	Q0130
YDL045W-A	1277.36	0.524967	0.258473	2.03103	0.0422519	0.108105		Up-regulated genes	21S_rRNA
YDL045C	903.022	0.675647	0.245588	2.75114	0.00593882	0.0239439		Down-regulated	YDL240W
YDL044C	536.558	-0.0381495	0.238507	-0.159951	0.872919	0.924486		Down-regulated	YDL215C
YDL043C	291.709	-0.703617	0.226651	-3.1044	0.00190665	0.00964329		Down-regulated	YDL211C
YDL042C	158.66	-1.29584	0.34032	-3.80772	0.000140256	0.00113443		Down-regulated	YDL209C
YDL041W	0.751217	0.0274569	3.19176	0.00860241	0.993136	NA		Down-regulated	YDL167C
YDL040C	2921.65	-0.147482	0.187563	-0.786306	0.431688	0.588416		Down-regulated	YDL156W
YDL039C	709.12	-1.18889	0.657674	-1.80772	0.0706494	0.160875		Down-regulated	YDL127W
YDL037C	162.17	0.0356579	0.657453	0.0542364	0.956747	0.976365		Down-regulated	YDL055C
YDL036C	627.527	-0.537201	0.23783	-2.25876	0.0238982	0.0706946		Down-regulated	YDL049C
YDL035C	828.067	-0.101895	0.233529	-0.436326	0.6626	0.782318		Down-regulated	YDL003W
YDL034W	0.708862	-0.131033	2.29101	-0.0571943	0.95439	NA		Down-regulated	YDR019C
YDL033C	507.309	0.281732	0.314793	0.894974	0.370801	0.529314		Down-regulated	YDR044W
YDL032W	0.434713	2.15146	3.56818	0.602957	0.546537	NA		Down-regulated	YDR075W
YDL031W	1745.01	-1.2595	0.522826	-2.40902	0.0159956	0.052539		Down-regulated	YDR089W
YDL030W	438.715	-0.658692	0.246208	-2.67535	0.00746512	0.028863		Down-regulated	YDR097C
YDL029W	5560.12	0.44181	0.217213	2.034	0.041952	0.107624		Down-regulated	YDR110W
YDL028C	718.563	-0.65647	0.162548	-4.03862	5.37669e-05	0.00049923		Down-regulated	YDR113C
YDL027C	1028.94	0.00959989	0.325286	0.0295121	0.976456	0.987247		Down-regulated	YDR123C
YDL026W	12.2481	0.750632	0.659913	1.13747	0.255342	0.41046		Down-regulated	YDR124W
YDL025C	1977.79	-0.416199	0.207731	-2.00355	0.0451186	0.113668		Down-regulated	YDR184C
YDL025W-A	0.420143	0.448565	3.6797	0.121903	0.902976	NA		Down-regulated	YDR217C
YDL024C	15.9716	1.74982	0.86374	2.02586	0.0427788	0.109158		Down-regulated	YDR234W
YDL022C-A	0	NA	NA	NA	NA	NA		Down-regulated	YDR263C
tA(AGC)D	0.313904	-0.21579	4.01304	-0.0537723	0.957117	NA		Down-regulated	YDR281C
YDL023C	13.3233	-0.230392	0.610411	-0.377437	0.705849	0.811661		Down-regulated	YDR309C
YDL022W	17811.8	0.328423	0.314199	1.04527	0.295899	0.454179		Down-regulated	YDR345C
YDL021W	545.915	-1.1582	0.734332	-1.57722	0.114746	0.22894		Down-regulated	YDR451C
YDL020C	2756.39	0.396553	0.287893	1.37743	0.168379	0.303004		Down-regulated	YDR492W
YDL019C	4829.19	0.937581	0.319723	2.93248	0.00336272	0.0153594		Down-regulated	YDR501W
YDL018C	517.688	-0.448597	0.285	-1.57402	0.115482	0.230113		Down-regulated	YDR502C
YDL017W	447.195	-0.495106	0.277958	-1.78123	0.0748753	0.167493		Down-regulated	YDR507C
YDL016C	76.4803	0.947761	0.313437	3.02377	0.00249648	0.012061		Down-regulated	YDR508C
YDL015C	2781.19	0.439728	0.280148	1.56963	0.116502	0.231552		Down-regulated	YDR528W
YDL014W	10690.7	-0.92666	0.43268	-2.14168	0.0322195	0.0879885		Down-regulated	YOL136C
YDL013W	1023.08	0.263205	0.250849	1.04926	0.294059	0.452584		Down-regulated	YOL101C
YDL012C	808.614	0.325279	0.226041	1.43903	0.150142	0.281166		Down-regulated	YOL059W
YDL011C	0.451645	0.576153	2.89458	0.199046	0.842227	NA		Down-regulated	YOL058W
YDL010W	1289.08	0.870857	0.347339	2.50723	0.0121683	0.0426233		Down-regulated	YOL019W
YDL009C	10.5966	0.884626	0.621589	1.42317	0.154687	0.285427		Down-regulated	YOL017W
YDL008W	554.098	-0.150162	0.163616	-0.917771	0.358739	0.517679		Down-regulated	YOL007C
tT(AGU)D	0	NA	NA	NA	NA	NA		Down-regulated	YOL002C
YDL007C-A	0.190494	-1.17757	4.08047	-0.288587	0.772897	NA		Down-regulated	YOR047C
tS(AGA)D1	0	NA	NA	NA	NA	NA		Down-regulated	YOR073W
YDL007W	8796.31	0.992957	0.297801	3.3343	0.000855152	0.00497652		Down-regulated	YOR101W
YDL006W	511.785	-0.0940543	0.234687	-0.400765	0.688593	0.799015		Down-regulated	YOR107W
YDL005C	959.618	-0.418022	0.219657	-1.90307	0.0570319	0.136198		Down-regulated	YOR114W
YDL004W	4934.42	0.217081	0.261126	0.831329	0.405788	0.564744		Down-regulated	YOR128C
YDL003W	1391.85	-3.64011	0.466268	-7.8069	5.86131e-15	4.31317e-13		Down-regulated	YOR140W
YDL002C	1102.25	-0.0791816	0.220455	-0.359174	0.719465	0.821191		Down-regulated	YOR144C
YDL001W	494.465	-0.748606	0.249524	-3.00014	0.00269858	0.0128741		Down-regulated	YOR184W
YDR001C	8276.01	1.42699	0.273175	5.22371	1.7537e-07	3.17321e-06		Down-regulated	YOR188W
YDR002W	10007.5	-0.068375	0.207984	-0.328751	0.742344	0.839538		Down-regulated	YOR195W
YDR003W	827.648	0.880086	0.320257	2.74806	0.0059949	0.0240867		Down-regulated	YOR226C
YDR003W-A	133.192	0.994343	0.318666	3.12033	0.0018065	0.00928782		Down-regulated	YOR233W
YDR004W	681.168	-0.765532	0.160362	-4.77377	1.8081e-06	2.62809e-05		Down-regulated	YOR237W
YDR005C	1208.58	-0.146906	0.307231	-0.478161	0.632536	0.760415		Down-regulated	YOR247W
YDR006C	1374.65	-0.709985	0.228041	-3.1134	0.00184942	0.00945379		Down-regulated	YOR284W
YDR007W	1093.62	-0.288809	0.214965	-1.34352	0.179105	0.317377		Down-regulated	YOR298W
YDR008C	24.6726	-0.344994	0.435597	-0.792002	0.428359	0.58529		Down-regulated	YOR315W
YDR009W	109.863	0.934577	0.248606	3.75927	0.000170413	0.00133856		Down-regulated	YOR337W
YDR010C	1.45328	-0.543631	2.30546	-0.235801	0.813587	NA		Down-regulated	YOR339C
YDR011W	3685.97	-0.437453	0.236034	-1.85335	0.0638327	0.148333		Down-regulated	YOR359W
YDR012W	14713.7	0.756885	0.31747	2.38412	0.0171202	0.0550355		Down-regulated	YOR373W
YDR013W	301.778	-0.50779	0.224104	-2.26587	0.0234594	0.0697614		Down-regulated	YOR375C
YDR014W	206.848	-0.557855	0.266524	-2.09307	0.0363427	0.0969085		Down-regulated	YOR378W
YDR014W-A	6.21356	0.616559	0.876654	0.703309	0.481863	0.634025		Down-regulated	YOR390W
YDR015C	0	NA	NA	NA	NA	NA		Down-regulated	YGL253W
YDR016C	512.151	0.125528	0.261598	0.479851	0.631333	0.759676		Down-regulated	YGL234W
YDR017C	1768.96	-0.679059	0.202399	-3.35504	0.000793531	0.00469254		Down-regulated	YGL186C
YDR018C	200.138	0.0562618	0.378926	0.148477	0.881966	0.93074		Down-regulated	YGL184C
YDR019C	5287.42	-3.74958	0.47628	-7.87263	3.47273e-15	2.73467e-13		Down-regulated	YGL077C
YDR020C	265.745	-0.598778	0.350235	-1.70964	0.0873318	0.18799		Down-regulated	YGL055W
YDR021W	235.061	-0.806667	0.493976	-1.63301	0.102468	0.210658		Down-regulated	YGL039W
YDR022C	314.418	0.460398	0.416639	1.10503	0.269148	0.425787		Down-regulated	YGL035C
tV(UAC)D	0.692053	-1.69721	2.24562	-0.755785	0.449778	NA		Down-regulated	YGL009C
YDR023W	10996.5	0.18246	0.246449	0.740354	0.459085	0.613791		Down-regulated	YGR014W
YDR024W	2.2369	-0.236887	1.51184	-0.156688	0.875491	0.925721		Down-regulated	YGR030C
YDR025W	22369.7	0.138644	0.387825	0.357491	0.720724	0.821818		Down-regulated	YGR031W
YDR026C	1117.99	0.0444666	0.205958	0.215901	0.829065	0.89571		Down-regulated	YGR041W
YDR027C	1109.11	-0.0763007	0.182912	-0.417145	0.676572	0.790375		Down-regulated	YGR049W
YDR028C	3661.48	0.552931	0.16262	3.40014	0.000673521	0.00411185		Down-regulated	YGR055W
YDR029W	6.97008	1.96731	0.992672	1.98183	0.0474978	0.118955		Down-regulated	YGR061C
YDR030C	211.368	0.904996	0.369029	2.45237	0.0141918	0.0477229		Down-regulated	YGR079W
YDR031W	810.568	1.17754	0.28016	4.2031	2.63289e-05	0.000275744		Down-regulated	YGR108W
YDR032C	4269.15	0.523476	0.358241	1.46124	0.14395	0.27211		Down-regulated	YGR109C
YDR033W	5604.68	-0.495897	0.331919	-1.49403	0.135167	0.260092		Down-regulated	YGR152C
YDR034C	898.712	0.355269	0.257461	1.37989	0.16762	0.30225		Down-regulated	YGR159C
YDR034C-D	23.3484	-0.336644	0.494361	-0.680968	0.495892	0.646775		Down-regulated	YGR175C
YDR034C-C	0	NA	NA	NA	NA	NA		Down-regulated	YGR188C
tL(UAA)D	0	NA	NA	NA	NA	NA		Down-regulated	YGR204W
YDR034C-A	0	NA	NA	NA	NA	NA		Down-regulated	YGR208W
tQ(UUG)D1	0	NA	NA	NA	NA	NA		Down-regulated	YGR221C
YDR034W-B	649.777	4.02883	0.56588	7.11958	1.0826e-12	5.47549e-11		Down-regulated	YGR286C
YDR035W	3122.94	-0.157492	0.264468	-0.595505	0.551506	0.695098		Down-regulated	YLL061W
YDR036C	1064.29	0.993606	0.26068	3.81159	0.000138076	0.00112268		Down-regulated	YLL053C
YDR037W	5288.23	-0.568111	0.358366	-1.58528	0.112902	0.225986		Down-regulated	YLL052C
YDR038C	114.296	1.78902	0.619939	2.8858	0.00390415	0.0172785		Down-regulated	YLL035W
YDR039C	14.3623	1.56138	1.11487	1.40051	0.161361	0.293932		Down-regulated	YLL012W
YDR040C	299.219	1.83041	0.651234	2.81068	0.00494375	0.0207934		Down-regulated	YLR053C
YDR041W	2248.66	0.503235	0.246808	2.03897	0.0414527	0.106649		Down-regulated	YLR056W
YDR042C	37.0404	2.57251	0.441527	5.82639	5.66397e-09	1.48049e-07		Down-regulated	YLR058C
snR47	25.6544	1.24294	0.724192	1.71631	0.0861052	0.186252		Down-regulated	YLR103C
YDR043C	978.856	0.516934	0.38207	1.35298	0.176062	0.313833		Down-regulated	YLR112W
YDR044W	18696.8	-3.88401	0.34745	-11.1786	5.18998e-29	1.61434e-26		Down-regulated	YLR153C
YDR045C	400.85	-0.512878	0.367469	-1.3957	0.162804	0.295622		Down-regulated	YLR180W
YDR046C	2889.68	-0.628483	0.357485	-1.75807	0.0787363	0.174364		Down-regulated	YLR183C
YDR047W	4994.44	0.407118	0.198315	2.05289	0.0400833	0.104116		Down-regulated	YLR212C
YDR048C	3.60412	1.3164	1.7022	0.773353	0.439314	0.595288		Down-regulated	YLR300W
YDR049W	1008.05	-0.252197	0.205037	-1.23001	0.218694	0.36681		Down-regulated	YLR303W
YDR050C	92389.7	-0.885671	0.217051	-4.08048	4.4943e-05	0.000427907		Down-regulated	YLR313C
YDR051C	1410.06	0.00161151	0.21347	0.00754914	0.993977	0.997486		Down-regulated	YLR348C
YDR052C	1357.99	-0.90807	0.209339	-4.3378	1.43914e-05	0.000164878		Down-regulated	YLR355C
YDR053W	1.37693	-0.0919819	1.85407	-0.0496108	0.960433	NA		Down-regulated	YLR359W
YDR054C	2331.85	-0.181736	0.155323	-1.17005	0.24198	0.395211		Down-regulated	YLR380W
YDR055W	3010.94	1.1104	0.370313	2.99855	0.00271269	0.0129315		Down-regulated	YLR413W
YDR056C	1706.82	0.0116364	0.215735	0.0539385	0.956984	0.976447		Down-regulated	YLR432W
YDR057W	748.404	0.17772	0.181489	0.979233	0.327465	0.485731		Down-regulated	YLR438W
YDR058C	483.972	0.763666	0.275582	2.7711	0.00558675	0.0227903		Down-regulated	YPL267W
tR(UCU)D	0.363078	-2.0932	3.80027	-0.550804	0.581768	NA		Down-regulated	YPL265W
tD(GUC)D	1.11059	1.06353	1.76165	0.603713	0.546034	NA		Down-regulated	YPL256C
YDR059C	462.844	0.614309	0.324817	1.89125	0.0585912	0.13875		Down-regulated	YPL255W
YDR060W	2322.68	-1.34305	0.487681	-2.75395	0.005888	0.0237986		Down-regulated	YPL231W
YDR061W	1173.05	-0.191624	0.190512	-1.00584	0.314492	0.472459		Down-regulated	YPL209C
YDR062W	3996.54	0.523329	0.222916	2.34765	0.0188924	0.0590596		Down-regulated	YPL179W
YDR063W	1995.01	0.492141	0.334686	1.47046	0.141438	0.268902		Down-regulated	YPL170W
YDR064W	29072.1	0.322821	0.444003	0.72707	0.467183	0.620993		Down-regulated	YPL163C
YDR065W	333.999	0.700069	0.382653	1.82951	0.0673227	0.155297		Down-regulated	YPL153C
YDR066C	123.132	-0.0252689	0.315561	-0.0800761	0.936177	0.963752		Down-regulated	YPL127C
YDR067C	525.789	-0.235725	0.346306	-0.680683	0.496072	0.646775		Down-regulated	YPL092W
YDR068W	1284.86	-0.373383	0.254456	-1.46738	0.142273	0.269677		Down-regulated	tF(GAA)P1
YDR069C	672.928	0.315667	0.233498	1.3519	0.176406	0.314268		Down-regulated	YPR007C
YDR070C	1274.64	2.74825	0.623369	4.4087	1.03993e-05	0.000124412		Down-regulated	YPR018W
YDR071C	3118.19	0.298607	0.277854	1.07469	0.282514	0.439325		Down-regulated	YPR035W
YDR072C	3293.2	-0.0537524	0.331691	-0.162055	0.871262	0.92336		Down-regulated	YPR120C
YDR073W	461.352	-0.21379	0.278236	-0.768374	0.442265	0.598116		Down-regulated	YPR138C
YDR074W	36594.7	1.35914	0.39356	3.45346	0.000553452	0.00351063		Down-regulated	YPR141C
YDR075W	257.456	-1.73081	0.398394	-4.34447	1.39615e-05	0.000160842		Down-regulated	YPR145W
YDR076W	83.7466	-1.32918	0.394114	-3.37257	0.000744689	0.00446311		Down-regulated	YPR175W
YDR077W	74354.9	0.728634	0.28251	2.57914	0.00990459	0.0363305		Down-regulated	YPR194C
YDR078C	138.174	0.104259	0.386038	0.270074	0.787103	0.869676		Down-regulated	YML123C
YDR079W	493.465	0.401042	0.265445	1.51083	0.130833	0.253656		Down-regulated	YML113W
YDR079C-A	275.204	0.399273	0.246414	1.62034	0.10516	0.214808		Down-regulated	YML111W
YDR080W	624.114	0.462378	0.258667	1.78754	0.0738503	0.165917		Down-regulated	YML109W
YDR081C	854.609	-0.974872	0.18242	-5.34411	9.08646e-08	1.78883e-06		Down-regulated	YML080W
YDR082W	346.775	-0.138766	0.240257	-0.577574	0.563552	0.705545		Down-regulated	YML060W
YDR083W	1011.02	-0.806286	0.535555	-1.50551	0.132192	0.255552		Down-regulated	YML058W-A
YDR084C	808.003	0.595784	0.322345	1.84828	0.064562	0.14981		Down-regulated	YML043C
YDR085C	326.416	1.24478	0.337867	3.68423	0.000229399	0.00170501		Down-regulated	YML027W
YDR086C	3874.98	-0.140616	0.227581	-0.617872	0.53666	0.683151		Down-regulated	YML018C
YDR087C	1221.8	-0.112906	0.531084	-0.212595	0.831643	0.89758		Down-regulated	YMR001C
YDR088C	453.985	-0.22715	0.278846	-0.814608	0.415296	0.572344		Down-regulated	YMR003W
tR(ACG)D	5.8878	-1.10786	0.885599	-1.25097	0.210946	0.358062		Down-regulated	YMR006C
YDR089W	1334.32	-2.12236	0.358016	-5.9281	3.06454e-09	8.39845e-08		Down-regulated	YMR007W
YDR090C	316.291	-0.0139784	0.229747	-0.0608426	0.951485	0.974512		Down-regulated	YMR015C
YDR091C	3221.42	-0.421879	0.374635	-1.12611	0.26012	0.415962		Down-regulated	YMR042W
YDR092W	942.476	0.379551	0.234966	1.61535	0.106236	0.216544		Down-regulated	YMR076C
YDR093W	2117.73	-0.220009	0.178689	-1.23124	0.218235	0.366396		Down-regulated	YMR078C
YDR094W	0.53456	-1.07136	3.4526	-0.310305	0.756329	NA		Down-regulated	YMR095C
YDR095C	0.487227	-1.13066	2.85772	-0.39565	0.692363	NA		Down-regulated	YMR096W
YDR096W	2059.68	0.0209419	0.375727	0.0557371	0.955551	0.975625		Down-regulated	YMR120C
YDR097C	1150.96	-1.55428	0.287415	-5.4078	6.38051e-08	1.32753e-06		Down-regulated	YMR144W
YDR098C	1748.05	-0.208422	0.186242	-1.11909	0.2631	0.419248		Down-regulated	YMR163C
tQ(UUG)D2	0	NA	NA	NA	NA	NA		Down-regulated	YMR177W
YDR098C-B	0.173323	-1.17757	4.08047	-0.288587	0.772897	NA		Down-regulated	YMR179W
YDR098C-A	0	NA	NA	NA	NA	NA		Down-regulated	YMR189W
YDR099W	10951.8	0.773612	0.252503	3.06377	0.00218567	0.0108343		Down-regulated	YMR199W
YDR100W	801.075	0.89918	0.444497	2.02292	0.0430817	0.109706		Down-regulated	YMR246W
YDR101C	2019.62	-1.06943	0.584788	-1.82875	0.0674366	0.155403		Down-regulated	YMR300C
YDR102C	0	NA	NA	NA	NA	NA		Down-regulated	YBL098W
YDR103W	88.1298	0.0882203	0.357575	0.246718	0.805126	0.880881		Down-regulated	YBL054W
YDR104C	346.16	-0.185417	0.225666	-0.821643	0.41128	0.569394		Down-regulated	YBL042C
YDR105C	1162.74	0.597172	0.240083	2.48736	0.0128695	0.044429		Down-regulated	YBL035C
YDR106W	32.0266	-0.878202	0.512712	-1.71286	0.086739	0.187362		Down-regulated	YBL009W
tI(AAU)D	0.190494	-1.17757	4.08047	-0.288587	0.772897	NA		Down-regulated	YBR021W
YDR107C	301.699	-0.398058	0.298958	-1.33148	0.18303	0.322376		Down-regulated	YBR034C
YDR108W	461.397	-0.660838	0.190075	-3.47672	0.000507583	0.00327559		Down-regulated	YBR067C
YDR109C	472.93	-1.02736	0.231471	-4.4384	9.06282e-06	0.000110766		Down-regulated	YBR085W
YDR110W	384.353	-1.62665	0.360516	-4.512	6.42193e-06	8.12008e-05		Down-regulated	YBR088C
YDR111C	540.59	-0.578982	0.242567	-2.38689	0.0169915	0.0548256		Down-regulated	YBR104W
YDR112W	0	NA	NA	NA	NA	NA		Down-regulated	YBR126W-A
YDR113C	474.229	-2.33009	0.241734	-9.63909	5.46708e-22	1.03063e-19		Down-regulated	YBR145W
YDR114C	3.21709	0.992617	1.18575	0.837123	0.402523	0.561205		Down-regulated	YBR201C-A
YDR115W	1881.01	0.671156	0.258003	2.60135	0.00928584	0.0343648		Down-regulated	YBR208C
YDR116C	2488.33	0.560808	0.312149	1.7966	0.0723985	0.1636		Down-regulated	YBR233W-A
YDR117C	989.211	-0.0709306	0.184754	-0.383918	0.701039	0.807773		Down-regulated	YBR238C
YDR118W	241.535	-0.170676	0.323452	-0.52767	0.597728	0.732939		Down-regulated	YBR248C
YDR118W-A	1.85396	0.621504	1.72946	0.359363	0.719324	0.821191		Down-regulated	YBR267W
YDR119W	2199.71	-0.044102	0.353006	-0.124933	0.900577	0.942228		Down-regulated	YBR291C
YDR119W-A	911.361	1.52425	0.643295	2.36943	0.0178153	0.0566641		Down-regulated	YNL309W
YDR120C	1122.79	-1.22951	0.466741	-2.63425	0.00843233	0.0318305		Down-regulated	YNL300W
YDR121W	423.531	-0.445708	0.351216	-1.26904	0.204426	0.350051		Down-regulated	YNL289W
YDR122W	2837.78	0.186393	0.209142	0.891226	0.372808	0.531448		Down-regulated	YNL278W
YDR123C	408.776	-2.20734	0.592209	-3.72729	0.000193549	0.00148675		Down-regulated	YNL273W
YDR124W	112.463	-3.28801	0.63478	-5.17976	2.22169e-07	3.97159e-06		Down-regulated	YNL251C
YDR125C	269.065	0.452927	0.272579	1.66163	0.0965866	0.201128		Down-regulated	YNL197C
YDR126W	228.889	-0.225972	0.233784	-0.966587	0.333751	0.491889		Down-regulated	YNL143C
YDR127W	4812.17	-0.24148	0.222098	-1.08727	0.276918	0.433603		Down-regulated	YNL142W
YDR128W	792.91	-0.911232	0.257108	-3.54416	0.00039386	0.0026403		Down-regulated	YNL126W
YDR129C	16195.3	1.21549	0.343213	3.54151	0.000397848	0.00266417		Down-regulated	YNL111C
YDR130C	472.353	-0.570152	0.255174	-2.23437	0.0254589	0.0741132		Down-regulated	YNL102W
YDR131C	219.378	0.0162699	0.343838	0.0473183	0.96226	0.97942		Down-regulated	YNL072W
YDR132C	143.288	-0.350201	0.328732	-1.06531	0.286736	0.444501		Down-regulated	YNL066W
YDR133C	97.0673	0.147981	0.426925	0.34662	0.728877	0.828019		Down-regulated	YNL065W
YDR134C	3146.17	-0.484109	0.313605	-1.54369	0.122664	0.240723		Down-regulated	YNL024C
YDR135C	1701.29	0.672208	0.208127	3.2298	0.00123878	0.00681987		Down-regulated	YNR009W
YDR136C	1.92743	1.33155	1.44635	0.920628	0.357245	0.516481		Down-regulated	YNR016C
YDR137W	1118.15	0.32104	0.205562	1.56176	0.118344	0.234539		Down-regulated	YNR053C
YDR138W	818.285	-0.399631	0.16962	-2.35603	0.0184713	0.0581823		Down-regulated	YNR056C
YDR139C	1387.79	0.31338	0.175116	1.78956	0.0735245	0.165317		Down-regulated	YNR075W
YDR140W	336.237	0.248285	0.242241	1.02495	0.305387	0.462804		Down-regulated	YJL212C
YDR141C	1525.7	0.516143	0.293609	1.75793	0.0787596	0.174364		Down-regulated	YJL194W
YDR142C	421.776	-0.2818	0.216767	-1.30001	0.193597	0.336321		Down-regulated	YJL187C
YDR143C	1247.66	-0.598932	0.240187	-2.4936	0.0126454	0.0438501		Down-regulated	YJL181W
YDR144C	816.166	-0.671451	0.299484	-2.24202	0.0249598	0.0731049		Down-regulated	YJL130C
YDR145W	2211.62	0.154327	0.173578	0.889093	0.373953	0.532592		Down-regulated	YJL122W
YDR146C	741.77	-0.49224	0.2497	-1.97133	0.0486863	0.121394		Down-regulated	YJL118W
YDR147W	592.027	-0.741531	0.180705	-4.10354	4.06869e-05	0.000396108		Down-regulated	YJL115W
YDR148C	6467.76	0.366133	0.284501	1.28693	0.198118	0.34232		Down-regulated	YJL056C
YDR149C	0.155652	0.745982	4.08047	0.182818	0.854941	NA		Down-regulated	YJR016C
YDR150W	1474.91	-0.00118632	0.314756	-0.00376902	0.996993	0.998687		Down-regulated	YJR030C
YDR151C	861.451	0.201387	0.240504	0.837354	0.402393	0.561205		Down-regulated	YJR047C
YDR152W	1701.51	-0.103717	0.3386	-0.306312	0.759367	0.851175		Down-regulated	YJR078W
YDR153C	1873.51	-0.175351	0.224664	-0.780503	0.435095	0.591481		Down-regulated	YJR112W
YDR154C	12.428	0.777511	0.606794	1.28134	0.200073	0.344207		Down-regulated	YJR116W
YDR155C	16269.6	1.13748	0.227829	4.99272	5.95359e-07	9.79822e-06		Down-regulated	YJR148W
YDR156W	498.072	-0.583735	0.453466	-1.28728	0.197998	0.34232		Down-regulated	YKL216W
YDR157W	2.94387	-0.565764	1.33867	-0.422632	0.672564	0.788036		Down-regulated	YKL182W
YDR158W	4591.58	-0.927888	0.285235	-3.25306	0.00114168	0.00639279		Down-regulated	YKL144C
YDR159W	852.923	-0.193038	0.201382	-0.958564	0.337779	0.496414		Down-regulated	YKL120W
YDR160W	770.856	0.259238	0.165351	1.56781	0.116926	0.232247		Down-regulated	YKL113C
YDR161W	1241.49	-0.448574	0.503301	-0.891263	0.372788	0.531448		Down-regulated	YKL108W
YDR162C	580.397	-0.0876021	0.169836	-0.515805	0.60599	0.739189		Down-regulated	YKL068W-A
YDR163W	431.997	-0.142566	0.236591	-0.602584	0.546786	0.690951		Down-regulated	YKL048C
YDR164C	960.613	-0.317272	0.191749	-1.65462	0.0980016	0.203426		Down-regulated	YKL042W
YDR165W	683.493	-0.817222	0.429024	-1.90484	0.0568007	0.13575		Down-regulated	YKL029C
YDR166C	795.544	0.0978074	0.265438	0.368476	0.712519	0.816838		Down-regulated	YKL008C
YDR167W	1469.63	0.119716	0.170967	0.70023	0.483783	0.635477		Down-regulated	YKR013W
YDR168W	3444.59	0.822632	0.257827	3.19063	0.00141961	0.00755416		Down-regulated	YKR024C
YDR169C	1298.45	-0.418721	0.274812	-1.52366	0.127593	0.248669		Down-regulated	YKR039W
YDR169C-A	16.9836	-0.313939	0.509812	-0.615794	0.538031	0.684336		Down-regulated	YKR077W
YDR170C	3265.52	0.494438	0.239502	2.06445	0.0389754	0.102263		Down-regulated	YKR080W
tQ(UUG)D3	0	NA	NA	NA	NA	NA		Down-regulated	YKR093W
YDR170W-A	21.2302	-0.0210491	0.482134	-0.0436582	0.965177	0.981212		Down-regulated	YKR099W
YDR171W	19306.8	2.57315	0.517397	4.97325	6.5839e-07	1.0611e-05		Down-regulated	YEL064C
YDR172W	7326.79	-0.367628	0.278521	-1.31993	0.186859	0.32782		Down-regulated	YEL061C
YDR173C	188.987	-0.632021	0.277214	-2.2799	0.0226136	0.0677646		Down-regulated	YER011W
YDR174W	6310.05	0.93041	0.279809	3.32516	0.000883666	0.00512329		Down-regulated	YER032W
YDR175C	2651.87	0.33419	0.332809	1.00415	0.315306	0.473111		Down-regulated	YER055C
YDR176W	1230.51	-0.758	0.181619	-4.17358	2.99844e-05	0.000305291		Down-regulated	YER056C
YDR177W	3579.37	0.843388	0.198623	4.24618	2.17447e-05	0.000233633		Down-regulated	YER060W-A
YDR178W	2652.39	0.390882	0.356633	1.09603	0.273064	0.429674		Down-regulated	YER070W
YDR179C	36.6836	-1.31068	0.743523	-1.76279	0.0779353	0.173094		Down-regulated	YER073W
YDR179W-A	107.178	-1.16161	0.432603	-2.68516	0.00724944	0.0282044		Down-regulated	YER081W
YDR180W	196.916	-0.539843	0.375606	-1.43726	0.150645	0.281768		Down-regulated	YER084W
YDR181C	632.859	-0.2776	0.186182	-1.49101	0.135958	0.261204		Down-regulated	YER091C
YDR182W	1494.1	0.288574	0.194281	1.48534	0.137453	0.263268		Down-regulated	SCR1
YDR182W-A	11.3691	1.83492	0.666329	2.75377	0.0058913	0.0237986		Down-regulated	YER174C
YDR183W	330.26	0.195351	0.216213	0.903508	0.366256	0.525363		Down-regulated	YHL036W
YDR183C-A	0.903291	0.705093	2.39524	0.294373	0.768473	NA		Down-regulated	YHL028W
YDR184C	288.535	-1.74188	0.532043	-3.27394	0.00106058	0.00598175		Down-regulated	YHR036W
YDR185C	276.019	0.613397	0.293325	2.09119	0.0365114	0.0971728		Down-regulated	YHR048W
YDR186C	2379.36	-1.23199	0.346671	-3.55378	0.000379732	0.00256495		Down-regulated	YHR061C
YDR187C	1.03636	-0.13583	2.04327	-0.0664768	0.946998	NA		Down-regulated	YHR092C
YDR188W	6286.18	-0.122604	0.277178	-0.442329	0.658251	0.77881		Down-regulated	YHR149C
YDR189W	2382.83	-0.212567	0.148204	-1.43429	0.15149	0.282754		Down-regulated	YHR154W
YDR190C	3116.87	-0.316354	0.274541	-1.1523	0.249198	0.403409		Down-regulated	YHR172W
YDR191W	220.628	-1.57884	0.5156	-3.06214	0.00219761	0.0108848		Down-regulated	YHR208W
YDR192C	570.774	-0.113769	0.299518	-0.37984	0.704064	0.810207		Down-regulated	YIL140W
YDR193W	1.62885	-0.811212	1.56783	-0.517411	0.604869	0.738418		Down-regulated	YIL123W
YDR194C	7552.21	0.863472	0.339864	2.54064	0.0110649	0.0397431		Down-regulated	YIL119C
YDR194W-A	0.189393	0.745982	4.08047	0.182818	0.854941	NA		Down-regulated	YIL079C
YDR195W	490.252	-0.326757	0.269257	-1.21355	0.22492	0.375027		Down-regulated	YIL066C
YDR196C	1301.24	0.653418	0.215698	3.02931	0.0024511	0.0119034		Down-regulated	YIL053W
YDR197W	903.776	0.129571	0.181882	0.712391	0.476223	0.629265		Down-regulated	YIL026C
YDR198C	370.545	-0.133183	0.233264	-0.570952	0.568032	0.709441		Down-regulated	YIL014C-A
YDR199W	0.328975	-0.21579	3.9531	-0.0545875	0.956467	NA		Down-regulated	YIR033W
YDR200C	682.966	-0.28836	0.217051	-1.32854	0.184	0.323431		Down-regulated	YCL054W
YDR201W	321.624	-0.355783	0.210774	-1.68799	0.091414	0.193202		Down-regulated	YCL025C
YDR202C	1126.07	1.0136	0.312884	3.23953	0.00119725	0.00663232		Down-regulated	YCL024W
YDR203W	1.02744	1.00111	1.99922	0.500752	0.616546	NA		Down-regulated	YCL018W
YDR204W	1427.53	1.29627	0.289267	4.48122	7.42188e-06	9.19751e-05		Down-regulated	YCR047C
YDR205W	444.404	-0.237395	0.166659	-1.42444	0.15432	0.285128		Down-regulated	YCR065W
YDR206W	1623.68	-0.125376	0.269059	-0.465981	0.641229	0.766837		Down-regulated	YCR072C
YDR207C	1228.59	0.307002	0.197945	1.55095	0.120915	0.238343		Down-regulated	YFL051C
YDR208W	1756.98	-0.0540986	0.160567	-0.336923	0.736175	0.834501		Down-regulated	YFL021W
YDR209C	5.02784	-1.22297	1.09006	-1.12193	0.261893	0.418181		Down-regulated	YFR034C
YDR210W	3541.29	0.442764	0.289006	1.53202	0.125517	0.245393		Down-regulated	YAL044C
YDR210W-B	14.8825	0.155275	0.595619	0.260696	0.794327	0.873936		Down-regulated	YAL034W-A
YDR210W-A	0	NA	NA	NA	NA	NA		Down-regulated	YAR008W
YDR210C-D	0	NA	NA	NA	NA	NA		Down-regulated	YAR015W
YDR210C-C	0	NA	NA	NA	NA	NA		Down-regulated	YAR073W
tI(UAU)D	0.625708	-0.285669	2.69983	-0.10581	0.915733	NA
YDR211W	2331.83	0.0228331	0.295132	0.0773658	0.938333	0.964854
YDR212W	4577.65	0.70995	0.274387	2.5874	0.00967027	0.0355758
YDR213W	1171.84	-1.19126	0.46236	-2.57648	0.00998131	0.0365472
YDR214W	2481.11	1.23997	0.262293	4.72741	2.274e-06	3.2378e-05
YDR215C	5.38694	0.662196	0.953507	0.694485	0.487378	0.638275
YDR216W	999.654	2.84325	0.631832	4.50001	6.795e-06	8.50538e-05
YDR217C	305.311	-1.5465	0.353986	-4.36882	1.24921e-05	0.000144873
YDR218C	26.2648	-0.905755	0.475562	-1.9046	0.056832	0.135773
YDR219C	745.592	-0.385932	0.238051	-1.62122	0.104971	0.21467
YDR220C	12.4672	-0.149408	0.558713	-0.267414	0.78915	0.870907
YDR221W	1086.57	0.673721	0.194882	3.45706	0.000546098	0.0034737
YDR222W	154.492	-0.0358875	0.576337	-0.0622683	0.950349	0.97367
YDR223W	231.888	0.593786	0.396984	1.49574	0.134721	0.259553
YDR224C	16156	-0.359542	0.353955	-1.01578	0.309732	0.467351
YDR225W	12908.1	-0.388765	0.409142	-0.950197	0.342012	0.50039
YDR226W	15742.7	-1.15223	0.269626	-4.27345	1.92472e-05	0.00020933
YDR227W	386.118	-0.801649	0.195758	-4.0951	4.21989e-05	0.000408273
YDR228C	632.673	0.176224	0.210693	0.836402	0.402929	0.561519
YDR229W	1189.79	0.0574086	0.224524	0.25569	0.79819	0.876408
YDR230W	2.64788	-1.69805	1.64971	-1.0293	0.303338	0.460596
YDR231C	1136.51	0.720244	0.219345	3.28362	0.00102484	0.0058118
YDR232W	3974.6	-1.03775	0.278974	-3.71988	0.000199317	0.00151769
YDR233C	9696.47	0.445251	0.194984	2.28352	0.0223995	0.0673175
YDR234W	3054.03	-1.80699	0.398684	-4.53238	5.83234e-06	7.43503e-05
YDR235W	507.364	-0.10817	0.389923	-0.277414	0.781462	0.865339
YDR236C	725.25	0.0625127	0.212507	0.294168	0.768629	0.856465
YDR237W	3261.95	0.587138	0.286899	2.0465	0.0407074	0.105214
YDR238C	5511.94	0.0714257	0.195433	0.365475	0.714757	0.818007
YDR239C	495.37	-0.0701796	0.181436	-0.3868	0.698904	0.80591
YDR240C	341.739	-0.453899	0.239768	-1.89307	0.058348	0.138279
YDR241W	35.9049	-0.0978267	0.407271	-0.240201	0.810175	0.883298
tY(GUA)D	2.39277	0.346284	1.22358	0.283009	0.77717	0.862736
YDR242W	237.513	0.152675	0.361048	0.422865	0.672393	0.788036
YDR243C	334.25	-0.224299	0.241004	-0.930685	0.352017	0.510942
YDR244W	1353.07	0.263577	0.154954	1.701	0.0889425	0.190403
YDR245W	2484.03	-0.290164	0.215561	-1.34608	0.178275	0.31642
YDR246W	905.969	0.259783	0.287178	0.904606	0.365674	0.524887
YDR246W-A	19.4285	0.00983411	0.622103	0.0158078	0.987388	0.993792
YDR247W	1532.34	1.27723	0.443938	2.87704	0.00401422	0.0176484
YDR248C	726.503	0.409371	0.277531	1.47505	0.1402	0.267466
YDR249C	140.241	-0.500181	0.345113	-1.44932	0.147247	0.276996
YDR250C	2.41883	1.80021	1.37152	1.31256	0.18933	0.330662
YDR251W	2883	0.320097	0.284192	1.12634	0.260021	0.415939
YDR252W	125.939	-0.63957	0.251518	-2.54284	0.0109956	0.0395403
YDR253C	57.4635	-1.37111	0.546583	-2.50851	0.0121242	0.0424929
YDR254W	235.557	-0.264287	0.426895	-0.619093	0.535855	0.682546
YDR255C	847.353	0.464158	0.331452	1.40038	0.1614	0.293932
YDR256C	581.683	2.99185	0.588046	5.08778	3.62277e-07	6.12426e-06
YDR257C	1124.83	0.576231	0.249178	2.31253	0.0207484	0.0636156
YDR258C	6145.42	2.19284	0.499593	4.38925	1.1374e-05	0.000133642
YDR259C	887.45	0.412685	0.37568	1.0985	0.271985	0.428902
YDR260C	314.585	-0.251096	0.387083	-0.648686	0.516541	0.666266
YDR261C	604.378	-0.649784	0.282613	-2.2992	0.0214935	0.0652158
tS(AGA)D2	0.363817	-2.09574	3.79829	-0.551759	0.581113	NA
YDR261W-A	0	NA	NA	NA	NA	NA
YDR261W-B	0.189393	0.745982	4.08047	0.182818	0.854941	NA
YDR261C-D	0	NA	NA	NA	NA	NA
YDR261C-C	0	NA	NA	NA	NA	NA
tG(GCC)D2	2.92957	0.108356	1.07176	0.101101	0.91947	0.952896
YDR262W	407.063	-0.171386	0.220681	-0.776625	0.43738	0.593833
YDR263C	204.202	-2.90882	0.363157	-8.00981	1.14883e-15	9.92624e-14
YDR264C	1619.08	-0.122184	0.184532	-0.662126	0.50789	0.657973
YDR265W	668.967	0.338199	0.259906	1.30124	0.193177	0.33578
YDR266C	1355.22	-0.270307	0.226392	-1.19398	0.232486	0.384449
YDR267C	995.222	-0.17177	0.237112	-0.724428	0.468803	0.622415
YDR268W	543.533	0.395311	0.194439	2.03309	0.0420435	0.107724
YDR269C	0.854856	1.85903	2.40926	0.77162	0.44034	NA
YDR270W	1088.55	-0.585828	0.388489	-1.50797	0.131563	0.254653
YDR271C	2.23233	-1.9453	1.32965	-1.46302	0.143462	0.271382
YDR272W	1551.8	0.359404	0.281163	1.27828	0.201152	0.345682
YDR273W	411.906	1.04879	0.313119	3.3495	0.000809575	0.00476929
YDR274C	1.3851	-0.975112	1.68376	-0.579128	0.562503	NA
YDR275W	632.669	0.134291	0.31057	0.432401	0.66545	0.784195
YDR276C	9321.37	0.895233	0.340387	2.63004	0.00853736	0.0321495
YDR277C	1380.01	-0.250098	0.497601	-0.502607	0.61524	0.74652
YDR278C	0	NA	NA	NA	NA	NA
tE(CUC)D	0	NA	NA	NA	NA	NA
YDR279W	540.439	-0.725631	0.215618	-3.36535	0.000764465	0.0045553
YDR280W	876.746	-0.706683	0.231437	-3.05346	0.0022622	0.0111338
YDR281C	55.6269	-4.68361	0.588789	-7.95465	1.79646e-15	1.53093e-13
YDR282C	456.705	1.0539	0.262795	4.01033	6.06328e-05	0.000555518
YDR283C	604.791	-0.212958	0.207043	-1.02857	0.303684	0.460897
YDR284C	2097.19	0.197451	0.349238	0.565376	0.571818	0.712739
YDR285W	342.011	0.0641017	0.353183	0.181497	0.855978	0.91229
YDR286C	322.427	1.17512	0.241077	4.87444	1.09117e-06	1.67196e-05
YDR287W	604.226	0.728899	0.258146	2.82359	0.00474887	0.0202071
YDR288W	511.542	0.402784	0.21519	1.87176	0.0612398	0.143496
YDR289C	882.785	-0.0207247	0.162354	-0.127651	0.898425	0.941719
YDR290W	0	NA	NA	NA	NA	NA
YDR291W	705.939	0.210051	0.200405	1.04813	0.294579	0.453245
YDR292C	2362.32	-0.668667	0.184243	-3.62927	0.000284224	0.00204885
YDR293C	8020.63	0.64358	0.207783	3.09736	0.00195251	0.00985121
YDR294C	2583.27	0.9158	0.291322	3.1436	0.00166885	0.00869509
YDR295C	852.101	-0.216314	0.200743	-1.07757	0.281226	0.438143
YDR296W	3355.02	0.99246	0.294505	3.36992	0.000751893	0.00450195
YDR297W	2891.62	-1.08364	0.298084	-3.63535	0.000277607	0.00201516
YDR298C	5156.2	0.509528	0.240412	2.1194	0.0340569	0.0918751
YDR299W	1059.17	-1.3516	0.587708	-2.29979	0.0214602	0.0651875
YDR300C	1112.89	-0.690348	0.244444	-2.82416	0.00474052	0.0201853
YDR301W	838.442	-0.750657	0.191092	-3.92824	8.55689e-05	0.00075187
YDR302W	476.865	-0.32831	0.186755	-1.75797	0.0787526	0.174364
YDR303C	634.245	-1.174	0.164145	-7.15219	8.5405e-13	4.39095e-11
YDR304C	3539.8	0.42601	0.226253	1.88289	0.0597147	0.140981
YDR305C	653.258	0.144763	0.216776	0.6678	0.504261	0.654498
YDR306C	1019.88	0.299771	0.282911	1.05959	0.28933	0.447074
tV(CAC)D	0.486488	-1.12844	2.85839	-0.394783	0.693003	NA
YDR307W	573.954	0.103342	0.270098	0.382609	0.70201	0.808591
YDR308C	512.917	-0.0576098	0.216044	-0.266657	0.789733	0.871197
YDR309C	454.927	-1.89385	0.532316	-3.55775	0.00037405	0.00253482
YDR310C	1487.99	-0.818144	0.210125	-3.89362	9.8761e-05	0.000843945
YDR311W	1099.16	-0.022296	0.187312	-0.119031	0.905251	0.945528
YDR312W	714.724	-0.193771	0.5421	-0.357445	0.720759	0.821818
YDR313C	462.145	-0.389299	0.230641	-1.6879	0.0914303	0.193202
YDR314C	239.987	0.490436	0.334857	1.46461	0.143026	0.270857
YDR315C	120.14	-0.231601	0.347581	-0.666323	0.505205	0.655313
YDR316W	1862.17	0.830349	0.249843	3.32348	0.000889029	0.00514755
tF(GAA)D	0.451645	0.576153	2.89458	0.199046	0.842227	NA
YDR316W-A	0	NA	NA	NA	NA	NA
YDR316W-B	0	NA	NA	NA	NA	NA
YDR317W	8.17995	-2.41659	0.878482	-2.75087	0.00594375	0.0239482
YDR318W	408.622	-0.31779	0.22194	-1.43187	0.152181	0.283534
YDR319C	440	0.112291	0.387124	0.290065	0.771766	0.858811
YDR320C	954.567	0.174848	0.180776	0.967207	0.333441	0.491549
YDR320C-A	461.269	-0.107635	0.204285	-0.526885	0.598273	0.733227
YDR320W-B	7.15058	-0.00270679	0.702105	-0.00385525	0.996924	0.998687
YDR321W	1553.84	-0.600689	0.420185	-1.42958	0.152836	0.283554
YDR322W	2426.85	0.480068	0.204368	2.34904	0.0188219	0.0589357
YDR322C-A	2494.36	0.441621	0.252801	1.74691	0.0806525	0.177435
YDR323C	329.225	-0.141261	0.194075	-0.727868	0.466694	0.62063
YDR324C	1627.98	-1.03387	0.474067	-2.18085	0.0291947	0.0821067
YDR325W	446.017	-0.589185	0.291796	-2.01917	0.0434699	0.110472
YDR326C	800.09	-0.285181	0.236043	-1.20817	0.22698	0.377249
YDR327W	1.83415	0.0537008	1.54921	0.0346633	0.972348	0.984705
YDR328C	4831.69	0.212935	0.183709	1.15909	0.24642	0.400046
YDR329C	1435.93	0.330499	0.226326	1.46028	0.144214	0.27232
YDR330W	1974.71	0.397781	0.293893	1.35349	0.175899	0.313634
YDR331W	682.789	-0.599772	0.215145	-2.78775	0.0053075	0.0219388
YDR332W	423.046	0.0888703	0.198108	0.448596	0.653723	0.775222
YDR333C	1276.33	-0.372438	0.201854	-1.84508	0.0650253	0.150772
YDR334W	2020.71	-0.2561	0.245297	-1.04404	0.296466	0.454713
YDR335W	2196.23	0.155582	0.238727	0.651717	0.514584	0.664155
YDR336W	403.151	-0.436013	0.21247	-2.05211	0.040159	0.104226
YDR337W	2462.54	0.744321	0.261981	2.84113	0.0044954	0.0193001
YDR338C	505.776	-0.0263955	0.245362	-0.107578	0.91433	0.950082
YDR339C	903.206	-0.634165	0.333948	-1.89899	0.0575653	0.137103
tX(XXX)D	0.190494	-1.17757	4.08047	-0.288587	0.772897	NA
YDR340W	1.52964	1.75537	1.60447	1.09405	0.273932	0.430445
YDR341C	5472.35	-0.587357	0.285333	-2.05849	0.0395429	0.103253
YDR342C	2361.7	1.04281	0.394765	2.6416	0.00825146	0.0312621
YDR343C	2276.88	0.37932	0.585015	0.648395	0.51673	0.666371
YDR344C	17.5697	-0.800196	0.53111	-1.50665	0.1319	0.255147
YDR345C	3335.3	-1.91374	0.564593	-3.3896	0.000699953	0.0042482
YDR346C	3931.75	-1.0119	0.268317	-3.77127	0.000162417	0.00128549
YDR347W	3251	0.432309	0.302761	1.42789	0.153324	0.284131
YDR348C	1998.39	-0.616349	0.221775	-2.77917	0.00544982	0.0223785
YDR349C	1592.43	-0.205179	0.228581	-0.897621	0.369387	0.527737
tM(CAU)D	4.39647	-3.14601	1.25213	-2.51253	0.0119871	0.042107
YDR350C	751.805	0.113363	0.177345	0.639224	0.522677	0.671267
YDR351W	740.493	-0.198547	0.187045	-1.06149	0.288466	0.446224
YDR352W	627.024	-0.849859	0.250426	-3.39365	0.000689671	0.00419808
YDR353W	8207.49	0.373535	0.204421	1.82728	0.0676573	0.155714
YDR354W	860.74	-1.23704	0.209891	-5.89374	3.77544e-09	1.03013e-07
YDR354C-A	0.607297	1.198	2.67324	0.448146	0.654048	NA
YDR355C	0	NA	NA	NA	NA	NA
YDR356W	587.069	-1.21628	0.235456	-5.16561	2.39652e-07	4.24751e-06
YDR357C	243.013	0.481121	0.367356	1.30969	0.190302	0.331802
YDR358W	2321.95	0.936446	0.347821	2.69233	0.00709557	0.0276923
YDR359C	843.552	0.0160543	0.235276	0.0682362	0.945598	0.97024
YDR360W	0.313904	-0.21579	4.01304	-0.0537723	0.957117	NA
YDR361C	908.406	-0.706535	0.531717	-1.32878	0.183921	0.323431
YDR362C	656.925	-0.0258639	0.245057	-0.105542	0.915946	0.950561
YDR363W	585.065	-0.152009	0.172572	-0.880843	0.378403	0.53733
tK(CUU)D1	0.469317	-1.07776	2.87468	-0.374916	0.707723	NA
YDR363W-A	1937.7	0.707447	0.259552	2.72564	0.00641767	0.0254619
YDR364C	497.329	-0.542485	0.220937	-2.45538	0.0140734	0.0474384
YDR365C	1883.84	-0.381208	0.535777	-0.711506	0.476771	0.629588
YDR365W-B	0	NA	NA	NA	NA	NA
YDR365W-A	0	NA	NA	NA	NA	NA
YDR366C	1.34024	1.52442	1.68717	0.903541	0.366239	NA
YDR367W	551.356	0.394194	0.307722	1.28101	0.200192	0.344316
YDR368W	2347.38	0.682768	0.285724	2.38961	0.0168662	0.0546825
YDR369C	331.478	0.458178	0.294988	1.55321	0.120373	0.237502
YDR370C	407.425	-0.848369	0.265012	-3.20125	0.00136833	0.00738654
YDR371W	497.565	-0.53094	0.253049	-2.09817	0.0358903	0.096031
YDR371C-A	1.02069	-0.111531	2.04274	-0.0545985	0.956458	NA
YDR372C	3657.05	-0.0670516	0.260706	-0.257193	0.79703	0.875565
YDR373W	950.018	-0.00743116	0.173828	-0.0427501	0.965901	0.981466
YDR374C	5.95839	1.7119	0.971851	1.76149	0.0781563	0.173356
YDR374W-A	173.915	-0.71035	0.388661	-1.82769	0.0675964	0.155632
YDR375C	2114.17	0.0948851	0.291246	0.32579	0.744583	0.840872
YDR376W	1035.66	0.0909017	0.193691	0.469314	0.638846	0.765311
YDR377W	2868.29	0.121754	0.325369	0.374204	0.708252	0.813523
YDR378C	1041.31	-0.303779	0.206907	-1.46819	0.142052	0.269504
YDR379W	1220.37	-0.543719	0.196115	-2.77244	0.00556376	0.0227333
YDR379C-A	546.293	1.12954	0.572733	1.97219	0.0485883	0.121247
YDR380W	1812.78	0.39056	0.55148	0.708203	0.478819	0.630954
YDR381W	7308.2	-0.414621	0.160878	-2.57724	0.00995924	0.0364879
YDR381C-A	497.028	0.471865	0.297086	1.58831	0.112216	0.224903
YDR382W	17173.1	-0.510103	0.374717	-1.3613	0.173418	0.310074
YDR383C	412.407	0.201189	0.214464	0.9381	0.348193	0.507407
YDR384C	552.681	-1.47793	0.467441	-3.16174	0.00156829	0.00823319
YDR385W	12828	0.606804	0.258334	2.34892	0.0188282	0.0589357
YDR386W	360.103	-0.0585302	0.225611	-0.25943	0.795304	0.874441
YDR387C	1271.3	1.23699	0.383236	3.22775	0.00124766	0.00685661
YDR388W	6538.96	0.299871	0.272181	1.10173	0.270578	0.427333
YDR389W	1139.09	-0.983969	0.303635	-3.24063	0.00119265	0.00661271
YDR390C	1413.04	-0.0989478	0.243546	-0.40628	0.684537	0.796019
tG(CCC)D	0.12341	0.745982	4.08047	0.182818	0.854941	NA
YDR391C	3660.02	1.02565	0.383527	2.67426	0.00748945	0.0289391
YDR392W	1018.02	0.461784	0.185696	2.48677	0.0128909	0.0444535
YDR393W	653.353	-0.264095	0.158314	-1.66818	0.0952802	0.199173
YDR394W	5849.28	0.741216	0.29261	2.53312	0.0113053	0.0402873
YDR395W	2240.09	-0.223465	0.330315	-0.676522	0.498709	0.648865
YDR396W	4.60028	-0.940358	1.05147	-0.894323	0.371149	0.529568
YDR397C	1259.8	0.0713454	0.294385	0.242354	0.808506	0.882716
YDR398W	2220.94	-1.04548	0.483982	-2.16015	0.0307608	0.0851638
YDR399W	5391.37	-1.42039	0.453419	-3.13263	0.0017325	0.00896272
YDR400W	917.527	-0.330604	0.283799	-1.16492	0.24405	0.397548
YDR401W	11.8719	-0.539502	0.799358	-0.674919	0.499727	0.649562
YDR402C	9.40421	1.21387	0.849194	1.42944	0.152879	0.283554
YDR403W	15.326	1.15609	0.610416	1.89394	0.0582331	0.138112
YDR404C	1330.01	-0.00540134	0.213479	-0.0253015	0.979814	0.989839
YDR405W	3497.5	0.526312	0.309691	1.69948	0.0892295	0.190624
YDR406W	2165.14	2.54451	0.255502	9.95885	2.30709e-23	4.78414e-21
YDR406W-A	0	NA	NA	NA	NA	NA
YDR407C	894.071	-0.299556	0.263613	-1.13635	0.255812	0.410897
YDR408C	3573.74	-1.04593	0.266689	-3.92193	8.7844e-05	0.000768604
YDR409W	619.91	-0.661787	0.197763	-3.34636	0.000818808	0.00480548
YDR410C	164.215	-0.653327	0.215881	-3.02632	0.00247549	0.011993
YDR411C	1886.26	0.563882	0.262861	2.14517	0.031939	0.0873758
YDR412W	1201.39	-0.715209	0.458032	-1.56148	0.11841	0.234595
YDR413C	8.32614	-1.867	1.04094	-1.79358	0.0728805	0.164331
YDR414C	246.423	-0.750356	0.349492	-2.14699	0.0317942	0.0871714
YDR415C	771.689	0.701666	0.193093	3.63382	0.000279252	0.00202474
YDR416W	730.052	0.330041	0.190518	1.73234	0.0832136	0.181448
YDR417C	10.0887	-2.21691	1.30058	-1.70456	0.0882763	0.189237
YDR418W	23110.6	0.342998	0.377064	0.909654	0.363005	0.522139
YDR419W	530.533	0.195732	0.16755	1.1682	0.242726	0.396221
tS(AGA)D3	0	NA	NA	NA	NA	NA
YDR420W	727.292	-1.16841	0.265718	-4.39718	1.09667e-05	0.000129703
YDR421W	621.953	0.798285	0.231287	3.45149	0.000557497	0.00352379
YDR422C	828.133	-0.0534732	0.186155	-0.287251	0.77392	0.86061
YDR423C	239.859	-0.0840106	0.335543	-0.250372	0.8023	0.87918
YDR424C	910.652	0.726415	0.21321	3.40704	0.000656724	0.00403305
YDR425W	514.311	-0.0492861	0.304998	-0.161595	0.871625	0.923587
YDR426C	1.45378	2.7251	1.91928	1.41986	0.155649	NA
YDR427W	2751.54	0.51177	0.286552	1.78596	0.0741057	0.16643
YDR428C	457.709	-0.458647	0.253291	-1.81075	0.0701791	0.160097
YDR429C	7691.29	0.0858978	0.284271	0.302169	0.762524	0.85256
YDR430C	3644.47	0.997092	0.243706	4.09137	4.28835e-05	0.00041361
YDR431W	0.500696	2.33122	3.45407	0.67492	0.499727	NA
YDR432W	10380.3	0.800919	0.273	2.93377	0.00334867	0.015329
YDR433W	34.1382	1.10949	0.396069	2.80125	0.00509052	0.021311
YDR434W	1005	-0.113751	0.251423	-0.452427	0.650961	0.773716
YDR435C	1262.66	0.904889	0.396856	2.28015	0.022599	0.0677534
YDR436W	1201.51	0.351218	0.291524	1.20477	0.228293	0.378926
YDR437W	91.2995	-0.510361	0.265587	-1.92164	0.0546515	0.13188
YDR438W	199.302	-0.206612	0.26879	-0.768676	0.442086	0.598003
YDR439W	280.263	-0.0487986	0.195446	-0.249678	0.802836	0.879458
YDR440W	402.77	-1.47095	0.197673	-7.44132	9.96811e-14	6.07957e-12
YDR441C	202.374	-0.619337	0.276212	-2.24225	0.0249454	0.0730971
YDR442W	0.649291	2.74434	3.1745	0.864495	0.387316	NA
YDR443C	693.322	-0.092346	0.201878	-0.457435	0.647359	0.771202
YDR444W	900.376	-0.5442	0.206546	-2.63477	0.0084195	0.0318019
YDR445C	0.279062	1.52183	4.05025	0.375737	0.707112	NA
tK(CUU)D2	0	NA	NA	NA	NA	NA
YDR446W	1.96435	2.20778	1.51218	1.46001	0.144289	0.272336
YDR447C	15569.9	0.448256	0.375785	1.19285	0.232927	0.384974
YDR448W	321.271	-0.451158	0.19332	-2.33374	0.0196092	0.0607674
YDR449C	422.045	-0.975031	0.448948	-2.17181	0.0298699	0.0835175
YDR450W	27537	0.203333	0.351724	0.578104	0.563194	0.70524
YDR451C	129.889	-3.16787	0.334165	-9.47996	2.54376e-21	4.16441e-19
YDR452W	5389.44	0.575879	0.256757	2.2429	0.0249035	0.0730778
YDR453C	505.653	0.807696	0.579539	1.39369	0.163412	0.296294
YDR454C	3440.25	-0.724023	0.254615	-2.8436	0.00446068	0.019191
YDR455C	2.20686	-0.272205	1.50709	-0.180616	0.856669	0.912558
YDR456W	1174.64	0.357891	0.200592	1.78417	0.0743953	0.166862
YDR457W	2471.57	0.260054	0.193562	1.34352	0.179104	0.317377
YDR458C	1432.15	0.199295	0.159588	1.24881	0.211736	0.35901
YDR459C	319.578	-0.238079	0.193089	-1.233	0.217575	0.365622
YDR460W	812.621	-0.177818	0.243085	-0.731502	0.464472	0.618866
YDR461W	7.54362	-0.161899	0.783877	-0.206536	0.836373	0.900203
YDR461C-A	101.238	1.11131	0.422715	2.62898	0.00856413	0.0322175
YDR462W	1185.54	0.105718	0.316222	0.334315	0.738142	0.83597
YDR463W	1581.07	0.0587509	0.177401	0.331175	0.740512	0.838349
YDR464W	930.347	-0.810037	0.214336	-3.77928	0.000157282	0.00124643
YDR464C-A	0	NA	NA	NA	NA	NA
YDR465C	1401.27	-0.641201	0.529525	-1.2109	0.225935	0.375913
YDR466W	1043.75	-0.604213	0.193199	-3.12742	0.00176348	0.00909723
YDR467C	11.6943	0.231541	0.563427	0.41095	0.681109	0.79341
YDR468C	935.387	0.0166335	0.264974	0.062774	0.949946	0.973422
YDR469W	475.69	0.0194028	0.328688	0.059031	0.952927	0.974976
YDR470C	1219.45	0.440759	0.214163	2.05805	0.0395851	0.103253
YDR471W	12559.5	0.376423	0.368411	1.02175	0.3069	0.463997
snR13	43.9048	1.58451	0.526104	3.01179	0.00259711	0.0124858
YDR472W	694.174	-0.462361	0.191661	-2.41239	0.0158483	0.0521729
YDR473C	875.483	0.657299	0.288246	2.28034	0.0225874	0.0677513
YDR475C	2355.2	0.506593	0.275746	1.83717	0.066185	0.153175
YDR476C	1308.48	0.286389	0.342197	0.836914	0.402641	0.561243
YDR477W	2609.34	0.17616	0.203435	0.865928	0.38653	0.546376
YDR478W	270.485	-0.171398	0.234849	-0.729821	0.4655	0.619969
YDR479C	1338.34	0.737478	0.318768	2.31352	0.0206939	0.0634797
YDR480W	385.66	-0.818922	0.18263	-4.48406	7.32352e-06	9.11137e-05
YDR481C	1651.09	-0.34036	0.275651	-1.23475	0.216924	0.365337
YDR482C	616.4	-0.266609	0.328437	-0.81175	0.416935	0.574093
YDR483W	6760.05	0.35766	0.225547	1.58574	0.112797	0.225922
YDR484W	441.641	0.00879944	0.244955	0.0359226	0.971344	0.984158
YDR485C	1115.95	-0.314093	0.23095	-1.36	0.173828	0.310563
YDR486C	1159.64	0.241571	0.194389	1.24272	0.213973	0.361719
YDR487C	2899.36	-0.0560749	0.258641	-0.216806	0.82836	0.895279
YDR488C	559.625	-0.758584	0.195029	-3.88959	0.000100414	0.000854549
YDR489W	428.515	-0.720701	0.313883	-2.29609	0.021671	0.0656035
YDR490C	1362.91	0.0644885	0.232368	0.277528	0.781375	0.865339
YDR491C	2.12444	0.985044	1.41523	0.696033	0.486408	0.637443
YDR492W	2673.7	-6.02292	0.253672	-23.743	1.29924e-124	4.39144e-121
YDR493W	909.847	0.318239	0.339709	0.936798	0.348862	0.507904
YDR494W	3936.65	0.884656	0.147713	5.98902	2.11107e-09	5.88923e-08
YDR495C	459.713	-0.328086	0.260362	-1.26011	0.207628	0.354267
YDR496C	2033.93	-1.10165	0.532444	-2.06904	0.0385425	0.101556
YDR497C	6115.11	-1.08233	0.378712	-2.85791	0.00426437	0.0185256
YDR498C	893.4	-0.14635	0.162015	-0.90331	0.366361	0.525363
YDR499W	415.616	-0.394906	0.292243	-1.35129	0.176602	0.314319
YDR500C	15810	0.451391	0.388629	1.1615	0.245441	0.398769
YDR501W	341.992	-3.58744	0.290949	-12.3301	6.23554e-35	4.31014e-32
YDR502C	6226.61	-2.79786	0.714739	-3.91452	9.05848e-05	0.000790362
YDR503C	364.086	-0.511075	0.248314	-2.05818	0.0395726	0.103253
YDR504C	40.3497	0.405446	0.469363	0.863823	0.387685	0.547761
YDR505C	1425.98	0.145229	0.373952	0.388364	0.697747	0.805172
YDR506C	101.148	0.764973	0.428394	1.78568	0.0741518	0.166436
tL(CAA)D	0.554311	-2.70073	3.33079	-0.810836	0.41746	NA
YDR507C	1208.01	-2.9094	0.333561	-8.72225	2.72718e-18	3.14182e-16
YDR508C	3909.03	-1.69266	0.400896	-4.22221	2.41921e-05	0.000255283
YDR509W	1.8322	-3.3083	2.10507	-1.57158	0.116047	0.231017
YDR510W	3388.67	-0.410199	0.196163	-2.09111	0.0365179	0.0971728
YDR510C-A	0.80003	0.288298	2.17104	0.132792	0.894357	NA
YDR511W	1087.69	1.15244	0.211424	5.45084	5.01315e-08	1.06804e-06
YDR512C	860.781	0.896609	0.302319	2.96577	0.00301926	0.014133
YDR513W	5472.11	1.2701	0.428715	2.96256	0.0030509	0.0142242
YDR514C	428.845	-1.13827	0.38161	-2.98282	0.00285608	0.013491
YDR515W	535.37	-0.0806502	0.381053	-0.211651	0.832379	0.898219
YDR516C	17080.2	0.040404	0.36843	0.109665	0.912675	0.94898
YDR517W	2775.22	-0.479066	0.245448	-1.9518	0.050962	0.125601
YDR518W	938.254	-0.692872	0.322684	-2.14721	0.0317763	0.0871714
YDR519W	1172.6	-0.127424	0.247321	-0.515215	0.606403	0.739403
YDR520C	386.665	0.224578	0.244372	0.918998	0.358097	0.517233
YDR521W	0.172584	-1.17757	4.08047	-0.288587	0.772897	NA
YDR522C	2.84759	3.8066	1.75135	2.17352	0.029741	0.0832668
YDR523C	30.4041	0.213284	0.752614	0.28339	0.776878	0.862581
YDR524C	397.417	-1.0488	0.235487	-4.45374	8.4388e-06	0.000103956
YDR524W-C	1.16211	-1.5961	1.79437	-0.889503	0.373733	NA
YDR524C-B	22706.5	-0.862896	0.256726	-3.36116	0.00077616	0.00460734
YDR524C-A	0.363078	-2.0932	3.80027	-0.550804	0.581768	NA
YDR525W	0.708246	-3.06224	3.11093	-0.984349	0.324944	NA
YDR525W-A	298.813	0.178347	0.345998	0.515456	0.606234	0.739342
YDR526C	2.0329	0.324813	1.64461	0.197501	0.843435	0.904074
YDR527W	966.84	-1.1083	0.301639	-3.67426	0.000238543	0.00176035
snR84	71.3748	-0.562945	0.370081	-1.52114	0.128224	0.249635
YDR528W	349.466	-4.88672	0.71745	-6.81123	9.67658e-12	4.06743e-10
YDR529C	7160.21	0.636282	0.396899	1.60313	0.108905	0.220612
YDR530C	1239.24	0.59771	0.310281	1.92635	0.0540606	0.13086
YDR531W	1137.23	-0.659581	0.167327	-3.94187	8.08477e-05	0.000716458
YDR532C	317.714	-0.386794	0.282888	-1.3673	0.17153	0.307252
YDR533C	2628.75	3.80091	0.405516	9.37302	7.04845e-21	1.12432e-18
YDR534C	70.5078	0.423976	0.410972	1.03164	0.302239	0.459827
YDR535C	20.2649	0.476277	0.480664	0.990873	0.321748	0.480344
YDR536W	13.9296	0.522688	0.974807	0.536197	0.591823	0.728528
YDR537C	0.903291	0.705093	2.39524	0.294373	0.768473	NA
YDR538W	344.268	0.150608	0.320095	0.47051	0.63799	0.764434
YDR539W	583.457	-0.151591	0.204139	-0.742588	0.457731	0.612376
YDR540C	118.041	0.45951	0.338568	1.35722	0.174712	0.311786
YDR541C	245.099	-0.359772	0.222223	-1.61897	0.105453	0.215231
YDR542W	13.003	0.0211779	0.52554	0.0402974	0.967856	0.982384
YDR543C	0.12341	0.745982	4.08047	0.182818	0.854941	NA
YDR544C	0.12341	0.745982	4.08047	0.182818	0.854941	NA
YDR545W	0.361977	-0.21579	3.83693	-0.0562402	0.95515	NA
YDR545C-A	0.12341	0.745982	4.08047	0.182818	0.854941	NA
YOL166W-A	0	NA	NA	NA	NA	NA
YOL166C	0.575055	1.11135	2.68995	0.413151	0.679496	NA
YOL165C	14.5409	0.287387	0.540973	0.531241	0.595251	0.731252
YOL164W-A	1.41835	-2.90009	1.88952	-1.53483	0.124827	NA
YOL164W	436.034	0.134208	0.244972	0.547851	0.583794	0.721451
YOL163W	49.0383	0.852692	0.606464	1.40601	0.159722	0.291987
YOL162W	20.8368	1.30013	0.523229	2.48483	0.0129613	0.0445459
YOL161C	2.88321	-1.31552	1.77609	-0.740685	0.458884	0.613654
YOL160W	0.886359	1.91367	2.40442	0.795897	0.426092	NA
YOL159C-A	85.4078	-0.505645	0.379737	-1.33157	0.183002	0.322376
YOL159C	75.4959	0.138984	0.517651	0.268489	0.788323	0.87046
YOL158C	4834.85	1.95872	0.370613	5.28508	1.25651e-07	2.35445e-06
YOL157C	108.522	1.22855	0.381229	3.22261	0.0012703	0.00693417
YOL156W	14.0948	2.2533	0.943322	2.38869	0.0169086	0.0546825
YOL155W-A	0	NA	NA	NA	NA	NA
YOL155C	47651.6	-0.788823	0.280471	-2.8125	0.00491587	0.0207333
YOL154W	710.459	-0.280597	1.33823	-0.209678	0.833919	0.898892
YOL153C	4425.69	1.58266	0.508706	3.11114	0.00186365	0.00950311
YOL152W	86.2924	0.734913	0.380552	1.93117	0.0534616	0.129887
YOL151W	608.491	2.87156	0.276421	10.3884	2.80098e-25	6.96995e-23
YOL150C	2.92774	-0.379045	1.16047	-0.32663	0.743947	0.840734
YOL149W	663.146	-0.877332	0.243361	-3.60506	0.000312081	0.00220871
YOL148C	807.558	-0.398159	0.184168	-2.16193	0.0306235	0.0850397
YOL147C	1152.08	0.199471	0.218172	0.914285	0.360567	0.519715
YOL146W	263.298	-0.224978	0.263378	-0.8542	0.392994	0.552557
YOL145C	2605.59	-0.269072	0.20858	-1.29002	0.197044	0.340882
YOL144W	696.305	-0.457577	0.544547	-0.84029	0.400746	0.55964
YOL143C	2588.36	0.115803	0.27418	0.42236	0.672762	0.788036
YOL142W	750.482	-0.659759	0.365004	-1.80754	0.0706784	0.160882
YOL141W	117.633	-1.03632	0.456073	-2.27228	0.0230698	0.0688002
YOL140W	414.585	-0.370394	0.271213	-1.3657	0.172035	0.308068
YOL139C	9790.81	0.0185771	0.245286	0.0757365	0.939629	0.965389
YOL138C	552.645	0.21584	0.168113	1.2839	0.199177	0.343046
YOL137W	432.062	-0.478017	0.245628	-1.9461	0.0516429	0.126834
YOL136C	980.278	-1.94587	0.377508	-5.1545	2.54315e-07	4.48184e-06
YOL135C	325.484	-0.33501	0.230884	-1.45098	0.146784	0.276292
YOL134C	0.690952	-0.0875374	2.29681	-0.0381125	0.969598	NA
YOL133W	1374.56	0.296156	0.253966	1.16613	0.243564	0.397092
YOL132W	15.3335	-0.306057	0.795763	-0.384609	0.700527	0.807332
YOL131W	7.65312	4.37413	1.30447	3.3532	0.000798833	0.00471046
YOL130W	2649.9	0.00481455	0.240723	0.0200004	0.984043	0.992177
YOL129W	3620.91	1.01543	0.368075	2.75876	0.00580213	0.0235854
YOL128C	405.949	-0.512163	0.460627	-1.11188	0.266189	0.423059
YOL127W	34945.3	0.190388	0.391749	0.485996	0.62697	0.756181
YOL126C	2437.69	-0.766254	0.306192	-2.50252	0.0123311	0.0430241
YOL125W	714.407	-0.642353	0.283961	-2.26212	0.0236902	0.0702127
YOL124C	584.38	-1.5516	0.623625	-2.48803	0.0128454	0.0443705
YOL123W	6290.22	-0.160588	0.227156	-0.70695	0.479598	0.631846
YOL122C	2648.41	-0.526812	0.285961	-1.84225	0.0654382	0.151617
YOL121C	14228.1	0.741922	0.347275	2.13641	0.0326458	0.0888016
YOL120C	38003.3	0.129089	0.423786	0.304609	0.760664	0.851761
YOL119C	410.918	-0.151102	0.344567	-0.438527	0.661005	0.780879
YOL118C	4.1767	1.26901	1.18971	1.06665	0.286129	0.443672
YOL117W	368.474	0.638972	0.368481	1.73407	0.0829058	0.181099
YOL116W	549.118	0.0517916	0.211735	0.244606	0.806761	0.881839
YOL115W	1178.73	-0.900896	0.260362	-3.46017	0.000539834	0.00344795
YOL114C	71.7213	0.152493	0.417292	0.365435	0.714787	0.818007
YOL113W	997.338	0.0288172	0.347086	0.0830262	0.933831	0.961815
YOL112W	1000.3	-0.0752571	0.226749	-0.331897	0.739967	0.837884
YOL111C	1207.32	-0.0254951	0.231058	-0.110341	0.912139	0.948818
YOL110W	464.497	-0.238836	0.261501	-0.913328	0.36107	0.520079
YOL109W	14255.3	0.334721	0.327391	1.02239	0.306596	0.463946
tG(UCC)O	0.345907	-2.03396	3.84786	-0.528595	0.597086	NA
YOL108C	641.76	0.408089	0.272367	1.49831	0.134054	0.258508
YOL107W	203.468	-0.516095	0.384016	-1.34394	0.178967	0.317377
YOL106W	8.54075	-0.983937	0.662173	-1.48592	0.1373	0.263056
tT(AGU)O1	0	NA	NA	NA	NA	NA
YOL105C	491.874	-0.891633	0.42912	-2.07782	0.0377264	0.0998706
YOL104C	3.2049	0.363632	1.2101	0.300497	0.763798	0.853068
YOL103W-B	0.346646	-2.03597	4.04124	-0.503799	0.614403	NA
YOL103W-A	0	NA	NA	NA	NA	NA
YOL103W	1439.77	0.0686636	0.25646	0.267736	0.788902	0.870788
YOL102C	396.899	-0.104515	0.296871	-0.352055	0.724797	0.824911
YOL101C	915.111	-7.01073	0.29532	-23.7395	1.41181e-124	4.39144e-121
YOL100W	1097.65	0.222274	0.269504	0.824751	0.409513	0.568023
YOL099C	5.26346	2.28802	1.06551	2.14734	0.0317661	0.0871714
YOL098C	3037.46	0.586174	0.244218	2.40021	0.0163859	0.053482
snR58	3.32216	2.41204	1.25535	1.9214	0.0546807	0.131899
YOL097W-A	38.4295	0.538652	0.43218	1.24636	0.212632	0.360236
YOL097C	4917.64	-0.273085	0.265553	-1.02836	0.303779	0.460929
YOL096C	1465.9	0.930811	0.227626	4.08921	4.32853e-05	0.000416195
YOL095C	303.433	-0.985195	0.223249	-4.41299	1.01955e-05	0.000122444
YOL094C	617.243	-0.236401	0.287299	-0.82284	0.410599	0.568895
YOL093W	1075.06	-0.750538	0.356979	-2.10247	0.0355119	0.0952239
YOL092W	1624.85	-0.390516	0.303469	-1.28684	0.198151	0.34232
YOL091W	27.1425	-0.658535	0.606144	-1.08643	0.277287	0.434072
YOL090W	1133.83	-1.21904	0.276661	-4.40627	1.05167e-05	0.000125575
YOL089C	320.164	-1.01437	0.22972	-4.41568	1.00695e-05	0.000121636
YOL088C	829.275	0.499299	0.256389	1.94743	0.0514833	0.126592
YOL087C	2652.36	0.169811	0.219752	0.772739	0.439677	0.595361
YOL086W-A	567.84	1.47823	0.3422	4.31979	1.56179e-05	0.000174746
YOL086C	159945	-0.671681	0.208599	-3.21997	0.00128205	0.00697171
YOL085W-A	22.7692	1.46399	0.489734	2.98936	0.00279564	0.0132558
YOL085C	26.4898	2.56268	0.782215	3.27618	0.00105222	0.00593996
YOL084W	4981.87	3.87207	0.777812	4.97816	6.41914e-07	1.03993e-05
YOL083W	261.976	1.22144	0.537991	2.27037	0.0231851	0.0691108
YOL083C-A	1.89334	-0.795004	1.7292	-0.459752	0.645694	0.769898
YOL082W	3263.71	0.856044	0.433541	1.97454	0.0483203	0.120675
YOL081W	1999.31	0.766638	0.216067	3.54815	0.00038795	0.00261035
YOL080C	567.616	-1.12367	0.574471	-1.95601	0.0504642	0.124771
YOL079W	1.54076	-0.55522	1.60067	-0.346867	0.728691	0.827981
YOL078W	464.058	-0.810888	0.214011	-3.789	0.000151258	0.00120638
YOL077W-A	1387.32	0.182617	0.286885	0.636552	0.524416	0.672713
YOL077C	1833.81	-0.2553	0.501712	-0.508858	0.610852	0.743225
YOL076W	993.182	-0.618906	0.339015	-1.8256	0.0679099	0.155992
YOL075C	564.976	0.392634	0.246605	1.59216	0.111349	0.223682
YOL073C	850.656	0.50989	0.210479	2.42252	0.0154134	0.0510579
YOL072W	681.973	0.0325199	0.19624	0.165715	0.868381	0.921187
YOL071W	1142.48	0.753236	0.250444	3.0076	0.00263318	0.0126008
YOL070C	1005.06	-0.613526	0.220633	-2.78075	0.00542339	0.0222994
YOL069W	254.098	-0.464362	0.227398	-2.04206	0.0411451	0.106033
YOL068C	1467.41	-0.169748	0.148068	-1.14642	0.251621	0.406052
YOL067C	385.785	0.117797	0.333241	0.35349	0.723721	0.823837
YOL066C	1030.83	0.194675	0.234421	0.830448	0.406286	0.565184
YOL065C	657.369	0.55961	0.22796	2.45486	0.014094	0.047471
YOL064C	1804.27	-0.450484	0.234971	-1.91718	0.0552144	0.132878
YOL063C	1005.06	0.323973	0.159267	2.03415	0.0419361	0.107624
YOL062C	2554.37	0.210563	0.193074	1.09058	0.275457	0.432186
YOL061W	3221.2	-0.580162	0.317155	-1.82927	0.0673595	0.155316
YOL060C	2391.41	0.119791	0.26296	0.45555	0.648714	0.772418
YOL059W	5305.95	-2.37465	0.246572	-9.63068	5.93352e-22	1.08566e-19
YOL058W	659.625	-1.90769	0.511866	-3.72694	0.00019382	0.00148675
YOL057W	2455.87	0.0775594	0.153061	0.506723	0.612349	0.744465
YOL056W	635.062	-1.06292	0.194071	-5.47699	4.32626e-08	9.24867e-07
YOL055C	4797.23	1.42567	0.40938	3.48252	0.000496722	0.00321385
tG(GCC)O1	0.677721	-1.73442	2.62477	-0.660791	0.508747	NA
tN(GUU)O1	0	NA	NA	NA	NA	NA
YOL054W	427.696	-0.837741	0.353114	-2.37244	0.0176712	0.0562999
YOL053W	794.819	0.645474	0.254796	2.5333	0.0112994	0.0402873
YOL052C-A	228.683	2.02795	0.684075	2.96452	0.00303156	0.0141693
YOL052C	988.78	-0.685026	0.295346	-2.3194	0.0203732	0.0627434
snR81	27.9985	0.906256	0.437974	2.0692	0.0385275	0.101556
YOL051W	1974.29	-0.0171921	0.18613	-0.0923659	0.926407	0.957498
YOL050C	0.155652	0.745982	4.08047	0.182818	0.854941	NA
YOL049W	2791.74	0.134381	0.196028	0.685521	0.493015	0.643932
YOL048C	586.585	1.9247	0.443973	4.33518	1.45643e-05	0.000165943
YOL047C	2.04121	-0.178907	1.30119	-0.137495	0.890639	0.936082
YOL046C	0	NA	NA	NA	NA	NA
YOL045W	499.956	-0.470643	0.250321	-1.88016	0.0600866	0.1415
YOL044W	274.613	0.421739	0.306642	1.37535	0.169024	0.303793
YOL043C	502.944	0.836416	0.214575	3.898	9.69884e-05	0.000832228
YOL042W	595.541	0.185069	0.211023	0.877012	0.38048	0.53991
YOL041C	1755.72	-0.590153	0.435503	-1.35511	0.175384	0.312894
YOL040C	32363.4	-0.084907	0.410661	-0.206757	0.836199	0.900203
YOL039W	14581.2	0.424787	0.384961	1.10345	0.26983	0.426476
YOL038C-A	50.4197	0.868511	0.439712	1.97518	0.0482475	0.120541
YOL038W	5626.55	0.835239	0.246922	3.3826	0.00071803	0.00435037
YOL037C	3.96615	0.120219	1.13272	0.106133	0.915477	0.950561
YOL036W	1318.41	-0.446918	0.211663	-2.11146	0.0347324	0.0933348
YOL035C	0.363817	-2.09574	3.79829	-0.551759	0.581113	NA
snR50	32.8837	1.70342	0.435319	3.91304	9.11429e-05	0.000792643
YOL034W	521.938	-1.14298	0.253669	-4.50578	6.61297e-06	8.3278e-05
YOL033W	855.461	0.655619	0.230492	2.84444	0.004449	0.0191904
YOL032W	1285.07	2.1966	0.327027	6.71689	1.85649e-11	7.40335e-10
YOL031C	844.387	-0.181862	0.180503	-1.00753	0.313682	0.471813
YOL030W	3247.06	0.174923	0.220182	0.794448	0.426935	0.58437
YOL029C	290.799	-0.257574	0.26895	-0.957701	0.338214	0.496668
YOL028C	386.731	-0.72288	0.22234	-3.25124	0.00114901	0.0064165
YOL027C	3408.78	0.256673	0.285892	0.897799	0.369293	0.527737
YOL026C	700.225	0.201021	0.218579	0.919672	0.357744	0.516963
tS(GCU)O	0.487227	-1.13066	2.85772	-0.39565	0.692363	NA
YOL025W	375.265	-0.231907	0.286355	-0.809858	0.418022	0.575335
YOL024W	9.92137	1.73269	0.764225	2.26725	0.0233749	0.0695796
YOL023W	1052.63	0.421971	0.316208	1.33447	0.182048	0.321732
YOL022C	1153.03	0.309705	0.379135	0.816872	0.414002	0.571319
tG(GCC)O2	0.988786	-1.28026	1.8462	-0.693457	0.488023	NA
YOL021C	2146.52	-0.950084	0.371866	-2.55491	0.0106216	0.0384841
YOL020W	1590.58	-0.909776	0.178304	-5.10238	3.35406e-07	5.742e-06
tY(GUA)O	0.815101	0.402595	2.17267	0.1853	0.852994	NA
YOL019W-A	0.155652	0.745982	4.08047	0.182818	0.854941	NA
YOL019W	1189.27	-2.6845	0.355927	-7.54228	4.61842e-14	2.99283e-12
YOL018C	882.497	-0.174694	0.211992	-0.824058	0.409907	0.568188
YOL017W	305.862	-2.47285	0.408161	-6.05851	1.37391e-09	3.93876e-08
YOL016C	35807.4	1.98141	0.725487	2.73115	0.00631144	0.0251689
YOL015W	470.475	1.71989	0.47383	3.62977	0.000283677	0.00204728
YOL014W	10376.4	1.63179	0.443498	3.67936	0.00023382	0.00173372
YOL013W-B	2.65627	-0.108227	1.55892	-0.0694244	0.944652	0.969429
YOL013W-A	0.189393	0.745982	4.08047	0.182818	0.854941	NA
tP(UGG)O1	0	NA	NA	NA	NA	NA
YOL013C	1137.45	-0.196454	0.250444	-0.784425	0.43279	0.589402
YOL012C	1045.63	-0.593755	0.255012	-2.32834	0.0198939	0.0615415
YOL011W	1975.84	1.43273	0.209821	6.82834	8.59008e-12	3.6602e-10
YOL010W	757.958	-1.32934	0.562389	-2.36374	0.0180917	0.0571893
YOL009C	511.407	0.461011	0.256153	1.79975	0.0719002	0.162794
YOL008W	619.22	0.447913	0.162632	2.75416	0.00588433	0.0237986
YOL007C	700.202	-1.95203	0.276619	-7.05675	1.7044e-12	8.28366e-11
YOL006C	1325.97	-0.646986	0.273197	-2.36821	0.0178746	0.0567625
YOL005C	1032.14	-0.369694	0.221827	-1.66658	0.095597	0.199634
YOL004W	2732.79	-0.283649	0.160973	-1.76209	0.0780539	0.173233
YOL003C	393.714	0.198781	0.239973	0.828348	0.407473	0.566077
YOL002C	2253.55	-3.10374	0.269439	-11.5193	1.05473e-30	3.76067e-28
YOL001W	336.554	-0.0517152	0.265001	-0.195151	0.845274	0.905069
YOR001W	1409.39	-0.250783	0.368267	-0.680982	0.495883	0.646775
YOR002W	1836.25	0.109821	0.265226	0.414067	0.678825	0.79193
YOR003W	240.675	-0.0582061	0.369594	-0.157487	0.874861	0.92544
YOR004W	772.923	-1.15938	0.682834	-1.69789	0.0895285	0.191119
YOR005C	909.726	0.644176	0.270119	2.38478	0.0170892	0.0549983
YOR006C	871.623	-0.663288	0.349482	-1.89791	0.0577074	0.137284
YOR007C	9737.15	1.56768	0.270961	5.78565	7.22344e-09	1.8569e-07
tR(ACG)O	0.172584	-1.17757	4.08047	-0.288587	0.772897	NA
YOR008C	2383.59	-0.526697	0.171113	-3.07806	0.0020835	0.0104108
YOR008C-A	0.172584	-1.17757	4.08047	-0.288587	0.772897	NA
YOR008W-B	38.4904	-0.758958	0.390174	-1.94518	0.0517536	0.127005
YOR009W	198.847	-0.909291	0.330072	-2.75483	0.00587226	0.0237986
YOR010C	66.2441	-1.19761	0.481967	-2.48483	0.0129613	0.0445459
YOR011W	148.56	-0.243003	0.389508	-0.623872	0.532711	0.679237
tT(AGU)O2	0.708985	-3.06439	2.46312	-1.24411	0.21346	NA
YOR011W-A	0.12341	0.745982	4.08047	0.182818	0.854941	NA
YOR012W	13.656	-0.7617	0.558376	-1.36414	0.172525	0.308856
YOR013W	15.7216	-1.18002	0.512742	-2.30139	0.0213697	0.0649442
YOR014W	2254.45	0.250842	0.256351	0.978509	0.327823	0.486146
YOR015W	208.65	0.42363	0.221945	1.90872	0.0562981	0.13486
YOR016C	772.036	-0.142003	0.237112	-0.598886	0.549249	0.69336
YOR017W	818.556	-0.746146	0.236279	-3.1579	0.00158908	0.00832126
YOR018W	819.825	-0.142583	0.230477	-0.618644	0.536151	0.682783
YOR019W	333.033	1.15696	0.428964	2.69711	0.00699448	0.0273837
YOR020C	7581.19	0.89922	0.265943	3.38126	0.000721554	0.00435805
YOR020W-A	1194.51	1.0541	0.407012	2.58984	0.009602	0.0353665
YOR021C	2618.98	0.265662	0.39153	0.678524	0.497439	0.647901
YOR022C	559.105	0.228137	0.247005	0.923611	0.355689	0.51531
YOR023C	1288	-0.0949192	0.382832	-0.24794	0.804181	0.880455
YOR024W	3.63272	2.56486	1.33088	1.9272	0.0539552	0.130707
YOR025W	552.294	-0.806656	0.254271	-3.17243	0.00151171	0.00797653
YOR026W	418.725	-0.72766	0.22582	-3.22231	0.00127163	0.00693417
YOR027W	6729.73	1.59641	0.346554	4.60653	4.09435e-06	5.44252e-05
YOR028C	1163.17	0.927889	0.355439	2.61055	0.00903976	0.033594
YOR029W	2.32782	1.77579	1.38801	1.27938	0.200762	0.345117
YOR030W	477.017	-0.409947	0.246429	-1.66355	0.096202	0.200561
YOR031W	722.805	-0.101797	0.250856	-0.4058	0.68489	0.796095
YOR032C	864.758	0.864389	0.44901	1.9251	0.0542169	0.131035
YOR032W-A	6.83818	1.52372	0.952555	1.59961	0.109685	0.221615
YOR033C	818.278	-1.00059	0.277827	-3.60148	0.000316406	0.00223424
YOR034C	566.837	-0.275057	0.250105	-1.09977	0.271433	0.42814
YOR034C-A	25.1622	1.05819	0.476071	2.22275	0.0262327	0.075904
YOR035C	1275.48	0.508382	0.364904	1.39319	0.163561	0.296479
YOR036W	4070.52	1.5562	0.418247	3.72078	0.000198609	0.00151415
YOR037W	722.312	0.76375	0.263247	2.90127	0.00371648	0.0165855
YOR038C	749.686	-0.790861	0.206512	-3.82961	0.000128344	0.00105893
YOR039W	2657.77	-0.0500187	0.156146	-0.320332	0.748717	0.84369
YOR040W	233.657	0.653247	0.337609	1.93492	0.0529996	0.129045
snR9	125.087	1.48477	0.315454	4.70675	2.51694e-06	3.54251e-05
YOR041C	5.18297	-0.372439	0.991344	-0.375691	0.707147	0.813003
YOR042W	4492.74	0.497743	0.265081	1.8777	0.0604225	0.141952
snR62	10.5313	1.67318	0.64679	2.5869	0.0096843	0.0356064
YOR043W	1903.64	-0.69779	0.202231	-3.45046	0.000559631	0.00353089
YOR044W	322.841	-1.21988	0.551859	-2.21048	0.0270717	0.0776454
YOR045W	2053.55	0.192736	0.316052	0.609825	0.541978	0.687873
YOR046C	3263.56	-0.186964	0.22675	-0.824539	0.409633	0.568062
YOR047C	827.817	-2.23575	0.361438	-6.1857	6.18289e-10	1.92399e-08
YOR048C	1731.36	-0.247063	0.39146	-0.631132	0.527954	0.675803
YOR049C	596.857	-0.36105	0.299049	-1.20733	0.227306	0.37769
YOR050C	7.28225	-0.681237	0.813661	-0.837249	0.402453	0.561205
YOR051C	3560.06	-0.657458	0.195247	-3.36733	0.000759012	0.00453584
YOR052C	3446.81	0.625617	0.569876	1.09781	0.272286	0.429159
YOR053W	11.0821	-0.662201	0.677	-0.978139	0.328005	0.486186
YOR054C	1236.46	-0.123773	0.275239	-0.449693	0.652932	0.775022
YOR055W	0.90403	0.708863	2.05994	0.344119	0.730757	NA
YOR056C	1573.43	-0.414014	0.453552	-0.912825	0.361334	0.520338
YOR057W	504.621	-0.0695552	0.215545	-0.322695	0.746926	0.842382
YOR058C	493.843	-0.88389	0.198786	-4.44644	8.73031e-06	0.000107335
tK(UUU)O	3.79604	0.497475	1.11472	0.446278	0.655396	0.776762
YOR059C	1314.31	1.17224	0.344122	3.40647	0.000658092	0.00403747
YOR060C	336.32	0.333414	0.192679	1.73041	0.0835566	0.182068
YOR061W	3348.87	-0.149228	0.157219	-0.949172	0.342533	0.500799
YOR062C	406.058	-0.85181	0.466685	-1.82524	0.0679654	0.155992
YOR063W	117642	0.325317	0.272672	1.19307	0.232841	0.384933
YOR064C	358.916	-0.603361	0.25985	-2.32196	0.0202352	0.0623802
YOR065W	8859.89	0.580775	0.369677	1.57103	0.116175	0.231198
YOR066W	841.189	-1.54156	0.505197	-3.05141	0.00227773	0.0112014
YOR067C	974.893	-0.231009	0.193795	-1.19203	0.233251	0.385305
YOR069W	1777.46	-0.0253501	0.17749	-0.142826	0.886428	0.933706
YOR068C	3.13636	-1.02255	1.07759	-0.948919	0.342662	0.500869
YOR070C	956.33	-0.316311	0.322568	-0.980602	0.326789	0.485076
YOR071C	473.864	-1.08737	0.301519	-3.60632	0.000310572	0.00220108
YOR072W	2.84826	-0.279436	1.14756	-0.243506	0.807614	0.882361
YOR072W-A	10.4176	0.342851	0.791928	0.432933	0.665064	0.784037
tP(UGG)O2	0	NA	NA	NA	NA	NA
YOR072W-B	0	NA	NA	NA	NA	NA
YOR073W	348.729	-1.63766	0.237037	-6.90888	4.88506e-12	2.21824e-10
YOR074C	1005.07	-1.40185	0.263273	-5.32471	1.01115e-07	1.96573e-06
YOR073W-A	0.744805	-3.12628	3.08182	-1.01443	0.31038	NA
YOR075W	431.377	-0.339174	0.219523	-1.54505	0.122335	0.240456
YOR076C	393	-0.154037	0.244671	-0.629568	0.528977	0.676319
YOR077W	208.447	-0.288962	0.364519	-0.792722	0.42794	0.585273
YOR078W	826.729	-1.15603	0.461933	-2.50258	0.0123291	0.0430241
YOR079C	299.191	-0.467827	0.300321	-1.55776	0.119291	0.235814
YOR080W	390.601	-0.326119	0.227081	-1.43614	0.150964	0.282195
YOR081C	648.613	-1.21692	0.196744	-6.18529	6.19876e-10	1.92399e-08
YOR082C	1.57684	-2.04232	1.65575	-1.23348	0.217399	0.365475
YOR083W	382.138	-0.865409	0.258501	-3.3478	0.000814561	0.00478507
YOR084W	479.742	-0.757136	0.225724	-3.35426	0.000795783	0.00470139
YOR085W	1705.11	-0.226172	0.185741	-1.21768	0.223346	0.372803
YOR086C	4076.52	0.36873	0.251417	1.46661	0.142482	0.26991
tN(GUU)O2	0.452385	0.576182	2.89339	0.199137	0.842156	NA
YOR087W	880.769	0.193386	0.261364	0.73991	0.459355	0.613807
YOR089C	2744.09	0.154379	0.236743	0.652095	0.51434	0.663978
YOR090C	1922.9	0.355944	0.21098	1.68709	0.0915853	0.193399
YOR091W	1682.8	-0.603021	0.453578	-1.32947	0.183692	0.323266
YOR092W	1738.9	0.000774852	0.285014	0.00271864	0.997831	0.998897
YOR093C	781.571	-0.0020335	0.255896	-0.00794659	0.99366	0.997486
YOR094W	594.453	0.00504441	0.201316	0.0250572	0.980009	0.989875
YOR095C	791.299	-1.19248	0.468463	-2.54551	0.0109118	0.0393292
YOR096W	28677.1	0.417948	0.399298	1.04671	0.295235	0.453831
YOR097C	489.193	0.369361	0.300654	1.22852	0.21925	0.367247
YOR098C	1566.96	-0.741102	0.276317	-2.68207	0.00731687	0.0283957
YOR099W	4958.45	0.156894	0.230598	0.680377	0.496266	0.64679
YOR100C	63.9798	1.86635	0.431679	4.32347	1.53597e-05	0.000172478
YOR101W	1609.34	-2.34597	0.312796	-7.49999	6.38207e-14	4.09308e-12
YOR102W	2.13151	-3.59546	1.71529	-2.09612	0.0360714	0.0964333
YOR103C	515.899	-0.0694879	0.340291	-0.204201	0.838196	0.901057
YOR104W	236.358	-0.225637	0.218455	-1.03288	0.301661	0.459397
YOR105W	5.8347	0.0808516	0.839782	0.0962768	0.923301	0.95525
YOR106W	577.799	-0.728916	0.23263	-3.13337	0.00172811	0.00895135
YOR107W	848.322	-2.50913	0.669588	-3.74727	0.000178768	0.00138938
YOR108W	2602.03	-1.35574	0.422142	-3.21158	0.00132009	0.00715353
YOR108C-A	2.06593	1.50863	1.49407	1.00974	0.312619	0.470668
YOR109W	1734.2	0.0701672	0.148463	0.472626	0.63648	0.763801
YOR110W	1049.8	-0.177789	0.195616	-0.908868	0.36342	0.522495
YOR111W	449.09	0.756499	0.277123	2.72983	0.00633663	0.025237
YOR112W	980.349	-0.301604	0.200803	-1.50199	0.133099	0.256985
YOR113W	855.408	-0.49473	0.218586	-2.26332	0.0236158	0.0700498
YOR114W	150.195	-1.88976	0.257927	-7.32672	2.35846e-13	1.35851e-11
YOR115C	1141.6	-0.19924	0.239727	-0.83111	0.405911	0.56479
YOR116C	1666.55	-0.601654	0.334476	-1.7988	0.0720506	0.163051
YOR117W	5630.57	0.612808	0.272146	2.25176	0.0243374	0.071653
YOR118W	1048.14	-0.336332	0.242991	-1.38413	0.166317	0.300511
YOR119C	943.834	-0.0433829	0.234898	-0.184689	0.853473	0.911204
YOR120W	5468.64	2.60912	0.5279	4.94245	7.71467e-07	1.22431e-05
YOR121C	6.52661	0.113855	0.884071	0.128784	0.897528	0.941096
YOR122C	6555.74	-0.198629	0.208424	-0.953005	0.340588	0.499127
YOR123C	3160.63	-0.173771	0.200307	-0.867527	0.385654	0.54551
YOR124C	2327.34	0.848956	0.289491	2.93258	0.00336156	0.0153594
YOR125C	1101.15	-0.203745	0.24605	-0.828062	0.407635	0.566175
YOR126C	362.471	0.1407	0.33288	0.422674	0.672533	0.788036
YOR127W	1252.86	-0.0772963	0.255573	-0.302444	0.762314	0.85256
YOR128C	12347	-1.96324	0.240337	-8.16869	3.1176e-16	2.89472e-14
YOR129C	281.123	-0.466264	0.236846	-1.96864	0.0489949	0.121968
YOR130C	502.557	-0.320728	0.233304	-1.37472	0.169218	0.303811
tD(GUC)O	32.1178	1.1061	0.44166	2.50441	0.0122655	0.042884
YOR131C	1869.17	0.637271	0.167138	3.81283	0.000137382	0.00111866
YOR132W	2600.71	0.380913	0.236085	1.61346	0.106646	0.217024
YOR133W	18062.5	0.470529	0.262193	1.79459	0.0727187	0.164026
YOR134W	532.381	1.64532	0.867583	1.89644	0.0579015	0.137483
YOR135C	5.11249	-0.689354	0.895985	-0.769381	0.441667	0.597567
YOR136W	7347.6	0.248503	0.367732	0.675773	0.499185	0.649128
YOR137C	728.823	-0.417442	0.43881	-0.951305	0.34145	0.49992
YOR138C	1414.61	-0.312908	0.238095	-1.31422	0.188774	0.329877
YOR139C	0.726032	-0.163828	2.65728	-0.0616525	0.95084	NA
YOR140W	877.417	-1.90047	0.373866	-5.08329	3.70959e-07	6.25402e-06
YOR141C	1196.61	-0.293867	0.154233	-1.90534	0.0567354	0.135646
YOR142W	4193.53	0.285064	0.255689	1.11489	0.264899	0.421359
tG(CCC)O	2.62219	-0.665225	1.18925	-0.559365	0.575912	0.715999
YOR142W-B	0	NA	NA	NA	NA	NA
YOR142W-A	0	NA	NA	NA	NA	NA
YOR143C	475.997	-0.967122	0.234795	-4.11901	3.80512e-05	0.000371611
YOR144C	305.47	-2.09188	0.24462	-8.55156	1.21435e-17	1.28042e-15
YOR145C	1753.93	-1.49749	0.560109	-2.67356	0.00750502	0.0289812
YOR146W	3.83076	-1.7249	1.17024	-1.47397	0.140489	0.267855
YOR147W	806.226	-0.454825	0.249364	-1.82394	0.0681611	0.156294
YOR148C	414.565	0.327842	0.193804	1.69162	0.0907185	0.192549
YOR149C	349.178	0.063178	0.315551	0.200215	0.841313	0.903159
YOR150W	2212.42	0.688506	0.229678	2.9977	0.00272026	0.0129478
YOR151C	4186.6	-0.197997	0.211558	-0.935897	0.349326	0.508103
YOR152C	109.247	0.328721	0.400116	0.821562	0.411326	0.569394
YOR153W	2374.15	-0.849191	0.252557	-3.36237	0.000772751	0.00459148
YOR154W	371.809	-0.260283	0.213285	-1.22035	0.222332	0.371509
YOR155C	1473.58	0.489724	0.198339	2.46913	0.0135444	0.0460938
YOR156C	330.94	-0.531805	0.263913	-2.01508	0.0438964	0.111442
YOR157C	3067.47	0.48033	0.28355	1.69399	0.0902676	0.191853
YOR158W	2324.28	0.601402	0.212116	2.83525	0.00457893	0.0196181
YOR159C	790.964	-0.111784	0.249129	-0.448699	0.653649	0.775222
YOR160W	1099.15	0.209622	0.270102	0.776083	0.4377	0.593878
YOR161C	1368.29	3.14168	0.456838	6.87699	6.11283e-12	2.69701e-10
YOR161W-A	7.06588	-0.757413	0.729244	-1.03863	0.298978	0.457101
YOR161W-B	11.3418	-1.38923	0.765153	-1.81563	0.0694278	0.158791
YOR161C-C	3.62725	1.21438	1.22832	0.988648	0.322835	0.481538
YOR162C	506.21	0.611653	0.203051	3.01232	0.00259263	0.0124739
YOR163W	1092.83	0.610606	0.189482	3.2225	0.00127079	0.00693417
YOR164C	1266.71	0.0841147	0.237795	0.353727	0.723543	0.823785
YOR165W	2491.52	0.17659	0.269343	0.655632	0.512061	0.662135
YOR166C	504.828	-0.292836	0.207919	-1.40841	0.159008	0.291539
YOR167C	16915.1	0.0554022	0.35382	0.156583	0.875573	0.925721
YOR168W	5833.76	0.254485	0.297212	0.856239	0.391865	0.551453
YOR169C	0.483887	0.696964	3.56805	0.195334	0.845131	NA
YOR170W	0.173323	-1.17757	4.08047	-0.288587	0.772897	NA
YOR171C	1782.6	-0.264022	0.171765	-1.53711	0.124266	0.24333
YOR172W	896.539	-0.210005	0.186568	-1.12562	0.260325	0.416105
YOR173W	3670.45	2.12849	0.57177	3.72263	0.000197157	0.00150493
YOR174W	877.572	0.0245604	0.15523	0.158219	0.874284	0.925074
YOR175C	3068.11	-0.823194	0.262008	-3.14187	0.00167874	0.00873195
YOR176W	2646.45	0.213237	0.267296	0.797755	0.425013	0.583022
tV(AAC)O	5.36411	-2.99189	1.58379	-1.88907	0.0588829	0.139346
YOR177C	13.3494	-1.68059	0.812101	-2.06943	0.0385055	0.101544
YOR178C	1563.15	0.214121	0.526473	0.406708	0.684222	0.795914
YOR179C	522.59	0.83449	0.266884	3.12679	0.00176728	0.00910876
YOR180C	227.933	0.235911	0.349666	0.674676	0.499882	0.649627
YOR181W	1145.37	-0.28619	0.316455	-0.904364	0.365802	0.52495
YOR182C	10968.9	0.775026	0.410277	1.88903	0.0588879	0.139346
YOR183W	1.91149	-0.305156	1.29921	-0.234878	0.814303	0.886401
YOR184W	7642.37	-1.96225	0.288726	-6.79623	1.07391e-11	4.42436e-10
snR36	19.6866	0.833223	0.567698	1.46772	0.142179	0.269652
YOR185C	2746.58	2.00452	0.381586	5.25313	1.49538e-07	2.7523e-06
YOR186W	23.9312	1.38243	0.667742	2.0703	0.0384238	0.101415
YOR186C-A	3.21148	-0.537686	1.29902	-0.413918	0.678934	0.79193
YOR187W	14251.7	0.654543	0.195657	3.34536	0.000821763	0.00481827
YOR188W	530.357	-1.78302	0.225796	-7.89662	2.86566e-15	2.37697e-13
YOR189W	806.512	-0.410667	0.247227	-1.66109	0.0966952	0.201251
YOR190W	37.4636	-0.394234	0.443094	-0.88973	0.373611	0.532226
YOR191W	1306.41	-0.326812	0.16259	-2.01003	0.0444276	0.112397
YOR192C	107.914	0.460559	0.411391	1.11952	0.262919	0.419175
YOR192C-C	1.14484	0.234714	1.93721	0.121161	0.903564	NA
YOR192C-B	18.0996	-0.279085	0.537948	-0.518796	0.603903	0.737655
YOR192C-A	0	NA	NA	NA	NA	NA
tM(CAU)O1	0.189393	0.745982	4.08047	0.182818	0.854941	NA
YOR193W	223.543	0.165671	0.394013	0.420471	0.674142	0.788611
YOR194C	2404.15	-0.144167	0.20888	-0.690194	0.490072	0.640988
YOR195W	415.884	-2.08763	0.329213	-6.34127	2.27877e-10	7.78912e-09
YOR196C	2154.16	-0.167991	0.180393	-0.931252	0.351723	0.510718
YOR197W	4064.67	0.581664	0.289643	2.00821	0.044621	0.112736
YOR198C	9129.64	-0.0741286	0.155135	-0.477832	0.63277	0.760415
YOR199W	0.815463	-0.875283	1.95016	-0.448826	0.653557	NA
YOR200W	3.79742	-0.0981257	0.930651	-0.105438	0.916029	0.950561
YOR201C	1194.39	-0.841809	0.343883	-2.44796	0.0143669	0.0481815
YOR202W	1323.62	-0.98322	0.307383	-3.19868	0.00138056	0.00742306
YOR203W	1.47245	-1.24235	1.92461	-0.645509	0.518597	NA
YOR204W	4350.83	-0.822129	0.404229	-2.03382	0.0419699	0.107624
YOR205C	889.636	0.194583	0.254673	0.764051	0.444837	0.60094
YOR206W	1983.47	-0.955986	0.456868	-2.09248	0.0363959	0.0969674
YOR207C	1864.74	0.205274	0.345536	0.594074	0.552462	0.695722
YOR208W	795.511	0.830086	0.290824	2.85425	0.00431383	0.0187274
YOR209C	3694.53	-0.0884563	0.271773	-0.325478	0.744819	0.840929
YOR210W	1786.97	-0.22317	0.241715	-0.923275	0.355864	0.515393
YOR211C	1183.6	0.422609	0.181086	2.33375	0.019609	0.0607674
YOR212W	67.9444	-0.2349	0.294745	-0.79696	0.425474	0.583269
YOR213C	548.693	0.0175897	0.400814	0.0438848	0.964996	0.981212
YOR214C	3.98925	0.354618	0.967088	0.366686	0.713853	0.817239
YOR215C	2453.15	1.21601	0.348749	3.48677	0.0004889	0.00317148
YOR216C	1212.07	-0.583546	0.147719	-3.95037	7.80293e-05	0.000696442
YOR217W	1603.75	-0.391757	0.208252	-1.88117	0.0599487	0.141426
YOR218C	1.61463	0.960988	1.51586	0.633954	0.526111	0.67386
YOR219C	1828.7	0.854998	0.398339	2.14641	0.0318406	0.0872217
YOR220W	6373.68	1.91302	0.609799	3.13713	0.00170613	0.00884739
YOR221C	1082.39	-0.557736	0.340571	-1.63765	0.101495	0.208969
YOR222W	1121.94	-0.319676	0.338417	-0.944622	0.344852	0.503361
snR35	212.283	1.87939	0.345029	5.44705	5.12121e-08	1.08734e-06
YOR223W	790.163	-0.0755398	0.216214	-0.349375	0.726808	0.826745
YOR224C	2134.77	-0.19594	0.313261	-0.625484	0.531653	0.678213
YOR225W	0.503296	0.687689	2.83619	0.24247	0.808416	NA
YOR226C	301.271	-2.16463	0.307565	-7.03796	1.9508e-12	9.40768e-11
YOR227W	2550.47	0.772932	0.240321	3.21624	0.0012988	0.00705048
YOR228C	868.176	0.823378	0.323339	2.54649	0.0108814	0.0392424
YOR229W	512.047	-1.08214	0.268973	-4.02322	5.74086e-05	0.000529095
YOR230W	25630.9	0.290493	0.387806	0.749069	0.453816	0.609102
YOR231W	955.914	-0.0258299	0.191286	-0.135033	0.892586	0.937259
YOR231C-A	1.59338	1.82014	1.75721	1.03581	0.300289	0.45811
YOR232W	5934.82	0.595082	0.199969	2.97588	0.00292152	0.0137375
YOR233W	448.821	-1.78253	0.281604	-6.3299	2.45323e-10	8.29432e-09
YOR234C	9300.79	0.8214	0.378212	2.1718	0.0298708	0.0835175
YOR235W	1.16101	-0.598274	1.77327	-0.337385	0.735826	NA
snR17a	51.6646	-0.793958	0.344359	-2.30561	0.0211323	0.0644431
YOR236W	533.804	-1.12755	0.275367	-4.09473	4.22662e-05	0.000408288
YOR237W	127.654	-4.1931	0.714583	-5.8679	4.41343e-09	1.17333e-07
YOR238W	489.055	-0.265558	0.264354	-1.00455	0.315113	0.473049
YOR239W	3632.58	-0.131055	0.177138	-0.739846	0.459393	0.613807
YOR241W	1375.69	-0.154262	0.153868	-1.00256	0.316074	0.47392
YOR242C	9.19325	0.223927	0.643967	0.34773	0.728043	0.827728
YOR243C	2776.49	-0.110821	0.384773	-0.288016	0.773334	0.860321
YOR244W	668.969	-0.301371	0.186189	-1.61864	0.105526	0.215268
YOR245C	680.311	0.406995	0.338324	1.20297	0.228986	0.379772
YOR246C	1942.82	-0.508668	0.200566	-2.53616	0.0112076	0.0401041
YOR247W	624.949	-1.92063	0.301321	-6.37401	1.8415e-10	6.44226e-09
YOR248W	0.172584	-1.17757	4.08047	-0.288587	0.772897	NA
YOR249C	290.472	-0.511255	0.267545	-1.91091	0.0560156	0.134442
YOR250C	729.328	0.00901606	0.237592	0.0379477	0.969729	0.983336
YOR251C	1536.99	0.0290107	0.188097	0.154233	0.877426	0.927522
YOR252W	802.502	-0.220074	0.462422	-0.475916	0.634135	0.761721
YOR253W	767.449	0.102387	0.225298	0.45445	0.649505	0.772428
YOR254C	3622.03	0.0286641	0.198485	0.144415	0.885173	0.932858
YOR255W	5.65332	0.524823	0.821044	0.639213	0.522684	0.671267
YOR256C	1232.71	0.441595	0.263496	1.6759	0.0937569	0.196642
YOR257W	1070.69	0.680204	0.197965	3.43598	0.000590415	0.00368402
YOR258W	157.616	0.254273	0.32064	0.793016	0.427769	0.585273
YOR259C	7792.94	0.827452	0.25976	3.18545	0.00144531	0.0076652
YOR260W	2406.46	-0.158459	0.342751	-0.462316	0.643855	0.76909
YOR261C	4241.06	0.898027	0.243125	3.69368	0.000221035	0.00165073
YOR262W	457.362	-0.366529	0.422412	-0.867706	0.385556	0.545495
YOR263C	0.815701	0.238508	2.5259	0.0944247	0.924772	NA
YOR264W	795.031	0.141333	0.461383	0.306324	0.759358	0.851175
YOR265W	983.205	0.483406	0.175253	2.75832	0.00580986	0.0235921
YOR266W	666.38	0.0974639	0.196505	0.495988	0.619903	0.749838
YOR267C	3058.72	0.587975	0.184264	3.19094	0.00141811	0.00755416
YOR268C	1.95472	0.316629	1.60356	0.197453	0.843473	0.904074
YOR269W	296.294	-0.875383	0.347412	-2.51973	0.0117446	0.0414545
YOR270C	12415.4	0.867364	0.279194	3.10667	0.00189205	0.00958505
YOR271C	2006	-0.862156	0.368831	-2.33754	0.0194113	0.0603789
snR8	88.3113	1.30008	0.402967	3.22627	0.00125416	0.00687783
YOR272W	1605.61	-0.775127	0.602648	-1.2862	0.198372	0.342351
YOR273C	6924.58	1.95745	0.24996	7.83104	4.83861e-15	3.71617e-13
YOR274W	278.968	-0.266181	0.298313	-0.892287	0.372239	0.530892
YOR275C	1315.49	0.676011	0.26228	2.57744	0.00995354	0.0364879
YOR276W	4365.22	-0.341269	0.218691	-1.56051	0.118639	0.234974
YOR277C	12.9884	-0.505331	0.774291	-0.652638	0.51399	0.663838
snR31	161.449	1.05005	0.29486	3.56118	0.000369188	0.0025046
snR5	49.362	0.503645	0.515511	0.976982	0.328578	0.486803
YOR278W	427.186	0.101965	0.301218	0.338509	0.73498	0.833451
YOR279C	326.946	-0.687923	0.339011	-2.0292	0.0424376	0.108465
YOR280C	449.801	0.164359	0.19713	0.833762	0.404415	0.563212
YOR281C	1275.44	-0.323612	0.203649	-1.58907	0.112045	0.224632
YOR282W	0.659811	-1.69723	2.26585	-0.749048	0.453828	NA
YOR283W	809.539	-1.38948	0.217869	-6.3776	1.7989e-10	6.3585e-09
YOR284W	89.8648	-1.72891	0.28006	-6.17335	6.68574e-10	2.05901e-08
YOR285W	865.797	1.59333	0.54685	2.91365	0.0035723	0.0160689
YOR286W	3786.14	0.784475	0.300156	2.61356	0.00896047	0.0333392
YOR287C	310.499	-1.02892	0.606451	-1.69662	0.0897684	0.191381
YOR288C	1021.41	0.77482	0.359145	2.1574	0.0309744	0.0855647
YOR289W	986.91	2.13335	0.596424	3.57689	0.000347702	0.00239276
tA(UGC)O	0	NA	NA	NA	NA	NA
YOR290C	2024.07	-0.160769	0.211524	-0.760051	0.447224	0.603249
YOR291W	1537.14	0.823215	0.283688	2.90183	0.00370991	0.0165681
YOR292C	636.401	0.579327	0.411943	1.40633	0.159627	0.291985
YOR293W	29362.3	-0.0155246	0.358535	-0.0433	0.965462	0.981235
YOR293C-A	0.279062	1.52183	4.05025	0.375737	0.707112	NA
YOR294W	1053.38	-0.859654	0.508813	-1.68953	0.0911182	0.19287
YOR295W	281.86	-0.431665	0.196245	-2.19962	0.0278339	0.0792832
YOR296W	349.943	0.101286	0.200231	0.505846	0.612964	0.744485
YOR297C	265.105	-0.1161	0.205861	-0.563972	0.572773	0.713358
YOR298W	22.8218	-1.60847	0.495837	-3.24395	0.00117886	0.00654211
YOR298C-A	12700.8	1.47329	0.296952	4.96138	6.99941e-07	1.11937e-05
YOR299W	1586.91	0.176225	0.234176	0.75253	0.451732	0.607223
YOR300W	0.93541	3.24295	2.34546	1.38265	0.166773	NA
YOR301W	373.027	-0.972634	0.229467	-4.23867	2.2485e-05	0.000241172
YOR302W	9.45475	-0.280506	0.669198	-0.419167	0.675094	0.78928
YOR303W	861.94	-1.45505	0.374525	-3.88506	0.000102305	0.000867087
YOR304W	1187.23	-0.479765	0.199297	-2.40729	0.0160716	0.0527328
YOR304C-A	573.231	0.329586	0.230927	1.42723	0.153514	0.284398
YOR305W	706.779	0.671665	0.267097	2.51469	0.0119138	0.041897
YOR306C	243.434	-0.984382	0.308406	-3.19183	0.00141373	0.00754918
YOR307C	928.778	0.183819	0.316299	0.581157	0.561135	0.703511
YOR308C	453.707	-0.0433184	0.178924	-0.242104	0.808699	0.882772
YOR309C	9.78365	0.678995	0.805589	0.842856	0.399309	0.558886
YOR310C	6059.18	-0.326412	0.354992	-0.919492	0.357838	0.516979
YOR311C	852.468	0.0253784	0.221087	0.114789	0.908612	0.947243
YOR312C	26355.2	0.427261	0.402865	1.06056	0.288892	0.446615
YOR313C	45.5664	-0.402874	0.432667	-0.931141	0.351781	0.510718
YOR314W	0	NA	NA	NA	NA	NA
YOR314W-A	1.01127	2.15377	2.04435	1.05353	0.2921	NA
YOR315W	237.04	-3.43698	0.325221	-10.5682	4.18611e-26	1.18372e-23
YOR316C	827.823	0.445232	0.268242	1.65982	0.096951	0.201582
YOR316C-A	2.56709	0.4889	1.14051	0.428667	0.668165	0.786352
YOR317W	5561.48	2.30812	0.818635	2.81948	0.00481018	0.0204121
YOR318C	11.8741	0.282884	0.662705	0.426862	0.66948	0.787216
YOR319W	233.049	-0.624283	0.330908	-1.88658	0.0592173	0.140019
YOR320C	709.762	-0.766451	0.200101	-3.83031	0.000127981	0.00105733
YOR321W	701.411	0.0547558	0.247759	0.221005	0.825089	0.893451
YOR322C	1385.77	-0.603005	0.24532	-2.45803	0.01397	0.0471555
YOR323C	2557.76	0.088317	0.193986	0.455275	0.648911	0.772428
YOR324C	306.146	-1.4327	0.344989	-4.15288	3.28319e-05	0.000331033
YOR325W	0.674381	-0.216927	2.67681	-0.0810393	0.935411	NA
YOR326W	4009.36	-0.223029	0.2929	-0.761453	0.446387	0.60238
YOR327C	2108.43	0.311638	0.211161	1.47583	0.139989	0.267221
YOR328W	406.974	0.681352	0.304406	2.2383	0.0252013	0.0736206
YOR329C	1766.43	0.464735	0.245371	1.89401	0.0582242	0.138112
YOR329W-A	0.954182	0.726177	2.10949	0.344243	0.730663	NA
YOR330C	1105.44	-0.676378	0.204149	-3.31316	0.000922476	0.00530872
YOR331C	8.6191	-1.89667	1.25545	-1.51074	0.130854	0.253656
YOR332W	12218.5	0.228337	0.165732	1.37774	0.168282	0.302988
YOR333C	2.31089	2.47379	1.4585	1.69612	0.0898637	0.19141
YOR334W	609.049	-0.330367	0.28162	-1.1731	0.240757	0.393834
YOR335C	6150.5	-0.446635	0.269635	-1.65644	0.0976321	0.202794
YOR335W-A	0.659811	-1.69723	2.26585	-0.749048	0.453828	NA
YOR336W	627.532	0.470917	0.237166	1.9856	0.0470777	0.117998
YOR337W	332.081	-1.63135	0.435363	-3.7471	0.000178893	0.00138938
YOR338W	95.785	-1.38003	0.642683	-2.14729	0.0317703	0.0871714
YOR339C	24.8225	-2.69834	0.814026	-3.31481	0.00091705	0.00529218
YOR340C	1135.71	-0.812495	0.538706	-1.50823	0.131495	0.254646
YOR341W	3814.18	-0.658645	0.535818	-1.22923	0.218985	0.367
YOR342C	1239	-0.326057	0.328967	-0.991153	0.321611	0.480255
YOR343C	11.7067	0.0809951	0.744693	0.108763	0.91339	0.949566
YOR343W-B	152.034	-0.137739	0.299201	-0.460356	0.645261	0.769886
YOR343W-A	0	NA	NA	NA	NA	NA
tM(CAU)O2	4.52001	-1.84909	1.37282	-1.34693	0.178004	0.316208
YOR344C	1825.48	-0.354585	0.378683	-0.936366	0.349085	0.508103
tP(UGG)O3	0.900958	-3.40645	2.85552	-1.19294	0.232894	NA
YOR345C	3.22728	0.348077	1.00649	0.345833	0.729468	0.828257
YOR346W	37.1332	-0.588042	0.379254	-1.55052	0.121017	0.238358
YOR347C	1137.87	0.269083	0.444194	0.605778	0.544662	0.689529
YOR348C	96.4678	-0.638182	0.842004	-0.757932	0.448492	0.604329
YOR349W	184.847	-0.0994796	0.327662	-0.303604	0.76143	0.852412
YOR350C	419.077	0.651459	0.355965	1.83012	0.0672317	0.155194
YOR351C	14.5735	2.87112	0.808342	3.55186	0.000382519	0.00257817
YOR352W	623.621	0.00504192	0.357316	0.0141105	0.988742	0.994015
YOR353C	733.067	-0.243213	0.221914	-1.09598	0.273088	0.429674
YOR354C	3286.71	0.721473	0.16926	4.2625	2.0215e-05	0.000218708
YOR355W	2287.85	1.15131	0.429426	2.68104	0.00733942	0.0284654
YOR356W	1458.04	0.129639	0.319122	0.406237	0.684569	0.796019
YOR357C	773.627	1.2561	0.200815	6.25503	3.97442e-10	1.2945e-08
YOR358W	1149.02	0.676334	0.314199	2.15257	0.0313528	0.0864565
YOR359W	555.317	-2.60449	0.53496	-4.86856	1.12413e-06	1.71767e-05
YOR360C	1040.73	-0.964015	0.310877	-3.10096	0.00192896	0.00974032
YOR361C	8921.63	-0.259242	0.307952	-0.841825	0.399886	0.559077
YOR362C	6907.65	0.90408	0.267746	3.37663	0.000733786	0.00441051
YOR363C	871.406	0.539323	0.191679	2.81367	0.00489791	0.0206856
YOR364W	9.8256	-0.260343	0.638777	-0.407565	0.683593	0.79548
YOR365C	14.477	0.43653	0.605458	0.720991	0.470915	0.624241
YOR366W	6.45966	-1.14987	0.762442	-1.50814	0.131519	0.254646
YOR367W	655.201	-0.126577	0.301486	-0.419845	0.674599	0.788998
YOR368W	374.892	-0.0795166	0.301659	-0.263597	0.79209	0.872783
YOR369C	50759.9	0.161834	0.390035	0.414923	0.678198	0.791584
YOR370C	2953.42	0.111402	0.19929	0.558998	0.576163	0.716146
YOR371C	519.712	-0.0545379	0.194455	-0.280465	0.779121	0.863823
YOR372C	730.207	-0.733307	0.19636	-3.73449	0.000188094	0.00144998
YOR373W	496.992	-1.79045	0.252442	-7.09253	1.31686e-12	6.55375e-11
YOR374W	6246.2	0.147271	0.71206	0.206824	0.836147	0.900203
YOR375C	13731	-2.01955	0.396203	-5.09727	3.4459e-07	5.87314e-06
YOR376W	0.452385	0.576182	2.89339	0.199137	0.842156	NA
YOR376W-A	174.388	0.996498	0.517454	1.92577	0.0541332	0.130985
YOR377W	1240.61	-0.0687005	0.280055	-0.245311	0.806216	0.881453
YOR378W	31.4954	-1.90728	0.539799	-3.53332	0.000410375	0.0027313
YOR379C	21.2272	-0.395395	0.525828	-0.751948	0.452083	0.607431
YOR380W	420.301	-0.410482	0.234855	-1.74781	0.0804971	0.177225
YOR381W	452.619	1.08338	0.358298	3.02369	0.00249713	0.012061
YOR381W-A	1.37642	0.549692	2.21628	0.248025	0.804115	NA
YOR382W	174.297	2.43777	1.38886	1.75522	0.0792213	0.175137
YOR383C	547.056	-0.110766	0.381991	-0.28997	0.771839	0.858811
YOR384W	16.2634	1.95223	0.792482	2.46344	0.013761	0.0465855
YOR385W	8542.6	2.47886	0.66032	3.75403	0.000174014	0.00135998
YOR386W	1580.6	1.14349	0.390935	2.92503	0.00344428	0.0156173
YOR387C	6.58009	-0.66121	0.939508	-0.703783	0.481568	0.633771
YOR388C	2.53413	1.38218	1.30566	1.05861	0.289777	0.447543
YOR389W	398.253	1.47033	0.252928	5.81326	6.1269e-09	1.59479e-07
YOR390W	27.124	-2.0189	0.574791	-3.5124	0.000444077	0.00291107
YOR391C	0	NA	NA	NA	NA	NA
YOR392W	0	NA	NA	NA	NA	NA
YOR393W	0	NA	NA	NA	NA	NA
YOR394W	0	NA	NA	NA	NA	NA
YOR394C-A	0	NA	NA	NA	NA	NA
YOR396W	0.53456	-1.07136	3.4526	-0.310305	0.756329	NA
YOR396C-A	0	NA	NA	NA	NA	NA
YGL263W	190.847	-0.507526	0.482378	-1.05213	0.292739	0.451221
YGL262W	31.9007	-0.802678	0.390146	-2.05738	0.0396499	0.103336
YGL261C	1.74646	-0.684175	1.58626	-0.431314	0.66624	0.78468
YGL260W	0	NA	NA	NA	NA	NA
YGL259W	25.3418	0.185265	0.417493	0.443756	0.657219	0.77818
YGL258W-A	33.4856	-0.357738	0.521613	-0.685831	0.49282	0.643812
YGL258W	3.11276	-0.83735	1.3744	-0.609249	0.54236	0.687873
YGL257C	1030.97	0.221394	0.245201	0.902909	0.366574	0.525363
YGL256W	2499.35	-0.943078	0.606576	-1.55476	0.120004	0.236924
YGL255W	13386.3	1.14687	0.503146	2.2794	0.0226431	0.0677877
YGL254W	262.743	-0.129792	0.311952	-0.416066	0.677362	0.791039
YGL253W	16916.8	-1.60703	0.168715	-9.52508	1.6492e-21	2.84991e-19
YGL252C	2348.93	0.228642	0.185087	1.23532	0.21671	0.365254
YGL251C	192.302	0.501311	0.278388	1.80077	0.0717395	0.162524
YGL250W	555.61	0.535029	0.303173	1.76477	0.0776031	0.172541
YGL249W	15.1219	2.2386	0.622445	3.59646	0.000322574	0.00226493
YGL248W	704.639	0.761602	0.332668	2.28937	0.0220577	0.066486
YGL247W	149.691	-0.276105	0.329662	-0.83754	0.402289	0.561205
YGL246C	701.637	-0.863048	0.349911	-2.46648	0.0136448	0.0463341
YGL245W	10486.9	-0.383106	0.225676	-1.69759	0.0895843	0.191119
YGL244W	2411.61	-0.110511	0.208269	-0.530616	0.595685	0.731495
YGL243W	336.48	0.0154942	0.178301	0.0868988	0.930752	0.959662
YGL242C	1043	-0.061644	0.244411	-0.252214	0.800875	0.878404
YGL241W	987.229	0.0564014	0.257245	0.219251	0.826454	0.893899
YGL240W	183.801	0.68395	0.384376	1.77938	0.0751783	0.167869
YGL239C	0	NA	NA	NA	NA	NA
YGL238W	1768.39	-0.0913742	0.296921	-0.30774	0.758281	0.850877
YGL237C	648.86	-0.034723	0.334616	-0.103769	0.917352	0.951459
YGL236C	1432.87	0.0456298	0.477752	0.0955093	0.92391	0.955711
YGL235W	1.96264	0.170275	1.52399	0.11173	0.911037	0.948229
YGL234W	23264.4	-2.50012	0.28232	-8.85562	8.32213e-19	1.08876e-16
YGL233W	779.512	0.0261154	0.171867	0.151951	0.879225	0.928793
YGL232W	1008.86	0.143619	0.206087	0.696885	0.485874	0.637249
YGL231C	1591.69	0.4814	0.218303	2.20519	0.0274408	0.078451
YGL230C	4.11747	-1.01956	1.27302	-0.800904	0.423187	0.581159
YGL229C	324.298	0.344772	0.421716	0.817545	0.413617	0.571087
YGL228W	2668.82	0.699941	0.162895	4.29689	1.73209e-05	0.000190714
YGL227W	1652.78	0.59572	0.276418	2.15514	0.0311505	0.0859749
YGL226C-A	482.786	-0.458799	0.61681	-0.743826	0.456982	0.611899
YGL226W	656.372	0.538734	0.232545	2.31668	0.020521	0.0630426
tV(AAC)G3	2.02811	-1.911	1.49122	-1.2815	0.200018	0.344207
YGL225W	5081.67	-1.33247	0.222528	-5.98789	2.12585e-09	5.90397e-08
YGL224C	629.642	0.0841853	0.164519	0.511705	0.608857	0.741764
YGL223C	782.975	0.304126	0.308907	0.984524	0.324858	0.483248
YGL222C	255.884	-0.516737	0.357237	-1.44648	0.148043	0.278239
YGL221C	1207.23	-0.145442	0.186409	-0.78023	0.435255	0.591481
YGL220W	1097.44	-0.296127	0.210758	-1.40505	0.160005	0.292323
YGL219C	1784.14	0.192356	0.213505	0.900947	0.367616	0.526339
YGL218W	1.02768	2.14806	2.30849	0.930504	0.35211	NA
YGL217C	0.575795	1.11138	2.68908	0.413294	0.679391	NA
YGL216W	449.746	-0.712499	0.228413	-3.11934	0.00181257	0.00931131
YGL215W	2677.49	-0.372688	0.25363	-1.46941	0.141721	0.269286
YGL214W	4.51811	-0.755537	1.02986	-0.733629	0.463175	0.617832
YGL213C	1148.99	-0.392688	0.174845	-2.24592	0.0247091	0.07261
YGL212W	432.236	-0.138985	0.179865	-0.77272	0.439688	0.595361
YGL211W	946.036	-0.454276	0.343644	-1.32194	0.186188	0.326736
YGL210W	730.963	-0.456125	0.227477	-2.00515	0.0449472	0.113297
YGL209W	174.068	-1.06964	0.802734	-1.33249	0.182698	0.322246
YGL208W	761.225	1.24286	0.242987	5.11493	3.1386e-07	5.43879e-06
YGL207W	4163.62	-0.234446	0.204636	-1.14567	0.251931	0.406448
YGL206C	3878.13	0.47098	0.300881	1.56534	0.117504	0.233245
YGL205W	953.779	6.10272	0.696305	8.76443	1.8772e-18	2.20341e-16
tH(GUG)G1	4.03954	-2.25805	1.12978	-1.99866	0.0456451	0.114823
YGL204C	66.1405	0.0661713	0.352898	0.187508	0.851262	0.909602
YGL203C	1292.54	-0.199274	0.176793	-1.12716	0.259675	0.415814
tK(UUU)G1	0.172584	-1.17757	4.08047	-0.288587	0.772897	NA
YGL202W	6330.36	-0.150708	0.192638	-0.782339	0.434015	0.590553
YGL201C	1172.51	-0.397951	0.384763	-1.03427	0.301008	0.458851
tK(CUU)G1	0.487227	-1.13066	2.85772	-0.39565	0.692363	NA
YGL200C	6142.83	-0.135977	0.225546	-0.602879	0.546589	0.690951
YGL199C	13.3315	0.0624964	0.578141	0.108099	0.913917	0.949955
YGL198W	1511.95	0.404019	0.217537	1.85724	0.0632763	0.147321
YGL197W	2382.08	0.802781	0.24915	3.22208	0.00127264	0.00693417
YGL196W	1127.14	0.00867521	0.392914	0.0220791	0.982385	0.991148
YGL195W	4421.82	0.379093	0.290798	1.30363	0.19236	0.334453
YGL194C-A	39.8177	-0.334524	0.431238	-0.775729	0.437909	0.594032
YGL194C	209.023	-0.115407	0.215904	-0.534528	0.592976	0.729177
YGL193C	5.97622	0.354929	0.950899	0.373257	0.708957	0.814032
YGL192W	594.738	0.370123	0.22975	1.61098	0.107184	0.217906
YGL191W	3928.9	0.951348	0.411676	2.31092	0.0208375	0.0638258
YGL190C	1485.95	-0.377961	0.182436	-2.07175	0.0382887	0.101101
YGL189C	25871.7	0.220365	0.403446	0.546208	0.584923	0.722559
YGL188C-A	136.254	0.684844	0.267858	2.55675	0.0105656	0.0383705
YGL188C	207.269	0.439102	0.603139	0.728027	0.466597	0.62063
YGL187C	4213.01	0.109157	0.405524	0.269176	0.787794	0.870183
YGL186C	1586.99	-1.67031	0.21113	-7.9113	2.54717e-15	2.14134e-13
YGL185C	312.882	0.659248	0.378341	1.74247	0.0814261	0.178867
YGL184C	184.43	-4.64042	1.45319	-3.19326	0.00140676	0.00753092
YGL183C	45.2795	0.656943	0.78947	0.832133	0.405334	0.564239
YGL182C	1.17634	0.280074	1.73824	0.161125	0.871995	NA
YGL181W	1868.15	0.67832	0.247314	2.74275	0.00609275	0.0243906
YGL180W	624.575	0.591133	0.3901	1.51534	0.129687	0.25185
YGL179C	397.392	0.120419	0.38035	0.316602	0.751546	0.846373
YGL178W	1094.76	-0.0226051	0.228619	-0.0988768	0.921236	0.953896
YGL177W	21.4269	0.144001	0.555489	0.259234	0.795455	0.874452
YGL176C	417.945	-0.816184	0.278348	-2.93224	0.00336523	0.0153596
YGL175C	142.181	-0.924358	0.332979	-2.77603	0.00550274	0.0225214
YGL174W	350.872	-0.43024	0.201472	-2.13549	0.0327214	0.0889296
YGL173C	4933.59	0.836724	0.258699	3.23435	0.0012192	0.00673589
YGL172W	1573.78	-0.25858	0.209014	-1.23714	0.216034	0.364608
YGL171W	1110.02	-0.714206	0.484925	-1.47282	0.1408	0.268111
YGL170C	10.8854	-0.313323	0.579022	-0.541126	0.588421	0.725727
tK(CUU)G2	0.312803	1.65753	3.98966	0.415456	0.677808	NA
YGL169W	699.595	0.0818167	0.488921	0.167341	0.867101	0.92111
YGL168W	0.83117	1.74479	2.14923	0.811821	0.416894	NA
YGL167C	5165.22	0.600023	0.267438	2.24359	0.0248586	0.0729803
YGL166W	1224.72	0.565155	0.384698	1.46909	0.141809	0.269348
YGL165C	6.73999	-2.35428	1.08553	-2.16879	0.0300986	0.0839657
YGL164C	930.236	0.0730708	0.196713	0.371459	0.710295	0.815117
YGL163C	1003.79	-0.263208	0.352501	-0.746687	0.455253	0.610504
YGL162W	83.0743	-0.189551	0.622378	-0.304559	0.760702	0.851761
YGL161C	2191.9	0.480177	0.245304	1.95747	0.0502918	0.124485
YGL160W	1231.02	0.118891	0.473873	0.250892	0.801897	0.878894
YGL159W	448.593	-0.0682182	0.416644	-0.163733	0.869942	0.922117
tL(CAA)G1	0.173323	-1.17757	4.08047	-0.288587	0.772897	NA
YGL158W	59.4273	0.922319	0.706005	1.30639	0.19142	0.33319
YGL157W	1170.61	0.100024	0.278978	0.358538	0.71994	0.821337
YGL156W	1694.34	1.58304	0.627843	2.5214	0.011689	0.0413638
YGL155W	734.669	0.0516668	0.193537	0.26696	0.7895	0.871138
YGL154C	194.523	0.616529	0.381936	1.61422	0.106479	0.216828
YGL153W	656.586	0.0279049	0.234372	0.119062	0.905226	0.945528
YGL152C	3.08349	-0.0424079	1.23553	-0.0343238	0.972619	0.984705
YGL151W	749.899	-0.465297	0.244539	-1.90275	0.0570734	0.136245
YGL150C	3053.25	0.386213	0.170584	2.26406	0.0235702	0.0699907
YGL149W	3.91722	-0.0487109	1.19026	-0.0409247	0.967356	0.982197
YGL148W	5622.03	-0.634654	0.266611	-2.38045	0.0172915	0.0554487
YGL147C	29116.5	0.250698	0.394666	0.635214	0.525289	0.673223
YGL146C	171.343	0.199582	0.314107	0.635395	0.525171	0.673223
YGL145W	778.815	-0.38631	0.187845	-2.05653	0.0397313	0.103375
YGL144C	369.404	-0.885537	0.238603	-3.71135	0.000206157	0.00155738
YGL143C	1107.22	0.655395	0.233363	2.80847	0.00497768	0.0208948
YGL142C	776.162	0.437508	0.216189	2.02372	0.0429986	0.109539
YGL141W	1068.9	0.697517	0.30597	2.27969	0.0226261	0.0677694
YGL140C	1160.71	0.226373	0.175097	1.29284	0.196066	0.339568
YGL139W	896.514	-0.581828	0.201252	-2.89104	0.00383969	0.017073
YGL138C	1.5316	-0.362735	1.56438	-0.231871	0.816638	0.88746
YGL137W	6360.98	0.199046	0.164215	1.21211	0.225471	0.375544
YGL136C	1034.97	1.50014	0.327368	4.58243	4.59597e-06	6.04472e-05
YGL135W	30563.7	0.627881	0.37346	1.68125	0.0927138	0.194856
YGL134W	658.416	0.533428	0.307641	1.73393	0.0829309	0.181099
YGL133W	1124.82	-0.0381823	0.233125	-0.163784	0.869901	0.922117
YGL132W	1.2749	3.70633	2.11276	1.75426	0.0793854	NA
YGL131C	446.286	0.150715	0.285245	0.52837	0.597243	0.73283
YGL130W	1014.67	-0.058167	0.15831	-0.367424	0.713303	0.817039
YGL129C	2572.02	0.343086	0.244575	1.40279	0.160681	0.293136
YGL128C	275.716	0.244686	0.30976	0.78992	0.429574	0.586434
YGL127C	499.727	-0.632748	0.265419	-2.38396	0.0171273	0.0550355
YGL126W	1778.76	0.34272	0.2647	1.29475	0.195406	0.338613
YGL125W	268.237	-0.726615	0.488547	-1.4873	0.136936	0.26252
YGL124C	657.487	0.734775	0.274887	2.67301	0.00751749	0.0290114
YGL123W	77916.5	-0.0162121	0.382304	-0.0424062	0.966175	0.981478
YGL123C-A	58.9702	-2.19868	0.942123	-2.33375	0.019609	0.0607674
YGL122C	1899.65	-0.0329898	0.379399	-0.0869528	0.930709	0.959662
YGL121C	298.323	1.67793	0.700233	2.39625	0.0165637	0.0539774
YGL120C	2178.78	-0.89974	0.478551	-1.88014	0.0600896	0.1415
YGL119W	993.138	0.55093	0.216335	2.54666	0.0108761	0.0392424
tW(CCA)G1	0.67328	1.35811	2.64406	0.513645	0.6075	NA
YGL118C	0.470056	-1.07579	3.58735	-0.299884	0.764265	NA
YGL117W	238.834	-0.0255066	0.430277	-0.0592796	0.952729	0.974976
YGL116W	674.627	-0.514842	0.336668	-1.52923	0.126208	0.246512
YGL115W	2446.51	0.308871	0.204152	1.51295	0.130293	0.252746
YGL114W	1164.18	0.3669	0.189902	1.93205	0.0533533	0.129703
YGL113W	406.026	-1.0949	0.197556	-5.54221	2.9867e-08	6.58874e-07
YGL112C	1393.67	-0.0385705	0.180475	-0.213716	0.830768	0.897103
YGL111W	1356.12	-0.630609	0.472295	-1.3352	0.181811	0.321411
YGL110C	1010.66	0.218338	0.168434	1.29628	0.194879	0.337795
YGL109W	2.17175	1.05251	1.44596	0.727899	0.466675	0.62063
YGL108C	637.037	0.200735	0.195136	1.02869	0.303624	0.460897
YGL107C	1694.83	0.293825	0.356217	0.824847	0.409458	0.568023
YGL106W	3128.57	0.214816	0.192381	1.11662	0.264156	0.420608
YGL105W	9837.21	-0.0487187	0.234242	-0.207984	0.835241	0.899591
YGL104C	1136.83	1.1701	0.38872	3.01012	0.00261141	0.0125158
YGL103W	41911.7	0.330965	0.392691	0.842813	0.399333	0.558886
YGL102C	59.0907	-1.69983	0.993086	-1.71166	NA	NA
YGL101W	837.409	-0.770859	0.446873	-1.72501	0.0845264	0.183475
YGL100W	1622.58	-0.0390804	0.159074	-0.245673	0.805935	0.881453
YGL099W	1089.64	-0.968409	0.45472	-2.12968	0.033198	0.0900282
snR82	206.74	1.34533	0.217474	6.18619	6.1636e-10	1.92399e-08
YGL098W	764.599	0.139655	0.196586	0.710401	0.477456	0.62997
tH(GUG)G2	1.0062	-0.353165	2.43688	-0.144925	0.88477	NA
YGL097W	2280.07	-0.400805	0.239178	-1.67576	0.0937851	0.196642
YGL096W	788.828	0.916234	0.380916	2.40535	0.0161572	0.0529298
tE(UUC)G1	7.44557	0.223546	0.796966	0.280496	0.779097	0.863823
YGL095C	1006	0.323504	0.245469	1.31791	0.187535	0.328636
YGL094C	1488.34	0.165598	0.274421	0.603445	0.546213	0.690929
YGL093W	808.681	-0.616287	0.29472	-2.09109	0.0365198	0.0971728
YGL092W	2027.08	-0.318267	0.230128	-1.383	0.166665	0.300965
YGL091C	871.817	0.130954	0.185653	0.705373	0.480578	0.63287
YGL090W	502.045	0.31559	0.20503	1.53924	0.123747	0.242465
YGL089C	1.1122	-0.736576	1.72865	-0.4261	0.670035	NA
YGL088W	0.451645	0.576153	2.89458	0.199046	0.842227	NA
snR10	11.0984	1.53951	0.647004	2.37944	0.0173388	0.0555431
YGL087C	1115.93	0.19507	0.268502	0.726511	0.467525	0.621204
YGL086W	689.744	-0.375105	0.197458	-1.89967	0.0574761	0.136943
YGL085W	402.436	-0.15095	0.186878	-0.807747	0.419237	0.576497
YGL084C	1485.29	0.532076	0.290997	1.82846	0.0674807	0.155423
YGL083W	523.18	-0.871845	0.242165	-3.60021	0.000317966	0.00224016
YGL082W	1966.49	-0.188313	0.242578	-0.776298	0.437573	0.593836
YGL081W	60.2642	-0.104498	0.424931	-0.245918	0.805746	0.881404
YGL080W	1109.53	0.166659	0.311643	0.534777	0.592804	0.729109
YGL079W	408.999	0.372071	0.259894	1.43163	0.152251	0.283554
YGL078C	2782.51	-1.12735	0.445076	-2.53294	0.0113112	0.0402873
YGL077C	2299.69	-1.76649	0.3126	-5.65096	1.59557e-08	3.75987e-07
YGL076C	17231.2	-0.631093	0.426333	-1.48028	0.138798	0.265273
snR39	26.5382	0.307806	0.595509	0.516878	0.605241	0.73842
snR39B	13.7882	1.10975	0.885385	1.25341	0.210056	0.3569
YGL075C	360.78	-0.171839	0.247177	-0.695204	0.486927	0.637855
YGL074C	0.675518	1.35464	2.64155	0.512822	0.608076	NA
YGL073W	1405.33	0.537434	0.261831	2.0526	0.0401115	0.104146
YGL072C	49.0933	0.638232	0.327534	1.9486	0.0513432	0.126347
YGL071W	535.606	-0.0224396	0.311284	-0.0720873	0.942532	0.967573
YGL070C	1131.92	-0.251253	0.19094	-1.31587	0.188217	0.329459
YGL069C	2.703	0.121184	1.30609	0.0927843	0.926075	0.957472
YGL068W	5446.53	0.608027	0.279246	2.17739	0.0294514	0.0826046
YGL067W	622.453	0.231907	0.170539	1.35985	0.173877	0.310563
YGL066W	1058.86	0.0938312	0.189007	0.496443	0.619582	0.749829
YGL065C	668.413	-0.306414	0.213481	-1.43532	0.151196	0.282459
YGL064C	717.32	0.252718	0.425288	0.594227	0.55236	0.695722
YGL063W	291.296	-0.151556	0.355353	-0.426495	0.669747	0.78732
YGL063C-A	3.61528	1.31233	1.26538	1.0371	0.29969	0.457739
YGL062W	5683.34	-0.207956	0.428863	-0.4849	0.627747	0.756824
YGL061C	333.901	-0.761379	0.236246	-3.22283	0.00126933	0.00693417
YGL060W	519.309	-0.131888	0.225251	-0.585517	0.5582	0.700962
YGL059W	536.492	0.138354	0.374192	0.36974	0.711576	0.816286
YGL058W	877.673	-0.181196	0.183676	-0.986496	0.32389	0.482258
YGL057C	202.747	-0.979477	0.278382	-3.51846	0.000434058	0.00285652
YGL056C	2199.82	-0.972455	0.358924	-2.70936	0.0067413	0.0265346
YGL055W	38365.4	-4.87525	0.284575	-17.1317	8.61005e-66	1.78544e-62
YGL054C	2258.23	0.839627	0.347359	2.41717	0.0156415	0.0516486
tE(UUC)G2	0.674019	1.35809	2.64337	0.513774	0.60741	NA
YGL053W	65.4253	0.639294	0.312186	2.0478	0.04058	0.105055
YGL052W	0.155652	0.745982	4.08047	0.182818	0.854941	NA
YGL051W	2.32338	-0.652276	1.17992	-0.552814	0.580391	0.718836
tR(UCU)G1	0.279062	1.52183	4.05025	0.375737	0.707112	NA
YGL050W	863.416	-0.911001	0.230475	-3.95272	7.72692e-05	0.000690649
YGL049C	3756.52	0.0663085	0.214621	0.308956	0.757355	0.850452
YGL048C	8477.62	1.14896	0.294065	3.90717	9.33821e-05	0.000807969
YGL047W	927.606	1.384	0.26249	5.27261	1.34498e-07	2.49766e-06
tV(AAC)G1	0.155652	0.745982	4.08047	0.182818	0.854941	NA
YGL045W	1489.89	1.93943	0.443949	4.36858	1.25055e-05	0.000144873
YGL044C	856.619	-0.00220753	0.248481	-0.0088841	0.992912	0.997079
YGL043W	1349.74	-0.199356	0.226476	-0.880252	0.378723	0.537662
YGL042C	2.03343	0.937331	1.47454	0.635677	0.524987	0.673223
YGL041C-B	5.02496	-0.558691	1.21422	-0.460124	0.645428	0.769886
YGL041W-A	967.327	0.530883	0.23439	2.26495	0.0235154	0.0698613
YGL041C	8.22941	-1.39608	1.05144	-1.32778	0.18425	0.323646
YGL040C	4032.68	-0.0738459	0.17459	-0.422968	0.672319	0.788036
tL(CAA)G2	1.81575	2.03738	1.64734	1.23677	0.216172	0.364742
YGL039W	492.878	-1.54634	0.320094	-4.83088	1.35929e-06	2.01817e-05
YGL038C	1198.11	-1.12706	0.216729	-5.20032	1.98947e-07	3.57702e-06
YGL037C	24319.7	1.68644	0.383317	4.39961	1.08446e-05	0.000128504
YGL036W	1184.7	0.432591	0.210986	2.05034	0.0403316	0.104543
YGL035C	1308.67	-2.06738	0.492538	-4.1974	2.69993e-05	0.000280405
YGL034C	1.88545	-2.37006	1.64845	-1.43775	0.150505	0.281591
YGL033W	10.8364	0.21344	0.999964	0.213448	0.830978	0.897135
YGL032C	4.2143	1.02462	1.18954	0.861356	0.389042	0.549304
YGL031C	31436.5	0.232509	0.393087	0.591494	0.554189	0.697332
YGL030W	34233.5	0.654259	0.402365	1.62603	0.103942	0.212927
YGL029W	1083.29	-0.523785	0.525462	-0.996808	0.318858	0.477289
tF(GAA)G	0.346146	-0.21579	3.88898	-0.0554875	0.95575	NA
YGL028C	1078.61	-1.14921	0.486571	-2.36186	0.0181834	0.0574185
YGL027C	1428.07	-0.0875667	0.222898	-0.392856	0.694426	0.802356
YGL026C	3938.93	0.0934281	0.197051	0.474132	0.635406	0.762953
YGL025C	610.323	-0.809069	0.257485	-3.1422	0.00167683	0.00872936
YGL024W	1.84338	1.19562	2.08356	0.573832	0.566082	0.707716
YGL023C	1571.48	-0.203319	0.23691	-0.858213	0.390775	0.550625
YGL022W	4437.38	-0.0695898	0.165152	-0.421367	0.673487	0.788036
YGL021W	638.221	-0.617007	0.367964	-1.67681	0.0935792	0.196343
YGL020C	1602.06	0.44934	0.231759	1.93883	0.0525223	0.128386
YGL019W	2545.01	0.145429	0.208551	0.697329	0.485597	0.637174
YGL018C	596.965	0.106323	0.24612	0.431995	0.665745	0.784344
YGL017W	607.238	-0.484745	0.286707	-1.69074	0.0908872	0.192625
YGL016W	438.147	-0.804741	0.370413	-2.17255	0.0298141	0.0834338
YGL015C	5.64934	0.359602	0.903243	0.398123	0.69054	0.800315
YGL014W	1502.99	-0.843066	0.234982	-3.58779	0.000333496	0.00231969
YGL014C-A	0.607297	1.198	2.67324	0.448146	0.654048	NA
YGL013C	986.806	0.555597	0.32633	1.70256	0.0886499	0.189973
YGL012W	5609.01	-0.951994	0.220911	-4.3094	1.63696e-05	0.000182174
YGL011C	5847.53	1.14418	0.265829	4.30419	1.67595e-05	0.000185517
YGL010W	238.203	0.186436	0.39613	0.470642	0.637896	0.764434
YGL009C	4215.74	-2.03961	0.334145	-6.10396	1.03471e-09	3.07989e-08
YGL008C	50814.8	0.601965	0.309284	1.94632	0.0516169	0.12682
YGL007C-A	20.4483	0.855197	0.494859	1.72816	0.0839592	0.182637
YGL007W	8.56734	0.402039	0.741502	0.542195	0.587684	0.725475
YGL006W-A	23.6009	-0.84906	0.533399	-1.59179	0.111431	0.223762
YGL006W	14877.6	2.68631	0.468688	5.73155	9.95171e-09	2.44702e-07
YGL005C	758.146	0.528815	0.36992	1.42954	0.152849	0.283554
YGL004C	901.077	0.483438	0.186031	2.5987	0.00935774	0.0345897
YGL003C	763.826	-0.819874	0.298309	-2.7484	0.0059887	0.0240825
YGL002W	701.468	0.27941	0.243472	1.14761	0.251132	0.405579
YGL001C	7216.12	0.254448	0.502874	0.505987	0.612866	0.744485
YGR001C	973.64	-0.169223	0.306208	-0.552639	0.58051	0.718836
YGR002C	1001.32	0.0949148	0.183509	0.517221	0.605002	0.738418
YGR003W	347.072	0.165108	0.267709	0.616742	0.537405	0.68382
YGR004W	421.103	-0.453413	0.209464	-2.16463	0.030416	0.0846289
YGR005C	2364.66	-0.212048	0.178951	-1.18495	0.236039	0.388464
YGR006W	249.527	0.112501	0.237932	0.472827	0.636337	0.763776
YGR007W	1332.26	-0.226027	0.189724	-1.19134	0.233518	0.385438
YGR008C	20609.8	1.4714	0.556395	2.64452	0.00818068	0.0310696
YGR009C	1440.19	0.0833901	0.187586	0.444544	0.65665	0.777802
YGR010W	362.241	0.0108629	0.188917	0.0575009	0.954146	0.975278
YGR011W	2.03869	1.55031	2.01901	0.767856	0.442573	0.598271
YGR012W	1204.7	-0.214097	0.198076	-1.08088	0.27975	0.436722
YGR013W	910.329	-0.153786	0.229341	-0.670556	0.502504	0.652489
YGR014W	834.529	-2.66699	0.330956	-8.05845	7.72703e-16	6.7704e-14
YGR015C	215.924	-0.000617306	0.273758	-0.00225493	0.998201	0.998983
YGR016W	70.4808	-0.0234065	0.307643	-0.0760833	0.939353	0.965359
YGR017W	1725.08	-0.627931	0.200456	-3.13251	0.00173319	0.00896272
YGR018C	11.5744	1.07462	0.578469	1.8577	0.0632122	0.147227
YGR019W	3444.62	0.819654	0.378384	2.1662	0.0302962	0.0844789
YGR020C	5152.11	0.198328	0.192531	1.03011	0.302958	0.460198
YGR021W	1746.86	0.975678	0.22232	4.38862	1.14071e-05	0.000133642
YGR022C	1.52034	1.77888	2.18125	0.815532	0.414768	0.571995
YGR023W	1089.56	0.687703	0.499197	1.37762	0.168322	0.302988
tD(GUC)G1	3.0336	-0.574377	1.15782	-0.496086	0.619834	0.749838
YGR024C	900.955	0.324955	0.297802	1.09118	0.275194	0.431883
YGR025W	1.96004	-0.702032	1.56631	-0.448207	0.654004	0.775307
YGR026W	2655.55	0.429065	0.354837	1.20919	0.22659	0.376802
YGR027C	21748	0.176439	0.369131	0.477985	0.632661	0.760415
YGR027W-A	0	NA	NA	NA	NA	NA
YGR027W-B	1.35656	-0.76518	2.85196	-0.2683	0.788468	NA
tE(UUC)G3	0.552109	0.933294	3.47902	0.268264	0.788496	NA
YGR028W	1892.13	0.725473	0.31876	2.27592	0.0228506	0.0682773
YGR029W	891.884	0.147608	0.181038	0.815343	0.414876	0.572018
tD(GUC)G2	6.44918	1.01418	0.863378	1.17466	0.240131	0.393223
snR46	71.1904	1.41185	0.647777	2.17954	0.0292919	0.082343
YGR030C	92.7756	-1.53506	0.38831	-3.95318	7.71203e-05	0.00069031
YGR031W	924.376	-1.5916	0.278552	-5.71384	1.10457e-08	2.70534e-07
YGR031C-A	7.94553	2.01921	0.94922	2.12723	0.0334009	0.0903815
YGR032W	4797.28	1.85068	0.479639	3.85849	0.000114089	0.000947594
YGR033C	1179.69	0.454017	0.252276	1.79968	0.0719111	0.162794
YGR034W	23423	0.0906867	0.348031	0.260571	0.794424	0.873936
YGR035C	718.59	-1.26579	0.700602	-1.80672	0.0708054	0.161053
YGR035W-A	0	NA	NA	NA	NA	NA
YGR036C	339.905	-0.843791	0.213649	-3.94942	7.83402e-05	0.000698215
YGR037C	8789.22	-0.980236	0.238955	-4.10218	4.09273e-05	0.000397826
YGR038W	609.264	0.292193	0.167705	1.7423	0.0814562	0.17887
tS(AGA)G	0.345907	-2.03396	3.84786	-0.528595	0.597086	NA
YGR038C-B	2.09988	-0.478849	1.2639	-0.378867	0.704787	0.810889
YGR038C-A	0	NA	NA	NA	NA	NA
YGR039W	3.18298	-1.13231	1.15572	-0.979752	0.327209	0.485468
YGR040W	388.826	-0.951077	0.28024	-3.39379	0.000689318	0.00419808
YGR041W	647.429	-1.55715	0.465063	-3.34825	0.000813226	0.00478174
YGR042W	568.485	0.261533	0.20657	1.26607	0.205486	0.35148
YGR043C	287.919	2.6796	0.645754	4.14957	3.33107e-05	0.000333161
YGR044C	12.1324	-1.60588	0.743244	-2.16064	0.0307232	0.0851574
YGR045C	17.496	-0.951769	0.507084	-1.87694	0.0605258	0.142141
YGR046W	636.727	-1.17938	0.22117	-5.33248	9.68809e-08	1.89527e-06
YGR047C	843.779	-0.256773	0.189808	-1.35281	0.176118	0.313844
YGR048W	1713.11	0.665408	0.385002	1.72833	0.0839297	0.182637
YGR049W	3145.3	-3.14625	0.460283	-6.83546	8.17428e-12	3.5314e-10
YGR050C	73.3851	0.991674	0.438568	2.26116	0.0237492	0.0703543
YGR051C	3.29305	0.100822	1.14164	0.0883139	0.929627	0.95955
YGR052W	2092.75	1.11033	0.776255	1.43037	0.15261	0.283554
YGR053C	169.603	0.787652	0.402784	1.95552	0.0505215	0.124819
YGR054W	5800.84	-0.615777	0.263722	-2.33495	0.0195462	0.0607377
YGR055W	2502.58	-1.93891	0.423513	-4.57817	4.6907e-06	6.1276e-05
YGR056W	836.785	-0.474207	0.181335	-2.61509	0.00892046	0.0332301
YGR057C	569.397	0.258447	0.332439	0.777427	0.436907	0.59345
YGR058W	508.655	-0.526189	0.17968	-2.92848	0.00340628	0.0155014
YGR059W	10.211	0.512774	0.850146	0.603159	0.546403	0.690951
snR48	26.1335	0.152265	0.504202	0.301992	0.762659	0.85256
YGR060W	19291.1	-1.09641	0.268488	-4.08363	4.4337e-05	0.000423688
YGR061C	12077.5	-1.58992	0.295372	-5.38276	7.33512e-08	1.48155e-06
YGR062C	998.607	0.178569	0.255137	0.699896	0.483992	0.635617
YGR063C	974.141	-0.585401	0.241046	-2.42858	0.0151579	0.0504265
YGR064W	6.81027	-1.46554	0.761885	-1.92358	0.0544074	0.131393
YGR065C	233.774	-1.40007	0.259941	-5.38608	7.2009e-08	1.45918e-06
YGR066C	70.1414	0.654971	0.762326	0.859175	0.390244	0.550196
YGR067C	31.3275	1.79827	0.680648	2.642	0.00824193	0.031245
YGR068C	701.952	-0.00784089	0.333005	-0.0235459	0.981215	0.990288
YGR068W-A	2.52706	0.481703	1.50467	0.320139	0.748863	0.84369
YGR069W	4.84253	1.0503	1.01683	1.03292	0.301643	0.459397
YGR070W	1268.68	0.637779	0.295195	2.16054	0.0307311	0.0851574
YGR071C	446.317	-0.673392	0.254056	-2.65056	0.00803575	0.0305752
YGR072W	890.925	0.244243	0.232019	1.05269	0.292485	0.451165
YGR073C	39.8518	-0.0653294	0.361074	-0.180931	0.856422	0.912451
YGR074W	816.346	-0.205129	0.178179	-1.15125	0.24963	0.403782
YGR075C	125.585	-0.273091	0.284621	-0.95949	0.337312	0.49608
YGR076C	1473.58	0.886286	0.188177	4.70985	2.47897e-06	3.49698e-05
YGR077C	606.483	-0.425735	0.186639	-2.28106	0.0225446	0.0676883
YGR078C	972.988	-0.872619	0.38617	-2.25968	0.0238413	0.0705597
YGR079W	604.524	-5.98076	0.792124	-7.55028	4.34317e-14	2.84409e-12
YGR080W	2319.46	0.502154	0.229816	2.18503	0.0288866	0.0816464
YGR081C	418.331	-0.319815	0.447251	-0.715069	0.474566	0.627562
YGR082W	3699.26	0.339044	0.294237	1.15228	0.249204	0.403409
YGR083C	2155.51	-0.184909	0.232288	-0.796031	0.426014	0.583624
YGR084C	3055.32	0.773543	0.323656	2.39001	0.0168477	0.0546738
YGR085C	13154.5	0.448802	0.400414	1.12085	0.262353	0.418595
YGR086C	22510.1	0.690683	0.191524	3.60625	0.00031065	0.00220108
YGR087C	20.8524	0.622552	0.755443	0.82409	0.409889	0.568188
YGR088W	13106.2	2.33254	1.20451	1.9365	0.0528064	0.128889
YGR089W	1155.19	-0.246031	0.19928	-1.2346	0.216978	0.365337
tT(UGU)G1	0.189393	0.745982	4.08047	0.182818	0.854941	NA
YGR090W	2037.69	-0.285872	0.292925	-0.975923	0.329103	0.487448
YGR091W	533.845	-0.0588363	0.205167	-0.286773	0.774286	0.86061
YGR092W	731.026	-0.293224	0.272592	-1.07569	0.282066	0.438902
YGR093W	800.542	-0.217962	0.255666	-0.852525	0.393923	0.553306
YGR094W	14721.6	0.217607	0.254771	0.854129	0.393034	0.552557
YGR095C	991.679	-0.21963	0.336166	-0.653338	0.513538	0.663631
YGR096W	204.464	-0.328491	0.31521	-1.04213	0.29735	0.455619
YGR097W	2193.12	-0.359285	0.222471	-1.61497	0.106316	0.216575
YGR098C	340.381	-0.811392	0.455356	-1.78188	0.0747681	0.167374
YGR099W	390.08	-0.716343	0.316452	-2.26367	0.0235945	0.0700292
YGR100W	1648.63	0.316079	0.220522	1.43332	0.151766	0.282929
YGR101W	778.137	0.0762343	0.234046	0.325724	0.744633	0.840872
YGR102C	420.186	0.434937	0.210891	2.06238	0.0391718	0.102605
YGR103W	4199.36	-0.455131	0.540302	-0.842364	0.399584	0.559077
YGR104C	556.886	0.414063	0.197294	2.09871	0.0358429	0.0959873
YGR105W	998.639	0.596858	0.328941	1.81448	0.0696032	0.159016
YGR106C	3684.25	0.35239	0.355826	0.990343	0.322007	0.4805
tL(GAG)G	0.591864	2.59181	2.56922	1.00879	0.313074	NA
tK(UUU)G2	2.68561	-0.208412	1.59962	-0.130289	0.896338	0.940028
YGR107W	7.77018	-2.4693	1.09107	-2.26319	0.0236239	0.0700498
YGR108W	1503.59	-2.15715	0.191311	-11.2756	1.7317e-29	5.66996e-27
YGR109C	103.476	-5.78474	0.851468	-6.79384	1.09185e-11	4.46869e-10
tC(GCA)G	0	NA	NA	NA	NA	NA
YGR109W-A	0	NA	NA	NA	NA	NA
YGR109W-B	1929.91	0.742482	0.240208	3.091	0.00199485	0.0100161
YGR110W	242.689	2.14524	0.430498	4.98315	6.25573e-07	1.02004e-05
YGR111W	1490.26	0.939214	0.404925	2.31948	0.0203692	0.0627434
YGR112W	1712.16	1.04795	0.271454	3.8605	0.000113153	0.000941075
YGR113W	930.959	-0.401002	0.198304	-2.02215	0.0431606	0.109817
YGR114C	0	NA	NA	NA	NA	NA
YGR115C	2.40725	-1.59791	1.47581	-1.08274	0.278925	0.435977
YGR116W	4383.94	-0.187589	0.190515	-0.984643	0.3248	0.483248
YGR117C	590.478	0.41844	0.282559	1.48089	0.138635	0.265043
YGR118W	25724.9	0.562044	0.351772	1.59775	0.110098	0.222016
YGR119C	2289.25	-0.428146	0.174814	-2.44916	0.0143191	0.0480468
YGR120C	455.333	0.0525614	0.260442	0.201817	0.84006	0.902445
tN(GUU)G	1.73372	1.20968	1.67206	0.723465	0.469394	0.622778
YGR121C	3081.72	0.206588	0.42482	0.486296	0.626757	0.756071
YGR121W-A	4.99995	0.214331	0.892117	0.24025	0.810136	0.883298
YGR122W	752.1	-0.265783	0.333311	-0.797401	0.425218	0.583047
YGR122C-A	0.558123	2.51721	3.25397	0.773582	0.439178	NA
tR(UCU)G3	0.917389	-3.42675	2.33612	-1.46686	0.142414	NA
YGR123C	917.707	-0.781029	0.404968	-1.92862	0.0537784	0.130431
tI(AAU)G	1.85159	-3.32003	1.86088	-1.78411	0.0744054	0.166862
YGR124W	15176.3	0.879044	0.290408	3.02692	0.00247056	0.0119792
YGR125W	784.952	0.156008	0.318255	0.490198	0.623994	0.75376
YGR126W	203.682	0.223038	0.341858	0.652428	0.514125	0.663838
YGR127W	580.278	0.289452	0.319743	0.905267	0.365324	0.524505
YGR128C	905.964	-0.83296	0.478179	-1.74194	0.0815185	0.178944
YGR129W	411.939	-0.284128	0.225712	-1.2588	0.208101	0.354781
YGR130C	6945.06	0.678175	0.232038	2.92269	0.0034702	0.0157004
YGR131W	236.11	-0.819758	0.316375	-2.59109	0.00956722	0.0352802
YGR132C	7240.53	0.973016	0.190512	5.10736	3.26684e-07	5.62964e-06
YGR133W	381.8	0.216309	0.26079	0.829436	0.406858	0.5656
YGR134W	497.856	-0.642486	0.254249	-2.52699	0.0115044	0.04078
YGR135W	5524.54	0.926502	0.22664	4.08798	4.35146e-05	0.000417109
YGR136W	1924.95	1.49988	0.30612	4.89965	9.60089e-07	1.50748e-05
YGR137W	159.999	1.60681	0.35644	4.50793	6.54631e-06	8.26056e-05
YGR138C	6282.44	1.56598	0.377076	4.15295	3.28218e-05	0.000331033
YGR139W	0.847343	0.490565	2.52263	0.194466	0.845811	NA
YGR140W	361.427	-1.41873	0.264715	-5.35944	8.34789e-08	1.66449e-06
YGR141W	811.916	0.606292	0.227389	2.66633	0.00766853	0.0295027
YGR142W	11428.6	6.23619	0.403694	15.4478	7.80185e-54	9.70707e-51
tA(AGC)G	0	NA	NA	NA	NA	NA
YGR143W	1265.75	-0.046458	0.232831	-0.199535	0.841844	0.903262
tG(UCC)G	0.363817	-2.09574	3.79829	-0.551759	0.581113	NA
YGR144W	166.539	4.49122	0.790178	5.68381	1.31727e-08	3.16398e-07
YGR145W	1079.6	-0.617158	0.587313	-1.05082	0.293343	0.451816
YGR146C	200.176	-0.811167	0.570006	-1.42308	0.154712	0.285427
YGR146C-A	4.18085	-0.0353883	0.904972	-0.0391042	0.968807	0.982708
YGR147C	1895.34	0.0772427	0.306274	0.252201	0.800886	0.878404
YGR148C	21823.4	0.200534	0.39403	0.508929	0.610802	0.743225
YGR149W	844.061	0.384127	0.623736	0.61585	0.537994	0.684336
YGR150C	2792.04	0.953502	0.227637	4.18869	2.80572e-05	0.00028994
tA(UGC)G	1.26182	-3.8925	2.60574	-1.49382	0.135224	NA
YGR151C	0	NA	NA	NA	NA	NA
YGR152C	777.466	-1.55908	0.255761	-6.09585	1.08855e-09	3.20941e-08
YGR153W	132.89	-0.500152	0.292286	-1.71118	0.0870488	0.187771
YGR154C	283.82	-0.200135	0.225149	-0.888897	0.374058	0.53262
[truncated: 5,129 more rows]
