# Supplementary material for: Integrative Omics Analysis Reveals a Limited Transcriptional Shock After Yeast Interspecies Hybridization
Source: Front Genet. 2020 May 7;11:404. doi: 10.3389/fgene.2020.00404 (PMC7221068; doi:10.3389/fgene.2020.00404)
Supplement: Supplementary file 11 [file Table_11.XLSX]

## Sheet: Table11
Supplementary table 11. Comparison between SU parental at 30 C vs 12 C. A. DE analysis; B. list of DE genes; C. GO analysis of DE genes.
A.								B.*				C.
gene	baseMean	log2FoldChange	lfcSE	stat	pvalue	padj		Regulation	SU_gene	SC_ortholog		GO_category	Regulation	GOID	TERM	CORRECTED_PVALUE	UNCORRECTED_PVALUE	NUM_LIST_ANNOTATIONS	LIST_SIZE	TOTAL_NUM_ANNOTATIONS	POPULATION_SIZE	FDR_RATE	EXPECTED_FALSE_POSITIVES	ANNOTATED_GENES
Sbay_1.1	224.867	-3.17837	0.517015	-6.14755	7.86873e-10	1.77149e-08		Up-regulated	Sbay_4.429	YBR177C		Biological Process	Up-regulated	GO:0005975	carbohydrate metabolic process	5.84252e-16	6.49169e-19	48	264	297	7166	0	0	YJL155C, YGR043C, YGR256W, YGL227W, YKL035W, YBR056W, YJR096W, YLL026W, YOR178C, YBR019C, YJL089W, YLR345W, YPL201C, YBR001C, YGR194C, YDR248C, YJL137C, YIL155C, YPL248C, YBR105C, YMR280C, YFR053C, YGR254W, YPR026W, YLR213C, YPR160W, YHR104W, YIL107C, YDR001C, YBR149W, YOL032W, YGR248W, YMR196W, YGL156W, YNR001C, YOR347C, YHL032C, YKR058W, YLR081W, YCL040W, YPR184W, YJL034W, YIL017C, YML100W, YAL…
Sbay_1.2	0	NA	NA	NA	NA	NA		Up-regulated	Sbay_6.234	YJL155C		Biological Process	Up-regulated	GO:0044262	cellular carbohydrate metabolic process	9.97912e-13	1.10879e-15	35	264	191	7166	0	0	YPR184W, YCL040W, YKR058W, YHL032C, YER054C, YAL017W, YML100W, YIL099W, YIL017C, YJL034W, YPR160W, YPR026W, YDR001C, YIL107C, YMR280C, YFR053C, YGL156W, YOL032W, YBR149W, YDR248C, YBR001C, YGR194C, YPL201C, YJL089W, YLR345W, YBR105C, YIL155C, YJL137C, YGL227W, YKL035W, YJL155C, YGR256W, YLL026W, YOR178C, YBR056W
Sbay_1.3	109.667	-3.11477	0.523328	-5.95186	2.65118e-09	5.03308e-08		Up-regulated	Sbay_1.60	YAL008W		Biological Process	Up-regulated	GO:0006458	'de novo' protein folding	1.49097e-08	1.65664e-11	12	264	25	7166	0	0	YPL240C, YNL007C, YMR186W, YLR259C, YJR045C, YFL016C, YLL024C, YJL034W, YNL064C, YAL005C, YER103W, YLL026W
Sbay_1.5	61.606	0.242558	0.286779	0.845801	0.397664	0.497787		Up-regulated	Sbay_10.251	YLR152C		Biological Process	Up-regulated	GO:0042026	protein refolding	2.67901e-08	2.97667e-11	12	264	26	7166	0	0	YBR169C, YLR216C, YER103W, YAL005C, YNL064C, YJL034W, YLL024C, YJR045C, YFL016C, YLR259C, YMR186W, YPL240C
Sbay_1.6	3442.2	3.70453	0.872447	4.24614	2.17488e-05	0.000117704		Up-regulated	Sbay_4.6	YDL238C		Biological Process	Up-regulated	GO:0006457	protein folding	6.58e-08	7.31111e-11	22	264	112	7166	0	0	YER103W, YBR072W, YJL034W, YLL024C, YDR214W, YOR027W, YOR007C, YAL005C, YMR186W, YFL016C, YJR045C, YNL077W, YLR216C, YGR142W, YBR169C, YLL026W, YPR158W, YNL064C, YNL007C, YLR259C, YML130C, YPL240C
Sbay_1.7	5988.31	0.695216	0.384233	1.80936	0.070395	0.118949		Up-regulated	Sbay_14.425	YNR067C		Biological Process	Up-regulated	GO:0005996	monosaccharide metabolic process	2.93418e-07	3.2602e-10	20	264	99	7166	0	0	YLR345W, YBR019C, YJL089W, YCL040W, YLR081W, YGR194C, YPL248C, YIL017C, YOL126C, YBR105C, YAL017W, YFR053C, YGR254W, YJL155C, YMR280C, YIL107C, YGL227W, YHR104W, YJR096W, YGL156W
Sbay_1.8	1212.86	-2.22689	0.504026	-4.41821	9.95194e-06	5.92033e-05		Up-regulated	Sbay_4.364	YBR117C		Biological Process	Up-regulated	GO:0016052	carbohydrate catabolic process	4.27967e-07	4.75519e-10	20	264	101	7166	0	0	YJR096W, YBR056W, YGL156W, YGR254W, YFR053C, YHR104W, YPR160W, YPR026W, YDR001C, YIL155C, YIL099W, YOR347C, YBR019C, YLR345W, YHL032C, YDR248C, YBR001C, YGR194C, YCL040W, YPR184W
Sbay_1.9	469.343	0.267609	0.155678	1.71899	0.0856165	0.139906		Up-regulated	Sbay_11.36	YKL188C		Biological Process	Up-regulated	GO:0009266	response to temperature stimulus	9.90363e-07	1.1004e-09	19	264	95	7166	0	0	YPR026W, YDL079C, YPL240C, YOR178C, YLL026W, YPR158W, YNL064C, YMR186W, YOL081W, YFL016C, YJR045C, YER103W, YPL004C, YBR072W, YJL034W, YLL024C, YOR007C, YAL005C, YDR214W
Sbay_1.10	730.07	0.613067	0.254161	2.41212	0.0158602	0.0336778		Up-regulated	Sbay_13.356	YMR175W		Biological Process	Up-regulated	GO:1901575	organic substance catabolic process	2.26312e-06	2.51458e-09	60	264	747	7166	0	0	YIL155C, YNL274C, YAL005C, YGL248W, YOR007C, YLL024C, YGL205W, YMR174C, YBR105C, YJL172W, YLR270W, YBR019C, YLR345W, YIL160C, YBR001C, YFL016C, YDR248C, YGR194C, YBR286W, YBR056W, YJR096W, YPL123C, YDR058C, YDR216W, YBR169C, YMR297W, YER035W, YDR358W, YHL022C, YGL227W, YPL087W, YBR101C, YNL007C, YBR177C, YDL238C, YJL034W, YIL017C, YDL215C, YOR173W, YIL099W, YOR347C, YHL032C, YJR107W, YPR184W, YCL…
Sbay_1.11	233.423	1.04098	0.272463	3.82065	0.000133102	0.000554759		Up-regulated	Sbay_10.29	YLL040C		Biological Process	Up-regulated	GO:0019318	hexose metabolic process	2.76007e-06	3.06674e-09	18	264	90	7166	0	0	YHR104W, YGL227W, YIL107C, YMR280C, YJL155C, YGR254W, YFR053C, YGL156W, YLR081W, YCL040W, YJL089W, YBR019C, YLR345W, YAL017W, YOL126C, YBR105C, YIL017C, YPL248C
Sbay_1.12	310.856	0.361294	0.278755	1.2961	0.194941	0.278238		Up-regulated	Sbay_14.247	YNL093W		Biological Process	Up-regulated	GO:0055114	oxidation-reduction process	2.95803e-06	3.2867e-09	44	264	462	7166	0	0	YML054C, YKL035W, YLR214W, YGR209C, YGR256W, YML130C, YOR178C, YGR088W, YAL061W, YDR216W, YMR315W, YJR096W, YML087C, YIL160C, YCR004C, YKL086W, YGL205W, YIL155C, YJL137C, YNL274C, YLR109W, YHR104W, YPR160W, YNR001C, YCR083W, YBL064C, YMR170C, YBR149W, YBR052C, YDR031W, YPR184W, YKR049C, YDR032C, YKR058W, YKR076W, YKL093W, YKL026C, YOL126C, YIL099W, YER054C, YAL017W, YLL041C, YDL215C, YKL150W
Sbay_1.13	4688.8	0.0328148	0.345225	0.0950533	0.924273	0.945346		Up-regulated	Sbay_16.59	YPL248C		Biological Process	Up-regulated	GO:0009628	response to abiotic stimulus	4.3857e-06	4.873e-09	27	264	203	7166	0	0	YJR045C, YFL016C, YMR186W, YOL081W, YJL144W, YPL230W, YBR072W, YPL004C, YER103W, YDR214W, YAL005C, YOR007C, YJL034W, YLL024C, YPR026W, YKL129C, YHR104W, YDR001C, YDL079C, YPL240C, YLL026W, YGR088W, YOR178C, YAL028W, YPR158W, YNL064C, YMR175W
Sbay_1.14	1124.34	0.966159	0.312011	3.09656	0.0019578	0.00562184		Up-regulated	Sbay_10.104	YLR023C		Biological Process	Up-regulated	GO:0070887	cellular response to chemical stimulus	4.86236e-06	5.40262e-09	40	264	402	7166	0	0	YPR026W, YHR104W, YMR250W, YLR109W, YDR001C, YOR351C, YMR280C, YBL064C, YCR083W, YDL020C, YJR045C, YOR347C, YDL223C, YKR076W, YPL230W, YKL026C, YKL150W, YJL034W, YDR085C, YBR101C, YNL007C, YIR038C, YGR043C, YCR091W, YLL026W, YGR088W, YJR096W, YMR175W, YDR216W, YNL173C, YOL081W, YJL144W, YJL089W, YIL160C, YKL086W, YER103W, YAL005C, YJR086W, YLL024C, YPL248C
Sbay_1.15	1835.58	-0.182662	0.21123	-0.864755	0.387173	0.488248		Up-regulated	Sbay_13.105	YML054C		Biological Process	Up-regulated	GO:0009056	catabolic process	1.61703e-05	1.7967e-08	67	264	926	7166	0	0	YDR216W, YDR058C, YBR286W, YBR056W, YBL078C, YGR088W, YBR169C, YMR297W, YGL227W, YBR101C, YLL024C, YGL205W, YGL248W, YAL005C, YMR174C, YJL172W, YIL160C, YBR019C, YLR270W, YDR248C, YGR194C, YNR001C, YKL133C, YKR098C, YLR109W, YPR026W, YPR160W, YMR250W, YIL017C, YPR184W, YCL040W, YPL123C, YJR096W, YJL164C, YDR358W, YER035W, YHL022C, YNL007C, YBR177C, YPL087W, YIL155C, YNL274C, YOR007C, YAL008W, YBR…
Sbay_1.16	620.365	0.506702	0.209774	2.41547	0.0157149	0.0334167		Up-regulated	Sbay_13.467	YMR279C		Biological Process	Up-regulated	GO:0009408	response to heat	1.9037e-05	2.11522e-08	17	264	90	7166	0	0	YLL026W, YOR178C, YPR158W, YNL064C, YDL079C, YPL240C, YBR072W, YPL004C, YER103W, YDR214W, YOR007C, YAL005C, YLL024C, YJL034W, YFL016C, YJR045C, YMR186W
Sbay_1.17	476.206	0.114914	0.175518	0.654714	0.512652	0.604247		Up-regulated	Sbay_13.281	YMR104C		Biological Process	Up-regulated	GO:0051716	cellular response to stimulus	2.01324e-05	2.23693e-08	76	264	1118	7166	0	0	YBR203W, YMR175W, YDR216W, YCR091W, YLL026W, YKL171W, YBL078C, YGR088W, YGR043C, YIR038C, YBR101C, YDL204W, YGL248W, YAL005C, YPL248C, YER142C, YLL024C, YER103W, YLR270W, YJL103C, YIL160C, YNL093W, YMR104C, YDL020C, YAL028W, YDR122W, YMR250W, YPR026W, YLR109W, YDR014W-A, YBR072W, YAL017W, YKL026C, YJL057C, YKR076W, YPL230W, YDL223C, YGL208W, YJR096W, YJL164C, YPR158W, YER035W, YHL022C, YPL240C, Y…
Sbay_1.18	409.613	0.373687	0.18233	2.04951	0.0404125	0.0747064		Up-regulated	Sbay_12.217	YJR126C		Biological Process	Up-regulated	GO:0050896	response to stimulus	4.30288e-05	4.78098e-08	83	264	1289	7166	0	0	YDL204W, YBR101C, YIR038C, YGR043C, YBL078C, YGR088W, YOR178C, YKL171W, YLL026W, YCR091W, YDR216W, YBR203W, YMR175W, YMR104C, YNL093W, YJL103C, YIL160C, YLR270W, YER103W, YER142C, YLL024C, YPL248C, YAL005C, YGL248W, YLR109W, YPR026W, YMR250W, YDR406W, YDR122W, YAL028W, YDL020C, YGL208W, YDL223C, YKR076W, YPL230W, YJL057C, YKL026C, YPL004C, YAL017W, YBR072W, YDR014W-A, YMR279C, YNL007C, YDR085C, Y…
Sbay_1.19	367.237	0.342663	0.175458	1.95297	0.0508236	0.0902867		Up-regulated	Sbay_5.145	YER044C-A		Biological Process	Up-regulated	GO:0061077	chaperone-mediated protein folding	0.000146004	1.62226e-07	8	264	19	7166	0	0	YNL007C, YJR045C, YJL034W, YLL024C, YOR007C, YAL005C, YER103W, YLL026W
Sbay_1.20	3405.31	-0.328234	0.144323	-2.27431	0.0229476	0.0462311		Up-regulated	Sbay_16.225	YPL087W		Biological Process	Up-regulated	GO:0051084	'de novo' posttranslational protein folding	0.000382641	4.25157e-07	7	264	15	7166	0	0	YLL024C, YJL034W, YAL005C, YNL007C, YER103W, YJR045C, YLL026W
Sbay_1.21	1814.61	-0.158349	0.164147	-0.96468	0.334705	0.43439		Up-regulated	Sbay_14.332	YNL015W		Biological Process	Up-regulated	GO:0051085	chaperone cofactor-dependent protein refolding	0.000382641	4.25157e-07	7	264	15	7166	0	0	YLL024C, YJL034W, YAL005C, YNL007C, YER103W, YLL026W, YJR045C
Sbay_1.22	1617.1	-0.564533	0.160815	-3.51044	0.000447366	0.00157514		Up-regulated	Sbay_14.277	YNL064C		Biological Process	Up-regulated	GO:0042221	response to chemical	0.00108822	1.20913e-06	45	264	584	7166	0	0	YLL026W, YCR091W, YGR088W, YJR096W, YMR175W, YDR216W, YBR101C, YDR085C, YNL007C, YGR043C, YIR038C, YKL086W, YER103W, YOR007C, YAL005C, YPL248C, YLL024C, YJR086W, YNL173C, YJL144W, YOL081W, YJL089W, YIL160C, YBL064C, YCR083W, YDL020C, YNL064C, YMR250W, YHR104W, YPR026W, YLR109W, YDR001C, YMR280C, YOR351C, YBR132C, YDR406W, YKL026C, YKL150W, YMR279C, YJL034W, YJR045C, YOR347C, YPL230W, YKR076W, YDL…
Sbay_1.24	1487.77	-0.366565	0.187862	-1.95125	0.0510276	0.0905695		Up-regulated	Sbay_10.509	YLR392C		Biological Process	Up-regulated	GO:0005991	trehalose metabolic process	0.00163043	1.81158e-06	6	264	12	7166	0	0	YML100W, YPR026W, YLL026W, YBR001C, YKL035W, YDR001C
Sbay_1.25	2222.94	-0.0549661	0.139419	-0.394251	0.693396	0.761415		Up-regulated	Sbay_4.32	YDL215C		Biological Process	Up-regulated	GO:0006950	response to stress	0.00291155	3.23506e-06	54	264	786	7166	0	0	YLR270W, YJL103C, YFL016C, YJL144W, YOL081W, YMR186W, YAL005C, YOR007C, YER142C, YLL024C, YKL086W, YER103W, YHL022C, YPL240C, YGR043C, YKL129C, YBR101C, YDL204W, YNL007C, YJR096W, YMR175W, YPR158W, YLL026W, YER035W, YOR178C, YBL078C, YGR088W, YJL057C, YPL230W, YJR045C, YGL208W, YKL150W, YDR214W, YDR014W-A, YJL034W, YBR072W, YOR173W, YML100W, YPL004C, YKL026C, YOR351C, YDL079C, YHR104W, YMR250W, Y…
Sbay_1.26	1154.35	0.85173	0.274533	3.10247	0.00191913	0.00552651		Up-regulated	Sbay_4.5	YDL239C		Biological Process	Up-regulated	GO:0016051	carbohydrate biosynthetic process	0.00293808	3.26454e-06	16	264	113	7166	0	0	YJL089W, YKR058W, YPL201C, YPR184W, YJL137C, YJL034W, YIL017C, YAL017W, YML100W, YBR105C, YOL126C, YMR280C, YGR254W, YGL227W, YKL035W, YOR178C
Sbay_1.27	127670	-0.534337	0.197404	-2.70682	0.00679305	0.016299		Up-regulated	Sbay_16.106	YPL201C		Biological Process	Up-regulated	GO:0044281	small molecule metabolic process	0.0029881	3.32011e-06	56	264	828	7166	0	0	YOL126C, YAL017W, YIL017C, YLL041C, YDL215C, YLR251W, YDL238C, YKL150W, YCL040W, YHR033W, YLR081W, YHL032C, YOR347C, YMR170C, YCR083W, YGL156W, YNR001C, YGL037C, YOR020W-A, YOL032W, YGR248W, YIL107C, YBR117C, YMR250W, YHR104W, YML042W, YFR053C, YGR254W, YMR280C, YFL030W, YBR105C, YGL205W, YPL248C, YNL274C, YIL155C, YGL248W, YPL201C, YDR248C, YGR194C, YIL160C, YLR345W, YJL103C, YBR019C, YJL089W, Y…
Sbay_1.28	95.8881	-0.893624	0.872113	-1.02467	0.305521	0.403893		Up-regulated	Sbay_14.68	YNL274C		Biological Process	Up-regulated	GO:0005977	glycogen metabolic process	0.00385701	4.28557e-06	9	264	36	7166	0	0	YJL137C, YIL099W, YOR178C, YAL017W, YER054C, YKR058W, YKL035W, YPR184W, YPR160W
Sbay_1.29	2029.08	-1.42146	0.257198	-5.52673	3.26258e-08	4.21283e-07		Up-regulated	Sbay_13.367	YMR186W		Biological Process	Up-regulated	GO:0044275	cellular carbohydrate catabolic process	0.00385701	4.28557e-06	9	264	36	7166	0	0	YPR160W, YPR026W, YDR248C, YBR001C, YPR184W, YDR001C, YHL032C, YIL099W, YIL155C
Sbay_1.30	11792.1	-0.186972	0.156013	-1.19844	0.230746	0.320577		Up-regulated	Sbay_15.122	YOL048C		Biological Process	Up-regulated	GO:0048869	cellular developmental process	0.00568852	6.32057e-06	29	264	322	7166	0	0	YGR043C, YLL039C, YOL048C, YHL022C, YLR213C, YDR085C, YGL197W, YPL123C, YER044C-A, YDL222C, YGL037C, YLL026W, YDL223C, YJL103C, YHL024W, YLR263W, YDL239C, YGL208W, YMR017W, YMR104C, YLL040C, YLL024C, YIL017C, YIL155C, YPR194C, YAL005C, YNL194C, YIL099W, YKL096W
Sbay_1.31	399.054	1.07347	0.397772	2.6987	0.00696109	0.0166626		Up-regulated	Sbay_8.405	YOR351C		Biological Process	Up-regulated	GO:0006112	energy reserve metabolic process	0.00625974	6.95526e-06	9	264	38	7166	0	0	YJL137C, YER054C, YAL017W, YIL099W, YOR178C, YKR058W, YPR160W, YKL035W, YPR184W
Sbay_1.32	639.832	1.2666	0.180093	7.03299	2.02152e-12	8.56107e-11		Up-regulated	Sbay_4.289	YBR056W		Biological Process	Up-regulated	GO:0010951	negative regulation of endopeptidase activity	0.00787355	8.74839e-06	4	264	5	7166	0.0007	0.02	YHR138C, YNL015W, YLR178C, YMR174C
Sbay_1.33	346.798	-0.556652	0.271315	-2.05168	0.040201	0.0743608		Up-regulated	Sbay_5.192	YER079W		Biological Process	Up-regulated	GO:0033554	cellular response to stress	0.00798498	8.8722e-06	50	264	730	7166	0.0006	0.02	YMR186W, YOL081W, YJL144W, YLR270W, YJL103C, YKL086W, YER103W, YAL005C, YOR007C, YER142C, YLL024C, YBR101C, YNL007C, YDL204W, YPL240C, YHL022C, YGR043C, YER035W, YLL026W, YGR088W, YBL078C, YPR158W, YMR175W, YJR096W, YJR045C, YGL208W, YJL057C, YPL230W, YOR173W, YML100W, YBR072W, YKL026C, YDR214W, YKL150W, YJL034W, YDR014W-A, YPR026W, YGR211W, YHR104W, YMR250W, YDR001C, YLR109W, YDL079C, YOR351C, Y…
Sbay_1.34	419.715	-1.08539	0.381073	-2.84826	0.00439588	0.0111949		Up-regulated	Sbay_2.283	YDR122W		Biological Process	Up-regulated	GO:0046835	carbohydrate phosphorylation	0.00804117	8.93463e-06	6	264	15	7166	0.0006	0.02	YJL155C, YFR053C, YLR345W, YGR194C, YIL107C, YCL040W
Sbay_1.35	837.012	0.890112	0.168185	5.29246	1.20683e-07	1.32459e-06		Up-regulated	Sbay_7.328	YGR043C		Biological Process	Up-regulated	GO:0032502	developmental process	0.00918337	1.02037e-05	29	264	330	7166	0.0006	0.02	YGL197W, YDR085C, YLR213C, YHL022C, YOL048C, YLL039C, YGR043C, YLL026W, YGL037C, YDL222C, YER044C-A, YPL123C, YLL040C, YMR104C, YGL208W, YMR017W, YDL239C, YLR263W, YHL024W, YJL103C, YDL223C, YKL096W, YIL099W, YNL194C, YAL005C, YPR194C, YIL155C, YIL017C, YLL024C
Sbay_1.36	508.977	0.96508	0.28366	3.40224	0.000668362	0.00222152		Up-regulated	Sbay_16.83	YPL223C		Biological Process	Down-regulated	GO:0042254	ribosome biogenesis	4.26773e-79	4.24649e-82	146	366	475	7166	0	0	YDR299W, YKR081C, YGL120C, YGL111W, YJR002W, YBL004W, YDR449C, YPR144C, YPL012W, YNL075W, YOL041C, YNL110C, YKL143W, YHR197W, YHR040W, YOR272W, YPL198W, YOL010W, YPL146C, YLR276C, YLR063W, YCR047C, YHR052W, YDR083W, YNL022C, YDR312W, YNL132W, YDR021W, YKL021C, YDR324C, YGL246C, YDR087C, YGR145W, YFL002C, YPL217C, YNL175C, YJL069C, YNR054C, YMR269W, YJL122W, YJL010C, YOR145C, YOR004W, YDR398W, YLR…
Sbay_1.37	1769.75	-0.342007	0.158779	-2.15398	0.0312418	0.0599684		Up-regulated	Sbay_10.164	YLR081W		Biological Process	Down-regulated	GO:0034470	ncRNA processing	6.56983e-71	6.53714e-74	138	366	471	7166	0	0	YLR222C, YPR143W, YNL124W, YER126C, YBR142W, YJR055W, YML014W, YGL171W, YML080W, YLR196W, YAL025C, YDR165W, YHR034C, YNL221C, YOL080C, YLR051C, YNL112W, YHR088W, YBR247C, YLR106C, YER082C, YHR066W, YKR056W, YPR112C, YDL031W, YLL008W, YOR287C, YMR131C, YHR065C, YNL182C, YLR002C, YPL126W, YPL183C, YIL003W, YDL060W, YNL299W, YOL077C, YLR129W, YMR049C, YBR141C, YER006W, YDL153C, YMR014W, YPL211W, YMR…
Sbay_1.38	377.074	1.75991	0.34712	5.07002	3.97777e-07	3.7581e-06		Up-regulated	Sbay_10.199	YLR109W		Biological Process	Down-regulated	GO:0034660	ncRNA metabolic process	1.47565e-68	1.46831e-71	149	366	582	7166	0	0	YOL041C, YNL110C, YHR197W, YHR040W, YOR272W, YPL198W, YML005W, YDR299W, YGL120C, YKR081C, YDR449C, YPR144C, YGL111W, YJR002W, YBL004W, YPL012W, YNL075W, YDR324C, YNL151C, YGL246C, YFL002C, YDL051W, YDR087C, YGR145W, YPL217C, YBL024W, YJL069C, YPL101W, YLR276C, YOL010W, YPL146C, YDR083W, YHR052W, YLR063W, YCR047C, YNL132W, YDR021W, YNL022C, YKL021C, YOL124C, YHR085W, YHR062C, YKL172W, YPR190C, YPL…
Sbay_1.39	194.122	0.802291	0.225486	3.55805	0.000373612	0.00135647		Up-regulated	Sbay_10.275	YLR178C		Biological Process	Down-regulated	GO:0022613	ribonucleoprotein complex biogenesis	6.76572e-67	6.73206e-70	147	366	579	7166	0	0	YDR324C, YGL246C, YFL002C, YDR087C, YGR145W, YNL175C, YPL217C, YJL069C, YPL146C, YLR276C, YOL010W, YDR083W, YHR052W, YLR063W, YCR047C, YNL132W, YDR021W, YNL022C, YDR312W, YKL021C, YOL041C, YNL110C, YKL143W, YHR197W, YHR040W, YOR272W, YPL198W, YDR299W, YGL120C, YKR081C, YDR449C, YPR144C, YJR002W, YGL111W, YBL004W, YPL012W, YNL075W, YFR001W, YNL207W, YEL026W, YOR206W, YCR072C, YHR170W, YKL078W, YER…
Sbay_1.40	1035.33	0.252976	0.1437	1.76045	0.0783314	0.12993		Up-regulated	Sbay_6.28	YFL030W		Biological Process	Down-regulated	GO:0016072	rRNA metabolic process	3.20537e-66	3.18942e-69	124	366	397	7166	0	0	YNL022C, YNL132W, YDR021W, YKL021C, YLR196W, YPL146C, YOL010W, YLR276C, YGL171W, YHR052W, YCR047C, YLR063W, YDR083W, YDR087C, YGR145W, YER126C, YFL002C, YBR142W, YPL217C, YJL069C, YJR055W, YDR324C, YLR222C, YNL124W, YPR143W, YGL246C, YGL111W, YJR002W, YOR340C, YBL004W, YDR449C, YPR144C, YPL012W, YNL075W, YPR112C, YDR299W, YLR106C, YKR081C, YER082C, YHR066W, YGL120C, YOR272W, YOL080C, YNL221C, YLR…
Sbay_1.41	3651.16	-1.83458	0.417103	-4.39839	1.09056e-05	6.39964e-05		Up-regulated	Sbay_6.224	YJL144W		Biological Process	Down-regulated	GO:0006364	rRNA processing	3.29199e-65	3.27562e-68	117	366	353	7166	0	0	YLR002C, YPL126W, YNL182C, YEL026W, YMR131C, YOR287C, YHR065C, YLL008W, YFR001W, YDL031W, YNL207W, YMR049C, YOL077C, YLR129W, YPL043W, YDL060W, YPL093W, YPR137W, YGL029W, YKL078W, YER002W, YGR128C, YJL050W, YJR041C, YKR060W, YNL061W, YMR290C, YCR057C, YJL033W, YCL054W, YDL148C, YMR014W, YPL211W, YOR294W, YDL153C, YHR085W, YHR062C, YER006W, YKL172W, YBR141C, YLL035W, YGR251W, YIL091C, YLR409C, YKL…
Sbay_1.42	502.848	-0.638227	0.194238	-3.28579	0.00101697	0.00322279		Up-regulated	Sbay_11.103	YKL121W		Biological Process	Down-regulated	GO:0006396	RNA processing	7.65561e-52	7.61752e-55	139	366	655	7166	0	0	YNR054C, YOR145C, YJL010C, YOR004W, YDR398W, YLR068W, YDR365C, YIL096C, YHR169W, YKR024C, YKL082C, YER127W, YIL091C, YLR409C, YKL172W, YHR085W, YHR062C, YPL212C, YOR294W, YDL148C, YJL033W, YAR008W, YBR061C, YCL054W, YNL061W, YJL125C, YJL050W, YER002W, YOL141W, YKL078W, YPR137W, YNR015W, YGL029W, YPL093W, YPL043W, YFR001W, YNL207W, YEL026W, YDR120C, YNL119W, YML005W, YDR299W, YKR081C, YGL120C, YGL…
Sbay_1.43	4218.08	-0.051865	0.143803	-0.360668	0.718348	0.782009		Up-regulated	Sbay_2.382	YDR214W		Biological Process	Down-regulated	GO:0042273	ribosomal large subunit biogenesis	8.73555e-48	8.69209e-51	64	366	124	7166	0	0	YDR312W, YKL021C, YLR276C, YPL146C, YDR083W, YLR221C, YHR052W, YBR142W, YFL002C, YER126C, YGL099W, YJR055W, YPR143W, YGR245C, YGL246C, YGL111W, YLR106C, YGL120C, YHR066W, YKR081C, YOL080C, YOR272W, YPL198W, YHR088W, YIR026C, YAL025C, YOL041C, YNL110C, YHR040W, YHR197W, YLR397C, YPL093W, YMR049C, YPL043W, YOL077C, YER002W, YDR496C, YDR060W, YNL182C, YCR072C, YDL063C, YLR009W, YLL008W, YDL031W, YFR…
Sbay_1.44	578.714	-0.0620409	0.170023	-0.364898	0.715188	0.779409		Up-regulated	Sbay_15.85	YOL081W		Biological Process	Down-regulated	GO:0042274	ribosomal small subunit biogenesis	2.00779e-35	1.9978e-38	59	366	149	7166	0	0	YER127W, YKL082C, YLR409C, YPR112C, YGR251W, YIL091C, YNL075W, YPL012W, YGR159C, YBL004W, YDR398W, YLR068W, YJR002W, YHR169W, YDR449C, YIL019W, YPR144C, YER082C, YOR145C, YOR004W, YJL010C, YOR056C, YGL120C, YDR299W, YNR054C, YPL266W, YMR269W, YCR057C, YMR290C, YBR247C, YKR060W, YLR336C, YGR128C, YLR051C, YMR014W, YDL148C, YDL153C, YOR294W, YKL143W, YLR129W, YDR021W, YDL060W, YNL132W, YGL171W, YCR…
Sbay_1.45	2588.19	-0.368677	0.134519	-2.7407	0.00613082	0.0149289		Up-regulated	Sbay_1.38	YAL028W		Biological Process	Down-regulated	GO:0000462	maturation of SSU-rRNA from tricistronic rRNA transcript (SSU-rRNA, 5.8S rRNA, LSU-rRNA)	4.00089e-32	3.98098e-35	49	366	109	7166	0	0	YOL010W, YKL078W, YCR047C, YGL171W, YDL060W, YDR021W, YLR129W, YDR324C, YFR001W, YNL207W, YLR222C, YOR287C, YHR065C, YEL026W, YGR145W, YPL217C, YJL069C, YPL126W, YPL266W, YNR054C, YDR299W, YER082C, YOR145C, YOR004W, YJL010C, YOR056C, YGL120C, YJR002W, YDR398W, YLR068W, YBL004W, YIL019W, YDR449C, YHR169W, YPR144C, YER127W, YPL012W, YIL091C, YPR112C, YGR251W, YDL153C, YOR294W, YLR051C, YDL148C, YMR…
Sbay_1.46	321.135	-0.76838	0.277216	-2.77177	0.00557528	0.0137587		Up-regulated	Sbay_7.370	YGR088W		Biological Process	Down-regulated	GO:0030490	maturation of SSU-rRNA	7.83665e-32	7.79766e-35	51	366	121	7166	0	0	YPL126W, YJL069C, YPL217C, YGR145W, YEL026W, YHR065C, YOR287C, YLR222C, YNL207W, YDR324C, YFR001W, YLR129W, YDR021W, YDL060W, YNL132W, YGL171W, YCR047C, YKL078W, YOL010W, YBR247C, YKR060W, YGR128C, YCR057C, YMR290C, YLR051C, YDL148C, YMR014W, YOR294W, YDL153C, YIL091C, YPR112C, YGR251W, YPL012W, YER127W, YDR449C, YHR169W, YIL019W, YPR144C, YBL004W, YDR398W, YLR068W, YJR002W, YGL120C, YOR056C, YJL…
Sbay_1.47	1.19657	1.33518	2.12886	0.62718	0.530541	0.621462		Up-regulated	Sbay_4.486	YBR230W-A		Biological Process	Down-regulated	GO:0016070	RNA metabolic process	3.2795e-31	3.26319e-34	178	366	1493	7166	0	0	YKR024C, YKL082C, YER127W, YIL091C, YLR409C, YDR398W, YLR068W, YIL096C, YDR365C, YHR169W, YOR145C, YDR110W, YOR004W, YJL010C, YCL061C, YNR054C, YNL061W, YJL125C, YJL050W, YDL148C, YAR008W, YJL033W, YCL054W, YBR061C, YPL212C, YOR294W, YKL172W, YPR190C, YHR085W, YHR062C, YMR179W, YPL043W, YJL148W, YPL093W, YML043C, YPR137W, YGL029W, YNR015W, YOL141W, YER002W, YKL078W, YNL119W, YDR120C, YBR088C, YEL…
Sbay_1.48	1816.94	-0.341559	0.176495	-1.93524	0.0529609	0.093332		Up-regulated	Sbay_4.21	YDL223C		Biological Process	Down-regulated	GO:1901360	organic cyclic compound metabolic process	1.14811e-30	1.1424e-33	219	366	2159	7166	0	0	YPR112C, YKR056W, YML058W-A, YOR340C, YHR066W, YDR451C, YER082C, YLR106C, YBR247C, YHR088W, YKL113C, YBR213W, YNL112W, YDL017W, YOL080C, YLR051C, YNL221C, YNR003C, YJR147W, YHR034C, YDR165W, YDL102W, YAL025C, YLR196W, YBR084W, YML080W, YLR056W, YGL171W, YML014W, YJR055W, YBR142W, YER126C, YNL113W, YNL082W, YOR229W, YNL124W, YPR143W, YLR222C, YBL054W, YGR251W, YLL035W, YNL002C, YIL019W, YOL125W, Y…
Sbay_1.49	11.0943	0.84275	0.601445	1.40121	0.161152	0.237975		Up-regulated	Sbay_7.396	YGR111W		Biological Process	Down-regulated	GO:0044085	cellular component biogenesis	8.89008e-29	8.84585e-32	162	366	1321	7166	0	0	YLR009W, YPL126W, YLR002C, YHR035W, YNL182C, YDL063C, YHR065C, YOR287C, YBL014C, YMR131C, YLL008W, YDL031W, YMR049C, YLR129W, YOL077C, YDL060W, YLR397C, YIL003W, YDR060W, YKR060W, YJR041C, YGR128C, YCR057C, YMR290C, YPL211W, YMR014W, YLL034C, YDL153C, YDR507C, YER006W, YBR141C, YGR251W, YLL035W, YNL002C, YIL019W, YGR159C, YMR239C, YOR056C, YDR161W, YGL078C, YJR063W, YPR120C, YPL266W, YDL209C, YJR…
Sbay_1.50	1821.86	1.74985	0.258892	6.75902	1.38931e-11	4.94922e-10		Up-regulated	Sbay_15.182	YOR007C		Biological Process	Down-regulated	GO:0090304	nucleic acid metabolic process	1.47921e-28	1.47185e-31	191	366	1761	7166	0	0	YPL217C, YML113W, YJL069C, YBL024W, YDL051W, YFL002C, YDR087C, YGR145W, YNL151C, YGL246C, YKR099W, YDR324C, YOL124C, YKL021C, YNL132W, YDR021W, YNL022C, YOR346W, YOR359W, YOR279C, YNL102W, YDR083W, YLR063W, YHR052W, YCR047C, YPL101W, YIR033W, YOL010W, YLR276C, YPL146C, YPL198W, YOR272W, YIR018W, YDL042C, YER049W, YJL074C, YHR197W, YHR040W, YOL041C, YNL110C, YPL012W, YNL075W, YDR449C, YPR144C, YJR…
Sbay_1.51	3388.5	0.447606	0.191801	2.3337	0.0196114	0.040438		Up-regulated	Sbay_2.583	YDR406W		Biological Process	Down-regulated	GO:0000460	maturation of 5.8S rRNA	2.90952e-28	2.89504e-31	42	366	89	7166	0	0	YOL010W, YGL171W, YCR047C, YOL077C, YLR129W, YKL021C, YFR001W, YDL031W, YLR222C, YPR143W, YGL246C, YER126C, YBR142W, YJL069C, YNR054C, YOR004W, YER082C, YJL010C, YOR145C, YKR081C, YGL078C, YGL120C, YJR002W, YBL004W, YDR449C, YHR169W, YPR144C, YNL002C, YER127W, YLL035W, YGR251W, YPR112C, YAL025C, YDL153C, YOR294W, YLR051C, YDL148C, YCL054W, YCR057C, YJL050W, YHR088W, YBR247C
Sbay_1.52	152.635	-0.282709	0.253604	-1.11476	0.264951	0.359683		Up-regulated	Sbay_3.24	YCR004C		Biological Process	Down-regulated	GO:0000466	maturation of 5.8S rRNA from tricistronic rRNA transcript (SSU-rRNA, 5.8S rRNA, LSU-rRNA)	2.90952e-28	2.89504e-31	42	366	89	7166	0	0	YDL148C, YLR051C, YCL054W, YCR057C, YBR247C, YHR088W, YJL050W, YAL025C, YDL153C, YOR294W, YBL004W, YJR002W, YNL002C, YDR449C, YHR169W, YPR144C, YER127W, YPR112C, YGR251W, YLL035W, YNR054C, YER082C, YOR004W, YOR145C, YKR081C, YJL010C, YGL120C, YGL078C, YBR142W, YER126C, YJL069C, YDL031W, YFR001W, YPR143W, YLR222C, YGL246C, YLR129W, YOL077C, YKL021C, YOL010W, YCR047C, YGL171W
Sbay_1.53	942.077	-0.290944	0.162319	-1.79242	0.0730659	0.122777		Up-regulated	Sbay_4.68	YDL179W		Biological Process	Down-regulated	GO:0000470	maturation of LSU-rRNA	4.90387e-27	4.87947e-30	34	366	57	7166	0	0	YOL077C, YPL043W, YKL021C, YMR049C, YHR052W, YLR276C, YPL146C, YJR055W, YFL002C, YER126C, YBR142W, YGL246C, YEL026W, YDL031W, YPR143W, YKR024C, YLL035W, YNL002C, YKR081C, YHR066W, YGL120C, YGL078C, YMR290C, YNL061W, YHR088W, YPL198W, YKR060W, YPL211W, YCL054W, YHR040W, YOL041C, YHR085W, YER006W, YAL025C
Sbay_1.54	691.016	0.225375	0.132046	1.70679	0.0878614	0.142907		Up-regulated	Sbay_2.90	YBL029C-A		Biological Process	Down-regulated	GO:0046483	heterocycle metabolic process	5.37433e-26	5.3476e-29	207	366	2099	7166	0	0	YGR251W, YLL035W, YMR239C, YGR159C, YNL002C, YIL019W, YOL125W, YJR063W, YKR025W, YOR056C, YGL078C, YDL209C, YPL266W, YPR120C, YCR057C, YLR015W, YMR290C, YJR041C, YKR060W, YGR128C, YNL141W, YPL211W, YOL002C, YMR014W, YLL034C, YNR012W, YGR286C, YDL153C, YBR141C, YER006W, YNL256W, YOR095C, YLR129W, YOL077C, YMR049C, YER070W, YNL299W, YDL060W, YPL183C, YBR240C, YIR017C, YIL003W, YML027W, YBL068W, YIL…
Sbay_1.55	15.0353	0.547654	0.51314	1.06726	0.285854	0.382148		Up-regulated	Sbay_7.335	YGR053C		Biological Process	Down-regulated	GO:0006139	nucleobase-containing compound metabolic process	6.45853e-26	6.4264e-29	201	366	2001	7166	0	0	YGL111W, YJR002W, YBL004W, YDR449C, YPR144C, YPL012W, YNL075W, YML005W, YDR299W, YKR081C, YLR014C, YGL120C, YDL042C, YOR272W, YIR018W, YPL198W, YNL110C, YOL041C, YJL074C, YHR197W, YHR040W, YER049W, YNL022C, YOR359W, YOR346W, YOR279C, YNL132W, YDR021W, YDR020C, YOL124C, YKL021C, YOL010W, YIR033W, YLR276C, YPL146C, YDR465C, YPL101W, YHR052W, YCR047C, YLR063W, YNL102W, YDR083W, YDR087C, YGR145W, YDL…
Sbay_1.56	7683.5	-1.56396	0.356457	-4.38752	1.14651e-05	6.69551e-05		Up-regulated	Sbay_14.350	YNR001C		Biological Process	Down-regulated	GO:0006725	cellular aromatic compound metabolic process	8.83682e-26	8.79286e-29	206	366	2089	7166	0	0	YHR066W, YDR451C, YER082C, YLR106C, YPR112C, YKR056W, YML058W-A, YOR340C, YNR003C, YJR147W, YHR034C, YDR165W, YDL102W, YAL025C, YBR247C, YHR088W, YBR213W, YKL113C, YNL112W, YDL017W, YLR051C, YOL080C, YNL221C, YGL171W, YML014W, YLR196W, YBR084W, YML080W, YNL113W, YNL082W, YPR143W, YOR229W, YNL124W, YLR222C, YBL054W, YJR055W, YBR142W, YER126C, YGL078C, YKR025W, YOR056C, YJR063W, YPR120C, YPL266W, Y…
Sbay_1.57	987.638	-0.34542	0.234941	-1.47024	0.141495	0.213903		Up-regulated	Sbay_8.401	YOR347C		Biological Process	Down-regulated	GO:0000463	maturation of LSU-rRNA from tricistronic rRNA transcript (SSU-rRNA, 5.8S rRNA, LSU-rRNA)	2.60663e-25	2.59366e-28	30	366	46	7166	0	0	YER126C, YBR142W, YCL054W, YPL211W, YJR055W, YHR088W, YPL198W, YMR290C, YNL061W, YHR085W, YPR143W, YER006W, YAL025C, YOL041C, YDL031W, YGL246C, YHR040W, YNL002C, YLL035W, YKL021C, YMR049C, YOL077C, YKR024C, YPL043W, YLR276C, YPL146C, YGL120C, YGL078C, YKR081C, YHR066W
Sbay_1.58	557.701	-0.0872147	0.134294	-0.649433	0.516058	0.607198		Up-regulated	Sbay_16.41	YPL264C		Biological Process	Down-regulated	GO:0000478	endonucleolytic cleavage involved in rRNA processing	1.69044e-23	1.68203e-26	32	366	59	7166	0	0	YLL035W, YGR251W, YPR112C, YER127W, YPR144C, YHR169W, YDR449C, YJR002W, YBL004W, YGL078C, YOR004W, YJL010C, YOR145C, YER082C, YNR054C, YBR247C, YCR057C, YDL148C, YLR051C, YOR294W, YDL153C, YOL077C, YLR129W, YDL060W, YCR047C, YGL171W, YOL010W, YPL217C, YJL069C, YGL246C, YLR222C, YFR001W
Sbay_1.59	571.557	-0.128815	0.14127	-0.911832	0.361857	0.461349		Up-regulated	Sbay_7.543	YGR248W		Biological Process	Down-regulated	GO:0000479	endonucleolytic cleavage of tricistronic rRNA transcript (SSU-rRNA, 5.8S rRNA, LSU-rRNA)	1.69044e-23	1.68203e-26	32	366	59	7166	0	0	YDL148C, YLR051C, YCR057C, YBR247C, YDL153C, YOR294W, YBL004W, YJR002W, YHR169W, YPR144C, YDR449C, YER127W, YGR251W, YPR112C, YLL035W, YNR054C, YER082C, YOR145C, YOR004W, YJL010C, YGL078C, YJL069C, YPL217C, YFR001W, YLR222C, YGL246C, YDL060W, YLR129W, YOL077C, YOL010W, YCR047C, YGL171W
Sbay_1.60	639.143	1.88888	0.419485	4.50286	6.70455e-06	4.22506e-05		Up-regulated	Sbay_3.128	YCR091W		Biological Process	Down-regulated	GO:0000469	cleavage involved in rRNA processing	1.60715e-22	1.59915e-25	36	366	82	7166	0	0	YNR054C, YOR004W, YJL010C, YOR145C, YER082C, YOR056C, YGL078C, YBL004W, YJR002W, YNL002C, YDR449C, YPR144C, YHR169W, YER127W, YPR112C, YGR251W, YLL035W, YDL153C, YOR294W, YLR051C, YDL148C, YCR057C, YBR247C, YJL050W, YOL010W, YGL171W, YCR047C, YDL060W, YLR129W, YOL077C, YFR001W, YLR222C, YOR287C, YGL246C, YJL069C, YPL217C
Sbay_1.61	1219.82	-0.709036	0.19076	-3.71691	0.000201676	0.000799837		Up-regulated	Sbay_10.361	YLR263W		Biological Process	Down-regulated	GO:0000967	rRNA 5'-end processing	2.42094e-21	2.4089e-24	25	366	37	7166	0	0	YFR001W, YLR222C, YDL153C, YDL148C, YLR051C, YPL217C, YCR057C, YJL069C, YOL010W, YNR054C, YGL171W, YOR145C, YER082C, YOR004W, YJL010C, YJR002W, YBL004W, YPR144C, YDR449C, YHR169W, YNL002C, YOL077C, YLR129W, YPR112C, YGR251W
Sbay_1.62	1.09252	-3.52909	2.56282	-1.37703	0.168502	0.246545		Up-regulated	Sbay_12.174	YJR086W		Biological Process	Down-regulated	GO:0034471	ncRNA 5'-end processing	6.75144e-21	6.71785e-24	25	366	38	7166	0	0	YGR251W, YPR112C, YOL077C, YLR129W, YDR449C, YHR169W, YPR144C, YNL002C, YJR002W, YBL004W, YOR145C, YOR004W, YER082C, YGL171W, YJL010C, YOL010W, YNR054C, YPL217C, YCR057C, YJL069C, YDL148C, YLR051C, YDL153C, YLR222C, YFR001W
Sbay_1.63	73173.8	3.45437	0.850693	4.06065	4.89361e-05	0.000235471		Up-regulated	Sbay_15.300	YHR104W		Biological Process	Down-regulated	GO:0000966	RNA 5'-end processing	1.79433e-20	1.78541e-23	25	366	39	7166	0	0	YPL217C, YCR057C, YJL069C, YDL148C, YLR051C, YDL153C, YFR001W, YLR222C, YOL077C, YLR129W, YPR112C, YGR251W, YJR002W, YBL004W, YDR449C, YHR169W, YPR144C, YNL002C, YOR145C, YGL171W, YER082C, YOR004W, YJL010C, YOL010W, YNR054C
Sbay_1.64	3.58849	4.30881	1.39038	3.099	0.00194173	0.00558068		Up-regulated	Sbay_10.308	YLR214W		Biological Process	Down-regulated	GO:0000480	endonucleolytic cleavage in 5'-ETS of tricistronic rRNA transcript (SSU-rRNA, 5.8S rRNA, LSU-rRNA)	5.7735e-20	5.74477e-23	23	366	33	7166	0	0	YGL171W, YER082C, YJL010C, YOR004W, YNR054C, YOL010W, YPR112C, YGR251W, YLR129W, YER127W, YHR169W, YDR449C, YPR144C, YBL004W, YJR002W, YDL153C, YLR222C, YFR001W, YCR057C, YJL069C, YPL217C, YLR051C, YDL148C
Sbay_1.65	3005.21	4.22371	0.891186	4.73943	NA	NA		Up-regulated	Sbay_4.22	YDL222C		Biological Process	Down-regulated	GO:0000447	endonucleolytic cleavage in ITS1 to separate SSU-rRNA from 5.8S rRNA and LSU-rRNA from tricistronic rRNA transcript (SSU-rRNA, 5.8S rRNA, LSU-rRNA)	2.405e-19	2.39303e-22	26	366	46	7166	0	0	YBR247C, YCR057C, YJL069C, YLR051C, YDL148C, YOR294W, YDL153C, YLR222C, YFR001W, YGR251W, YPR112C, YLR129W, YER127W, YDR449C, YHR169W, YPR144C, YJR002W, YBL004W, YGL171W, YOR145C, YCR047C, YOR004W, YJL010C, YER082C, YOL010W, YNR054C
Sbay_1.66	17814.5	4.19352	0.871865	4.80983	1.51062e-06	1.19429e-05		Up-regulated	Sbay_12.184	YJR096W		Biological Process	Down-regulated	GO:0000472	endonucleolytic cleavage to generate mature 5'-end of SSU-rRNA from (SSU-rRNA, 5.8S rRNA, LSU-rRNA)	4.73664e-19	4.71308e-22	23	366	35	7166	0	0	YPL217C, YJL069C, YCR057C, YDL148C, YLR051C, YDL153C, YFR001W, YLR222C, YLR129W, YPR112C, YGR251W, YJR002W, YBL004W, YDR449C, YHR169W, YPR144C, YER082C, YOR004W, YOR145C, YGL171W, YJL010C, YOL010W, YNR054C
Sbay_1.68	33467	-0.0363124	0.115237	-0.315111	0.752677	0.810061		Up-regulated	Sbay_7.30	YGL229C		Biological Process	Down-regulated	GO:0010467	gene expression	2.04158e-14	2.03142e-17	183	366	2112	7166	0	0	YNL113W, YBL054W, YNL124W, YOR229W, YPR143W, YLR222C, YJR055W, YJR070C, YBR142W, YER126C, YGL171W, YML014W, YLR196W, YML080W, YJR147W, YHR034C, YDR165W, YNR003C, YAL025C, YBR247C, YHR088W, YDL017W, YNL112W, YNL221C, YOL080C, YLR051C, YJR097W, YHR066W, YDR451C, YER082C, YLR106C, YPR112C, YOR340C, YKR056W, YHR065C, YMR131C, YBL014C, YOR287C, YDL031W, YLL008W, YIL079C, YCR065W, YPL126W, YLR009W, YHR…
Sbay_1.69	1243.04	0.692086	0.300474	2.30331	0.0212613	0.0433384		Up-regulated	Sbay_1.63	YAL005C		Biological Process	Down-regulated	GO:0071840	cellular component organization or biogenesis	3.09646e-14	3.08106e-17	202	366	2455	7166	0	0	YDR083W, YCR047C, YHR052W, YLR063W, YPL146C, YIR033W, YOL010W, YLR276C, YKL021C, YDR021W, YNL132W, YDR312W, YDR528W, YNL022C, YKR099W, YGL246C, YDR324C, YGR049W, YJL069C, YPL255W, YPL217C, YNL175C, YFL002C, YGR145W, YDR087C, YOR233W, YGL120C, YGL055W, YMR305C, YKR081C, YDR299W, YNL075W, YPL012W, YPR144C, YDR449C, YBL004W, YJR002W, YGL111W, YER049W, YHR040W, YJL074C, YHR197W, YKL143W, YOL041C, YNL…
Sbay_1.70	938.717	0.602647	0.192662	3.128	0.00175998	0.00512917		Up-regulated	Sbay_7.451	YGR161C		Biological Process	Down-regulated	GO:0090502	RNA phosphodiester bond hydrolysis, endonucleolytic	3.78668e-14	3.76784e-17	37	366	142	7166	0	0	YOR056C, YGL078C, YOR004W, YOR145C, YER082C, YJL010C, YNR054C, YLL035W, YGR251W, YPR112C, YER127W, YPR144C, YHR169W, YDR449C, YJR002W, YBL004W, YMR239C, YOR294W, YDL153C, YHR062C, YBR247C, YCR057C, YAR008W, YLR051C, YNL221C, YDL148C, YCR047C, YGL171W, YOL010W, YOL077C, YLR129W, YDL060W, YGL246C, YLR222C, YFR001W, YPL217C, YJL069C
Sbay_1.71	0	NA	NA	NA	NA	NA		Up-regulated	Sbay_4.381	YBR132C		Biological Process	Down-regulated	GO:0034641	cellular nitrogen compound metabolic process	2.61745e-13	2.60443e-16	216	366	2756	7166	0	0	YBR084W, YLR196W, YML080W, YGL171W, YML014W, YGR124W, YJR055W, YBR142W, YER126C, YNL082W, YNL113W, YBL054W, YNL124W, YOR229W, YPR143W, YLR222C, YPR112C, YOR340C, YKR056W, YML058W-A, YJR097W, YHR066W, YDR451C, YER082C, YLR106C, YKL113C, YBR213W, YBR247C, YHR088W, YNL112W, YDL017W, YLR051C, YOL080C, YNL221C, YJR147W, YHR034C, YDL102W, YDR165W, YNR003C, YAL025C, YLR129W, YOL077C, YMR049C, YER070W, Y…
Sbay_1.72	1752.74	-0.217011	0.120136	-1.80638	0.0708594	0.1196		Up-regulated	Sbay_14.167	YNL173C		Biological Process	Down-regulated	GO:0044238	primary metabolic process	6.94299e-13	6.90845e-16	269	366	3836	7166	0	0	YNL113W, YAL012W, YLR222C, YPR143W, YOR229W, YJR055W, YCL064C, YBR142W, YML014W, YMR199W, YNR003C, YDL102W, YDR165W, YHR034C, YJR147W, YIR026C, YCR073C, YGL184C, YBR247C, YBR213W, YHR066W, YJR097W, YLR106C, YPL095C, YPR112C, YDL109C, YML058W-A, YKR056W, YOR340C, YHR137W, YBL014C, YMR202W, YHR065C, YHR061C, YLR002C, YPL126W, YCR065W, YLR017W, YNL182C, YHL039W, YBR156C, YBL068W, YML027W, YER070W, Y…
Sbay_1.73	2194.81	-0.0990374	0.159907	-0.619346	0.535689	0.626392		Up-regulated	Sbay_6.161	YJL089W		Biological Process	Down-regulated	GO:0000027	ribosomal large subunit assembly	2.8778e-12	2.86348e-15	20	366	43	7166	0	0	YHR197W, YHR085W, YLL008W, YIR026C, YHR088W, YLR009W, YFL002C, YCR072C, YNL182C, YOL080C, YGL099W, YKR081C, YLR221C, YHR066W, YDR060W, YLR106C, YPL146C, YKL021C, YOL077C, YDR312W
Sbay_1.74	498.176	-0.450962	0.243641	-1.85093	0.06418	0.109764		Up-regulated	Sbay_4.545	YBR285W		Biological Process	Down-regulated	GO:0090501	RNA phosphodiester bond hydrolysis	3.06331e-12	3.04807e-15	41	366	196	7166	0	0	YJR063W, YER082C, YOR004W, YJL010C, YOR145C, YOR056C, YGL078C, YNR054C, YER127W, YGR251W, YPR112C, YLL035W, YMR239C, YBL004W, YJR002W, YNL002C, YDR449C, YPR144C, YHR169W, YDL153C, YOR294W, YHR062C, YCR057C, YBR247C, YJL050W, YDL148C, YNL221C, YLR051C, YAR008W, YCR047C, YGL171W, YOL010W, YLR129W, YOL077C, YDL060W, YOR287C, YGL246C, YFR001W, YLR222C, YJL069C, YPL217C
Sbay_1.75	1592.29	-0.572257	0.178676	-3.20277	0.00136112	0.00412972		Up-regulated	Sbay_16.526	YPR194C		Biological Process	Down-regulated	GO:0071704	organic substance metabolic process	3.54504e-12	3.5274e-15	275	366	4003	7166	0	0	YJL010C, YOR145C, YDR110W, YOR004W, YPR167C, YCL061C, YKR024C, YIL091C, YDR398W, YPL212C, YOR294W, YPR190C, YHR085W, YHR062C, YJL125C, YJL033W, YER002W, YKL078W, YPL093W, YML043C, YDR101C, YBR208C, YML123C, YIL103W, YFR001W, YNL207W, YML022W, YKR053C, YNL119W, YLR180W, YPL267W, YOL056W, YLR014C, YGL120C, YML005W, YDR299W, YPL012W, YJR002W, YBL004W, YPR144C, YER049W, YNL110C, YLR380W, YKL106W, YPL…
Sbay_1.76	497.689	-1.67803	0.325199	-5.16001	2.46937e-07	2.47182e-06		Up-regulated	Sbay_14.14	YNL327W		Biological Process	Down-regulated	GO:0044237	cellular metabolic process	6.00765e-12	5.97776e-15	277	366	4059	7166	0	0	YDL060W, YNL299W, YER070W, YDR234W, YMR049C, YOL077C, YBL068W, YML027W, YBR156C, YLR017W, YNL182C, YHL039W, YHR061C, YHR035W, YLR002C, YPL126W, YCR065W, YHR137W, YBL014C, YMR202W, YHR065C, YOL125W, YIL019W, YNL002C, YMR239C, YLL035W, YPL266W, YDR161W, YKR025W, YGL078C, YJR063W, YLL034C, YMR014W, YNL141W, YFR030W, YOL002C, YGR128C, YJR041C, YMR290C, YBR271W, YCR057C, YNL256W, YER006W, YDL153C, YGR…
Sbay_1.77	53.8174	-0.568036	0.375719	-1.51187	0.130568	0.199929		Up-regulated	Sbay_16.338	YPR015C		Biological Process	Down-regulated	GO:0006807	nitrogen compound metabolic process	6.77649e-12	6.74277e-15	257	366	3637	7166	0	0	YOR229W, YPR143W, YLR222C, YNL113W, YAL012W, YBR142W, YJR055W, YCL064C, YML014W, YMR199W, YIR026C, YCR073C, YGL184C, YNR003C, YHR034C, YJR147W, YDR165W, YDL102W, YBR247C, YBR213W, YLR106C, YHR066W, YJR097W, YKR056W, YML058W-A, YOR340C, YPR112C, YHR137W, YHR065C, YBL014C, YNL182C, YLR017W, YHL039W, YPL126W, YLR002C, YHR061C, YCR065W, YBL068W, YML027W, YBR156C, YNL299W, YDL060W, YMR049C, YDR234W, Y…
Sbay_1.78	40.4592	-0.517462	0.298563	-1.73317	0.0830647	0.136075		Up-regulated	Sbay_14.224	YNL115C		Biological Process	Down-regulated	GO:0008152	metabolic process	7.90167e-12	7.86236e-15	285	366	4242	7166	0	0	YOR145C, YJL010C, YOR004W, YDR110W, YPR167C, YCL061C, YKR024C, YIL091C, YDR398W, YGL157W, YOR294W, YPL212C, YPR190C, YHR062C, YHR085W, YJL125C, YJL033W, YER002W, YKL078W, YPL093W, YML043C, YDR101C, YBR208C, YML123C, YIL103W, YFR001W, YPL165C, YNL207W, YML022W, YKR053C, YNL119W, YLR180W, YPL267W, YOL056W, YLR014C, YGL120C, YML005W, YDR299W, YPL012W, YJR002W, YBL004W, YPR144C, YER049W, YNL110C, YLR…
Sbay_1.79	239.281	-0.265887	0.235215	-1.1304	0.258307	0.352322		Up-regulated	Sbay_7.528	YGR236C		Biological Process	Down-regulated	GO:0042255	ribosome assembly	5.55941e-10	5.53175e-13	24	366	80	7166	0	0	YLR009W, YHR088W, YNL182C, YCR072C, YFL002C, YPL211W, YGL099W, YOL080C, YHR197W, YLL008W, YIR026C, YHR085W, YPR112C, YKL021C, YOL077C, YGR159C, YDR312W, YDR060W, YLR221C, YHR066W, YKR081C, YLR106C, YNR054C, YPL146C
Sbay_1.80	98.8876	-0.176257	0.241493	-0.729867	0.465471	0.562015		Up-regulated	Sbay_7.554	YGR256W		Biological Process	Down-regulated	GO:0009066	aspartate family amino acid metabolic process	1.02324e-09	1.01815e-12	23	366	75	7166	0	0	YHR137W, YAL012W, YKL106W, YGL184C, YER091C, YLR180W, YCL064C, YNL277W, YGR124W, YBR213W, YCR054C, YJR010W, YPR118W, YJR137C, YLR017W, YFR030W, YLR303W, YPR167C, YIR017C, YDR502C, YKL001C, YDR234W, YBR084W
Sbay_1.81	0.347129	-1.85859	4.02974	-0.461219	0.644642	0.720286		Up-regulated	Sbay_7.488	YGR194C		Biological Process	Down-regulated	GO:0090305	nucleic acid phosphodiester bond hydrolysis	1.06305e-09	1.05776e-12	46	366	283	7166	0	0	YDL060W, YOL077C, YLR129W, YOL010W, YCR047C, YGL171W, YPL217C, YJL069C, YFR001W, YLR222C, YGL246C, YOR287C, YJR002W, YMR239C, YBL004W, YDR449C, YHR169W, YPR144C, YKR056W, YNL002C, YER127W, YLL035W, YPR112C, YGR251W, YNR054C, YJR063W, YOR145C, YJL010C, YER082C, YOR004W, YOR056C, YGL078C, YNL221C, YOL080C, YDL148C, YLR051C, YDL017W, YAR008W, YCR057C, YKL113C, YJL050W, YBR247C, YHR062C, YDL153C, YDL…
Sbay_1.82	1267.41	-0.659146	0.217992	-3.02372	0.00249686	0.00693304		Up-regulated	Sbay_5.133	YER035W		Biological Process	Down-regulated	GO:0006555	methionine metabolic process	1.13267e-09	1.12704e-12	18	366	44	7166	0	0	YBR084W, YIR017C, YPR167C, YDR502C, YLR303W, YKL001C, YLR180W, YJR010W, YNL277W, YBR213W, YLR017W, YJR137C, YPR118W, YFR030W, YHR137W, YAL012W, YGL184C, YER091C
Sbay_1.83	3912.13	-0.516267	0.197173	-2.61835	0.00883564	0.0205092		Up-regulated	Sbay_4.136	YDL110C		Biological Process	Down-regulated	GO:0000054	ribosomal subunit export from nucleus	4.36263e-09	4.34093e-12	18	366	47	7166	0	0	YLR074C, YPL093W, YDR101C, YJL010C, YCR047C, YPL146C, YHR170W, YHR088W, YGL099W, YNR053C, YLL034C, YHR197W, YOR294W, YAL059W, YKL143W, YFR001W, YER006W, YGR245C
Sbay_1.84	420.289	0.146364	0.301175	0.485978	0.626983	0.705895		Up-regulated	Sbay_7.276	YGL006W		Biological Process	Down-regulated	GO:0033750	ribosome localization	6.65837e-09	6.62525e-12	18	366	48	7166	0	0	YHR088W, YNR053C, YGL099W, YLL034C, YHR197W, YOR294W, YKL143W, YAL059W, YFR001W, YER006W, YGR245C, YLR074C, YPL093W, YDR101C, YCR047C, YJL010C, YPL146C, YHR170W
Sbay_1.85	0	NA	NA	NA	NA	NA		Up-regulated	Sbay_3.120	YCR083W		Biological Process	Down-regulated	GO:0009067	aspartate family amino acid biosynthetic process	1.3526e-08	1.34588e-11	19	366	56	7166	0	0	YFR030W, YPR118W, YJR137C, YLR017W, YBR213W, YGR124W, YNL277W, YJR010W, YCR054C, YGL184C, YER091C, YAL012W, YHR137W, YBR084W, YDR234W, YKL001C, YLR303W, YPR167C, YIR017C
Sbay_1.86	488.383	0.235447	0.177513	1.32636	0.18472	0.266158		Up-regulated	Sbay_11.302	YKR067W		Biological Process	Down-regulated	GO:0009086	methionine biosynthetic process	2.00367e-08	1.9937e-11	16	366	39	7166	0	0	YBR084W, YLR303W, YPR167C, YIR017C, YKL001C, YNL277W, YBR213W, YJR010W, YFR030W, YPR118W, YLR017W, YJR137C, YAL012W, YHR137W, YER091C, YGL184C
Sbay_1.87	5.70486	-0.567858	0.768289	-0.73912	0.459834	0.556729		Up-regulated	Sbay_16.490	YPR160W		Biological Process	Down-regulated	GO:0000096	sulfur amino acid metabolic process	2.20587e-08	2.1949e-11	18	366	51	7166	0	0	YJR010W, YNL277W, YBR213W, YLR180W, YFR030W, YJR137C, YLR017W, YPR118W, YAL012W, YHR137W, YGL184C, YER091C, YBR084W, YPR167C, YIR017C, YDR502C, YLR303W, YKL001C
Sbay_1.88	7.86044	-2.1001	0.947949	-2.21541	0.0267317	0.0526292		Up-regulated	Sbay_2.148	YBR019C		Biological Process	Down-regulated	GO:0009987	cellular process	4.21992e-08	4.19892e-11	315	366	5159	7166	0	0	YLL012W, YMR179W, YOR108W, YGR177C, YJL158C, YKL172W, YJL050W, YNL061W, YDL059C, YAR008W, YBR061C, YCL054W, YGR109C, YDL148C, YBR067C, YBR093C, YKL191W, YDL105W, YBR176W, YNR054C, YLR409C, YKL108W, YKL082C, YER127W, YHR169W, YMR015C, YLR068W, YDR365C, YIL096C, YDR309C, YEL026W, YGR152C, YML060W, YBR088C, YDR120C, YDR496C, YPR137W, YGL029W, YNR015W, YGR131W, YDL003W, YOL141W, YGR060W, YPL043W, YJL…
Sbay_1.89	6.56204	-0.461104	0.704611	-0.654409	0.512848	0.604361		Up-regulated	Sbay_11.159	YKL065W-A		Biological Process	Down-regulated	GO:0000097	sulfur amino acid biosynthetic process	7.68092e-08	7.6427e-11	16	366	42	7166	0	0	YKL001C, YLR303W, YIR017C, YPR167C, YBR084W, YER091C, YGL184C, YAL012W, YHR137W, YFR030W, YPR118W, YLR017W, YJR137C, YBR213W, YNL277W, YJR010W
Sbay_1.90	0.132753	-0.860723	4.08047	-0.210937	0.832936	NA		Up-regulated	Sbay_11.335	YKR098C		Biological Process	Down-regulated	GO:0071428	rRNA-containing ribonucleoprotein complex export from nucleus	8.69896e-07	8.65568e-10	18	366	62	7166	0	0	YLR074C, YPL093W, YDR101C, YCR047C, YJL010C, YPL146C, YHR170W, YHR088W, YLL034C, YNR053C, YGL099W, YHR197W, YOR294W, YFR001W, YKL143W, YAL059W, YGR245C, YER006W
Sbay_1.91	2.61362	-1.08751	1.11005	-0.97969	0.327239	0.427195		Up-regulated	Sbay_11.76	YKL150W		Biological Process	Down-regulated	GO:0022618	ribonucleoprotein complex assembly	1.08564e-06	1.08024e-09	33	366	198	7166	0	0	YGR159C, YPR112C, YLR106C, YDL209C, YNR054C, YKR081C, YHR066W, YOL080C, YPL211W, YNL112W, YHR088W, YNL061W, YHR085W, YIR026C, YHR197W, YHR034C, YHR040W, YPL093W, YDR312W, YKL021C, YOL077C, YPL146C, YDR060W, YLR221C, YFL002C, YCR072C, YNL182C, YGL099W, YJR055W, YLR009W, YNL124W, YLL008W, YDL031W
Sbay_1.92	4.84342	-0.524355	0.949286	-0.552368	0.580696	0.665663		Up-regulated	Sbay_2.653	YDR479C		Biological Process	Down-regulated	GO:0071826	ribonucleoprotein complex subunit organization	1.31932e-06	1.31276e-09	34	366	210	7166	0	0	YHR066W, YKR081C, YGL120C, YNR054C, YDL209C, YLR106C, YPR112C, YGR159C, YHR040W, YHR034C, YHR197W, YIR026C, YHR085W, YNL061W, YHR088W, YNL112W, YPL211W, YOL080C, YLR221C, YDR060W, YPL146C, YOL077C, YKL021C, YDR312W, YPL093W, YDL031W, YLL008W, YNL124W, YLR009W, YJR055W, YGL099W, YNL182C, YCR072C, YFL002C
Sbay_1.93	0.132753	-0.860723	4.08047	-0.210937	0.832936	NA		Up-regulated	Sbay_11.129	YKL096W		Biological Process	Down-regulated	GO:0044272	sulfur compound biosynthetic process	1.84488e-06	1.8357e-09	20	366	80	7166	0	0	YDR502C, YIR017C, YPR167C, YBR240C, YLR303W, YKL001C, YBR084W, YGR286C, YAL012W, YHR137W, YER091C, YGL184C, YJR010W, YNL277W, YBR213W, YLR180W, YFR030W, YLR017W, YJR137C, YPR118W
Sbay_1.94	0	NA	NA	NA	NA	NA		Up-regulated	Sbay_2.383	YDR216W		Biological Process	Down-regulated	GO:0043414	macromolecule methylation	4.1509e-06	4.13025e-09	26	366	137	7166	0	0	YJL125C, YBR271W, YBL024W, YNL061W, YLR015W, YCL054W, YBR061C, YBR261C, YHL039W, YDR120C, YDR165W, YBR141C, YHR207C, YOL124C, YKR056W, YOL125W, YIL096C, YNL022C, YDR083W, YCR047C, YLR063W, YML014W, YDR465C, YOL141W, YPL266W, YML005W
Sbay_1.95	0	NA	NA	NA	NA	NA		Up-regulated	Sbay_7.53	YGL208W		Biological Process	Down-regulated	GO:0030488	tRNA methylation	4.15488e-06	4.13421e-09	11	366	23	7166	0	0	YOL124C, YBL024W, YJL125C, YOL125W, YKR056W, YBR061C, YDR120C, YDR165W, YML014W, YML005W, YOL141W
Sbay_1.96	13.7017	-1.1377	0.559361	-2.03392	0.0419596	0.0770023		Up-regulated	Sbay_7.163	YGL104C		Biological Process	Down-regulated	GO:0001510	RNA methylation	4.63806e-06	4.61498e-09	20	366	84	7166	0	0	YCR047C, YLR063W, YDR083W, YPL266W, YML005W, YOL141W, YML014W, YOL124C, YNL022C, YIL096C, YOL125W, YKR056W, YDR165W, YBR141C, YNL061W, YBL024W, YJL125C, YDR120C, YBR061C, YCL054W
Sbay_1.97	5.7756	-0.626874	0.778704	-0.805022	0.420807	0.521158		Up-regulated	Sbay_13.293	YMR114C		Biological Process	Down-regulated	GO:0043170	macromolecule metabolic process	5.68093e-06	5.65267e-09	217	366	3200	7166	0	0	YPR112C, YML058W-A, YKR056W, YOR340C, YER082C, YDR451C, YJR097W, YHR066W, YLR106C, YHR088W, YBR247C, YKL113C, YOL080C, YNL221C, YLR051C, YNL112W, YDL017W, YNR003C, YDR165W, YDL102W, YHR034C, YJR147W, YGR036C, YIR026C, YAL025C, YCR073C, YHR207C, YLR196W, YML080W, YKL165C, YPL256C, YGL171W, YML014W, YMR199W, YEL040W, YJR070C, YJR055W, YER126C, YBR142W, YNL113W, YNL082W, YLR222C, YNL124W, YOR229W, Y…
Sbay_1.98	21.9938	-1.78507	0.652991	-2.73367	0.00626319	0.0152146		Up-regulated	Sbay_2.182	YDR031W		Biological Process	Down-regulated	GO:0000055	ribosomal large subunit export from nucleus	6.25024e-06	6.21914e-09	12	366	29	7166	0	0	YLR074C, YHR088W, YDR101C, YNR053C, YLL034C, YOR294W, YER006W, YGR245C, YHR170W, YAL059W, YPL146C, YFR001W
Sbay_1.99	0	NA	NA	NA	NA	NA		Up-regulated	Sbay_15.199	YHR016C		Biological Process	Down-regulated	GO:0019344	cysteine biosynthetic process	8.22166e-06	8.18075e-09	9	366	15	7166	0	0	YJR010W, YFR030W, YJR137C, YAL012W, YLR303W, YIR017C, YPR167C, YGL184C, YKL001C
Sbay_1.100	268.396	-0.248731	0.180334	-1.37928	0.167809	0.245768		Up-regulated	Sbay_9.184	YIL017C		Biological Process	Down-regulated	GO:0032259	methylation	9.21835e-06	9.17249e-09	28	366	162	7166	0	0	YKR056W, YOL125W, YIL096C, YNL022C, YOL124C, YML014W, YOL141W, YDR465C, YML005W, YPL266W, YDR083W, YCR047C, YLR063W, YBR061C, YCL054W, YBR261C, YDR120C, YHL039W, YBR271W, YBL024W, YJL125C, YNL061W, YLR015W, YBR141C, YHR207C, YER091C, YPL165C, YDR165W
Sbay_1.101	0.178492	-0.860723	4.08047	-0.210937	0.832936	NA		Up-regulated	Sbay_7.147	YGL121C		Biological Process	Down-regulated	GO:0009451	RNA modification	1.74147e-05	1.73281e-08	29	366	177	7166	0	0	YNL124W, YBR141C, YPL212C, YDR165W, YCL054W, YBR061C, YDR120C, YNL119W, YBL024W, YJL125C, YNL061W, YML014W, YPL101W, YOL141W, YPL266W, YML005W, YDR083W, YNR015W, YIL003W, YPR137W, YLR063W, YCR047C, YKR056W, YML080W, YNL132W, YOL125W, YIL096C, YNL022C, YOL124C
Sbay_1.102	0.88781	2.03133	2.28231	0.890034	0.373448	0.47393		Up-regulated	Sbay_4.228	YDL020C		Biological Process	Down-regulated	GO:0006399	tRNA metabolic process	2.12953e-05	2.11893e-08	31	366	200	7166	0	0	YDR120C, YNL221C, YDL051W, YAR008W, YBR061C, YJL125C, YIL079C, YBL024W, YJL050W, YNL119W, YPR190C, YHR062C, YDR165W, YNL113W, YNL151C, YPL212C, YNR003C, YOL125W, YNL132W, YML080W, YNL299W, YKR056W, YOL124C, YML005W, YOL141W, YPL101W, YML014W, YPL183C, YIL003W, YKR025W, YNR015W
Sbay_1.104	0	NA	NA	NA	NA	NA		Up-regulated	Sbay_4.283	YBR050C		Biological Process	Down-regulated	GO:1902626	assembly of large subunit precursor of preribosome	9.04813e-05	9.00311e-08	7	366	10	7166	0	0	YNL061W, YKR081C, YLR009W, YDL031W, YPL211W, YPL093W, YFL002C
Sbay_1.105	0	NA	NA	NA	NA	NA		Up-regulated	Sbay_13.468	YMR280C		Biological Process	Down-regulated	GO:0008033	tRNA processing	9.70083e-05	9.65257e-08	23	366	128	7166	0	0	YHR062C, YDR165W, YPL212C, YNL221C, YDR120C, YBR061C, YDL051W, YAR008W, YBL024W, YJL125C, YNL119W, YOL141W, YML005W, YPL101W, YML014W, YPL183C, YNR015W, YIL003W, YML080W, YKR056W, YOL125W, YNL132W, YOL124C
Sbay_1.106	1.01542	1.01661	1.84099	0.552207	0.580806	0.665663		Up-regulated	Sbay_16.122	YPL186C		Biological Process	Down-regulated	GO:0006790	sulfur compound metabolic process	0.000169939	1.69093e-07	24	366	142	7166	0	0	YGR286C, YAL012W, YHR137W, YGL184C, YER091C, YNL277W, YBR213W, YJR010W, YLR180W, YFR030W, YMR246W, YML126C, YPR118W, YJR137C, YLR017W, YBR240C, YLR303W, YDR502C, YIR017C, YIL003W, YPR167C, YDR465C, YKL001C, YBR084W
Sbay_1.108	7.22733	-0.754986	0.682712	-1.10586	0.268786	0.363181		Up-regulated	Sbay_2.414	YDR248C		Biological Process	Down-regulated	GO:0006400	tRNA modification	0.000222825	2.21717e-07	17	366	77	7166	0	0	YDR165W, YPL212C, YJL125C, YBL024W, YNL119W, YDR120C, YBR061C, YNR015W, YIL003W, YOL141W, YML005W, YPL101W, YML014W, YOL124C, YKR056W, YML080W, YOL125W
Sbay_1.109	5.38849	-0.334431	0.74097	-0.451342	0.651743	0.725347		Up-regulated	Sbay_13.388	YMR206W		Biological Process	Down-regulated	GO:0006534	cysteine metabolic process	0.00036685	3.65025e-07	9	366	21	7166	0	0	YJR010W, YJR137C, YFR030W, YLR303W, YPR167C, YIR017C, YAL012W, YKL001C, YGL184C
Sbay_1.110	1275.14	0.53878	0.263915	2.04149	0.0412024	0.0758425		Up-regulated	Sbay_10.311	YLR216C		Biological Process	Down-regulated	GO:0071426	ribonucleoprotein complex export from nucleus	0.00113174	1.12611e-06	21	366	125	7166	0	0	YJL050W, YGR128C, YHR088W, YBR247C, YLL034C, YNR053C, YGL099W, YOR294W, YHR197W, YGR245C, YER006W, YFR001W, YAL059W, YKL143W, YLR074C, YDR101C, YPL093W, YCR047C, YJL010C, YHR170W, YPL146C
Sbay_1.111	123.484	0.103448	0.206307	0.501425	0.616072	0.695939		Up-regulated	Sbay_13.184	YMR017W		Biological Process	Down-regulated	GO:0051169	nuclear transport	0.00129545	1.289e-06	21	366	126	7166	0	0	YCR047C, YJL010C, YHR170W, YPL146C, YLR074C, YDR101C, YPL093W, YOR294W, YHR197W, YER006W, YGR245C, YKL143W, YAL059W, YFR001W, YBR247C, YJL050W, YGR128C, YHR088W, YGL099W, YNR053C, YLL034C
Sbay_1.113	0	NA	NA	NA	NA	NA		Up-regulated	Sbay_8.234	YOR178C		Biological Process	Down-regulated	GO:1901605	alpha-amino acid metabolic process	0.00146665	1.45936e-06	27	366	193	7166	0	0	YNL277W, YGR124W, YBR213W, YCR054C, YJR010W, YLR180W, YCL064C, YFR030W, YPR118W, YJR137C, YLR017W, YAL012W, YBR208C, YHR137W, YDR044W, YGL184C, YER091C, YOR108W, YKL106W, YBR084W, YDR234W, YLR303W, YIR017C, YDR502C, YPR167C, YDR465C, YKL001C
Sbay_1.114	41.255	0.245693	0.291613	0.842529	0.399492	0.499654		Up-regulated	Sbay_13.434	YMR250W		Biological Process	Down-regulated	GO:0071166	ribonucleoprotein complex localization	0.00148051	1.47315e-06	21	366	127	7166	0	0	YCR047C, YJL010C, YHR170W, YPL146C, YLR074C, YDR101C, YPL093W, YOR294W, YHR197W, YGR245C, YER006W, YFR001W, YAL059W, YKL143W, YHR088W, YGR128C, YJL050W, YBR247C, YLL034C, YGL099W, YNR053C
Sbay_1.115	19.4635	0.886627	0.543896	1.63014	0.103072	0.163319		Up-regulated	Sbay_1.6	YAL061W		Biological Process	Down-regulated	GO:0006403	RNA localization	0.00171466	1.70613e-06	26	366	183	7166	0	0	YJL010C, YGL171W, YCR047C, YHR170W, YPL146C, YLR074C, YDR101C, YPL093W, YOR294W, YHR040W, YHR197W, YER006W, YGR245C, YKL143W, YNL207W, YAL059W, YFR001W, YBR247C, YGR128C, YJL050W, YJR055W, YHR088W, YER110C, YGL099W, YNR053C, YLL034C
Sbay_1.116	1631.09	4.91579	0.835061	5.88674	3.93882e-09	7.08981e-08		Up-regulated	Sbay_4.346	YBR101C		Biological Process	Down-regulated	GO:0009403	toxin biosynthetic process	0.0019561	1.94637e-06	5	366	6	7166	0	0	YKL001C, YJR137C, YFR030W, YPR167C, YJR010W
Sbay_1.117	229.22	0.179604	0.207659	0.8649	0.387094	0.488248		Up-regulated	Sbay_4.398	YBR149W		Biological Process	Down-regulated	GO:0070813	hydrogen sulfide metabolic process	0.0019561	1.94637e-06	5	366	6	7166	0	0	YJR010W, YPR167C, YFR030W, YJR137C, YKL001C
Sbay_10.1	123.354	0.512915	0.257374	1.99288	0.0462747	0.083355		Up-regulated	Sbay_14.390	YNR034W-A		Biological Process	Down-regulated	GO:0070814	hydrogen sulfide biosynthetic process	0.0019561	1.94637e-06	5	366	6	7166	0	0	YJR137C, YKL001C, YFR030W, YPR167C, YJR010W
Sbay_10.2	11.1297	-0.896463	0.59615	-1.50375	0.132645	0.202342		Up-regulated	Sbay_15.214	YHR028C		Biological Process	Down-regulated	GO:0000103	sulfate assimilation	0.00302135	3.00632e-06	6	366	10	7166	0	0	YBR213W, YJR010W, YPR167C, YFR030W, YKL001C, YJR137C
Sbay_10.3	9.51033	-1.09036	0.711505	-1.53247	0.125406	0.193345		Up-regulated	Sbay_7.13	YGL248W		Biological Process	Down-regulated	GO:0016053	organic acid biosynthetic process	0.00325758	3.24137e-06	27	366	201	7166	0	0	YGR124W, YBR213W, YNL277W, YJR010W, YCR054C, YPR118W, YJR137C, YLR017W, YFR030W, YHR137W, YAL012W, YGR286C, YOR108W, YLR380W, YNL256W, YER091C, YGL184C, YDR234W, YPL095C, YBR084W, YLR303W, YIR017C, YGL055W, YPR167C, YKL001C, YBR176W, YIR033W
Sbay_10.4	27.5988	-0.883779	0.390271	-2.26453	0.0235417	0.0471925		Up-regulated	Sbay_8.74	YOR020W-A		Biological Process	Down-regulated	GO:0046394	carboxylic acid biosynthetic process	0.00325758	3.24137e-06	27	366	201	7166	0	0	YPR118W, YLR017W, YJR137C, YFR030W, YBR213W, YGR124W, YNL277W, YCR054C, YJR010W, YOR108W, YLR380W, YNL256W, YGL184C, YER091C, YHR137W, YAL012W, YGR286C, YDR234W, YPL095C, YBR084W, YKL001C, YBR176W, YIR033W, YLR303W, YGL055W, YIR017C, YPR167C
Sbay_10.5	23.102	-0.839816	0.421016	-1.99473	0.0460718	0.0831132		Up-regulated	Sbay_11.188	YKL035W		Biological Process	Down-regulated	GO:0044283	small molecule biosynthetic process	0.00419945	4.17856e-06	38	366	343	7166	0	0	YPL095C, YMR015C, YLR303W, YGL055W, YPR167C, YKL001C, YBR176W, YBR213W, YFR030W, YGR286C, YGL184C, YOR108W, YLR380W, YOR095C, YNL256W, YGR060W, YPL170W, YBR084W, YDR234W, YHR007C, YGR175C, YLR056W, YBR240C, YIR017C, YIR033W, YNL277W, YGR124W, YCR054C, YJR010W, YML126C, YPR118W, YLR017W, YJR137C, YMR202W, YAL012W, YHR137W, YEL029C, YER091C
Sbay_10.7	118.1	1.03989	0.2388	4.35464	1.33286e-05	7.65102e-05		Up-regulated	Sbay_13.355	YMR174C		Biological Process	Down-regulated	GO:0070925	organelle assembly	0.00571718	5.68873e-06	26	366	195	7166	0	0	YGR159C, YDR312W, YOL077C, YPR112C, YKL021C, YNR054C, YPL146C, YPR120C, YLR106C, YDR060W, YLR221C, YHR066W, YKR081C, YPL211W, YGL099W, YOL080C, YNL182C, YFL002C, YCR072C, YLR009W, YHR088W, YLL008W, YDR507C, YIR026C, YHR085W, YHR197W
Sbay_10.8	660.74	-1.7686	0.491577	-3.59782	0.0003209	0.00118788		Up-regulated	Sbay_9.254	YIR038C		Biological Process	Down-regulated	GO:1901607	alpha-amino acid biosynthetic process	0.00573018	5.70167e-06	20	366	127	7166	0	0	YBR084W, YDR234W, YLR303W, YIR017C, YPR167C, YKL001C, YGR124W, YBR213W, YNL277W, YCR054C, YJR010W, YFR030W, YPR118W, YLR017W, YJR137C, YAL012W, YHR137W, YGL184C, YER091C, YOR108W
Sbay_10.9	91.3186	1.86618	0.344211	5.42164	5.90561e-08	7.11022e-07		Up-regulated	Sbay_11.292	YKR058W		Biological Process	Down-regulated	GO:0070475	rRNA base methylation	0.00655906	6.52643e-06	5	366	7	7166	0	0	YNL061W, YCR047C, YLR063W, YNL022C, YIL096C
Sbay_10.10	729.109	-0.205316	0.182582	-1.12452	0.260794	0.355313		Up-regulated	Sbay_2.184	YDR032C		Biological Process	Down-regulated	GO:0033260	nuclear DNA replication	0.00700044	6.96561e-06	11	366	43	7166	0	0	YDL017W, YNL182C, YGR109C, YKL113C, YKL108W, YLR002C, YPR120C, YHR085W, YHR197W, YCL061C, YNL102W
Sbay_10.11	46.277	-1.32987	0.353379	-3.76329	0.000167689	0.000683856		Up-regulated	Sbay_6.245	YJL164C		Biological Process	Down-regulated	GO:0050658	RNA transport	0.00859691	8.55413e-06	23	366	164	7166	0	0	YHR197W, YOR294W, YFR001W, YAL059W, YNL207W, YKL143W, YGR245C, YER006W, YER110C, YJL050W, YGR128C, YHR088W, YBR247C, YLL034C, YGL099W, YNR053C, YCR047C, YJL010C, YPL146C, YHR170W, YLR074C, YPL093W, YDR101C
Sbay_10.12	61.2005	-1.13839	0.632785	-1.79902	0.0720152	0.121213		Up-regulated	Sbay_13.199	YMR031C		Biological Process	Down-regulated	GO:0051236	establishment of RNA localization	0.00859691	8.55413e-06	23	366	164	7166	0	0	YHR197W, YOR294W, YFR001W, YNL207W, YKL143W, YAL059W, YGR245C, YER006W, YER110C, YHR088W, YGR128C, YJL050W, YBR247C, YLL034C, YNR053C, YGL099W, YJL010C, YCR047C, YPL146C, YHR170W, YLR074C, YPL093W, YDR101C
Sbay_10.13	264.048	-0.293671	0.463392	-0.633741	0.52625	0.61727		Up-regulated	Sbay_7.499	YGR205W		Biological Process	Down-regulated	GO:0009070	serine family amino acid biosynthetic process	0.00867489	8.63173e-06	9	366	29	7166	0	0	YGL184C, YKL001C, YAL012W, YLR303W, YPR167C, YIR017C, YFR030W, YJR137C, YJR010W
Sbay_10.14	625.337	-1.00966	0.739555	-1.36522	0.172182	0.251141		Up-regulated	Sbay_8.80	YOR027W		Biological Process	Down-regulated	GO:0009069	serine family amino acid metabolic process	0.0089127	8.86836e-06	11	366	44	7166	0	0	YNL277W, YJR010W, YCL064C, YFR030W, YJR137C, YAL012W, YLR303W, YIR017C, YPR167C, YGL184C, YKL001C
Sbay_10.15	9.98463	-1.38323	0.774522	-1.78592	0.0741129	0.124157		Up-regulated	Sbay_13.279	YMR101C		Molecular Function	Up-regulated	GO:0031072	heat shock protein binding	3.91446e-07	1.70194e-09	10	264	22	7166	0	0	YFL016C, YJR045C, YAL005C, YNL064C, YJL034W, YLL024C, YOR027W, YER103W, YNL077W, YOR178C
Sbay_10.16	0.352056	-1.87059	3.4841	-0.536892	0.591342	0.674474		Up-regulated	Sbay_10.247	YLR149C		Molecular Function	Up-regulated	GO:0051082	unfolded protein binding	2.65007e-05	1.1522e-07	16	264	89	7166	0	0	YDR171W, YLL026W, YJR045C, YFL016C, YLR216C, YMR186W, YNL077W, YJL034W, YNL064C, YPL240C, YLR259C, YAL005C, YNL007C, YBR072W, YLL024C, YER103W
Sbay_10.17	1532.92	-1.8475	0.878731	-2.10247	0.0355122	0.0668102		Up-regulated	Sbay_4.546	YBR286W		Molecular Function	Up-regulated	GO:0004553	hydrolase activity, hydrolyzing O-glycosyl compounds	3.06287e-05	1.33168e-07	12	264	49	7166	0	0	YLR213C, YBR001C, YDR001C, YNR067C, YMR196W, YPR026W, YNL327W, YPR184W, YGL156W, YPL087W, YIL099W, YBR056W
Sbay_10.18	365.401	-0.408747	0.247875	-1.649	0.0991468	0.157871		Up-regulated	Sbay_12.128	YJR045C		Molecular Function	Up-regulated	GO:0016798	hydrolase activity, acting on glycosyl bonds	5.32094e-05	2.31345e-07	13	264	61	7166	0	0	YGL156W, YPL087W, YIL099W, YBR056W, YPR026W, YMR196W, YNL327W, YPR184W, YNR067C, YER142C, YLR213C, YBR001C, YDR001C
Sbay_10.19	1997.41	-0.169601	0.293778	-0.57731	0.56373	0.65102		Up-regulated	Sbay_9.32	YIL155C		Molecular Function	Up-regulated	GO:0051787	misfolded protein binding	0.000674264	2.93158e-06	7	264	19	7166	0	0	YLL024C, YAL005C, YER103W, YJL034W, YNL007C, YJR045C, YKL133C
Sbay_10.20	261.759	0.47025	0.242167	1.94184	0.0521564	0.0921679		Up-regulated	Sbay_16.67	YPL240C		Molecular Function	Up-regulated	GO:0004866	endopeptidase inhibitor activity	0.00201213	8.74839e-06	4	264	5	7166	0	0	YLR178C, YHR138C, YNL015W, YMR174C
Sbay_10.21	6652.79	0.607803	0.14351	4.23526	2.28288e-05	0.000122454		Up-regulated	Sbay_10.357	YLR259C		Molecular Function	Up-regulated	GO:0016491	oxidoreductase activity	0.0022605	9.82826e-06	30	264	347	7166	0	0	YKL150W, YDR032C, YIR038C, YHR104W, YLR214W, YML130C, YGL205W, YGR209C, YGR088W, YKR076W, YBR149W, YCR004C, YNL274C, YIL155C, YML087C, YML054C, YLL041C, YMR315W, YDL215C, YLR109W, YMR170C, YKL026C, YCR083W, YKL086W, YKR049C, YAL061W, YGR256W, YJR096W, YOL126C, YBL064C
Sbay_10.22	124.548	-0.61779	0.244821	-2.52343	0.0116216	0.0258371		Up-regulated	Sbay_15.335	YHR138C		Molecular Function	Up-regulated	GO:0003824	catalytic activity	0.00277711	1.20744e-05	123	264	2441	7166	0	0	YBR286W, YDL079C, YNL274C, YMR104C, YPL123C, YIL155C, YDR032C, YLL026W, YNL327W, YDR248C, YNL093W, YGR194C, YJR126C, YMR250W, YKR049C, YML091C, YJR096W, YDR058C, YKL026C, YGL208W, YHL022C, YMR297W, YNR067C, YJL137C, YKL171W, YKR058W, YDR122W, YAL005C, YNL063W, YPL087W, YJR107W, YHR209W, YDL215C, YFR053C, YKL188C, YIL107C, YBR001C, YGR088W, YDL238C, YMR186W, YLR270W, YJR045C, YHR082C, YLR216C, YJL…
Sbay_10.23	3800.1	-0.139531	0.164165	-0.849946	0.395355	0.495465		Up-regulated	Sbay_9.99	YIL099W		Molecular Function	Up-regulated	GO:0016773	phosphotransferase activity, alcohol group as acceptor	0.00280574	1.21989e-05	22	264	215	7166	0	0	YMR104C, YAL017W, YIL107C, YDL079C, YLR345W, YGR194C, YDR247W, YJL164C, YHL032C, YDR248C, YHR082C, YOR351C, YCL040W, YKL171W, YOR347C, YGL208W, YJL057C, YGR205W, YJL155C, YFR053C, YCR091W, YDR122W
Sbay_10.24	3.79885	0.618708	1.02378	0.604338	0.545619	0.635192		Up-regulated	Sbay_10.49	YLL024C		Molecular Function	Up-regulated	GO:0019200	carbohydrate kinase activity	0.00318691	1.38561e-05	6	264	16	7166	0	0	YCL040W, YFR053C, YGR194C, YJL155C, YLR345W, YIL107C
Sbay_10.25	18134.1	-0.160304	0.106928	-1.49917	0.13383	0.203842		Up-regulated	Sbay_12.4	YFR053C		Molecular Function	Up-regulated	GO:0016301	kinase activity	0.00722409	3.14091e-05	23	264	245	7166	0	0	YHR033W, YOR351C, YKL171W, YOR347C, YCL040W, YJL057C, YGL208W, YGR205W, YJL155C, YFR053C, YCR091W, YDR122W, YMR104C, YAL017W, YIL107C, YDL079C, YLR345W, YGR194C, YDR247W, YJL164C, YHL032C, YDR248C, YHR082C
Sbay_10.26	2230.31	0.545567	0.204779	2.66418	0.00771762	0.0182072		Up-regulated	Sbay_13.14	YML128C		Molecular Function	Down-regulated	GO:0008173	RNA methyltransferase activity	9.1567e-15	3.03202e-17	20	366	36	7166	0	0	YML014W, YNL022C, YOL125W, YBL024W, YDR165W, YLR063W, YJL125C, YCL054W, YKR056W, YCR047C, YPL266W, YOL124C, YDR083W, YBR061C, YDR120C, YNL061W, YIL096C, YML005W, YBR141C, YOL141W
Sbay_10.27	72.229	0.450135	0.270808	1.66219	0.0964738	0.154521		Up-regulated	Sbay_8.350	YOR298C-A		Molecular Function	Down-regulated	GO:0140098	catalytic activity, acting on RNA	1.2666e-14	4.19405e-17	55	366	305	7166	0	0	YHR169W, YLL008W, YNL221C, YJL148W, YDR083W, YNL061W, YML005W, YIL096C, YBR061C, YOL010W, YBR142W, YKL078W, YJL033W, YAR008W, YGL246C, YNL151C, YNL112W, YOL141W, YLR276C, YOL125W, YJR063W, YFL002C, YML014W, YNL022C, YDL209C, YDR165W, YHR062C, YML080W, YKR056W, YCR047C, YNR003C, YJL125C, YHR065C, YNL113W, YDL031W, YOL124C, YMR239C, YKR024C, YOR056C, YGL078C, YNR015W, YDR120C, YGL120C, YMR290C, YGL…
Sbay_10.28	6992.08	1.55683	0.331381	4.69799	2.62735e-06	1.86533e-05		Up-regulated	Sbay_4.284	YBR052C		Molecular Function	Down-regulated	GO:0008168	methyltransferase activity	5.39759e-12	1.78728e-14	28	366	97	7166	0	0	YJL125C, YLR063W, YCL054W, YCR047C, YKR056W, YBR271W, YPL266W, YNL022C, YML014W, YBL024W, YOL125W, YLR015W, YDR165W, YHR207C, YBR141C, YPL165C, YOL141W, YOL124C, YDR083W, YBR261C, YBR061C, YDR120C, YHL039W, YNL061W, YDR465C, YER091C, YML005W, YIL096C
Sbay_10.29	2769.86	1.9525	0.358981	5.43899	5.35822e-08	6.52905e-07		Up-regulated	Sbay_2.637	YDR461C-A		Molecular Function	Down-regulated	GO:0016741	transferase activity, transferring one-carbon groups	8.54241e-12	2.82861e-14	29	366	106	7166	0	0	YDR165W, YLR015W, YBL024W, YOL125W, YML014W, YNL022C, YPL266W, YBR271W, YKR056W, YCR047C, YCL054W, YJL125C, YLR063W, YER091C, YML005W, YIL096C, YNL061W, YHL039W, YDR465C, YDR120C, YBR061C, YBR261C, YDR083W, YOL124C, YOL141W, YPL165C, YBR141C, YBR176W, YHR207C
Sbay_10.30	336.716	3.90973	0.315531	12.391	2.92463e-35	1.61014e-32		Up-regulated	Sbay_4.44	YDL204W		Molecular Function	Down-regulated	GO:0030515	snoRNA binding	1.95282e-10	6.46629e-13	15	366	28	7166	0	0	YJL033W, YGR128C, YCR057C, YIL091C, YPR137W, YPL217C, YLR129W, YEL026W, YNL075W, YDL148C, YLR222C, YPL126W, YDL060W, YBR247C, YDR449C
Sbay_10.31	0	NA	NA	NA	NA	NA		Up-regulated	Sbay_13.11	YML130C		Molecular Function	Down-regulated	GO:0004004	ATP-dependent RNA helicase activity	6.92752e-10	2.29388e-12	17	366	40	7166	0	0	YHR169W, YLL008W, YKR024C, YGL078C, YBR142W, YKL078W, YMR290C, YGL171W, YJL033W, YGL120C, YNL112W, YLR276C, YFL002C, YDR021W, YHR065C, YJL050W, YDL031W
Sbay_10.32	0	NA	NA	NA	NA	NA		Up-regulated	Sbay_2.130	YBR001C		Molecular Function	Down-regulated	GO:0008186	RNA-dependent ATPase activity	1.8092e-09	5.99072e-12	17	366	42	7166	0	0	YNL112W, YJL033W, YMR290C, YGL171W, YGL120C, YGL078C, YBR142W, YKL078W, YHR169W, YLL008W, YKR024C, YHR065C, YJL050W, YDL031W, YDR021W, YLR276C, YFL002C
Sbay_10.33	0	NA	NA	NA	NA	NA		Up-regulated	Sbay_4.501	YBR241C		Molecular Function	Down-regulated	GO:0003724	RNA helicase activity	2.85427e-09	9.45124e-12	17	366	43	7166	0	0	YDL031W, YJL050W, YHR065C, YFL002C, YLR276C, YDR021W, YMR290C, YJL033W, YGL171W, YGL120C, YNL112W, YKR024C, YHR169W, YLL008W, YBR142W, YKL078W, YGL078C
Sbay_10.34	0	NA	NA	NA	NA	NA		Up-regulated	Sbay_11.92	YKL133C		Molecular Function	Down-regulated	GO:0008757	S-adenosylmethionine-dependent methyltransferase activity	6.21919e-08	2.05933e-10	21	366	79	7166	0	0	YBR141C, YHR207C, YML005W, YIL096C, YNL061W, YHL039W, YDR465C, YDR120C, YDR083W, YOL124C, YPL266W, YBR271W, YCR047C, YKR056W, YCL054W, YLR063W, YJL125C, YDR165W, YLR015W, YBL024W, YNL022C
Sbay_10.35	325.184	-0.607917	0.262248	-2.3181	0.020444	0.0418981		Up-regulated	Sbay_11.132	YKL093W		Molecular Function	Down-regulated	GO:0008175	tRNA methyltransferase activity	1.78286e-07	5.9035e-10	11	366	20	7166	0	0	YBL024W, YOL125W, YML014W, YOL124C, YML005W, YDR165W, YDR120C, YBR061C, YKR056W, YJL125C, YOL141W
Sbay_10.36	1156.33	-0.646523	0.169938	-3.80446	0.000142111	0.00058826		Up-regulated	Sbay_4.396	YBR147W		Molecular Function	Down-regulated	GO:0008649	rRNA methyltransferase activity	1.0346e-06	3.42582e-09	9	366	14	7166	0	0	YPL266W, YBR141C, YCR047C, YCL054W, YLR063W, YIL096C, YNL061W, YNL022C, YDR083W
Sbay_10.37	320.067	-1.72406	0.420903	-4.0961	4.20171e-05	0.000206308		Up-regulated	Sbay_9.53	YIL136W		Molecular Function	Down-regulated	GO:0140102	catalytic activity, acting on a rRNA	1.0346e-06	3.42582e-09	9	366	14	7166	0	0	YNL061W, YIL096C, YDR083W, YNL022C, YPL266W, YCL054W, YBR141C, YCR047C, YLR063W
Sbay_10.38	1719.64	-2.11479	0.398409	-5.30808	1.10789e-07	1.22882e-06		Up-regulated	Sbay_7.32	YGL227W		Molecular Function	Down-regulated	GO:0097159	organic cyclic compound binding	1.31507e-06	4.35453e-09	172	366	2347	7166	0	0	YKR081C, YML027W, YML080W, YLR009W, YNL113W, YDL031W, YOR233W, YNL002C, YML014W, YCL064C, YNL256W, YJL033W, YNL151C, YHR137W, YNL082W, YLL008W, YCR087C-A, YER137C, YPL170W, YDL167C, YLR017W, YLR106C, YML043C, YNL124W, YJL050W, YDR060W, YMR246W, YLL034C, YDR021W, YML060W, YOR145C, YLR303W, YNR054C, YPR137W, YPL217C, YBL014C, YIL079C, YPL211W, YDL017W, YGR124W, YLR180W, YPL126W, YBR240C, YER049W, Y…
Sbay_10.39	165.922	-0.333691	0.195229	-1.70923	0.0874075	0.14241		Up-regulated	Sbay_13.487	YMR297W		Molecular Function	Down-regulated	GO:1901363	heterocyclic compound binding	1.69318e-06	5.60655e-09	171	366	2336	7166	0	0	YER006W, YKL029C, YHR088W, YPL212C, YLR276C, YOR004W, YBL004W, YIL003W, YGR159C, YJL074C, YGR128C, YML022W, YMR015C, YNL061W, YDL042C, YDR496C, YDR502C, YJR137C, YDL148C, YGL055W, YLR014C, YJR010W, YOL041C, YBR084W, YPL101W, YGL246C, YAR008W, YJR147W, YOR359W, YHR179W, YLR015W, YBR267W, YDR507C, YLR336C, YGL184C, YGR175C, YDL060W, YOR056C, YLR074C, YFR001W, YOL124C, YER070W, YKL113C, YGL120C, YGL…
Sbay_10.40	375.078	-0.838823	0.311839	-2.68993	0.00714678	0.0170464		Up-regulated	Sbay_8.27	YHL024W		Molecular Function	Down-regulated	GO:0034511	U3 snoRNA binding	1.98265e-06	6.56506e-09	7	366	8	7166	0	0	YJL033W, YPL126W, YPR137W, YDL060W, YPL217C, YIL091C, YEL026W
Sbay_10.41	1013.65	-0.601261	0.102962	-5.83963	5.23177e-09	9.0784e-08		Up-regulated	Sbay_5.270	YER142C		Molecular Function	Down-regulated	GO:0008026	ATP-dependent helicase activity	5.76539e-06	1.90907e-08	17	366	66	7166	0	0	YNL112W, YMR290C, YJL033W, YGL171W, YGL120C, YGL078C, YKL078W, YBR142W, YLL008W, YHR169W, YKR024C, YHR065C, YDL031W, YJL050W, YDR021W, YLR276C, YFL002C
Sbay_10.42	3405.82	0.61334	0.197454	3.10624	0.0018948	0.00546945		Up-regulated	Sbay_8.241	YOR185C		Molecular Function	Down-regulated	GO:0070035	purine NTP-dependent helicase activity	5.76539e-06	1.90907e-08	17	366	66	7166	0	0	YNL112W, YGL120C, YMR290C, YGL171W, YJL033W, YBR142W, YKL078W, YGL078C, YKR024C, YHR169W, YLL008W, YDL031W, YJL050W, YHR065C, YDR021W, YFL002C, YLR276C
Sbay_10.43	3307.93	-0.460858	0.580126	-0.79441	0.426957	0.526355		Up-regulated	Sbay_4.422	YBR169C		Molecular Function	Down-regulated	GO:0003824	catalytic activity	9.9505e-05	3.29487e-07	170	366	2441	7166	0	0	YNL221C, YBR261C, YHR007C, YGR060W, YDR083W, YJL148W, YIL096C, YAL012W, YGL099W, YBR067C, YBR142W, YFR030W, YNL207W, YHR207C, YDL144C, YOL141W, YPL165C, YOR346W, YNL102W, YJR063W, YNL022C, YFL002C, YDR165W, YDL209C, YDL102W, YKR056W, YBR213W, YMR305C, YGR152C, YNL141W, YMR202W, YKR024C, YKL004W, YMR290C, YBR176W, YJR070C, YNL132W, YDR020C, YBR208C, YLR063W, YPL095C, YKL001C, YNR012W, YHR169W, YKL…
Sbay_10.44	1120.23	0.161265	0.243538	0.662177	0.507858	0.600466		Up-regulated	Sbay_15.359	YHR160C		Molecular Function	Down-regulated	GO:0016705	oxidoreductase activity, acting on paired donors, with incorporation or reduction of molecular oxygen	0.000110238	3.65025e-07	9	366	21	7166	0	0	YMR015C, YER049W, YHR007C, YLR056W, YML014W, YGL055W, YGR060W, YJR070C, YGR175C
Sbay_10.45	55350.9	2.95122	0.859658	3.43302	0.000596907	0.0020161		Up-regulated	Sbay_4.400	YBR150C		Molecular Function	Down-regulated	GO:0016740	transferase activity	0.000137316	4.54688e-07	82	366	945	7166	0	0	YPR190C, YBR176W, YOL124C, YER091C, YOR108W, YKL004W, YIL103W, YCL054W, YLR063W, YPL095C, YKL001C, YDR507C, YGR286C, YNL132W, YDR020C, YLR015W, YNL207W, YHR207C, YPL165C, YOL141W, YBR261C, YDR502C, YJL148W, YJR010W, YDR083W, YNL061W, YDR465C, YML005W, YIL096C, YAL012W, YKL191W, YKR056W, YMR305C, YJL125C, YNL277W, YML022W, YBR271W, YNL102W, YOR346W, YJR063W, YNL022C, YDR165W, YML126C, YDL102W, YBR…
Sbay_10.47	0.347129	-1.85859	4.02974	-0.461219	0.644642	0.720286		Up-regulated	Sbay_5.2	YEL065W		Molecular Function	Down-regulated	GO:0003723	RNA binding	0.000386566	1.28002e-06	87	366	1048	7166	0	0	YKR024C, YHR066W, YOL124C, YFR001W, YDL060W, YOR056C, YGL120C, YMR290C, YGL171W, YLR222C, YDR449C, YNL110C, YKR060W, YPR112C, YLR336C, YNL221C, YDL148C, YPL146C, YDR496C, YDL051W, YBR142W, YGL099W, YNL061W, YOR359W, YGL246C, YPL101W, YMR049C, YOL041C, YOR004W, YBL004W, YNL022C, YPL043W, YFL002C, YPL212C, YLR276C, YNL075W, YHR088W, YBR247C, YER006W, YDL209C, YGR128C, YOR206W, YNL175C, YGR159C, YPL…
Sbay_10.48	195.092	0.765125	0.260773	2.93407	0.00334551	0.00883191		Up-regulated	Sbay_13.378	YMR196W		Molecular Function	Down-regulated	GO:0003676	nucleic acid binding	0.000600028	1.98685e-06	122	366	1643	7166	0	0	YKR024C, YOL124C, YHR066W, YFR001W, YLR074C, YDL060W, YOR056C, YML113W, YIR018W, YPR190C, YKL108W, YKL113C, YMR290C, YGL171W, YGL120C, YLR222C, YDR110W, YLR015W, YBR267W, YDR449C, YNL110C, YKR060W, YPR112C, YLR336C, YLR014C, YNL221C, YDL148C, YPL146C, YDR496C, YBR142W, YDL051W, YGL099W, YNL061W, YOR359W, YGL246C, YAR008W, YJR147W, YPL101W, YMR049C, YOL041C, YOR004W, YBL004W, YNL022C, YPL043W, YFL…
Sbay_10.49	63155.1	2.90883	0.840404	3.46122	0.000537727	0.00184922		Up-regulated	Sbay_4.285	YBR053C		Molecular Function	Down-regulated	GO:0005488	binding	0.00503672	1.66779e-05	215	366	3444	7166	0.0009	0.02	YDL209C, YDL063C, YBR247C, YDL102W, YNL075W, YNL102W, YJR063W, YOR346W, YHR034C, YPL043W, YFL002C, YNL022C, YNL175C, YLR002C, YOR206W, YNL141W, YCR065W, YGR152C, YGL099W, YAL012W, YDL051W, YBR142W, YPL146C, YHR007C, YNL221C, YHR170W, YGR060W, YMR049C, YFR030W, YNL207W, YDR020C, YNL110C, YDR449C, YBR208C, YDR110W, YNL132W, YLR222C, YKL001C, YJR097W, YPR112C, YKR060W, YPL093W, YHR066W, YKR024C, YJR…
Sbay_10.51	2337.53	0.804059	0.285488	2.81644	0.00485594	0.0122379		Up-regulated	Sbay_4.49	YDL199C		Cellular Component	Up-regulated	GO:0005737	cytoplasm	1.63061e-07	8.86201e-10	218	264	4733	7166	0	0	YMR031C, YML030W, YMR182C, YER054C, YEL065W, YDL110C, YBR147W, YHR104W, YPR026W, YDR058C, YFR053C, YBR072W, YLL039C, YMR017W, YPR030W, YJR045C, YMR186W, YER103W, YDL199C, YDR171W, YAL061W, YMR104C, YGR088W, YIL099W, YNL015W, YPR160W, YLR270W, YLR392C, YBR137W, YNL173C, YNR001C, YPL003W, YOR020W-A, YMR175W, YNL064C, YBR286W, YNL194C, YOR289W, YBR001C, YBR056W, YJR126C, YCR083W, YPL109C, YGL227W, Y…
Sbay_10.52	859.991	-1.01929	0.209428	-4.86703	1.13287e-06	9.35971e-06		Up-regulated	Sbay_11.283	YKR049C		Cellular Component	Up-regulated	GO:0044464	cell part	0.000164387	8.9341e-07	243	264	5849	7166	0	0	YJR126C, YBR056W, YPL109C, YCR083W, YGL227W, YBR286W, YOR289W, YNL194C, YBR001C, YOR020W-A, YLR081W, YMR175W, YNL064C, YBR137W, YLR392C, YNL173C, YPL003W, YNR001C, YLR109W, YJR086W, YMR101C, YDR479C, YOR227W, YKL091C, YHR080C, YKR067W, YNR067C, YFL016C, YPR030W, YMR017W, YDR014W-A, YJR045C, YHR104W, YPR026W, YDR058C, YFR053C, YLL039C, YBR072W, YEL065W, YDL110C, YBR147W, YMR031C, YML030W, YBL029C-…
Sbay_10.54	1352.21	-0.515366	0.15297	-3.36907	0.000754228	0.00248239		Up-regulated	Sbay_16.452	YPR124W		Cellular Component	Up-regulated	GO:0005623	cell	0.000173459	9.42713e-07	243	264	5851	7166	0	0	YGL156W, YBR132C, YLL024C, YGL104C, YLR263W, YLR080W, YKL065W-A, YML128C, YPR098C, YGL121C, YDL238C, YAL017W, YML130C, YLL041C, YBR052C, YJR096W, YHR209W, YGL208W, YPR184W, YPL248C, YPL004C, YGR161C, YKL150W, YER142C, YPR194C, YHR138C, YNL093W, YMR114C, YDL204W, YPR124W, YGL006W, YHL022C, YBR050C, YMR170C, YHR082C, YKL086W, YGL205W, YPL250C, YOR161C, YLR213C, YGL229C, YNL063W, YLR327C, YLR023C, Y…
Sbay_10.55	3347.51	0.851874	0.217329	3.91973	8.86468e-05	0.000393293		Up-regulated	Sbay_2.53	YBL064C		Cellular Component	Up-regulated	GO:0005886	plasma membrane	0.00108468	5.89502e-06	41	264	541	7166	0	0	YGL208W, YNL194C, YPL004C, YPL240C, YNL173C, YLR081W, YML128C, YGR254W, YCR004C, YDL222C, YJR086W, YLR109W, YCL040W, YLL024C, YBR132C, YDR122W, YAL005C, YCR091W, YGR256W, YIR038C, YDR032C, YKL035W, YMR017W, YBL029C-A, YOR161C, YMR031C, YDL223C, YEL065W, YGL006W, YDR406W, YLR411W, YHR016C, YLR214W, YER103W, YML087C, YMR186W, YDL199C, YPR124W, YMR279C, YNL093W, YPR194C
Sbay_10.56	403.542	0.54717	0.259025	2.11242	0.0346501	0.0653913		Up-regulated	Sbay_14.146	YNL195C		Cellular Component	Up-regulated	GO:0044444	cytoplasmic part	0.0011812	6.41954e-06	168	264	3608	7166	0	0	YLR259C, YIL017C, YGR250C, YDR358W, YDR248C, YBR117C, YBL064C, YDR032C, YIR038C, YAL005C, YJL172W, YOL081W, YLR251W, YLL026W, YLL040C, YJL155C, YNL195C, YHR016C, YDR031W, YHR028C, YKL129C, YBR150C, YPL240C, YKR049C, YNL077W, YML054C, YGR248W, YJL034W, YIL136W, YDR070C, YGL037C, YKL133C, YJL161W, YAL008W, YKL188C, YGR236C, YDL222C, YDR100W, YHR033W, YOR347C, YGR254W, YCR004C, YOR173W, YBR147W, YEL…
Sbay_10.57	11371.5	-0.273244	0.0870279	-3.13972	0.00169107	0.00495586		Up-regulated	Sbay_6.44	YFL016C		Cellular Component	Up-regulated	GO:0005739	mitochondrion	0.00216919	1.17891e-05	72	264	1213	7166	0	0	YJR045C, YLR454W, YPL186C, YER182W, YBR072W, YDR058C, YFR053C, YKL026C, YBR147W, YMR031C, YLR327C, YGL229C, YML030W, YNL063W, YLR270W, YMR186W, YKL150W, YPL109C, YPL004C, YCR083W, YBR056W, YBR001C, YPR184W, YOR020W-A, YNR001C, YLL041C, YLR109W, YML128C, YPR098C, YOR227W, YHR080C, YFL016C, YGL104C, YLL024C, YKL093W, YIR038C, YBL064C, YDR032C, YOL081W, YLR259C, YNL274C, YML042W, YNL195C, YLL040C, Y…
Sbay_10.58	184.641	0.540976	0.183753	2.94404	0.00323959	0.00859726		Up-regulated	Sbay_2.245	YDR085C		Cellular Component	Up-regulated	GO:0072379	ER membrane insertion complex	0.00468902	2.54838e-05	4	264	6	7166	0	0	YLL026W, YNL064C, YOR007C, YBR137W
Sbay_10.59	312.32	0.162524	0.197675	0.82218	0.410975	0.511165		Up-regulated	Sbay_2.229	YDR070C		Cellular Component	Up-regulated	GO:0072380	TRC complex	0.00468902	2.54838e-05	4	264	6	7166	0	0	YLL026W, YNL064C, YBR137W, YOR007C
Sbay_10.60	0	NA	NA	NA	NA	NA		Up-regulated	Sbay_15.273	YHR080C		Cellular Component	Up-regulated	GO:0005622	intracellular	0.00702807	3.81961e-05	234	264	5686	7166	0.0067	0.06	YPL201C, YLR345W, YBR101C, YMR174C, YKL096W, YLR216C, YBR203W, YIL155C, YPL123C, YGR209C, YGR211W, YDL020C, YER079W, YNL327W, YKR076W, YGR043C, YHL032C, YDR001C, YBR019C, YBR139W, YML091C, YFL030W, YGR111W, YJL164C, YCL040W, YLR178C, YNL115C, YHR160C, YBR149W, YOR027W, YBR177C, YKL171W, YMR250W, YNR034W-A, YOR007C, YDR216W, YKL093W, YOL048C, YOR185C, YML042W, YGL248W, YNL274C, YDL223C, YBR241C, Y…
Sbay_10.61	814.728	-0.271293	0.136893	-1.98178	0.0475033	0.0851629		Up-regulated	Sbay_15.219	YHR033W		Cellular Component	Up-regulated	GO:0045121	membrane raft	0.00952922	5.17892e-05	7	264	28	7166	0.01	0.1	YBR052C, YNL194C, YNL173C, YMR031C, YCR004C, YDL222C, YDR032C
Sbay_10.62	2926.38	0.343752	0.267287	1.28608	0.198416	0.282399		Up-regulated	Sbay_7.118	YGL146C		Cellular Component	Up-regulated	GO:0098857	membrane microdomain	0.00952922	5.17892e-05	7	264	28	7166	0.0091	0.1	YBR052C, YNL194C, YNL173C, YCR004C, YMR031C, YDL222C, YDR032C
Sbay_10.63	780.641	-2.22961	0.369262	-6.03802	1.56018e-09	3.21376e-08		Up-regulated	Sbay_8.278	YOR227W		Cellular Component	Down-regulated	GO:0005730	nucleolus	5.21773e-85	2.49652e-87	136	366	371	7166	0	0	YBR142W, YGL111W, YDL042C, YDR365C, YPL266W, YGL078C, YOL010W, YFR001W, YPL211W, YPL043W, YHR065C, YHR088W, YKR024C, YML043C, YGR245C, YPL126W, YCR047C, YMR014W, YGL029W, YER002W, YDR449C, YOR294W, YNL175C, YNL022C, YIL019W, YKL021C, YJL148W, YER006W, YPL198W, YMR131C, YKL082C, YDR398W, YMR049C, YBL004W, YIL091C, YKR060W, YLR106C, YLR009W, YJL010C, YBL014C, YGR159C, YJL050W, YNL002C, YMR239C, YDR…
Sbay_10.64	2030.55	-1.46476	0.410643	-3.567	0.000361088	0.00131653		Up-regulated	Sbay_10.45	YLL026W		Cellular Component	Down-regulated	GO:0030684	preribosome	1.98711e-75	9.50772e-78	97	366	189	7166	0	0	YJL010C, YOR206W, YBR247C, YDR087C, YCL054W, YLR009W, YPL093W, YKR060W, YLR106C, YIL091C, YBL004W, YJL069C, YDR496C, YPR112C, YMR049C, YGR251W, YKR081C, YNL132W, YHR169W, YJL033W, YLL008W, YPR137W, YNL002C, YHR066W, YOR287C, YNL061W, YDR299W, YLR409C, YGL120C, YKL172W, YLR074C, YHR052W, YBR267W, YHR170W, YMR290C, YNR054C, YGR145W, YDR101C, YDR312W, YOR056C, YKL143W, YOR145C, YLR222C, YAL025C, YNL…
Sbay_10.65	1185.3	0.309944	0.166741	1.85884	0.0630496	0.108167		Up-regulated	Sbay_9.25	YIL160C		Cellular Component	Down-regulated	GO:0031981	nuclear lumen	1.81488e-49	8.68363e-52	163	366	955	7166	0	0	YJR041C, YPR143W, YDR324C, YPL012W, YOR004W, YGR128C, YEL026W, YDL060W, YOR056C, YAL025C, YLR196W, YKL172W, YHR170W, YNR054C, YMR290C, YDR101C, YDR312W, YGR145W, YHR052W, YNL151C, YHR066W, YNL061W, YLR409C, YPR137W, YCR087C-A, YPL146C, YDR451C, YNL132W, YHR062C, YKR081C, YKL078W, YHR207C, YIL079C, YJL033W, YLL008W, YJL069C, YDR496C, YPR112C, YBR247C, YOR346W, YOR206W, YPL093W, YDR087C, YCL054W, Y…
Sbay_10.66	1367.15	1.39266	0.241844	5.75849	8.48696e-09	1.37425e-07		Up-regulated	Sbay_10.365	YLR267W		Cellular Component	Down-regulated	GO:0030687	preribosome, large subunit precursor	4.0858e-40	1.95493e-42	50	366	88	7166	0	0	YOL077C, YER006W, YAL025C, YNL110C, YOL041C, YLR002C, YER126C, YNR053C, YOR294W, YDR060W, YER002W, YAL059W, YPR143W, YHR085W, YNL061W, YDR083W, YHR066W, YOR272W, YGL029W, YIR026C, YHR052W, YBR267W, YHR170W, YLR397C, YDR312W, YMR290C, YDR101C, YKL172W, YLR074C, YLL008W, YDL031W, YKR081C, YNL002C, YPL043W, YHR088W, YDR087C, YCL054W, YPL093W, YLR009W, YLR106C, YGL111W, YGL078C, YFR001W, YPL211W, YOR…
Sbay_10.67	3482.04	-2.53484	0.454483	-5.57742	2.44105e-08	3.30716e-07		Up-regulated	Sbay_6.178	YJL103C		Cellular Component	Down-regulated	GO:0005634	nucleus	5.2674e-39	2.52029e-41	248	366	2447	7166	0	0	YOR252W, YLR015W, YHR061C, YAR008W, YIR026C, YER049W, YNL207W, YIR017C, YHR197W, YOL080C, YDR083W, YOR272W, YCR057C, YDL148C, YEL029C, YBL024W, YNL313C, YML113W, YNR012W, YGL171W, YBR156C, YBR141C, YNR053C, YLR017W, YPR144C, YPR120C, YLR002C, YKL113C, YJR002W, YPL217C, YOL041C, YNL110C, YER127W, YML060W, YOL077C, YML080W, YCR072C, YGL246C, YDL105W, YNL299W, YJR112W, YLL034C, YDL017W, YOR359W, YLR…
Sbay_10.68	737.81	0.915217	0.237881	3.84737	0.00011939	0.000506322		Up-regulated	Sbay_13.58	YML091C		Cellular Component	Down-regulated	GO:0043228	non-membrane-bounded organelle	1.07531e-34	5.14501e-37	187	366	1558	7166	0	0	YIL127C, YOR340C, YLL035W, YML027W, YLR068W, YDL031W, YDL003W, YLR051C, YDR021W, YDL153C, YLR129W, YNL113W, YER082C, YBL054W, YLR221C, YLR336C, YOR359W, YDL017W, YFL002C, YCR072C, YNL299W, YDL105W, YLL034C, YJR112W, YJR137C, YML060W, YER127W, YOL077C, YPR120C, YKL113C, YLR002C, YPR144C, YNL110C, YOL041C, YGL099W, YPL217C, YJR002W, YBR141C, YBR156C, YNR053C, YBL024W, YGL171W, YCR057C, YDL148C, YOL…
Sbay_10.69	387.24	0.477283	0.191117	2.49733	0.0125132	0.0275164		Up-regulated	Sbay_9.88	YIL107C		Cellular Component	Down-regulated	GO:0043232	intracellular non-membrane-bounded organelle	1.07531e-34	5.14501e-37	187	366	1558	7166	0	0	YLR409C, YNL061W, YHR066W, YDR312W, YMR290C, YGR145W, YDR101C, YNR054C, YHR170W, YBR267W, YHR052W, YLR196W, YKL172W, YAL025C, YOR056C, YEL026W, YOR004W, YGR128C, YOR177C, YDL060W, YEL040W, YPL012W, YDR324C, YPR143W, YJR041C, YPL093W, YDL051W, YCL054W, YDR087C, YOR346W, YBR247C, YOR206W, YGR175C, YPR112C, YDR496C, YJL069C, YGR109C, YIL079C, YHR207C, YLL008W, YJL033W, YHR062C, YNL132W, YDR451C, YKR…
Sbay_10.70	43.9906	-0.182391	0.392409	-0.464797	0.642077	0.71848		Up-regulated	Sbay_13.64	YML087C		Cellular Component	Down-regulated	GO:0031974	membrane-enclosed lumen	1.55309e-33	7.43104e-36	167	366	1297	7166	0	0	YKR025W, YCR016W, YDR299W, YOR279C, YJR063W, YNL221C, YOR287C, YER126C, YER110C, YIL096C, YDR060W, YCR065W, YAL059W, YLR276C, YOR145C, YKL108W, YNL075W, YLR222C, YNL124W, YMR049C, YIL091C, YKL106W, YBL004W, YNL102W, YLR009W, YLR106C, YKR060W, YBL014C, YJL010C, YNL002C, YMR239C, YJL050W, YGR159C, YDL102W, YDR110W, YMR269W, YGR251W, YHR169W, YGR245C, YML043C, YCL061C, YPL126W, YGL029W, YMR014W, YCR…
Sbay_10.71	0	NA	NA	NA	NA	NA		Up-regulated	Sbay_2.337	YDR171W		Cellular Component	Down-regulated	GO:0043233	organelle lumen	1.55309e-33	7.43104e-36	167	366	1297	7166	0	0	YAL059W, YCR065W, YLR276C, YIL096C, YER110C, YER126C, YDR060W, YNL124W, YKL108W, YOR145C, YNL075W, YLR222C, YKR025W, YJR063W, YOR287C, YNL221C, YDR299W, YCR016W, YOR279C, YDR110W, YDL102W, YMR239C, YNL002C, YGR159C, YJL050W, YGR251W, YMR269W, YHR169W, YKL106W, YIL091C, YNL102W, YBL004W, YMR049C, YJL010C, YBL014C, YLR106C, YKR060W, YLR009W, YKL021C, YHR085W, YJL148W, YNL022C, YNL175C, YIL019W, YOR…
Sbay_10.72	530.668	-0.699589	0.173325	-4.03629	5.43024e-05	0.000256918		Up-regulated	Sbay_5.160	YER054C		Cellular Component	Down-regulated	GO:0070013	intracellular organelle lumen	1.55309e-33	7.43104e-36	167	366	1297	7166	0	0	YNR053C, YBR141C, YGL171W, YBL024W, YOL077C, YER127W, YNL110C, YOL041C, YPL217C, YJR002W, YKL113C, YLR002C, YPR144C, YLR015W, YDL148C, YCR057C, YOR272W, YDR083W, YHR197W, YOL080C, YDL003W, YLR051C, YDR021W, YLR129W, YDL153C, YOR340C, YIL127C, YLR068W, YDL031W, YLL035W, YML027W, YFL002C, YPL101W, YLR336C, YLL034C, YJR112W, YNL299W, YCR072C, YBL054W, YNL113W, YER082C, YLR221C, YDL060W, YEL026W, YGR…
Sbay_10.73	597.685	0.0979186	0.142377	0.687744	0.491614	0.585835		Up-regulated	Sbay_13.129	YML030W		Cellular Component	Down-regulated	GO:0044428	nuclear part	2.67078e-32	1.27789e-34	168	366	1339	7166	0	0	YAR008W, YLR015W, YDL148C, YCR057C, YHR197W, YOL080C, YOR272W, YDR083W, YBR141C, YNR053C, YBL024W, YGL171W, YER127W, YOL077C, YKL113C, YLR002C, YPR144C, YOL041C, YNL110C, YJR002W, YPL217C, YLR336C, YPL101W, YFL002C, YCR072C, YNL299W, YJR112W, YLL034C, YNL113W, YER082C, YBL054W, YLR221C, YDL003W, YDR021W, YLR051C, YDL153C, YLR129W, YIL127C, YOR340C, YLL035W, YML027W, YLR068W, YDL031W, YDR312W, YMR…
Sbay_10.74	346.921	-0.119279	0.18052	-0.660751	0.508772	0.60096		Up-regulated	Sbay_8.212	YOR161C		Cellular Component	Down-regulated	GO:0030686	90S preribosome	1.72187e-31	8.23859e-34	45	366	94	7166	0	0	YNL132W, YHR169W, YGR251W, YPR137W, YLR129W, YER082C, YKR060W, YBR247C, YPL266W, YOL010W, YJL010C, YOR206W, YMR049C, YFL002C, YPR112C, YJL069C, YBL004W, YNL075W, YLR222C, YOR145C, YPR144C, YJR002W, YPL217C, YGR128C, YDR449C, YDR060W, YDL060W, YNL175C, YGL171W, YDR324C, YPL012W, YCR057C, YDL148C, YGL120C, YPL126W, YDR299W, YLR409C, YMR014W, YOR287C, YDR083W, YOR272W, YGR145W, YMR290C, YNR054C, YHR…
Sbay_10.75	2730.23	1.08922	0.135376	8.04592	8.55981e-16	6.82082e-14		Up-regulated	Sbay_8.30	YHL022C		Cellular Component	Down-regulated	GO:1990904	ribonucleoprotein complex	3.99043e-26	1.9093e-28	120	366	837	7166	0	0	YMR014W, YNL207W, YDR083W, YOR272W, YGL029W, YDL148C, YCR057C, YPL126W, YOR252W, YLR397C, YIR026C, YPR144C, YLR002C, YDR398W, YPL217C, YJR002W, YNL110C, YKL082C, YOL041C, YGL099W, YER006W, YER127W, YOL077C, YPL198W, YNL175C, YGL171W, YHR085W, YDR449C, YER002W, YNR053C, YOR294W, YLR221C, YPL266W, YOL010W, YGL078C, YFR001W, YPL211W, YER082C, YMR246W, YGL111W, YCR072C, YLL034C, YJR137C, YDL209C, YOR…
Sbay_10.76	0	NA	NA	NA	NA	NA		Up-regulated	Sbay_10.573	YLR454W		Cellular Component	Down-regulated	GO:0030529	intracellular ribonucleoprotein complex	3.41413e-25	1.63355e-27	118	366	831	7166	0	0	YIR026C, YLR397C, YOR252W, YPL126W, YCR057C, YDL148C, YDR083W, YOR272W, YGL029W, YNL207W, YMR014W, YNR053C, YOR294W, YDR449C, YER002W, YHR085W, YGL171W, YNL175C, YOL077C, YPL198W, YER006W, YER127W, YJR002W, YPL217C, YDR398W, YKL082C, YNL110C, YOL041C, YGL099W, YPR144C, YLR002C, YFL002C, YOR359W, YJR137C, YLL034C, YDL209C, YCR072C, YER082C, YGL111W, YMR246W, YOL010W, YPL211W, YFR001W, YGL078C, YLR…
Sbay_10.78	576.651	0.787179	0.289982	2.71458	0.00663605	0.0159793		Up-regulated	Sbay_10.367	YLR270W		Cellular Component	Down-regulated	GO:0032040	small-subunit processome	3.59484e-16	1.72002e-18	25	366	55	7166	0	0	YDL148C, YER082C, YCR057C, YLR409C, YDR299W, YPL126W, YGR145W, YJL069C, YBL004W, YIL091C, YNL075W, YLR222C, YER127W, YJL033W, YPR144C, YDR398W, YJR002W, YEL026W, YGR128C, YDR449C, YOR004W, YDL153C, YPR137W, YDR324C, YLR129W
Sbay_10.79	2278.39	-1.88922	0.401587	-4.70439	2.54628e-06	1.82273e-05		Up-regulated	Sbay_11.139	YKL086W		Cellular Component	Down-regulated	GO:0044464	cell part	1.12608e-14	5.38795e-17	351	366	5849	7166	0	0	YLR276C, YML022W, YBR071W, YDR060W, YJR010W, YNL124W, YBR208C, YNL075W, YLR222C, YKL165C, YJR147W, YOR145C, YDR184C, YOL056W, YGR124W, YPL163C, YOR287C, YJR063W, YGL120C, YHR034C, YCR016W, YML014W, YDL102W, YNL111C, YER145C, YKR099W, YJL050W, YPL256C, YLR073C, YJL158C, YGR251W, YMR269W, YML108W, YDR234W, YBL004W, YKL106W, YPL170W, YHR149C, YBR061C, YGL055W, YML126C, YNL022C, YIL019W, YHR085W, YOL…
Sbay_10.81	1638.34	-1.14159	0.317112	-3.59994	0.000318291	0.00117966		Up-regulated	Sbay_11.200	YKL026C		Cellular Component	Down-regulated	GO:0005623	cell	1.24604e-14	5.9619e-17	351	366	5851	7166	0	0	YER110C, YIL096C, YER126C, YCR065W, YAL059W, YLR237W, YJL118W, YKL108W, YBL068W, YGL157W, YKR025W, YJL125C, YGR131W, YHL036W, YMR179W, YIR033W, YDR299W, YOR279C, YNL221C, YNL002C, YMR239C, YGR159C, YHR040W, YJR055W, YDR110W, YNR060W, YML005W, YGL184C, YHR169W, YMR049C, YDR465C, YIL091C, YML123C, YNL102W, YOR315W, YLR106C, YKR060W, YNL141W, YLR009W, YJL010C, YPL255W, YBL014C, YER091C, YCL063W, YER…
Sbay_10.82	264.012	-0.817223	0.332249	-2.45967	0.0139063	0.0300989		Up-regulated	Sbay_4.351	YBR105C		Cellular Component	Down-regulated	GO:0043227	membrane-bounded organelle	3.1717e-14	1.51756e-16	301	366	4517	7166	0	0	YDR496C, YJL069C, YDR087C, YDL051W, YHR007C, YGR175C, YOL125W, YBR088C, YJL122W, YJL033W, YML058W-A, YOR233W, YKL078W, YKR081C, YGR049W, YHR062C, YHR052W, YHR170W, YGR145W, YNR054C, YDR101C, YKL172W, YKR053C, YNL151C, YOR004W, YGR128C, YEL026W, YCR054C, YJR041C, YPL012W, YOR056C, YHR035W, YLR336C, YCR072C, YDL105W, YBL054W, YKL004W, YNL113W, YLR221C, YNL289W, YER156C, YMR015C, YDL153C, YGR060W, Y…
Sbay_10.83	1115.18	-0.385971	0.118968	-3.24433	0.00117729	0.00364688		Up-regulated	Sbay_10.163	YLR080W		Cellular Component	Down-regulated	GO:0043231	intracellular membrane-bounded organelle	5.00606e-14	2.39524e-16	298	366	4457	7166	0	0	YER002W, YCL063W, YNL175C, YKL021C, YBR085W, YJL148W, YER006W, YJL074C, YMR131C, YPL198W, YKL082C, YOL141W, YDR524C, YGR245C, YCR051W, YHR065C, YML018C, YGR177C, YDR507C, YMR305C, YNL182C, YBR142W, YDR161W, YIR018W, YLR014C, YPR190C, YBR240C, YDL209C, YMR202W, YGL111W, YNR015W, YDL042C, YLR063W, YPL266W, YDL059C, YER110C, YIL096C, YER126C, YCR065W, YAL059W, YKL108W, YKR025W, YJL125C, YGL157W, YHL…
Sbay_10.84	2178.1	0.376643	0.260325	1.44681	0.147949	0.221872		Up-regulated	Sbay_2.165	YDR014W-A		Cellular Component	Down-regulated	GO:0043229	intracellular organelle	1.28121e-13	6.1302e-16	313	366	4838	7166	0	0	YLR002C, YPR144C, YOL041C, YGL099W, YNL110C, YGR286C, YML060W, YOL077C, YML080W, YML113W, YNL313C, YGL171W, YBR141C, YBR156C, YNL291C, YNR053C, YLR017W, YOR272W, YDR083W, YCR057C, YLR015W, YER049W, YML027W, YKR013W, YLR068W, YDR165W, YJR116W, YDL031W, YIL127C, YOR340C, YLR129W, YDL063C, YLR051C, YDR021W, YDL003W, YJR097W, YER082C, YGL246C, YNL299W, YLL034C, YJR137C, YJR112W, YBR084W, YPL212C, YOR…
Sbay_10.85	414.86	-0.633267	0.217903	-2.90618	0.00365868	0.00955867		Up-regulated	Sbay_12.196	YJR107W		Cellular Component	Down-regulated	GO:0043226	organelle	1.39949e-13	6.69613e-16	313	366	4840	7166	0	0	YDL063C, YDR021W, YJR097W, YLR051C, YDL003W, YLR129W, YIL127C, YOR340C, YKR013W, YML027W, YLR068W, YDL031W, YJR116W, YDR165W, YPL212C, YBR084W, YOR359W, YDL017W, YFL002C, YPL101W, YNL299W, YGL246C, YJR137C, YLL034C, YJR112W, YER082C, YBR141C, YBR156C, YNL291C, YLR017W, YNR053C, YML113W, YNL313C, YGL171W, YGR286C, YML060W, YML080W, YOL077C, YLR002C, YPR144C, YNL110C, YGL099W, YOL041C, YER049W, YLR…
Sbay_10.86	1411.79	-0.338115	0.195933	-1.72566	0.0844085	0.138067		Up-regulated	Sbay_7.546	YGR250C		Cellular Component	Down-regulated	GO:0044424	intracellular part	1.79005e-12	8.56484e-15	342	366	5672	7166	0	0	YKL001C, YBR261C, YDR496C, YJL069C, YDR087C, YHR007C, YDL051W, YOL125W, YGR175C, YDL167C, YLR180W, YOL124C, YBR067C, YJL122W, YBR088C, YML058W-A, YJL033W, YHR062C, YGR049W, YKL078W, YKR081C, YOR233W, YGR145W, YDR101C, YNR054C, YHR170W, YBR267W, YHR052W, YPR167C, YKL172W, YKR053C, YNL151C, YLR303W, YEL026W, YOR004W, YGR128C, YOR177C, YEL040W, YPL012W, YJR041C, YCR054C, YDR044W, YHR035W, YOR056C, Y…
Sbay_10.87	3665.49	-2.12353	0.479162	-4.43176	9.34651e-06	5.60421e-05		Up-regulated	Sbay_5.158	YER053C		Cellular Component	Down-regulated	GO:0005622	intracellular	3.41443e-12	1.6337e-14	342	366	5686	7166	0	0	YNL291C, YNR053C, YLR017W, YBR141C, YBR156C, YGL171W, YNL313C, YML113W, YNL277W, YML080W, YOL077C, YGR286C, YML060W, YGL099W, YNL110C, YOL041C, YLR002C, YCR073C, YPR144C, YER049W, YIL003W, YLR015W, YFR030W, YCR057C, YOR272W, YDR083W, YNL119W, YDR021W, YDL003W, YLR051C, YJR097W, YDL063C, YLR129W, YOR340C, YIL127C, YLR068W, YJR116W, YDR165W, YDL031W, YKR013W, YML027W, YPL101W, YFL002C, YPL212C, YBR…
Sbay_10.88	154.482	0.547591	0.218777	2.50296	0.0123159	0.0271713		Up-regulated	Sbay_2.260	YDR100W		Cellular Component	Down-regulated	GO:0030688	preribosome, small subunit precursor	2.56549e-08	1.22751e-10	11	366	18	7166	0	0	YDL060W, YBL004W, YDR087C, YDL148C, YOR056C, YDR083W, YJL010C, YPR144C, YNL207W, YBR247C, YKL143W
Sbay_10.89	0	NA	NA	NA	NA	NA		Up-regulated	Sbay_16.353	YPR026W		Cellular Component	Down-regulated	GO:0032991	macromolecular complex	1.81268e-07	8.67311e-10	174	366	2339	7166	0	0	YBL068W, YKR025W, YJL125C, YDR299W, YHR034C, YOR279C, YGL120C, YJR063W, YOR287C, YNL221C, YER110C, YER126C, YDR060W, YAL059W, YJL118W, YOR145C, YKL108W, YNL075W, YLR222C, YMR049C, YIL091C, YNL102W, YBL004W, YKR060W, YLR106C, YLR009W, YJL010C, YBL014C, YNL002C, YPL256C, YGR159C, YHR040W, YJR055W, YJL050W, YER145C, YDL102W, YMR269W, YGR251W, YHR169W, YLR397C, YCL061C, YML043C, YPL126W, YGL029W, YMR…
Sbay_10.90	0.526199	-0.921749	3.26125	-0.282637	0.777455	0.828146		Up-regulated	Sbay_15.416	YHR209W		Cellular Component	Down-regulated	GO:0044452	nucleolar part	1.93726e-06	9.26918e-09	27	366	152	7166	0	0	YDR324C, YLR129W, YJL148W, YPR137W, YDR449C, YGR128C, YEL026W, YJR002W, YDR398W, YHR062C, YLL035W, YOR340C, YNL075W, YLR222C, YML043C, YJL069C, YMR049C, YMR290C, YJR063W, YBL014C, YOR272W, YNL221C, YDL042C, YLR409C, YPL126W, YCR057C, YNL113W
Sbay_10.91	87.0349	-0.88451	0.318689	-2.77547	0.00551223	0.0136309		Up-regulated	Sbay_6.46	YFL014W		Cellular Component	Down-regulated	GO:0044446	intracellular organelle part	3.07467e-06	1.47113e-08	213	366	3152	7166	0	0	YNL111C, YDL102W, YDR110W, YMR239C, YNL002C, YJL050W, YPL256C, YGR159C, YGR251W, YMR269W, YHR169W, YIL091C, YKL106W, YBL004W, YNL102W, YMR049C, YPL255W, YBL014C, YJL010C, YGL055W, YLR009W, YLR106C, YKR060W, YCR065W, YAL059W, YLR276C, YER126C, YIL096C, YER110C, YDR060W, YNL124W, YOR145C, YKL108W, YNL075W, YLR222C, YKL165C, YMR179W, YKR025W, YJR063W, YNL221C, YOR287C, YCR016W, YIR033W, YDR299W, YOR…
Sbay_10.92	1.11572	0.451425	1.72979	0.260972	0.794114	0.840468		Up-regulated	Sbay_4.77	YDL169C		Cellular Component	Down-regulated	GO:0044422	organelle part	4.08728e-06	1.95564e-08	213	366	3161	7166	0	0	YDR365C, YPL266W, YOL010W, YPL211W, YGL078C, YFR001W, YGL111W, YDL042C, YPR190C, YMR202W, YOL101C, YDL209C, YDR120C, YBR142W, YIR018W, YNL182C, YMR199W, YKR024C, YNR003C, YHR088W, YGR177C, YHR065C, YPL043W, YML018C, YMR014W, YCR047C, YGL029W, YPL126W, YML043C, YCL061C, YGR245C, YDR524C, YEL064C, YDR398W, YKL082C, YER006W, YNL256W, YMR131C, YPL198W, YJL074C, YIL019W, YNL175C, YNL022C, YJL148W, YHR…
Sbay_10.93	0.83484	1.94727	2.27627	0.855462	0.392295	0.492995		Up-regulated	Sbay_11.95	YKL129C		Cellular Component	Down-regulated	GO:0034388	Pwp2p-containing subcomplex of 90S preribosome	2.38978e-05	1.14344e-07	6	366	7	7166	0	0	YLR129W, YJL069C, YLR409C, YLR222C, YDR449C, YCR057C
Sbay_10.94	287.517	-3.2768	0.532653	-6.15184	7.65907e-10	1.74007e-08		Up-regulated	Sbay_8.226	YOR173W		Cellular Component	Down-regulated	GO:0030689	Noc complex	7.07716e-05	3.3862e-07	5	366	5	7166	0	0	YOR206W, YLR002C, YPR144C, YDR060W, YDL148C
Sbay_10.95	353.787	-1.57783	0.355872	-4.4337	9.26299e-06	5.56232e-05		Up-regulated	Sbay_15.275	YHR082C
Sbay_10.96	354.191	0.381432	0.190237	2.00504	0.044959	0.0814453		Up-regulated	Sbay_7.503	YGR209C
Sbay_10.97	1460.21	-2.55068	0.355308	-7.17877	7.03389e-13	3.32791e-11		Up-regulated	Sbay_10.307	YLR213C
Sbay_10.98	769.902	-0.337775	0.166961	-2.02307	0.0430654	0.0786265		Up-regulated	Sbay_1.50	YAL017W
Sbay_10.99	1073.86	-0.237046	0.162268	-1.46083	0.144062	0.217126		Up-regulated	Sbay_8.19	YHL032C
Sbay_10.100	617.868	-0.337958	0.193032	-1.75078	0.079983	0.132055		Up-regulated	Sbay_4.254	YDR001C
Sbay_10.101	469.866	-0.387582	0.182421	-2.12465	0.0336159	0.0637775		Up-regulated	Sbay_4.168	YDL079C
Sbay_10.102	1281.33	-0.964785	0.232913	-4.14226	3.43905e-05	0.000174138		Up-regulated	Sbay_13.508	YMR315W
Sbay_10.104	4630.99	1.61734	0.284107	5.6927	1.25044e-08	1.9123e-07		Up-regulated	Sbay_7.238	YGL037C
Sbay_10.105	751.567	1.0565	0.264178	3.99919	6.35588e-05	0.000295859		Up-regulated	Sbay_3.172	YCL040W
Sbay_10.106	1264.76	0.464697	0.18886	2.46054	0.0138729	0.0300373		Up-regulated	Sbay_14.278	YNL063W
Sbay_10.107	784.202	-0.279166	0.13037	-2.14133	0.0322475	0.0615865		Up-regulated	Sbay_13.226	YMR053C
Sbay_10.108	3341.12	-0.472341	0.212101	-2.22696	0.0259498	0.0513904		Up-regulated	Sbay_5.222	YER103W
Sbay_10.109	8106.27	0.620817	0.22638	2.74237	0.00609979	0.0148713		Up-regulated	Sbay_4.311	YBR072W
Sbay_10.110	64288.6	0.0807724	0.157001	0.514469	0.606924	0.688044		Up-regulated	Sbay_6.241	YJL161W
Sbay_10.111	13.5697	-0.0240211	0.601723	-0.0399205	0.968156	0.978526		Up-regulated	Sbay_7.56	YGL205W
Sbay_10.112	594.861	-0.819256	0.32734	-2.50277	0.0123226	0.0271761		Up-regulated	Sbay_14.262	YNL077W
Sbay_10.113	1451.07	-0.114938	0.203858	-0.563814	0.572881	0.658699		Up-regulated	Sbay_6.252	YJL172W
Sbay_10.114	921.375	-0.0386505	0.147988	-0.261173	0.793959	0.84045		Up-regulated	Sbay_2.42	YBL078C
Sbay_10.115	0.169216	1.06283	4.08047	0.260467	0.794503	NA		Up-regulated	Sbay_7.551	YGR254W
Sbay_10.116	99.7168	-0.680864	0.284586	-2.39247	0.0167354	0.0352766		Up-regulated	Sbay_16.76	YPL230W
Sbay_10.117	1.13926	2.51332	1.83105	1.37261	0.169874	0.248312		Up-regulated	Sbay_10.446	YLR345W
Sbay_10.118	1128.88	1.38303	0.350912	3.94125	8.10578e-05	0.000364159		Up-regulated	Sbay_16.486	YPR158W
Sbay_10.119	1.94242	1.18564	1.48335	0.799302	0.424116	0.523706		Up-regulated	Sbay_13.46	YML100W
Sbay_10.120	4.31581	0.44514	0.839637	0.530158	0.596002	0.678908		Up-regulated	Sbay_14.147	YNL194C
Sbay_10.121	0	NA	NA	NA	NA	NA		Up-regulated	Sbay_11.312	YKR076W
Sbay_10.122	1.06897	2.34846	1.80658	1.29994	0.19362	0.276679		Up-regulated	Sbay_16.314	YPL004C
Sbay_10.123	5814.12	0.985269	0.21732	4.53372	5.79538e-06	3.70021e-05		Up-regulated	Sbay_14.341	YNL007C
Sbay_10.124	899.083	0.199093	0.163383	1.21856	0.223011	0.311547		Up-regulated	Sbay_16.360	YPR030W
Sbay_10.125	6.9209	-1.46677	1.0679	-1.37351	0.169593	0.247962		Up-regulated	Sbay_8.337	YOR289W
Sbay_10.126	52.0113	-1.04112	0.371602	-2.8017	0.00508335	0.0127262		Up-regulated	Sbay_7.66	YGL197W
Sbay_10.127	2583.28	-0.680699	0.133956	-5.0815	3.74463e-07	3.56564e-06		Up-regulated	Sbay_16.516	YPR184W
Sbay_10.128	180199	-0.434329	0.170564	-2.54642	0.0108834	0.0244111		Up-regulated	Sbay_7.429	YGR142W
Sbay_10.129	885.261	-0.503789	0.182849	-2.75521	0.0058654	0.0143809		Up-regulated	Sbay_4.386	YBR137W
Sbay_10.130	78.4042	1.25039	0.403007	3.10264	0.00191803	0.00552597		Up-regulated	Sbay_16.425	YPR098C
Sbay_10.131	298.803	0.884416	0.22662	3.90264	9.51478e-05	0.000416641		Up-regulated	Sbay_7.468	YGR174C
Sbay_10.132	33557.7	-0.194709	0.106628	-1.82606	0.0678411	0.11518		Up-regulated	Sbay_13.363	YMR182C
Sbay_10.133	706.081	-0.457932	0.233384	-1.96214	0.0497466	0.0886336		Up-regulated	Sbay_6.217	YJL137C
Sbay_10.134	596.414	-0.824311	0.326249	-2.52663	0.0115162	0.0256217		Up-regulated	Sbay_4.388	YBR139W
Sbay_10.135	1006.31	-2.61258	0.450554	-5.79859	6.68751e-09	1.13127e-07		Up-regulated	Sbay_13.349	YMR170C
Sbay_10.136	703.37	-0.412497	0.120385	-3.42647	0.00061148	0.00205958		Up-regulated	Sbay_15.135	YOL032W
Sbay_10.137	166.689	1.12187	0.34578	3.24445	0.00117679	0.00364688		Up-regulated	Sbay_14.248	YNL092W
Sbay_10.138	16.3187	0.39867	0.473131	0.842621	0.39944	0.499654		Up-regulated	Sbay_10.348	YLR251W
Sbay_10.139	590.251	-0.490697	0.191754	-2.559	0.0104974	0.0237298		Up-regulated	Sbay_13.510	YMR317W
Sbay_10.140	6866.52	-2.68205	0.380778	-7.04362	1.87305e-12	8.06793e-11		Up-regulated	Sbay_10.30	YLL039C
Sbay_10.141	834.621	-0.523406	0.220181	-2.37717	0.0174462	0.0365785		Up-regulated	Sbay_12.47	YJL034W
Sbay_10.142	21245.3	-0.717861	0.261037	-2.75003	0.00595891	0.0145807		Up-regulated	Sbay_10.527	YLR411W
Sbay_10.143	408.851	-0.0410834	0.126702	-0.324253	0.745746	0.803744		Up-regulated	Sbay_16.56	YPL250C
Sbay_10.144	11360.3	-0.372194	0.121276	-3.06899	0.00214785	0.00608391		Up-regulated	Sbay_16.202	YPL109C
Sbay_10.145	10409	-0.0305006	0.13107	-0.232704	0.815991	0.858669		Up-regulated	Sbay_7.505	YGR211W
Sbay_10.146	1466.08	0.770755	0.181579	4.24473	2.18855e-05	0.000118233		Up-regulated	Sbay_11.52	YKL171W
Sbay_10.147	589.167	-1.82878	0.466776	-3.9179	8.93232e-05	0.000395425		Up-regulated	Sbay_11.134	YKL091C
Sbay_10.148	1045.43	0.415158	0.168577	2.46271	0.013789	0.0298984		Up-regulated	Sbay_7.109	YGL156W
Sbay_10.149	1329.67	-0.168481	0.212188	-0.794017	0.427185	0.526355		Up-regulated	Sbay_4.472	YBR214W
Sbay_10.150	1937.51	-0.276249	0.162057	-1.70464	0.0882607	0.143223		Up-regulated	Sbay_16.187	YPL123C
Sbay_10.151	772.769	-0.255999	0.302675	-0.845788	0.397671	0.497787		Up-regulated	Sbay_10.422	YLR327C
Sbay_10.152	923.632	-1.72386	0.362456	-4.75606	1.97404e-06	1.47955e-05		Up-regulated	Sbay_4.458	YBR203W
Sbay_10.153	4411.67	1.37087	0.184164	7.44377	9.78542e-14	5.53836e-12		Up-regulated	Sbay_10.28	YLL041C
Sbay_10.154	182.861	2.27428	0.397872	5.7161	1.08995e-08	1.71004e-07		Up-regulated	Sbay_5.319	YER182W
Sbay_10.155	1855.59	0.00499214	0.126622	0.0394256	0.968551	0.978569		Up-regulated	Sbay_13.118	YML042W
Sbay_10.156	979.873	0.556835	0.150382	3.70281	0.000213228	0.000836884		Up-regulated	Sbay_16.315	YPL003W
Sbay_10.157	361.961	-3.01778	0.459786	-6.56345	5.25765e-11	1.63284e-09		Up-regulated	Sbay_15.34	YOL126C
Sbay_10.158	1688.45	-2.146	0.382848	-5.60536	2.07822e-08	2.91057e-07		Up-regulated	Sbay_2.215	YDR058C
Sbay_10.159	89646.6	0.0797554	0.140005	0.56966	0.568909	0.655002		Up-regulated	Sbay_6.133	YJL057C
Sbay_10.160	775.492	-1.19568	0.233727	-5.11571	3.12556e-07	3.04805e-06		Up-regulated	Sbay_2.530	YDR358W
Sbay_10.161	727.809	0.133015	0.133281	0.998005	0.318277	0.417385		Up-regulated	Sbay_2.413	YDR247W
Sbay_10.162	1814.01	0.795062	0.186577	4.2613	2.0324e-05	0.000110985		Down-regulated	Sbay_16.271	YPL043W
Sbay_10.163	234.272	2.32419	0.299627	7.75696	8.69918e-15	5.66476e-13		Down-regulated	Sbay_14.40	YNL300W
Sbay_10.164	1304.8	2.56359	0.672757	3.81058	0.000138641	0.000574681		Down-regulated	Sbay_8.63	YHR007C
Sbay_10.165	446.616	1.53206	0.682625	2.24437	0.0248088	0.049373		Down-regulated	Sbay_2.479	YDR312W
Sbay_10.166	508.093	0.0476283	0.220312	0.216186	0.828843	0.869473		Down-regulated	Sbay_16.277	YPL039W
Sbay_10.167	3805.13	-0.134521	0.125135	-1.07501	0.282372	0.378077		Down-regulated	Sbay_2.243	YDR083W
Sbay_10.168	826.458	-0.455182	0.324561	-1.40245	0.16078	0.237715		Down-regulated	Sbay_6.201	YJL122W
Sbay_10.169	268.073	-0.844542	0.191021	-4.42121	9.81502e-06	5.84462e-05		Down-regulated	Sbay_16.145	YPL165C
Sbay_10.170	691.198	-1.13067	0.229231	-4.93245	8.12029e-07	7.02521e-06		Down-regulated	Sbay_2.465	YDR299W
Sbay_10.171	626.898	0.0974363	0.188862	0.515913	0.605915	0.687029		Down-regulated	Sbay_9.108	YIL091C
Sbay_10.172	929.039	-0.222684	0.100126	-2.22404	0.0261458	0.0516989		Down-regulated	Sbay_7.108	YGL157W
Sbay_10.173	2962.92	0.112308	0.152031	0.738715	0.46008	0.556915		Down-regulated	Sbay_14.176	YNL162W-A
Sbay_10.174	1151.25	0.066363	0.153738	0.431662	0.665987	0.738144		Down-regulated	Sbay_2.687	YDR507C
Sbay_10.175	52.2515	-0.0455923	0.292119	-0.156075	0.875974	0.906821		Down-regulated	Sbay_4.210	YDL042C
Sbay_10.176	2102.06	-3.88904	0.916959	-4.24123	NA	NA		Down-regulated	Sbay_4.189	YDL060W
Sbay_10.177	1712.73	0.446087	0.206583	2.15936	0.030822	0.0593885		Down-regulated	Sbay_10.79	YLR002C
Sbay_10.178	803.542	0.193129	0.155956	1.23835	0.215587	0.303556		Down-regulated	Sbay_5.273	YER145C
Sbay_10.179	1536.68	-0.374163	0.181351	-2.0632	0.0390937	0.0726454		Down-regulated	Sbay_5.230	YER110C
Sbay_10.180	1591.4	0.0227196	0.173827	0.130702	0.896011	0.92142		Down-regulated	Sbay_16.39	YPL266W
Sbay_10.181	624.992	0.493018	0.14186	3.47537	0.000510141	0.00176346		Down-regulated	Sbay_10.97	YLR017W
Sbay_10.182	670.445	-0.115023	0.121853	-0.943947	0.345197	0.444412		Down-regulated	Sbay_15.157	YOL014W
Sbay_10.183	563.274	-0.803782	0.199085	-4.03739	5.40492e-05	0.00025592		Down-regulated	Sbay_10.37	YLL035W
Sbay_10.185	259.907	0.181945	0.248406	0.732448	0.463895	0.56086		Down-regulated	Sbay_3.123	YCR087C-A
Sbay_10.186	2611.74	-1.06673	0.14181	-7.52224	5.38451e-14	3.13544e-12		Down-regulated	Sbay_15.243	YHR052W
Sbay_10.187	334.982	0.0254258	0.157334	0.161604	0.871618	0.903392		Down-regulated	Sbay_9.64	YIL127C
Sbay_10.188	438.991	-1.27538	0.302934	-4.21009	2.55267e-05	0.000134395		Down-regulated	Sbay_6.59	YFL002C
Sbay_10.189	706.352	-0.646642	0.107921	-5.99181	2.07523e-09	4.10706e-08		Down-regulated	Sbay_16.140	YPL170W
Sbay_10.190	577.254	-0.874495	0.238457	-3.66731	0.000245113	0.000939779		Down-regulated	Sbay_13.311	YMR131C
Sbay_10.191	6077.12	-1.61187	0.379235	-4.25033	2.13458e-05	0.00011573		Down-regulated	Sbay_14.220	YNL119W
Sbay_10.192	523.985	-1.13848	0.438257	-2.59776	0.00938351	0.021566		Down-regulated	Sbay_13.17	YML126C
Sbay_10.193	14.8949	0.179612	0.673671	0.266617	0.789764	0.837034		Down-regulated	Sbay_11.195	YKL029C
Sbay_10.194	11.5054	0.622857	0.568967	1.09472	0.273641	0.368179		Down-regulated	Sbay_14.264	YNL075W
Sbay_10.195	13.5496	0.591937	0.609583	0.971053	0.331522	0.431114		Down-regulated	Sbay_15.255	YHR066W
Sbay_10.196	12.783	1.04679	0.568144	1.84248	0.0654051	0.111607		Down-regulated	Sbay_4.428	YBR176W
Sbay_10.197	2.28476	0.871114	1.16763	0.746056	0.455634	0.553302		Down-regulated	Sbay_14.188	YNL151C
Sbay_10.198	1136.41	1.24106	0.744914	1.66604	0.0957052	0.153534		Down-regulated	Sbay_11.32	YKL191W
Sbay_10.199	35374.1	2.28195	0.689493	3.30961	0.000934271	0.00298741		Down-regulated	Sbay_11.205	YKL021C
Sbay_10.200	74222.2	0.117927	0.133323	0.884525	0.376413	0.476994		Down-regulated	Sbay_4.187	YDL063C
Sbay_10.201	0.807074	-1.81644	1.92663	-0.942811	0.345778	0.44497		Down-regulated	Sbay_5.43	YEL026W
Sbay_10.202	5311.38	0.32234	0.185959	1.7334	0.0830252	0.136075		Down-regulated	Sbay_10.277	YLR180W
Sbay_10.203	1.65107	-1.30359	1.61994	-0.804718	0.420982	0.521257		Down-regulated	Sbay_9.102	YIL096C
Sbay_10.204	141.032	0.719023	0.196073	3.66712	0.000245295	0.000939779		Down-regulated	Sbay_13.31	YML113W
Sbay_10.205	1146.22	-0.118275	0.12598	-0.938841	0.347813	0.447399		Down-regulated	Sbay_2.171	YDR021W
Sbay_10.206	1458.32	0.02059	0.140996	0.146032	0.883896	0.913148		Down-regulated	Sbay_16.94	YPL212C
Sbay_10.207	1164.51	-0.270227	0.232579	-1.16187	0.245288	0.336916		Down-regulated	Sbay_14.86	YNL256W
Sbay_10.208	760.692	-0.350732	0.330103	-1.06249	0.288012	0.384524		Down-regulated	Sbay_14.41	YNL299W
Sbay_10.209	867.756	0.413477	0.179101	2.30863	0.0209642	0.0427821		Down-regulated	Sbay_2.706	YDR524C
Sbay_10.210	419.064	0.555154	0.176294	3.14902	0.00163821	0.00482537		Down-regulated	Sbay_3.86	YCR047C
Sbay_10.211	5628.41	0.418038	0.39639	1.05461	0.291602	0.388717		Down-regulated	Sbay_15.173	YOL002C
Sbay_10.212	769.272	-1.27814	0.669525	-1.90902	0.0562594	0.098243		Down-regulated	Sbay_8.415	YOR359W
Sbay_10.213	0	NA	NA	NA	NA	NA		Down-regulated	Sbay_4.335	YBR088C
Sbay_10.214	25.64	1.32269	0.416421	3.17633	0.0014915	0.00444951		Down-regulated	Sbay_13.181	YMR014W
Sbay_10.216	29.2852	0.0785857	0.366612	0.214357	0.830269	0.87064		Down-regulated	Sbay_10.525	YLR409C
Sbay_10.217	124.965	0.922097	0.236258	3.90293	9.50361e-05	0.000416453		Down-regulated	Sbay_16.224	YPL088W
Sbay_10.218	163.892	0.557153	0.229518	2.42749	0.0152038	0.0324776		Down-regulated	Sbay_15.282	YHR088W
Sbay_10.219	194.702	-0.179085	0.262762	-0.68155	0.495524	0.589207		Down-regulated	Sbay_8.105	YOR056C
Sbay_10.220	394.022	-0.060102	0.141054	-0.426093	0.67004	0.741821		Down-regulated	Sbay_16.446	YPR118W
Sbay_10.221	159.603	0.24581	0.188621	1.30319	0.19251	0.275352		Down-regulated	Sbay_7.167	YGL099W
Sbay_10.222	2999.46	-1.80175	0.400445	-4.49935	6.81604e-06	4.28775e-05		Down-regulated	Sbay_10.497	YLR380W
Sbay_10.223	1740.78	-0.126842	0.320601	-0.39564	0.692371	0.760428		Down-regulated	Sbay_15.109	YOL056W
Sbay_10.224	707.766	-0.24987	0.315651	-0.7916	0.428594	0.527446		Down-regulated	Sbay_10.514	YLR397C
Sbay_10.225	184.101	0.465272	0.418959	1.11054	0.266764	0.361496		Down-regulated	Sbay_7.450	YGR159C
Sbay_10.226	848.717	0.1044	0.277168	0.376668	0.70642	0.772217		Down-regulated	Sbay_4.471	YBR213W
Sbay_10.227	9389.13	-1.54681	0.725188	-2.13298	0.0329266	0.0627537		Down-regulated	Sbay_5.248	YER127W
Sbay_10.228	519.132	-0.00219187	0.16634	-0.0131771	0.989487	0.993259		Down-regulated	Sbay_1.76	YAR008W
Sbay_10.229	41.4085	-0.0672045	0.339422	-0.197997	0.843048	0.881017		Down-regulated	Sbay_15.221	YHR034C
Sbay_10.230	273.35	-0.857756	0.211612	-4.05344	5.0471e-05	0.000241051		Down-regulated	Sbay_14.409	YNR054C
Sbay_10.231	1953.64	-0.278131	0.245118	-1.13468	0.256508	0.350262		Down-regulated	Sbay_14.346	YNL002C
Sbay_10.232	681.918	0.302229	0.157243	1.92204	0.0546002	0.0957044		Down-regulated	Sbay_2.170	YDR020C
Sbay_10.235	174.73	-0.60626	0.169837	-3.56965	0.000357459	0.00130644		Down-regulated	Sbay_14.257	YNL082W
Sbay_10.237	895.239	0.590624	0.617043	0.957185	0.338474	0.438178		Down-regulated	Sbay_8.327	YOR279C
Sbay_10.238	0.148701	1.06283	4.08047	0.260467	0.794503	NA		Down-regulated	Sbay_12.152	YJR063W
Sbay_10.239	1275.63	-0.766822	0.211553	-3.62472	0.000289273	0.00108777		Down-regulated	Sbay_12.123	YJR041C
Sbay_10.240	109.086	-0.933272	0.354618	-2.63176	0.00849427	0.0197851		Down-regulated	Sbay_13.360	YMR179W
Sbay_10.241	859.822	0.331366	0.204003	1.62432	0.104307	0.165017		Down-regulated	Sbay_15.369	YHR169W
Sbay_10.242	395.405	0.0574252	0.196953	0.291568	0.770617	0.823587		Down-regulated	Sbay_4.144	YDL102W
Sbay_10.243	1176.67	-1.08897	0.384364	-2.83318	0.00460878	0.0116928		Down-regulated	Sbay_10.332	YLR237W
Sbay_10.244	211.363	0.602991	0.214468	2.81157	0.00493003	0.0124039		Down-regulated	Sbay_7.249	YGL029W
Sbay_10.245	547.996	0.130365	0.135789	0.960056	0.337027	0.436865		Down-regulated	Sbay_12.160	YJR070C
Sbay_10.246	833.768	0.545559	0.270052	2.0202	0.0433626	0.07905		Down-regulated	Sbay_11.63	YJL158C
Sbay_10.247	483.676	3.46946	0.352651	9.83821	7.70707e-23	1.72867e-20		Down-regulated	Sbay_9.204	YIL003W
Sbay_10.248	1.57233	-0.912346	1.54109	-0.592012	0.553842	0.642665		Down-regulated	Sbay_2.641	YDR465C
Sbay_10.249	36228.5	-0.344581	0.108796	-3.16721	0.00153911	0.00457128		Down-regulated	Sbay_10.374	YLR276C
Sbay_10.250	195.707	0.628652	0.389655	1.61335	0.106667	0.168355		Down-regulated	Sbay_9.92	YIL103W
Sbay_10.251	343.198	1.88628	0.435591	4.3304	1.48838e-05	8.37236e-05		Down-regulated	Sbay_12.207	YJR116W
Sbay_10.252	9816.5	-1.29347	0.30248	-4.2762	1.90108e-05	0.00010491		Down-regulated	Sbay_11.287	YKR053C
Sbay_10.253	318.74	-0.579213	0.269339	-2.1505	0.0315159	0.0603988		Down-regulated	Sbay_8.435	YOR378W
Sbay_10.254	32.2886	-0.750205	0.386118	-1.94294	0.052023	0.091959		Down-regulated	Sbay_2.353	YDR184C
Sbay_10.255	130.96	0.527525	0.479856	1.09934	0.27162	0.366279		Down-regulated	Sbay_14.121	YNL221C
Sbay_10.256	550.231	0.425184	0.523617	0.812013	0.416784	0.517541		Down-regulated	Sbay_11.340	YKR102W
Sbay_10.260	2093.87	0.621689	0.160353	3.87699	0.000105755	0.000454867		Down-regulated	Sbay_7.92	YGL171W
Sbay_10.261	7.35961	1.18365	0.823146	1.43796	0.150445	0.22474		Down-regulated	Sbay_4.528	YBR267W
Sbay_10.262	292.337	-0.066701	0.151824	-0.43933	0.660423	0.733295		Down-regulated	Sbay_14.216	YNL124W
Sbay_10.263	776.901	0.543652	0.205765	2.6421	0.00823927	0.0192727		Down-regulated	Sbay_15.35	YOL125W
Sbay_10.265	373.454	0.390637	0.251008	1.55627	0.119643	0.185309		Down-regulated	Sbay_10.94	YLR014C
Sbay_10.266	132564	-0.163518	0.166045	-0.984784	0.32473	0.424561		Down-regulated	Sbay_2.281	YDR120C
Sbay_10.267	2099.68	1.03982	0.318358	3.26621	0.00108998	0.00341839		Down-regulated	Sbay_5.247	YER126C
Sbay_10.268	966.903	0.228125	0.191694	1.19005	0.234028	0.324097		Down-regulated	Sbay_16.31	YPL274W
Sbay_10.269	2929.83	-0.560436	0.151124	-3.70844	0.000208541	0.000821148		Down-regulated	Sbay_13.453	YMR269W
Sbay_10.270	1028.6	0.69313	0.198888	3.48503	0.000492077	0.00170775		Down-regulated	Sbay_13.97	YML060W
Sbay_10.271	147.518	1.19873	0.352095	3.40455	0.000662724	0.00220916		Down-regulated	Sbay_14.66	YNL277W
Sbay_10.272	13044.5	-0.795418	0.251039	-3.1685	0.00153228	0.00455771		Down-regulated	Sbay_11.290	YKR056W
Sbay_10.273	601.921	0.404736	0.19626	2.06224	0.0391848	0.0727923		Down-regulated	Sbay_1.8	YAL059W
Sbay_10.274	4273.37	1.06441	0.632014	1.68416	0.0921505	0.14854		Down-regulated	Sbay_5.207	YER091C
Sbay_10.275	624.032	2.81562	0.740735	3.80113	0.000144041	0.00059584		Down-regulated	Sbay_10.397	YLR303W
Sbay_10.276	41.3385	0.249772	0.309733	0.806412	0.420006	0.520594		Down-regulated	Sbay_6.64	YFR001W
Sbay_10.277	6521.45	-2.88803	0.434534	-6.64628	3.00603e-11	9.84028e-10		Down-regulated	Sbay_9.181	YIL019W
Sbay_10.278	842.375	0.0399335	0.14573	0.274023	0.784067	0.833285		Down-regulated	Sbay_11.245	YKR013W
Sbay_10.279	1484.39	-0.341003	0.127553	-2.67343	0.00750791	0.0178096		Down-regulated	Sbay_14.159	YNL182C
Sbay_10.280	942.76	-1.34591	0.245418	-5.48414	4.15487e-08	5.15988e-07		Down-regulated	Sbay_2.123	YBL004W
Sbay_10.281	19054.9	0.186157	0.105339	1.76722	0.0771916	0.128285		Down-regulated	Sbay_6.103	YFR030W
Sbay_10.282	2768.31	-1.21089	0.217147	-5.5764	2.45553e-08	3.31196e-07		Down-regulated	Sbay_12.185	YJR097W
Sbay_10.283	2081.2	0.553946	0.221615	2.49959	0.0124338	0.0273815		Down-regulated	Sbay_14.197	YNL141W
Sbay_10.284	861.693	-0.441199	0.143101	-3.08313	0.00204834	0.00584329		Down-regulated	Sbay_16.95	YPL211W
Sbay_10.285	510.218	0.6336	0.229275	2.7635	0.00571854	0.0140836		Down-regulated	Sbay_8.259	YOR206W
Sbay_10.286	1472.93	-0.726021	0.195664	-3.71055	0.00020681	0.000816021		Down-regulated	Sbay_10.95	YLR015W
Sbay_10.287	347.77	0.0640464	0.243052	0.263509	0.792158	0.838984		Down-regulated	Sbay_7.393	YGR109C
Sbay_10.288	4754.96	-0.456165	0.134961	-3.37997	0.00072495	0.00239384		Down-regulated	Sbay_15.413	YHR207C
Sbay_10.289	1890.7	0.84696	0.180513	4.69196	2.70605e-06	1.91118e-05		Down-regulated	Sbay_7.342	YGR060W
Sbay_10.290	2906.26	0.377879	0.475847	0.794119	0.427126	0.526355		Down-regulated	Sbay_3.150	YCL064C
Sbay_10.291	1508.66	-0.413833	0.126657	-3.26734	0.00108563	0.00340828		Down-regulated	Sbay_14.26	YNL313C
Sbay_10.292	3159.43	-2.14001	0.40864	-5.2369	1.63294e-07	1.71685e-06		Down-regulated	Sbay_14.325	YNL022C
Sbay_10.293	21704.1	-0.820466	0.249765	-3.28496	0.00101999	0.00322898		Down-regulated	Sbay_2.389	YDR222W
Sbay_10.294	751.065	-0.047205	0.157212	-0.300263	0.763977	0.818151		Down-regulated	Sbay_10.292	YLR196W
Sbay_10.295	900.279	-0.0443594	0.11276	-0.393397	0.694027	0.76197		Down-regulated	Sbay_4.308	YBR069C
Sbay_10.296	1655.27	1.08644	0.266764	4.07264	4.64824e-05	0.000225559		Down-regulated	Sbay_4.232	YDL017W
Sbay_10.297	2659.06	0.683058	0.156394	4.36756	1.25643e-05	7.29027e-05		Down-regulated	Sbay_4.199	YDL051W
Sbay_10.298	1013.34	0.497524	0.205304	2.42336	0.0153779	0.0327658		Down-regulated	Sbay_16.126	YPL183C
Sbay_10.299	1699.01	1.03922	0.642012	1.61869	0.105514	0.166752		Down-regulated	Sbay_6.125	YJL050W
Sbay_10.300	2191.46	0.660285	0.230903	2.85958	0.00424202	0.0108579		Down-regulated	Sbay_6.181	YJL105W
Sbay_10.301	1087.74	0.461256	0.217316	2.12251	0.0337946	0.0639963		Down-regulated	Sbay_2.37	YBL081W
Sbay_10.302	3630.18	-0.183564	0.112534	-1.63119	0.10285	0.163052		Down-regulated	Sbay_13.431	YMR246W
Sbay_10.303	902.352	-0.42195	0.156721	-2.69237	0.00709467	0.0169422		Down-regulated	Sbay_13.20	YML123C
Sbay_10.304	288.015	-1.08044	0.225047	-4.80094	1.57926e-06	1.24046e-05		Down-regulated	Sbay_10.191	YLR106C
Sbay_10.305	255.257	0.805782	0.191571	4.20619	2.59712e-05	0.000136292		Down-regulated	Sbay_4.508	YBR247C
Sbay_10.306	626.963	-0.741714	0.222244	-3.33739	0.000845695	0.00274172		Down-regulated	Sbay_11.225	YKL004W
Sbay_10.307	291.959	2.14219	0.324119	6.60928	3.86191e-11	1.24403e-09		Down-regulated	Sbay_14.368	YNR015W
Sbay_10.308	1429.86	3.81658	0.457649	8.33953	7.45892e-17	7.28568e-15		Down-regulated	Sbay_15.190	YOR012W
Sbay_10.310	583.864	0.0576491	0.294188	0.19596	0.844641	0.882226		Down-regulated	Sbay_4.456	YBR201C-A
Sbay_10.311	13544.4	3.20263	0.531543	6.02515	1.68954e-09	3.44506e-08		Down-regulated	Sbay_15.251	YHR062C
Sbay_10.312	687.019	1.2559	0.479031	2.62176	0.00874783	0.020321		Down-regulated	Sbay_11.183	YKL042W
Sbay_10.313	1767.59	0.919562	0.349394	2.63187	0.00849154	0.0197851		Down-regulated	Sbay_13.36	YML108W
Sbay_10.314	1973.02	0.266628	0.137419	1.94026	0.0523487	0.0924807		Down-regulated	Sbay_15.334	YHR137W
Sbay_10.315	1656.17	-1.99945	0.364559	-5.48457	4.14467e-08	5.15988e-07		Down-regulated	Sbay_5.29	YEL040W
Sbay_10.316	2908.91	-1.68199	0.409133	-4.1111	3.93772e-05	0.000194986		Down-regulated	Sbay_10.147	YLR063W
Sbay_10.317	1117.49	-0.7514	0.404789	-1.85628	0.0634142	0.108669		Down-regulated	Sbay_7.157	YGL111W
Sbay_10.318	1088.15	0.511015	0.173161	2.95111	0.00316638	0.00845858		Down-regulated	Sbay_5.195	YER082C
Sbay_10.319	2255.02	0.983896	0.229593	4.2854	1.8241e-05	0.000101068		Down-regulated	Sbay_11.228	YKL001C
Sbay_10.320	479.762	-0.518548	0.286198	-1.81185	0.0700092	0.118462		Down-regulated	Sbay_16.50	YPL256C
Sbay_10.321	5.49447	0.68237	0.846358	0.806243	0.420103	0.520594		Down-regulated	Sbay_7.79	YGL184C
Sbay_10.322	1.70643	-2.07763	2.34406	-0.886336	0.375437	0.475956		Down-regulated	Sbay_13.231	YMR058W
Sbay_10.323	538.72	-1.41331	0.202404	-6.98262	2.89726e-12	1.21006e-10		Down-regulated	Sbay_14.225	YNL113W
Sbay_10.324	2388.31	-0.372563	0.128583	-2.89745	0.0037621	0.00975729		Down-regulated	Sbay_15.400	YHR197W
Sbay_10.325	0	NA	NA	NA	NA	NA		Down-regulated	Sbay_2.626	YDR451C
Sbay_10.326	1.50856	-2.81767	2.11944	-1.32944	0.183702	0.264849		Down-regulated	Sbay_7.148	YGL120C
Sbay_10.327	758.864	-0.865831	0.248355	-3.48626	0.000489819	0.00170145		Down-regulated	Sbay_11.82	YKL143W
Sbay_10.328	135.507	-0.990386	0.262942	-3.76656	0.000165515	0.000676357		Down-regulated	Sbay_13.72	YML080W
Sbay_10.330	63.8187	-1.11222	0.262369	-4.23915	2.24363e-05	0.000120563		Down-regulated	Sbay_15.179	YOR004W
Sbay_10.332	5337.94	-3.02835	0.536423	-5.64545	1.64747e-08	2.40992e-07		Down-regulated	Sbay_6.228	YJL148W
Sbay_10.333	530.451	-0.544441	0.26667	-2.04163	0.0411882	0.0758425		Down-regulated	Sbay_16.217	YPL095C
Sbay_10.334	828.439	0.390599	0.166477	2.34626	0.0189628	0.0393418		Down-regulated	Sbay_14.356	YNR003C
Sbay_10.335	573.47	0.138237	0.118974	1.16192	0.245269	0.336916		Down-regulated	Sbay_15.348	YHR149C
Sbay_10.336	2158.91	0.801921	0.20305	3.94937	7.83561e-05	0.000354652		Down-regulated	Sbay_4.462	YBR208C
Sbay_10.338	376.908	-0.300394	0.230608	-1.30262	0.192705	0.275566		Down-regulated	Sbay_10.433	YLR336C
Sbay_10.339	1097.06	-1.27714	0.282093	-4.52738	5.97187e-06	3.79095e-05		Down-regulated	Sbay_8.284	YOR233W
Sbay_10.340	5497.72	-0.630652	0.103968	-6.06585	1.31255e-09	2.73154e-08		Down-regulated	Sbay_12.48	YJL033W
Sbay_10.341	106.45	0.172271	0.256743	0.670983	0.502231	0.595324		Down-regulated	Sbay_2.219	YDR060W
Sbay_10.342	345.949	-0.121125	0.212064	-0.571171	0.567883	0.654444		Down-regulated	Sbay_16.473	YPR144C
Sbay_10.343	1.52889	-0.719243	1.69242	-0.42498	0.670852	0.742584		Down-regulated	Sbay_15.228	YHR040W
Sbay_10.344	765.368	0.176689	0.157482	1.12196	0.261879	0.356101		Down-regulated	Sbay_14.48	YNL291C
Sbay_10.345	2004.33	-0.325847	0.140672	-2.31636	0.0205389	0.0420356		Down-regulated	Sbay_4.96	YDL148C
Sbay_10.346	105830	-0.517393	0.187884	-2.75379	0.00589091	0.0144376		Down-regulated	Sbay_1.56	YAL012W
Sbay_10.347	1712.06	0.0631054	0.120434	0.523983	0.60029	0.6818		Down-regulated	Sbay_13.141	YML018C
Sbay_10.348	436.71	2	0.583212	3.42928	0.000605195	0.00204068		Down-regulated	Sbay_15.370	YHR170W
Sbay_10.349	1072.32	0.160332	0.14644	1.09486	0.273577	0.368173		Down-regulated	Sbay_6.204	YJL125C
Sbay_10.350	314.09	-0.265635	0.244687	-1.08561	0.27765	0.372827		Down-regulated	Sbay_7.321	YGR036C
Sbay_10.351	275.475	-0.45857	0.25464	-1.80086	0.071725	0.120892		Down-regulated	Sbay_12.203	YJR112W
Sbay_10.352	1947.04	0.294962	0.226853	1.30023	0.193522	0.276603		Down-regulated	Sbay_16.306	YPL012W
Sbay_10.353	3.46283	-2.55028	1.26524	-2.01565	0.0438367	0.079741		Down-regulated	Sbay_9.27	YIL158W
Sbay_10.354	10402.2	0.3488	0.512496	0.68059	0.496131	0.589593		Down-regulated	Sbay_13.496	YMR305C
Sbay_10.356	14067.8	1.64695	0.799278	2.06054	0.0393468	0.0730261		Down-regulated	Sbay_7.470	YGR177C
Sbay_10.357	25216.9	2.04606	0.248831	8.2227	1.98966e-16	1.77197e-14		Down-regulated	Sbay_14.136	YNL207W
Sbay_10.358	802.371	0.496324	0.185034	2.68234	0.00731101	0.017397		Down-regulated	Sbay_7.15	YGL246C
Sbay_10.359	1358.92	0.0371685	0.131563	0.282514	0.77755	0.828146		Down-regulated	Sbay_3.92	YCR054C
Sbay_10.360	3305.33	0.0848734	0.258158	0.328766	0.742333	0.80093		Down-regulated	Sbay_4.250	YDL003W
Sbay_10.361	338.703	2.16106	0.626245	3.45082	0.000558883	0.00191112		Down-regulated	Sbay_2.270	YDR110W
Sbay_10.362	11987.5	0.0449837	0.146995	0.306021	0.759589	0.814748		Down-regulated	Sbay_7.192	YGL078C
Sbay_10.363	127.787	-0.633501	0.30839	-2.05422	0.0399543	0.0739949		Down-regulated	Sbay_12.141	YJR055W
Sbay_10.364	409.481	0.539505	0.168593	3.20005	0.00137403	0.00415641		Down-regulated	Sbay_3.42	YCR016W
Sbay_10.365	72.7531	2.94496	0.305834	9.62928	6.01497e-22	1.13833e-19		Down-regulated	Sbay_10.63	YLL012W
Sbay_10.366	872.223	-0.270077	0.201407	-1.34096	0.179935	0.260566		Down-regulated	Sbay_16.164	YPL146C
Sbay_10.367	4409.9	1.63007	0.415404	3.92405	8.70721e-05	0.000387442		Down-regulated	Sbay_2.400	YDR234W
Sbay_10.368	224.763	0.981169	0.342811	2.86213	0.0042081	0.0107801		Down-regulated	Sbay_13.218	YMR049C
Sbay_10.369	326.409	-1.19362	0.298912	-3.99321	6.51846e-05	0.000301827		Down-regulated	Sbay_3.151	YCL063W
Sbay_10.370	0	NA	NA	NA	NA	NA		Down-regulated	Sbay_14.226	YNL112W
Sbay_10.371	42.5776	0.154187	0.449501	0.343018	0.731585	0.792572		Down-regulated	Sbay_7.540	YGR245C
Sbay_10.372	786.296	-0.791083	0.240096	-3.29487	0.000984679	0.0031303		Down-regulated	Sbay_4.350	YBR104W
Sbay_10.373	565.663	-0.170055	0.2573	-0.660922	0.508662	0.600948		Down-regulated	Sbay_15.250	YHR061C
Sbay_10.374	2831.01	-2.54562	0.53397	-4.76735	1.86666e-06	1.41653e-05		Down-regulated	Sbay_4.79	YDL167C
Sbay_10.375	1025.14	-0.370005	0.191593	-1.9312	0.0534586	0.0940246		Down-regulated	Sbay_16.184	YPL126W
Sbay_10.376	1247.56	-0.711415	0.317476	-2.24085	0.025036	0.0498088		Down-regulated	Sbay_2.329	YDR165W
Sbay_10.377	36.8304	-0.113628	0.307668	-0.369319	0.71189	0.776654		Down-regulated	Sbay_8.15	YHL036W
Sbay_10.378	750.595	-0.209799	0.139997	-1.4986	0.133978	0.204016		Down-regulated	Sbay_12.69	YJL010C
Sbay_10.379	64.232	0.606688	0.330837	1.8338	0.0666837	0.113565		Down-regulated	Sbay_15.167	YOL007C
Sbay_10.380	2011.91	-1.04506	0.17177	-6.08407	1.17169e-09	2.50733e-08		Down-regulated	Sbay_16.51	YPL255W
Sbay_10.381	9310.57	1.20387	0.241945	4.97583	6.49699e-07	5.76918e-06		Down-regulated	Sbay_4.499	YBR240C
Sbay_10.382	933.218	-1.2366	0.208148	-5.94098	2.83326e-09	5.32864e-08		Down-regulated	Sbay_4.39	YDL209C
Sbay_10.383	8691.46	0.171291	0.106042	1.61532	0.106242	0.167772		Down-regulated	Sbay_13.424	YMR239C
Sbay_10.384	233.442	-0.193093	0.297148	-0.64982	0.515808	0.60705		Down-regulated	Sbay_2.538	YDR365C
Sbay_10.385	450.325	0.624179	0.163204	3.82454	0.000131015	0.000547949		Down-regulated	Sbay_5.286	YER156C
Sbay_10.386	982.26	1.44091	0.431226	3.34142	0.000833513	0.00270932		Down-regulated	Sbay_10.135	YLR051C
Sbay_10.387	1492.49	-1.1001	0.179881	-6.1157	9.61343e-10	2.09421e-08		Down-regulated	Sbay_11.111	YKL113C
Sbay_10.388	1270.66	-0.539896	0.132329	-4.07995	4.50451e-05	0.000219111		Down-regulated	Sbay_7.419	YGR131W
Sbay_10.389	12850.1	-0.682934	0.227146	-3.00659	0.00264197	0.0072583		Down-regulated	Sbay_7.583	YGR286C
Sbay_10.390	5623.59	0.694327	0.253446	2.73955	0.00615233	0.0149693		Down-regulated	Sbay_13.99	YML058W-A
Sbay_10.391	1326.28	0.796782	0.737486	1.0804	0.279963	0.375433		Down-regulated	Sbay_4.306	YBR067C
Sbay_10.392	538.983	-0.493622	0.217523	-2.26929	0.0232507	0.0467127		Down-regulated	Sbay_5.154	YER049W
Sbay_10.393	379.733	0.620363	0.237064	2.61686	0.00887439	0.0205755		Down-regulated	Sbay_13.182	YMR015C
Sbay_10.394	18817.2	-0.822985	0.154386	-5.33071	9.78298e-08	1.10533e-06		Down-regulated	Sbay_3.93	YCR057C
Sbay_10.395	3667.11	0.126058	0.375623	0.335597	0.737175	0.796917		Down-regulated	Sbay_15.222	YHR035W
Sbay_10.396	0	NA	NA	NA	NA	NA		Down-regulated	Sbay_7.547	YGR251W
Sbay_10.397	7858.06	-2.73524	0.582554	-4.69526	2.6627e-06	1.886e-05		Down-regulated	Sbay_2.201	YDR044W
Sbay_10.398	5.6697	-1.65926	0.75289	-2.20386	0.0275345	0.0538791		Down-regulated	Sbay_11.146	YKL078W
Sbay_10.399	17911.1	0.633611	0.223713	2.83225	0.00462222	0.0117171		Down-regulated	Sbay_15.86	YOL080C
Sbay_10.400	1534.05	-0.271371	0.115345	-2.35269	0.0186383	0.0387799		Down-regulated	Sbay_16.497	YPR167C
Sbay_10.401	349.825	-0.268958	0.192829	-1.3948	0.163075	0.240229		Down-regulated	Sbay_8.390	YOR340C
Sbay_10.402	3.05302	-0.952612	1.08881	-0.874911	0.381622	0.482083		Down-regulated	Sbay_14.229	YNL110C
Sbay_10.403	0.281454	0.10106	3.7044	0.0272811	0.978236	NA		Down-regulated	Sbay_9.231	YIR018W
Sbay_10.404	2.36634	-1.13393	1.26055	-0.89955	0.36836	0.46832		Down-regulated	Sbay_14.228	YNL111C
Sbay_10.405	1244.16	0.255263	0.134826	1.89329	0.0583199	0.101412		Down-regulated	Sbay_3.110	YCR073C
Sbay_10.406	785.045	0.794105	0.237346	3.34577	0.000820559	0.00267743		Down-regulated	Sbay_4.100	YDL144C
Sbay_10.407	489.505	1.1479	0.423284	2.7119	0.00668991	0.0160962		Down-regulated	Sbay_13.384	YMR202W
Sbay_10.408	2846.96	0.5707	0.158168	3.60818	0.000308347	0.00114997		Down-regulated	Sbay_2.495	YDR324C
Sbay_10.409	65.0678	-0.0206998	0.311565	-0.066438	0.947029	0.961477		Down-regulated	Sbay_14.166	YNL175C
Sbay_10.410	0	NA	NA	NA	NA	NA		Down-regulated	Sbay_4.523	YBR261C
Sbay_10.411	2949.82	-0.209535	0.117325	-1.78593	0.0741101	0.124157		Down-regulated	Sbay_10.152	YLR068W
Sbay_10.412	68.0613	-0.791143	0.269134	-2.93959	0.00328649	0.00869506		Down-regulated	Sbay_12.241	YJR147W
Sbay_10.413	367.288	-1.44471	0.286628	-5.04034	4.64696e-07	4.31626e-06		Down-regulated	Sbay_14.207	YNL132W
Sbay_10.414	209.015	-0.0458716	0.280471	-0.163552	0.870084	0.902161		Down-regulated	Sbay_5.260	YER137C
Sbay_10.415	884.669	-0.505893	0.17326	-2.91986	0.00350193	0.00918481		Down-regulated	Sbay_11.317	YKR081C
Sbay_10.416	436.236	-0.393928	0.222328	-1.77183	0.076423	0.127093		Down-regulated	Sbay_7.410	YGR124W
Sbay_10.417	1010.43	-0.377122	0.137539	-2.74192	0.00610807	0.0148822		Down-regulated	Sbay_5.89	YER002W
Sbay_10.418	226.969	-0.842215	0.224553	-3.75064	0.000176386	0.000713079		Down-regulated	Sbay_16.210	YPL101W
Sbay_10.419	851.155	1.15829	0.277541	4.17339	3.00095e-05	0.000154934		Down-regulated	Sbay_15.236	YHR048W
Sbay_10.420	18928.8	0.0158809	0.103619	0.153262	0.878191	0.908495		Down-regulated	Sbay_8.343	YOR294W
Sbay_10.421	557.447	0.743821	0.359568	2.06865	0.0385788	0.0717786		Down-regulated	Sbay_3.152	YCL061C
Sbay_10.422	5009.06	4.33696	0.814988	5.3215	1.02914e-07	1.15416e-06		Down-regulated	Sbay_2.679	YDR502C
Sbay_10.423	0.446103	2.35595	4.00723	0.587926	0.556582	0.645226		Down-regulated	Sbay_2.261	YDR101C
Sbay_10.424	1988.32	0.352236	0.320992	1.09733	0.272495	0.367126		Down-regulated	Sbay_12.84	YJR002W
Sbay_10.425	27.0637	0.371495	0.581345	0.639026	0.522806	0.613707		Down-regulated	Sbay_2.476	YDR309C
Sbay_10.426	1243.25	0.256761	0.151348	1.69649	0.0897929	0.145436		Down-regulated	Sbay_14.280	YNL061W
Sbay_10.427	973.672	0.345149	0.151952	2.27144	0.0231204	0.046502		Down-regulated	Sbay_2.575	YDR398W
Sbay_10.428	2109.1	-0.122155	0.148177	-0.824384	0.409721	0.51013		Down-regulated	Sbay_2.247	YDR087C
Sbay_10.429	0.132753	-0.860723	4.08047	-0.210937	0.832936	NA		Down-regulated	Sbay_2.49	YBL068W
Sbay_10.430	9645.49	0.152922	0.135089	1.13201	0.257631	0.351637		Down-regulated	Sbay_4.141	YDL105W
Sbay_10.431	0.169216	1.06283	4.08047	0.260467	0.794503	NA		Down-regulated	Sbay_14.290	YNL050C
Sbay_10.432	3027.88	-0.647238	0.145933	-4.43518	9.19942e-06	5.53244e-05		Down-regulated	Sbay_16.89	YPL217C
Sbay_10.433	1286.78	-1.87355	0.452921	-4.13659	3.525e-05	0.000177895		Down-regulated	Sbay_2.97	YBL024W
Sbay_10.435	1512.48	0.82875	0.292925	2.82922	0.00466618	0.0118038		Down-regulated	Sbay_4.392	YBR142W
Sbay_10.436	0.624234	0.0820867	2.05808	0.039885	0.968185	0.978526		Down-regulated	Sbay_7.469	YGR175C
Sbay_10.437	58456.1	0.405048	0.129445	3.12912	0.00175331	0.00511222		Down-regulated	Sbay_9.230	YIR017C
Sbay_10.438	33.3761	-0.955026	0.456986	-2.08983	0.0366327	0.0687047		Down-regulated	Sbay_12.229	YJR137C
Sbay_10.439	10933.9	-0.364565	0.148234	-2.45938	0.0139177	0.030102		Down-regulated	Sbay_14.365	YNR012W
Sbay_10.441	22.2327	-0.372613	0.54805	-0.679889	0.496575	0.589805		Down-regulated	Sbay_16.147	YPL163C
Sbay_10.442	0	NA	NA	NA	NA	NA		Down-regulated	Sbay_8.366	YOR315W
Sbay_10.443	0.788883	1.87765	2.27393	0.825731	0.408957	0.509282		Down-regulated	Sbay_10.140	YLR056W
Sbay_10.444	1.83838	-2.2262	1.64463	-1.35362	0.175858	0.255579		Down-regulated	Sbay_15.128	YOL041C
Sbay_10.445	17128.9	0.132005	0.095155	1.38726	0.165363	0.243009		Down-regulated	Sbay_15.19	YOL141W
Sbay_10.446	2407.79	2.06461	0.609546	3.38713	0.000706273	0.00233923		Down-regulated	Sbay_13.117	YML043C
Sbay_10.447	51.5681	-0.752463	0.427014	-1.76215	0.0780439	0.129595		Down-regulated	Sbay_2.668	YDR492W
Sbay_10.448	4368.96	0.0441048	0.152145	0.289886	0.771903	0.8244		Down-regulated	Sbay_4.301	YBR061C
Sbay_10.449	440.82	-0.772272	0.294588	-2.62153	0.00875349	0.0203264		Down-regulated	Sbay_8.197	YOR145C
Sbay_10.450	6.77027	-0.107021	0.722489	-0.148129	0.882241	0.912064		Down-regulated	Sbay_16.522	YPR190C
Sbay_10.451	1523.6	-0.251095	0.246649	-1.01803	0.308666	0.407339		Down-regulated	Sbay_8.358	YOR306C
Sbay_10.452	1050.57	-0.471709	0.114523	-4.11891	3.80675e-05	0.000189632		Down-regulated	Sbay_4.218	YDL031W
Sbay_10.453	845.046	1.01201	0.329054	3.07551	0.00210143	0.00597353		Down-regulated	Sbay_5.40	YEL029C
Sbay_10.454	630.435	-0.650618	0.259686	-2.50541	0.012231	0.0270333		Down-regulated	Sbay_3.89	YCR051W
Sbay_10.455	22775.7	1.27977	0.397174	3.2222	0.00127212	0.00389482		Down-regulated	Sbay_5.182	YER070W
Sbay_10.456	24619.7	-1.06702	0.29831	-3.57688	0.000347721	0.00127547		Down-regulated	Sbay_7.361	YGR079W
Sbay_10.457	465.252	0.854636	0.207696	4.11485	3.87431e-05	0.000192318		Down-regulated	Sbay_14.408	YNR053C
Sbay_10.458	1430.93	-0.596182	0.228377	-2.61052	0.00904049	0.020898		Down-regulated	Sbay_13.381	YMR199W
Sbay_10.459	11423	-0.168907	0.214627	-0.786982	0.431293	0.529906		Down-regulated	Sbay_15.279	YHR085W
Sbay_10.461	436.688	0.105038	0.291652	0.360147	0.718737	0.782292		Down-regulated	Sbay_10.529	YLR413W
Sbay_10.462	785.578	0.0798647	0.176718	0.451932	0.651318	0.725347		Down-regulated	Sbay_8.400	YOR346W
Sbay_10.463	248.331	0.0453259	0.196552	0.230605	0.817622	0.860086		Down-regulated	Sbay_16.219	YPL093W
Sbay_10.464	637.365	-0.311547	0.136763	-2.27802	0.0227257	0.0459215		Down-regulated	Sbay_16.440	YPR112C
Sbay_10.465	681.242	-0.145816	0.231634	-0.629511	0.529015	0.620093		Down-regulated	Sbay_2.624	YDR449C
Sbay_10.466	645.882	-1.42276	0.334812	-4.24942	2.14328e-05	0.000116097		Down-regulated	Sbay_6.149	YJL074C
Sbay_10.467	2380.3	-0.702807	0.168793	-4.16373	3.13088e-05	0.000160956		Down-regulated	Sbay_7.435	YGR145W
Sbay_10.468	12.4553	-0.0996954	0.497533	-0.200379	0.841184	0.879829		Down-regulated	Sbay_3.159	YCL054W
Sbay_10.469	5.5225	-1.82729	0.786582	-2.32307	0.0201753	0.0414174		Down-regulated	Sbay_15.36	YOL124C
Sbay_10.470	11.4042	-2.65409	0.752187	-3.5285	0.000417921	0.00148878		Down-regulated	Sbay_8.335	YOR287C
Sbay_10.471	3.20547	-2.94483	1.46819	-2.00576	0.0448823	0.0813565		Down-regulated	Sbay_9.242	YIR026C
Sbay_10.472	69.628	-1.83475	0.519298	-3.53314	0.000410661	0.00146724		Down-regulated	Sbay_13.132	YML027W
Sbay_10.474	30.5988	-1.54404	0.498846	-3.09523	0.00196663	0.00564451		Down-regulated	Sbay_3.109	YCR072C
Sbay_10.475	6.83813	-0.64091	0.865253	-0.74072	0.458863	0.555775		Down-regulated	Sbay_10.222	YLR129W
Sbay_10.476	2.88201	-0.85774	1.03687	-0.827243	0.408099	0.508738		Down-regulated	Sbay_16.449	YPR120C
Sbay_10.477	0	NA	NA	NA	NA	NA		Down-regulated	Sbay_2.710	YDR528W
Sbay_10.478	2.09528	-2.26478	1.52967	-1.48057	0.138721	0.210344		Down-regulated	Sbay_4.310	YBR071W
Sbay_10.479	251.262	-2.0158	0.422302	-4.77336	1.81181e-06	1.3819e-05		Down-regulated	Sbay_2.673	YDR496C
Sbay_10.480	4.70138	0.771552	1.0234	0.753907	0.450905	0.54866		Down-regulated	Sbay_2.324	YDR161W
Sbay_10.481	0	NA	NA	NA	NA	NA		Down-regulated	Sbay_13.137	YML022W
Sbay_10.482	7.96929	1.47581	0.739066	1.99686	0.0458402	0.0827199		Down-regulated	Sbay_3.103	YCR065W
Sbay_10.483	5685.82	0.51055	0.189226	2.6981	0.00697355	0.0166858		Down-regulated	Sbay_16.471	YPR143W
Sbay_10.484	303.467	-0.679771	0.283558	-2.39729	0.0165168	0.0349007		Down-regulated	Sbay_9.118	YIL079C
Sbay_10.485	1039.77	0.143209	0.15374	0.931498	0.351596	0.451211		Down-regulated	Sbay_15.254	YHR065C
Sbay_10.486	1792.18	0.546474	0.253604	2.15483	0.0311751	0.0598594		Down-regulated	Sbay_16.109	YPL198W
Sbay_10.487	1584.28	0.325571	0.127872	2.54606	0.0108947	0.0244274		Down-regulated	Sbay_13.146	YML014W
Sbay_10.489	2679.49	-1.15851	0.199418	-5.80946	6.26737e-09	1.06317e-07		Down-regulated	Sbay_4.339	YBR093C
Sbay_10.490	1279.86	0.311781	0.174827	1.78337	0.0745268	0.124712		Down-regulated	Sbay_4.532	YBR271W
Sbay_10.491	2822.91	0.446417	0.337734	1.3218	0.186235	0.267768		Down-regulated	Sbay_7.216	YGL055W
Sbay_10.492	153.223	-0.59614	0.273335	-2.18099	0.0291844	0.0565752		Down-regulated	Sbay_13.158	YML005W
Sbay_10.493	2.06313	-0.151155	1.17062	-0.129124	0.897259	0.922547		Down-regulated	Sbay_4.190	YDL059C
Sbay_10.494	10.6841	-1.71172	0.913565	-1.87367	0.0609757	0.105115		Down-regulated	Sbay_10.67	YLL008W
Sbay_10.495	0.443997	-2.24184	3.21002	-0.698387	0.484935	0.581078		Down-regulated	Sbay_10.157	YLR073C
Sbay_10.496	3779.29	-0.427688	0.128205	-3.33597	0.000850035	0.00275284		Down-regulated	Sbay_4.330	YBR085W
Sbay_10.497	932.687	-2.32668	0.278136	-8.36524	5.99935e-17	5.95607e-15		Down-regulated	Sbay_15.164	YOL010W
Sbay_10.498	143.607	-1.06992	0.297137	-3.60077	0.000317277	0.00117662		Down-regulated	Sbay_11.118	YKL106W
Sbay_10.499	1103.9	0.593411	0.186954	3.1741	0.001503	0.00447942		Down-regulated	Sbay_8.321	YOR272W
Sbay_10.500	603.185	-0.94827	0.227996	-4.15916	3.19425e-05	0.000163658		Down-regulated	Sbay_14.419	YNR060W
Sbay_10.501	2714.39	-0.835526	0.234953	-3.55614	0.000376344	0.00136231		Down-regulated	Sbay_13.323	YMR144W
Sbay_10.502	93.436	-0.411705	0.294171	-1.39954	0.16165	0.238478		Down-regulated	Sbay_8.301	YOR252W
Sbay_10.503	1034.66	0.211051	0.176217	1.19768	0.231043	0.320835		Down-regulated	Sbay_4.93	YDL153C
Sbay_10.504	1228.38	-0.320331	0.242139	-1.32292	0.185861	0.267294		Down-regulated	Sbay_9.249	YIR033W
Sbay_10.505	9805.33	0.386473	0.198311	1.94882	0.0513171	0.0908968		Down-regulated	Sbay_2.63	YBL054W
Sbay_10.506	2801.6	0.435012	0.232563	1.87051	0.0614125	0.105718		Down-regulated	Sbay_11.58	YKL165C
Sbay_10.507	253.248	0.565616	0.248617	2.27505	0.0229029	0.0461717		Down-regulated	Sbay_10.87	YLR009W
Sbay_10.508	9777.13	-0.0145239	0.142046	-0.102247	0.91856	0.940775		Down-regulated	Sbay_4.390	YBR141C
Sbay_10.509	898.31	1.59986	0.272252	5.87638	4.19338e-09	7.46915e-08		Down-regulated	Sbay_12.94	YJR010W
Sbay_10.510	473.597	0.401983	0.170865	2.35264	0.0186407	0.0387799		Down-regulated	Sbay_8.161	YOR108W
Sbay_10.511	765.983	0.57765	0.255795	2.25826	0.0239298	0.0478437		Down-regulated	Sbay_14.88	YNL254C
Sbay_10.512	5104.26	0.698483	0.284449	2.45557	0.0140662	0.0303582		Down-regulated	Sbay_10.316	YLR222C
Sbay_10.513	1330.22	0.0603568	0.128356	0.470229	0.638191	0.715058		Down-regulated	Sbay_10.315	YLR221C
Sbay_10.514	914.231	-2.37138	0.419689	-5.65032	1.60152e-08	2.35981e-07		Down-regulated	Sbay_15.64	YOL101C
Sbay_10.515	1202.4	0.04508	0.106927	0.421597	0.673319	0.744499		Down-regulated	Sbay_11.142	YKL082C
Sbay_10.516	7900.12	1.03885	0.374989	2.77035	0.00559962	0.0138132		Down-regulated	Sbay_6.144	YJL069C
Sbay_10.517	4481.98	-0.93168	0.303665	-3.06812	0.00215412	0.00609882		Down-regulated	Sbay_6.199	YJL118W
Sbay_10.518	61.4174	-0.131883	0.468032	-0.281781	0.778111	0.828599		Down-regulated	Sbay_16.464	YPR137W
Sbay_10.519	2853.11	0.403264	0.221777	1.81833	0.0690136	0.116974		Down-regulated	Sbay_11.256	YKR024C
Sbay_10.520	246.864	0.0337189	0.151367	0.222763	0.82372	0.86518		Down-regulated	Sbay_4.407	YBR156C
Sbay_10.521	578.153	-1.18324	0.242823	-4.87284	1.10003e-06	9.10083e-06		Down-regulated	Sbay_7.443	YGR152C
Sbay_10.522	10748.1	0.0858979	0.108086	0.79472	0.426777	0.526355		Down-regulated	Sbay_13.480	YMR290C
Sbay_10.523	6.31977	-0.988017	0.855394	-1.15504	0.248073	0.339971		Down-regulated	Sbay_1.41	YAL025C
Sbay_10.524	187.829	0.0152618	0.197224	0.0773831	0.938319	0.955196		Down-regulated	Sbay_2.110	YBL014C
Sbay_10.525	3646.8	-1.61369	0.294254	-5.48401	4.1579e-08	5.15988e-07		Down-regulated	Sbay_7.416	YGR128C
Sbay_10.526	3172.78	0.112477	0.116608	0.964573	0.334758	0.43439		Down-regulated	Sbay_14.237	YNL102W
Sbay_10.527	7814.68	5.88344	0.429344	13.7033	9.69626e-43	8.38865e-40		Down-regulated	Sbay_15.89	YOL077C
Sbay_10.528	351.206	-0.502487	0.195849	-2.56569	0.010297	0.0233378		Down-regulated	Sbay_4.328	YBR084W
Sbay_10.529	2598.93	-4.40865	0.376461	-11.7108	1.12247e-31	5.22899e-29		Down-regulated	Sbay_7.333	YGR049W
Sbay_10.530	4398.18	1.01687	0.512709	1.98332	0.0473312	0.0849045		Down-regulated	Sbay_16.38	YPL267W
Sbay_10.531	2.71943	1.34088	1.25997	1.06421	0.287232	0.383651		Down-regulated	Sbay_8.280	YOR229W
Sbay_10.532	1368.05	1.00148	0.390125	2.56707	0.0102563	0.0232629		Down-regulated	Sbay_11.336	YKR099W
Sbay_10.533	1456.12	-0.406989	0.178674	-2.27783	0.0227367	0.0459285		Down-regulated	Sbay_8.148	YOR095C
Sbay_10.534	1102	-1.00024	0.233927	-4.27588	1.90383e-05	0.00010491		Down-regulated	Sbay_14.50	YNL289W
Sbay_10.535	0	NA	NA	NA	NA	NA		Down-regulated	Sbay_5.93	YER006W
Sbay_10.536	1203.96	-0.24928	0.165488	-1.50633	0.131982	0.201533		Down-regulated	Sbay_10.38	YLL034C
Sbay_10.537	2441.51	0.776138	0.190204	4.08056	4.49268e-05	0.000218887		Down-regulated	Sbay_11.295	YKR060W
Sbay_10.538	1707.3	1.10967	0.192772	5.75638	8.59382e-09	1.38784e-07		Down-regulated	Sbay_8.13	YHL039W
Sbay_10.539	333.33	0.707718	0.253858	2.78785	0.00530587	0.0132081		Down-regulated	Sbay_10.158	YLR074C
Sbay_10.540	342.385	0.475704	0.174505	2.72603	0.00641019	0.0155338		Down-regulated	Sbay_4.137	YDL109C
Sbay_10.541	2.39006	-1.2346	1.16324	-1.06134	0.288535	0.384967		Down-regulated	Sbay_11.115	YKL108W
Sbay_10.542	321.907	-0.16536	0.128241	-1.28945	0.197242	0.281123		Down-regulated	Sbay_15.379	YHR179W
Sbay_10.543	290.982	-0.260896	0.187538	-1.39116	0.164177	0.241383		Down-regulated	Sbay_11.51	YKL172W
Sbay_10.544	991.035	-0.067951	0.159186	-0.426866	0.669477	0.741545		Down-regulated	Sbay_11.257	YKR025W
Sbay_10.545	3205.99	0.18958	0.167669	1.13068	0.25819	0.352241		Down-regulated	Sbay_5.3	YEL064C
Sbay_10.546	2235.39	-0.348517	0.133377	-2.61301	0.00897478	0.0207685		Down-regulated	Sbay_8.233	YOR177C
Sbay_10.547	608.477	0.147683	0.138302	1.06783	0.285599	0.381916
Sbay_10.549	6433.23	-0.736334	0.257636	-2.85804	0.00426268	0.0109015
Sbay_10.550	1133.17	-0.00111079	0.239874	-0.00463073	0.996305	0.997623
Sbay_10.551	812.329	-1.17839	0.458413	-2.5706	0.0101523	0.023079		*Only SC orthologs are shown
Sbay_10.552	2581.96	0.730421	0.287208	2.54318	0.010985	0.0245933
Sbay_10.553	491.021	-0.440375	0.127483	-3.45437	0.000551577	0.00188934
Sbay_10.555	15539.2	-0.939946	0.20016	-4.69598	2.65327e-06	1.88152e-05
Sbay_10.556	575.437	0.339696	0.157892	2.15144	0.0314413	0.0602749
Sbay_10.557	1298.29	0.251771	0.205305	1.22633	0.220076	0.308086
Sbay_10.558	935.475	0.320507	0.153584	2.08685	0.0369013	0.0691229
Sbay_10.559	44786.5	0.0255714	0.154786	0.165204	0.868783	0.901598
Sbay_10.560	992.022	-0.387237	0.164476	-2.35437	0.0185541	0.0386395
Sbay_10.561	444.411	-0.578687	0.225305	-2.56847	0.010215	0.023204
Sbay_10.562	1.22339	0.673397	2.24167	0.300399	0.763873	0.818151
Sbay_10.563	1.19826	-0.435129	1.82531	-0.238386	0.811582	0.854772
Sbay_10.564	329.333	1.39688	0.288164	4.84754	1.25004e-06	1.01888e-05
Sbay_10.565	7292.94	0.175023	0.203604	0.859625	0.389996	0.490614
Sbay_10.566	14463.7	0.0662721	0.084036	0.788616	0.430337	0.529161
Sbay_10.567	6722.72	-0.774971	0.323817	-2.39324	0.0167004	0.0352395
Sbay_10.568	1300.31	-0.768086	0.179744	-4.27323	1.92665e-05	0.000105975
Sbay_10.569	776.659	-0.526314	0.295538	-1.78087	0.0749339	0.125255
Sbay_10.571	363.543	-0.626534	0.261224	-2.39846	0.0164642	0.0348379
Sbay_10.572	73.5436	-0.27154	0.225551	-1.2039	0.228629	0.317928
Sbay_10.573	1559.76	1.54574	0.265173	5.82918	5.56993e-09	9.61011e-08
Sbay_10.574	2.96865	-1.57351	1.28628	-1.22331	0.221213	0.309463
Sbay_10.575	0.918951	-3.28285	2.64308	-1.24205	0.214217	0.302048
Sbay_10.576	666.178	-0.168886	0.176906	-0.954665	0.339747	0.439639
Sbay_10.577	164.576	-0.207643	0.21484	-0.9665	0.333794	0.433789
Sbay_10.578	171.183	-0.458013	0.293168	-1.56229	0.11822	0.183527
Sbay_10.579	650.584	-0.428737	0.204393	-2.09761	0.0359394	0.0675719
Sbay_10.580	107.22	0.908275	0.329129	2.75963	0.00578661	0.0142241
Sbay_101.1	657.181	0.875491	0.331456	2.64135	0.00825755	0.019308
Sbay_104.1	289.514	1.53429	0.194319	7.89573	2.88613e-15	2.05628e-13
Sbay_106.1	9.74544	1.68965	0.653511	2.58549	0.00972402	0.0222221
Sbay_108.1	649.892	0.294032	0.277276	1.06043	0.288948	0.385433
Sbay_109.1	1.99327	2.42747	1.40512	1.72758	0.0840631	0.137628
Sbay_11.1	49.4523	1.20218	0.435703	2.75917	0.00579488	0.0142368
Sbay_11.2	2716.85	-0.545207	0.575317	-0.947664	0.343301	0.442912
Sbay_11.3	167.414	1.7526	0.541636	3.23576	0.0012132	0.00374091
Sbay_11.4	1518.02	-1.07749	0.264861	-4.06813	4.73916e-05	0.000229419
Sbay_11.5	627.375	0.777391	0.140643	5.5274	3.25018e-08	4.20579e-07
Sbay_11.6	976.942	0.163823	0.14498	1.12997	0.258489	0.35249
Sbay_11.7	2070.31	0.410234	0.229518	1.78737	0.0738773	0.123865
Sbay_11.8	3660.47	0.244101	0.196973	1.23926	0.215249	0.303151
Sbay_11.9	1697.65	-0.0699152	0.16728	-0.417954	0.675981	0.746352
Sbay_11.10	5966.04	0.551179	0.228687	2.41019	0.0159442	0.0338326
Sbay_11.11	64.9934	0.0472001	0.284758	0.165755	0.86835	0.901393
Sbay_11.12	0	NA	NA	NA	NA	NA
Sbay_11.13	248.508	0.317525	0.155533	2.04153	0.0411982	0.0758425
Sbay_11.14	1770.28	0.0135765	0.134054	0.101276	0.919331	0.94136
Sbay_11.15	1127.78	0.281649	0.198639	1.41789	0.156222	0.231939
Sbay_11.17	989.653	-0.270192	0.191081	-1.41402	0.157355	0.233336
Sbay_11.19	1872.54	-0.235527	0.240604	-0.978896	0.327632	0.4274
Sbay_11.20	887.641	0.21922	0.161921	1.35388	0.175776	0.255521
Sbay_11.21	3466.66	1.04928	0.343468	3.05497	0.00225082	0.00633411
Sbay_11.22	19.5394	0.304732	0.381853	0.798034	0.424851	0.524332
Sbay_11.24	184.101	-0.0250445	0.303343	-0.0825616	0.9342	0.952925
Sbay_11.25	99.4126	0.413977	0.21797	1.89924	0.0575332	0.10023
Sbay_11.26	23.5097	-0.41216	0.479123	-0.860239	0.389657	0.490614
Sbay_11.27	2219.03	0.0908692	0.177006	0.513367	0.607695	0.688594
Sbay_11.28	4945.93	1.28574	0.208098	6.17851	6.47077e-10	1.51301e-08
Sbay_11.29	651.354	0.796476	0.169155	4.70855	2.49481e-06	1.79224e-05
Sbay_11.30	1558.52	0.950707	0.246299	3.85998	0.000113397	0.000483846
Sbay_11.31	1716.27	0.432134	0.149122	2.89785	0.0037573	0.00974901
Sbay_11.32	844.663	-2.42438	0.466467	-5.19732	2.02183e-07	2.07529e-06
Sbay_11.33	1496.48	0.630816	0.112567	5.60393	2.09545e-08	2.91057e-07
Sbay_11.34	0.352056	-1.87059	3.4841	-0.536892	0.591342	0.674474
Sbay_11.35	568.53	-0.173859	0.148279	-1.17251	0.240991	0.332147
Sbay_11.36	104.871	1.82153	0.326224	5.5837	2.35457e-08	3.21154e-07
Sbay_11.37	241.478	0.376802	0.540244	0.697466	0.485512	0.581653
Sbay_11.38	1290.55	-0.533557	0.131731	-4.05037	5.1137e-05	0.000243847
Sbay_11.39	1565.3	0.773948	0.351355	2.20275	0.0276121	0.0539938
Sbay_11.40	2385.97	0.394414	0.155781	2.53184	0.0113465	0.0252906
Sbay_11.41	751.956	-0.581277	0.147876	-3.93083	8.4652e-05	0.000378901
Sbay_11.42	14103.7	-1.01101	0.322482	-3.1351	0.00171794	0.00501631
Sbay_11.43	5740.06	-1.38094	0.23833	-5.79424	6.86294e-09	1.14812e-07
Sbay_11.44	23658.6	-0.0961437	0.107658	-0.893045	0.371833	0.472179
Sbay_11.45	1128.31	-0.268124	0.160804	-1.6674	0.0954342	0.153221
Sbay_11.46	23.4749	-0.286977	0.695718	-0.41249	0.67998	0.749947
Sbay_11.47	1480.65	-0.281454	0.216428	-1.30045	0.193447	0.276561
Sbay_11.48	1612.08	0.381728	0.229426	1.66384	0.0961447	0.154117
Sbay_11.49	607.382	-0.392482	0.317248	-1.23715	0.216032	0.30408
Sbay_11.50	2013.79	0.0216465	0.16387	0.132096	0.894909	0.920728
Sbay_11.51	5077.11	-1.97135	0.419591	-4.69827	2.62374e-06	1.86495e-05
Sbay_11.52	362.44	2.63737	0.517134	5.09998	3.39695e-07	3.28101e-06
Sbay_11.53	1338.06	0.401165	0.185945	2.15743	0.0309719	0.0595825
Sbay_11.54	730.069	1.26558	0.393864	3.21323	0.0013125	0.00400025
Sbay_11.55	935.568	0.607228	0.188343	3.22405	0.0012639	0.00387359
Sbay_11.56	1135.3	-0.931046	0.11892	-7.82915	4.91162e-15	3.38009e-13
Sbay_11.57	49.7656	-0.687499	0.368369	-1.86633	0.061995	0.106608
Sbay_11.58	461.167	-1.87571	0.240842	-7.78813	6.80091e-15	4.52597e-13
Sbay_11.59	0	NA	NA	NA	NA	NA
Sbay_11.60	9887.24	0.60742	0.200028	3.03667	0.00239209	0.00668671
Sbay_11.61	933.561	1.06453	0.547685	1.94368	0.0519335	0.0918275
Sbay_11.62	655.564	1.41823	0.591539	2.39753	0.016506	0.0348901
Sbay_11.63	238.899	-5.18857	0.640606	-8.09947	5.52002e-16	4.45723e-14
Sbay_11.64	427.194	0.701487	0.280528	2.50059	0.0123986	0.0273138
Sbay_11.65	4633.78	0.467757	0.391156	1.19583	0.231762	0.321694
Sbay_11.66	1678.74	0.130617	0.129825	1.0061	0.314368	0.412885
Sbay_11.67	376.051	0.360613	0.417622	0.86349	0.387868	0.488851
Sbay_11.68	67.3441	0.424182	0.314926	1.34692	0.178005	0.258265
Sbay_11.69	3475.32	0.728735	0.239984	3.03659	0.00239269	0.00668671
Sbay_11.70	8168.16	-0.226443	0.0857011	-2.64224	0.00823596	0.0192724
Sbay_11.71	1365.83	0.451256	0.206701	2.18314	0.0290257	0.0563036
Sbay_11.72	850.33	-0.453382	0.234627	-1.93235	0.0533162	0.0938886
Sbay_11.73	0.317917	1.86676	3.51754	0.530701	0.595626	NA
Sbay_11.74	112043	0.136947	0.292652	0.46795	0.63982	0.716407
Sbay_11.75	3278.77	1.47456	0.564856	2.6105	0.00904108	0.020898
Sbay_11.76	10389.5	1.64744	0.441475	3.73168	0.000190206	0.000761328
Sbay_11.77	825.958	-0.61664	0.196007	-3.14601	0.00165514	0.00486343
Sbay_11.78	10012.5	1.12519	0.221321	5.08398	3.69603e-07	3.52491e-06
Sbay_11.79	1694.23	0.324441	0.202621	1.60123	0.109327	0.17197
Sbay_11.80	4670	0.330169	0.164311	2.00942	0.044493	0.0807542
Sbay_11.81	605.673	-1.26096	0.29002	-4.34784	1.37487e-05	7.85492e-05
Sbay_11.82	1832.85	-2.42858	0.478904	-5.07113	3.95452e-07	3.74197e-06
Sbay_11.83	9374.77	1.36789	0.493322	2.77282	0.00555732	0.0137312
Sbay_11.84	3951.45	0.908065	0.285281	3.18305	0.0014573	0.00436686
Sbay_11.85	634.986	0.649559	0.198955	3.26485	0.00109521	0.00343124
Sbay_11.86	924.64	-0.251341	0.207762	-1.20975	0.226373	0.315298
Sbay_11.87	391.979	0.293816	0.161813	1.81577	0.0694059	0.117573
Sbay_11.88	2206.55	0.996391	0.113899	8.74805	2.17075e-18	2.79704e-16
Sbay_11.89	723.064	0.848147	0.158043	5.36656	8.02539e-08	9.25748e-07
Sbay_11.90	1574.94	0.0523644	0.1039	0.503991	0.614268	0.694222
Sbay_11.91	538.113	0.414911	0.140928	2.94414	0.00323858	0.00859726
Sbay_11.92	213.805	2.00607	0.355714	5.63957	1.70472e-08	2.47573e-07
Sbay_11.93	306.464	-0.242121	0.191958	-1.26132	0.207194	0.293513
Sbay_11.94	496.433	-0.471491	0.152018	-3.10155	0.00192512	0.00553586
Sbay_11.95	787.399	1.67621	0.40267	4.16274	3.14447e-05	0.000161518
Sbay_11.96	999.588	-0.275424	0.109966	-2.50462	0.0122582	0.0270538
Sbay_11.97	0	NA	NA	NA	NA	NA
Sbay_11.98	1357.99	-0.566199	0.167196	-3.38644	0.000708058	0.00234317
Sbay_11.99	3787.75	0.314489	0.197465	1.59263	0.111243	0.174394
Sbay_11.100	1393.88	-0.936635	0.351132	-2.66747	0.0076424	0.0180649
Sbay_11.101	611.453	0.475192	0.150925	3.14854	0.0016409	0.00483096
Sbay_11.102	1010.07	-0.765428	0.231342	-3.30864	0.000937494	0.00299602
Sbay_11.103	645.624	1.57294	0.231191	6.80365	1.02003e-11	3.67697e-10
Sbay_11.104	943.15	-1.38116	0.225507	-6.12466	9.08747e-10	2.00123e-08
Sbay_11.105	1197.55	0.148695	0.120932	1.22957	0.218856	0.306804
Sbay_11.106	0.173564	-0.860723	4.08047	-0.210937	0.832936	NA
Sbay_11.107	5892.71	0.889534	0.189921	4.68371	2.81732e-06	1.97282e-05
Sbay_11.108	1182.16	0.999742	0.149627	6.68155	2.36435e-11	7.95474e-10
Sbay_11.109	15.3754	-0.126888	0.451072	-0.281303	0.778478	0.828698
Sbay_11.110	867.502	-0.286928	0.284963	-1.00689	0.313986	0.412535
Sbay_11.111	832.703	-2.0506	0.310354	-6.60728	3.91457e-11	1.25333e-09
Sbay_11.112	2467.41	0.499992	0.189758	2.63489	0.00841655	0.0196359
Sbay_11.113	637.109	-1.35932	0.44146	-3.07914	0.00207599	0.00591353
Sbay_11.114	10558.1	0.666952	0.411124	1.62226	0.104747	0.165625
Sbay_11.115	241.025	-1.71825	0.363309	-4.72945	2.25133e-06	1.65864e-05
Sbay_11.116	41.7754	0.444403	0.343661	1.29315	0.195961	0.279495
Sbay_11.117	1.72621	0.283442	1.50903	0.18783	0.85101	0.887426
Sbay_11.118	665.631	-1.67468	0.310338	-5.39632	6.80231e-08	8.04585e-07
Sbay_11.119	773.96	0.00894244	0.18309	0.0488418	0.961045	0.972709
Sbay_11.120	4435.76	-0.170947	0.128469	-1.33064	0.183307	0.2645
Sbay_11.121	5857.22	0.169588	0.279036	0.607763	0.543344	0.633153
Sbay_11.122	0.558654	-0.920783	3.2122	-0.286652	0.774379	0.826077
Sbay_11.123	1822.89	-0.764193	0.15637	-4.88708	1.02344e-06	8.53716e-06
Sbay_11.124	1506.17	0.479966	0.24292	1.97582	0.0481756	0.0861387
Sbay_11.125	2072.8	-1.36222	0.3866	-3.52358	0.000425751	0.00151239
Sbay_11.126	349.291	-1.02042	0.282005	-3.61845	0.000296373	0.00110929
Sbay_11.127	1232.36	-1.96368	0.233214	-8.42007	3.76257e-17	3.92864e-15
Sbay_11.128	18.1891	-0.269381	0.521035	-0.517011	0.605148	0.686288
Sbay_11.129	5916.82	1.70113	0.403101	4.22011	2.44188e-05	0.000129379
Sbay_11.130	474.385	-0.609258	0.311379	-1.95664	0.0503898	0.089595
Sbay_11.131	2046.29	0.294447	0.227146	1.29629	0.194876	0.27821
Sbay_11.132	347.108	2.49134	0.404255	6.16279	7.14724e-10	1.66476e-08
Sbay_11.133	917.03	-0.0999227	0.146159	-0.683656	0.494192	0.588098
Sbay_11.134	2606.61	1.89473	0.433687	4.36888	1.24886e-05	7.25824e-05
Sbay_11.135	282.872	0.0186279	0.21419	0.0869693	0.930696	0.950368
Sbay_11.136	317.816	-0.229086	0.155512	-1.47311	0.140722	0.212788
Sbay_11.137	1476.17	0.224716	0.278177	0.807817	0.419196	0.520002
Sbay_11.138	2084	1.26302	0.218338	5.78472	7.26349e-09	1.20514e-07
Sbay_11.139	238.367	2.36011	0.546361	4.31969	1.56247e-05	8.7452e-05
Sbay_11.140	8926.46	0.958071	0.25882	3.70169	0.000214165	0.000839472
Sbay_11.141	165.645	-0.896031	0.211871	-4.22914	2.34585e-05	0.000125187
Sbay_11.142	3525.93	-2.04269	0.457034	-4.46944	7.84238e-06	4.83148e-05
Sbay_11.143	49960	-0.53613	0.123209	-4.35137	1.35289e-05	7.73667e-05
Sbay_11.144	5523.25	0.105341	0.141813	0.742818	0.457592	0.554901
Sbay_11.145	742.771	0.149499	0.152905	0.977726	0.32821	0.42791
Sbay_11.146	1554.37	-2.74708	0.5564	-4.93724	7.9234e-07	6.89427e-06
Sbay_11.147	3440.29	-0.203893	0.12078	-1.68814	0.0913852	0.147463
Sbay_11.148	1137.39	-0.514291	0.178274	-2.88483	0.00391622	0.0101353
Sbay_11.149	930.774	-0.949312	0.291294	-3.25895	0.00111824	0.00348537
Sbay_11.150	1305.76	0.194493	0.20985	0.92682	0.35402	0.453729
Sbay_11.151	230.061	-1.35135	0.454289	-2.97465	0.00293324	0.00792315
Sbay_11.152	1.02684	-2.27356	2.13403	-1.06538	0.286703	0.383114
Sbay_11.153	464.433	-0.349286	0.144167	-2.42279	0.0154019	0.0327967
Sbay_11.154	0.608286	-1.28381	2.36622	-0.542559	0.587434	0.671733
Sbay_11.155	846.351	-3.1507	0.66845	-4.71345	2.43558e-06	1.76013e-05
Sbay_11.156	2329.16	-1.08206	0.248561	-4.35332	1.34092e-05	7.6786e-05
Sbay_11.157	0.704112	-2.87528	2.88334	-0.997205	0.318665	0.417532
Sbay_11.158	3536.39	0.665243	0.343612	1.93603	0.0528641	0.0932279
Sbay_11.159	42.41	1.54832	0.39936	3.877	0.000105753	0.000454867
Sbay_11.160	3036.78	1.25672	0.346716	3.62464	0.000289366	0.00108777
Sbay_11.161	2869.17	0.855128	0.240912	3.54954	0.000385903	0.00139026
Sbay_11.162	979.353	-0.657004	0.205219	-3.20148	0.00136722	0.00414202
Sbay_11.163	12.5158	-0.819199	0.512404	-1.59874	0.109879	0.172525
Sbay_11.164	3103.02	0.962746	0.43991	2.1885	0.0286329	0.0557021
Sbay_11.165	347.583	0.45687	0.170088	2.68609	0.00722945	0.0172233
Sbay_11.166	219216	-0.0486611	0.259202	-0.187735	0.851085	0.887426
Sbay_11.167	606.473	-0.187836	0.136971	-1.37136	0.170264	0.248709
Sbay_11.168	1274.55	-0.0302579	0.157955	-0.19156	0.848087	0.885214
Sbay_11.169	1478.13	-0.385699	0.171188	-2.25307	0.0242546	0.0483654
Sbay_11.170	33068.2	-0.42513	0.146168	-2.90849	0.00363177	0.00950476
Sbay_11.171	12.7336	-0.81499	0.715503	-1.13904	0.254685	0.348165
Sbay_11.172	7888.49	-0.214403	0.10712	-2.00152	0.0453361	0.0820549
Sbay_11.173	1080.55	0.984162	0.219412	4.48545	7.27596e-06	4.52394e-05
Sbay_11.174	1856.9	0.739915	0.315516	2.3451	0.0190221	0.0394108
Sbay_11.175	4567.27	0.71512	0.486846	1.46888	0.141864	0.214246
Sbay_11.176	562.296	0.302647	0.137212	2.20568	0.0274063	0.0537128
Sbay_11.177	344.354	-1.0388	0.256679	-4.04709	5.18594e-05	0.000246709
Sbay_11.178	163.621	-1.18628	0.369966	-3.20644	0.00134387	0.00408352
Sbay_11.179	532.797	0.0565372	0.133435	0.423704	0.671781	0.743342
Sbay_11.180	1852.78	-0.805379	0.170903	-4.71249	2.44703e-06	1.76419e-05
Sbay_11.181	683.793	-0.735849	0.242563	-3.03364	0.00241621	0.00674312
Sbay_11.182	509.097	-0.630638	0.702291	-0.897973	0.3692	0.469228
Sbay_11.183	526.101	-1.84486	0.392342	-4.70217	2.57413e-06	1.83615e-05
Sbay_11.184	608.466	0.153938	0.133572	1.15248	0.249126	0.341259
Sbay_11.185	1476.26	-0.0428783	0.168465	-0.254524	0.799091	0.84367
Sbay_11.186	3547.09	0.923398	0.247404	3.73235	0.000189701	0.000759808
Sbay_11.187	866.982	0.429386	0.181353	2.36768	0.0179001	0.037432
Sbay_11.188	32199.1	2.02895	0.459795	4.41273	1.02076e-05	6.04866e-05
Sbay_11.189	858.529	1.09709	0.16735	6.55563	5.54067e-11	1.71195e-09
Sbay_11.190	1285.36	0.356316	0.144283	2.46957	0.0135277	0.0294371
Sbay_11.191	840.194	-0.192581	0.184473	-1.04395	0.29651	0.393789
Sbay_11.192	1.30897	-2.585	1.72011	-1.50281	0.132889	0.202661
Sbay_11.193	1255.76	-0.72244	0.370332	-1.95079	0.0510822	0.0905867
Sbay_11.195	3785.96	-2.52517	0.369715	-6.83003	8.48955e-12	3.19334e-10
Sbay_11.197	1279.98	-0.422098	0.207456	-2.03464	0.0418873	0.0768929
Sbay_11.198	1003.1	-0.917482	0.221359	-4.14478	3.40145e-05	0.000172812
Sbay_11.199	781.33	1.02154	0.241931	4.22244	2.41669e-05	0.000128381
Sbay_11.200	298.501	2.53792	0.481914	5.26633	1.39178e-07	1.49976e-06
Sbay_11.201	940.556	-0.0627168	0.128747	-0.487131	0.626166	0.705106
Sbay_11.202	2608.31	-0.549392	0.107961	-5.08881	3.60321e-07	3.45713e-06
Sbay_11.203	554.843	0.419618	0.154051	2.72388	0.00645198	0.0155981
Sbay_11.204	376.846	-0.279412	0.304303	-0.918204	0.358512	0.458048
Sbay_11.205	2873.04	-1.93316	0.368326	-5.24849	1.5335e-07	1.63214e-06
Sbay_11.207	2581.32	-0.0940206	0.170255	-0.552234	0.580788	0.665663
Sbay_11.208	973.337	-0.629647	0.138197	-4.55614	5.21015e-06	3.37462e-05
Sbay_11.209	313.116	1.01283	0.151436	6.68814	2.26026e-11	7.73339e-10
Sbay_11.210	572.172	-0.283548	0.141089	-2.00971	0.0444618	0.0807378
Sbay_11.211	632.828	0.304681	0.117531	2.59233	0.00953274	0.0218592
Sbay_11.212	8076.98	1.05192	0.226263	4.64912	3.33362e-06	2.28634e-05
Sbay_11.213	1041.36	0.696277	0.369581	1.88396	0.0595699	0.103132
Sbay_11.214	2302.84	-1.49226	0.388453	-3.84156	0.000122255	0.000516301
Sbay_11.215	3057.03	0.742459	0.22062	3.36533	0.000764532	0.00251081
Sbay_11.216	790.25	-0.220532	0.166302	-1.32609	0.184808	0.266222
Sbay_11.217	304.6	0.233241	0.211451	1.10305	0.270006	0.364421
Sbay_11.218	1903.08	0.457549	0.145055	3.15432	0.00160874	0.00474551
Sbay_11.219	6224.88	-1.45704	0.315341	-4.62052	3.82772e-06	2.58424e-05
Sbay_11.220	2205.34	-0.104487	0.198947	-0.525201	0.599444	0.681401
Sbay_11.221	2164.55	0.680756	0.291911	2.33206	0.0196973	0.0405872
Sbay_11.222	520.493	0.553765	0.142742	3.87948	0.000104678	0.000451517
Sbay_11.223	25956.3	0.0381164	0.128846	0.295828	0.767361	0.82076
Sbay_11.224	521.517	-0.0635022	0.168123	-0.377714	0.705643	0.771506
Sbay_11.225	999.634	-1.53349	0.332256	-4.61539	3.92359e-06	2.64014e-05
Sbay_11.226	1360	0.558618	0.116713	4.78624	1.69931e-06	1.30929e-05
Sbay_11.227	1308.13	0.44096	0.181155	2.43415	0.0149267	0.0319646
Sbay_11.228	3579.64	-2.86041	0.611038	-4.68123	2.85156e-06	1.98952e-05
Sbay_11.229	0	NA	NA	NA	NA	NA
Sbay_11.231	4391.34	0.250772	0.149794	1.67411	0.0941098	0.151255
Sbay_11.232	1545.88	0.464283	0.144745	3.2076	0.00133849	0.00406923
Sbay_11.233	799.386	-0.0258351	0.24364	-0.106038	0.915552	0.938488
Sbay_11.235	250.251	-0.311539	0.507194	-0.614241	0.539056	0.629366
Sbay_11.236	439.635	0.76586	0.24372	3.14237	0.00167585	0.00491475
Sbay_11.237	1908.23	0.645673	0.175292	3.68341	0.000230137	0.000892259
Sbay_11.238	645.636	-0.487492	0.122506	-3.97933	6.91091e-05	0.000317786
Sbay_11.239	1503.62	-0.59035	0.189403	-3.11691	0.00182759	0.00529817
Sbay_11.240	144.445	0.747907	0.293532	2.54795	0.0108357	0.0243492
Sbay_11.241	0.178492	-0.860723	4.08047	-0.210937	0.832936	NA
Sbay_11.242	524.967	-1.01192	0.280898	-3.60245	0.000315229	0.0011719
Sbay_11.243	1278.1	1.00137	0.368687	2.71603	0.0066069	0.0159202
Sbay_11.244	4.33535	-2.45134	1.07956	-2.27069	0.0231657	0.0465775
Sbay_11.245	495.269	-2.58842	0.379602	-6.81878	9.18194e-12	3.37005e-10
Sbay_11.246	1573.38	0.653867	0.183798	3.55753	0.000374363	0.00135838
Sbay_11.247	46.2579	-0.614605	0.403524	-1.52309	0.127735	0.196486
Sbay_11.248	6802.11	1.18125	0.27105	4.35805	1.31224e-05	7.57099e-05
Sbay_11.249	328.101	-0.0137596	0.169509	-0.0811734	0.935304	0.953409
Sbay_11.250	3330.26	1.10947	0.317416	3.49533	0.000473481	0.00165263
Sbay_11.251	485.752	-0.194669	0.17558	-1.10872	0.267552	0.36232
Sbay_11.252	369.427	-0.0464297	0.181344	-0.256032	0.797926	0.843327
Sbay_11.253	633.494	0.185256	0.128389	1.44293	0.14904	0.223081
Sbay_11.254	574.422	0.374179	0.159454	2.34663	0.0189441	0.0393299
Sbay_11.255	662.621	-0.316352	0.232806	-1.35887	0.174189	0.253639
Sbay_11.256	1983.21	-2.6654	0.48403	-5.50668	3.65669e-08	4.65229e-07
Sbay_11.257	1288.08	-1.73791	0.224784	-7.73145	1.06329e-14	6.85033e-13
Sbay_11.258	1637.38	-0.49942	0.126043	-3.9623	7.4232e-05	0.000338261
Sbay_11.259	0.894666	-0.85213	1.89661	-0.44929	0.653222	0.726269
Sbay_11.260	608.448	0.343386	0.210042	1.63485	0.102081	0.16213
Sbay_11.261	2672.33	0.346195	0.119618	2.89416	0.00380172	0.00985582
Sbay_11.262	1422.14	0.829803	0.164956	5.03046	4.89317e-07	4.51035e-06
Sbay_11.263	781.939	0.0504884	0.204459	0.246937	0.804957	0.848828
Sbay_11.264	1122.68	0.260677	0.178737	1.45843	0.144721	0.217855
Sbay_11.265	6.68211	0.0593006	0.68678	0.0863459	0.931191	0.950657
Sbay_11.266	5.25205	-0.000580275	0.742899	-0.000781095	0.999377	0.999542
Sbay_11.267	1297.53	0.462669	0.162512	2.84698	0.00441362	0.0112353
Sbay_11.268	400.883	-0.65421	0.21465	-3.0478	0.00230524	0.00645722
Sbay_11.269	344.622	-0.823092	0.255779	-3.21798	0.00129096	0.00394451
Sbay_11.270	812.523	-0.880002	0.203192	-4.33088	1.48511e-05	8.37236e-05
Sbay_11.271	0.576907	1.1832	3.20552	0.369115	0.712042	0.77668
Sbay_11.272	16.7832	1.28139	0.549928	2.3301	0.019801	0.0407459
Sbay_11.273	737.238	0.0804209	0.403979	0.199072	0.842207	0.880594
Sbay_11.274	0	NA	NA	NA	NA	NA
Sbay_11.275	119.662	-1.30861	0.458897	-2.85164	0.00434941	0.0110952
Sbay_11.277	7897.83	-0.818701	0.170181	-4.81077	1.50353e-06	1.19025e-05
Sbay_11.278	3304.18	-0.830106	0.186026	-4.46231	8.10814e-06	4.95986e-05
Sbay_11.279	323.786	-1.12521	0.215312	-5.22597	1.73242e-07	1.80577e-06
Sbay_11.280	135.66	0.000442153	0.227106	0.0019469	0.998447	0.999437
Sbay_11.281	4954.64	0.318461	0.332199	0.958644	0.337738	0.4376
Sbay_11.282	4666.92	-0.580847	0.203408	-2.85557	0.00429591	0.010968
Sbay_11.283	525.177	2.29298	0.526206	4.35757	1.31517e-05	7.57099e-05
Sbay_11.284	1567.33	0.324904	0.141509	2.29599	0.0216762	0.0440508
Sbay_11.285	321.309	0.550974	0.175571	3.13818	0.00170001	0.00497356
Sbay_11.286	356.522	0.233487	0.22925	1.01848	0.308448	0.407229
Sbay_11.287	546.683	-2.73311	0.642342	-4.25492	2.09125e-05	0.000113659
Sbay_11.288	726.663	-0.408926	0.182542	-2.24017	0.02508	0.0498636
Sbay_11.289	256.02	-0.250105	0.171636	-1.45718	0.145067	0.218268
Sbay_11.290	1585.27	-1.6847	0.434247	-3.8796	0.00010463	0.000451517
Sbay_11.291	13578.4	0.193254	0.109038	1.77235	0.0763367	0.127004
Sbay_11.292	1418.25	1.76212	0.446374	3.94762	7.89304e-05	0.000356718
Sbay_11.293	485.99	2.03803	0.401197	5.07987	3.77695e-07	3.59077e-06
Sbay_11.294	9743.27	-0.196481	0.0841721	-2.33428	0.019581	0.0404029
Sbay_11.295	971.359	-1.52902	0.389022	-3.93043	8.47948e-05	0.000379259
Sbay_11.296	1341.26	0.283522	0.297833	0.951949	0.341123	0.440653
Sbay_11.297	1729.32	-0.000208986	0.142786	-0.00146363	0.998832	0.999542
Sbay_11.298	590.773	-1.33106	0.380844	-3.49503	0.000474011	0.00165263
Sbay_11.299	386.948	0.0638902	0.155203	0.411655	0.680592	0.750212
Sbay_11.300	1132.48	0.22926	0.117484	1.95141	0.0510082	0.0905615
Sbay_11.301	2039.73	-0.2525	0.229135	-1.10197	0.270474	0.364971
Sbay_11.302	3178.09	2.06426	0.368172	5.60679	2.06114e-08	2.89988e-07
Sbay_11.303	920.301	-0.0612293	0.159224	-0.38455	0.700571	0.767069
Sbay_11.304	1178.1	-2.94097	0.82064	-3.58376	NA	NA
Sbay_11.305	455.608	0.564582	0.188697	2.992	0.00277158	0.00757089
Sbay_11.306	2064.18	-0.162827	0.203297	-0.800931	0.423172	0.523006
Sbay_11.307	1336.09	0.198321	0.16038	1.23657	0.216248	0.304148
Sbay_11.308	12.1015	1.25726	0.577566	2.17683	0.0294933	0.0570644
Sbay_11.309	1.47316	-0.410317	1.68419	-0.243629	0.807518	0.851084
Sbay_11.310	767.866	0.980413	0.199737	4.90853	9.17608e-07	7.76122e-06
Sbay_11.311	313.703	0.235444	0.49954	0.471323	0.63741	0.714844
Sbay_11.312	350.899	2.38946	0.388921	6.14381	8.05635e-10	1.80701e-08
Sbay_11.313	338.512	-1.47423	0.487192	-3.02597	0.00247838	0.00689121
Sbay_11.314	315.76	-0.276796	0.197878	-1.39882	0.161866	0.238681
Sbay_11.315	1684.84	-1.41289	0.295073	-4.78829	1.68206e-06	1.30097e-05
Sbay_11.316	3429.11	-0.897668	0.516319	-1.73859	0.0821068	0.134974
Sbay_11.317	3905.82	-2.29566	0.407676	-5.6311	1.79064e-08	2.5758e-07
Sbay_11.318	1444.23	-0.269328	0.174154	-1.54649	0.121986	0.188504
Sbay_11.319	204.421	-0.730587	0.207601	-3.5192	0.000432858	0.00153477
Sbay_11.320	1603.87	-0.441557	0.1135	-3.89036	0.000100096	0.000434537
Sbay_11.321	1636.68	0.571756	0.143351	3.98851	6.64895e-05	0.000306672
Sbay_11.322	562.26	-0.213975	0.16661	-1.28428	0.199042	0.283224
Sbay_11.323	580.605	0.0980333	0.207451	0.472562	0.636526	0.714116
Sbay_11.324	754.358	0.0365403	0.132831	0.275089	0.783248	0.832751
Sbay_11.325	2013.66	0.534144	0.188458	2.83429	0.00459274	0.0116619
Sbay_11.326	1235.8	0.383952	0.18737	2.04917	0.0404459	0.0747226
Sbay_11.327	517.107	0.308386	0.350771	0.879167	0.379311	0.479913
Sbay_11.328	3285.41	-1.22012	0.193701	-6.29896	2.99655e-10	7.43735e-09
Sbay_11.329	4552.24	-0.856045	0.47252	-1.81166	0.0700389	0.118479
Sbay_11.330	30468.7	0.405879	0.119872	3.38592	0.000709388	0.00234629
Sbay_11.331	2531.83	0.692654	0.172596	4.01315	5.99137e-05	0.0002804
Sbay_11.332	307.585	-0.111618	0.175563	-0.635771	0.524926	0.616076
Sbay_11.333	1298.78	0.853779	0.268675	3.17773	0.00148432	0.00444121
Sbay_11.334	14.1968	-0.913609	0.602367	-1.5167	0.129343	0.198455
Sbay_11.335	539.045	1.75509	0.265984	6.5985	4.15347e-11	1.31007e-09
Sbay_11.336	663.972	-1.75661	0.53883	-3.26005	0.00111392	0.00347549
Sbay_11.338	1695.91	0.0637179	0.132364	0.481385	0.630243	0.708709
Sbay_11.339	261.508	-0.110451	0.22229	-0.496878	0.619275	0.698906
Sbay_11.340	823.181	-1.97494	0.356699	-5.5367	3.08221e-08	4.0578e-07
Sbay_111.1	13.2859	0.919461	0.478922	1.91986	0.0548761	0.0961046
Sbay_113.1	0.169216	1.06283	4.08047	0.260467	0.794503	NA
Sbay_114.1	11.614	7.04105	1.32889	5.29845	1.16787e-07	1.29063e-06
Sbay_12.1	1.02056	1.15929	1.90902	0.60727	0.543672	0.633412
Sbay_12.2	4.56668	3.14081	1.12816	2.78401	0.00536906	0.0133258
Sbay_12.3	1176.25	-0.33951	0.600378	-0.565494	0.571738	0.657509
Sbay_12.4	86214.6	2.08307	0.686264	3.03538	0.00240233	0.00671056
Sbay_12.5	2135.76	0.153792	0.219711	0.699973	0.483944	0.58035
Sbay_12.6	3231.64	-0.310672	0.204018	-1.52276	0.127818	0.196563
Sbay_12.7	3264.77	0.489953	0.258138	1.89803	0.0576921	0.100426
Sbay_12.8	930.824	1.04942	0.253405	4.14129	3.45359e-05	0.000174728
Sbay_12.9	663.614	-0.544104	0.235632	-2.30913	0.0209364	0.0427625
Sbay_12.10	1067.08	0.724632	0.169464	4.27603	1.90258e-05	0.00010491
Sbay_12.11	206.599	-0.596446	0.203268	-2.93428	0.00334318	0.00882962
Sbay_12.12	732.017	0.541116	0.234139	2.31109	0.0208279	0.0425552
Sbay_12.13	6130.1	-0.256076	0.23385	-1.09505	0.273497	0.368147
Sbay_12.14	418.538	0.649234	0.275335	2.35798	0.0183749	0.0383058
Sbay_12.15	433.655	-0.164534	0.15797	-1.04155	0.29762	0.395
Sbay_12.16	1112.5	-0.13828	0.177264	-0.78008	0.435344	0.533369
Sbay_12.17	2573.7	1.30732	0.349709	3.73831	0.000185264	0.000744992
Sbay_12.18	1197.08	-0.168665	0.197101	-0.855727	0.392149	0.492913
Sbay_12.19	384.824	-1.23714	0.282803	-4.37458	1.21667e-05	7.07798e-05
Sbay_12.20	3152.2	-0.371986	0.144843	-2.5682	0.0102229	0.0232132
Sbay_12.21	113.871	-0.116494	0.208892	-0.557675	0.577066	0.662397
Sbay_12.22	0	NA	NA	NA	NA	NA
Sbay_12.23	0	NA	NA	NA	NA	NA
Sbay_12.24	0	NA	NA	NA	NA	NA
Sbay_12.25	16.2089	0.547494	0.436588	1.25403	0.209831	0.296832
Sbay_12.26	0	NA	NA	NA	NA	NA
Sbay_12.27	0.338432	1.94053	4.04014	0.480313	0.631005	0.709105
Sbay_12.28	16.8174	1.15497	0.491827	2.34832	0.0188581	0.0391648
Sbay_12.29	1634.61	-0.762692	0.164047	-4.64922	3.33192e-06	2.28634e-05
Sbay_12.30	2.92411	-0.28415	1.30514	-0.217716	0.82765	0.868524
Sbay_12.31	0.967014	0.058525	1.83461	0.0319005	0.974551	0.983156
Sbay_12.32	156.344	0.821524	0.303855	2.70367	0.00685781	0.0164349
Sbay_12.35	1825.73	1.3285	0.362178	3.66808	0.000244379	0.000939062
Sbay_12.36	2613.27	-0.360524	0.134431	-2.68186	0.00732138	0.017408
Sbay_12.37	2127.82	-0.0815723	0.179624	-0.454128	0.649737	0.724431
Sbay_12.38	0.34278	0.101061	3.50631	0.0288227	0.977006	0.983957
Sbay_12.39	0	NA	NA	NA	NA	NA
Sbay_12.40	1.93741	1.52121	1.51972	1.00098	0.316838	0.415678
Sbay_12.41	22.3004	0.736559	0.44534	1.65392	0.0981429	0.156615
Sbay_12.42	531.649	0.666715	0.278658	2.3926	0.0167297	0.0352766
Sbay_12.43	12.3386	0.422411	0.517438	0.816351	0.414299	0.514772
Sbay_12.44	0.169216	1.06283	4.08047	0.260467	0.794503	NA
Sbay_12.45	1373.93	0.804175	0.307274	2.61713	0.00886731	0.020567
Sbay_12.46	1012.51	0.10165	0.155655	0.653048	0.513725	0.605159
Sbay_12.47	28849.8	2.62571	0.500644	5.24466	1.56568e-07	1.65657e-06
Sbay_12.48	2433.49	-2.96718	0.523646	-5.66638	1.45844e-08	2.19164e-07
Sbay_12.49	580.926	0.0939947	0.197967	0.4748	0.634929	0.712589
Sbay_12.50	458.998	0.0621687	0.140454	0.442627	0.658035	0.731236
Sbay_12.51	1614.5	-0.458177	0.197746	-2.317	0.020504	0.0419784
Sbay_12.52	0	NA	NA	NA	NA	NA
Sbay_12.54	1.35461	-0.893506	1.67195	-0.534411	0.593057	0.675994
Sbay_12.55	4755.83	-0.224411	0.219904	-1.02049	0.307494	0.406147
Sbay_12.56	190.488	-0.390201	0.399915	-0.975711	0.329208	0.428564
Sbay_12.57	693.835	-0.223291	0.203767	-1.09582	0.273159	0.367775
Sbay_12.58	0	NA	NA	NA	NA	NA
Sbay_12.59	643.974	0.82069	0.198795	4.12832	3.65431e-05	0.000183048
Sbay_12.60	3496.83	1.229	0.295462	4.15959	3.18826e-05	0.00016349
Sbay_12.61	129.907	-0.70566	0.282655	-2.49654	0.0125411	0.0275576
Sbay_12.62	1509.69	0.719908	0.424588	1.69555	0.0899715	0.145648
Sbay_12.63	4453.83	-0.624043	0.13643	-4.57409	4.78305e-06	3.1485e-05
Sbay_12.64	406.99	0.176938	0.172357	1.02658	0.30462	0.402966
Sbay_12.65	3084.17	-0.0356252	0.296203	-0.120273	0.904267	0.928492
Sbay_12.66	459.4	-1.38161	0.439661	-3.14244	0.00167544	0.00491475
Sbay_12.67	0.43907	-2.22884	3.21522	-0.693216	0.488174	0.583113
Sbay_12.68	0.814305	-1.74369	2.20634	-0.790311	0.429346	0.528051
Sbay_12.69	2176.93	-2.33065	0.415312	-5.61182	2.00212e-08	2.83954e-07
Sbay_12.70	0	NA	NA	NA	NA	NA
Sbay_12.71	4099.48	-0.38496	0.141646	-2.71777	0.00657244	0.015845
Sbay_12.72	81.5732	0.397523	0.231214	1.71929	0.0855621	0.139855
Sbay_12.73	1.80938	-0.764675	1.40404	-0.544624	0.586012	0.670361
Sbay_12.74	431.819	-0.837466	0.328622	-2.54842	0.0108213	0.0243259
Sbay_12.75	0.322265	0.101061	3.56674	0.0283342	0.977396	NA
Sbay_12.76	3294.86	1.13128	0.346624	3.26371	0.00109964	0.00344333
Sbay_12.77	771.044	0.363246	0.203434	1.78557	0.0741693	0.124217
Sbay_12.78	531.305	1.10852	0.160068	6.92535	4.3489e-12	1.74417e-10
Sbay_12.79	3819.83	-0.0496843	0.141134	-0.352036	0.724811	0.787346
Sbay_12.80	2623.09	0.495542	0.196975	2.51576	0.0118777	0.0263349
Sbay_12.81	0.169216	1.06283	4.08047	0.260467	0.794503	NA
Sbay_12.83	2791.89	-0.213363	0.102922	-2.07306	0.0381664	0.0711625
Sbay_12.84	2400.79	-1.62255	0.354663	-4.57491	4.76425e-06	3.13953e-05
Sbay_12.85	897.804	-0.898575	0.288919	-3.11012	0.00187009	0.00540844
Sbay_12.87	256.587	0.824893	0.20361	4.05134	5.09249e-05	0.000243027
Sbay_12.88	1198.61	0.530292	0.226061	2.34579	0.0189866	0.0393642
Sbay_12.89	84.7507	1.27367	0.392769	3.24279	0.00118367	0.00366479
Sbay_12.90	439.015	-0.737769	0.229864	-3.20959	0.00132925	0.00404722
Sbay_12.91	4818.14	-0.73773	0.215679	-3.42051	0.000625046	0.00210176
Sbay_12.92	571.086	1.48471	0.288226	5.15122	2.58801e-07	2.57356e-06
Sbay_12.93	34738.8	0.196455	0.423003	0.46443	0.64234	0.718642
Sbay_12.94	3870.26	-2.7404	0.655367	-4.18148	2.89621e-05	0.000150553
Sbay_12.95	697.067	0.134887	0.196628	0.686	0.492713	0.586914
Sbay_12.96	163.839	-0.216563	0.164027	-1.32029	0.186738	0.268237
Sbay_12.97	201.444	0.0982774	0.183788	0.534733	0.592834	0.675867
Sbay_12.98	535.955	0.0649331	0.138781	0.467883	0.639868	0.716407
Sbay_12.99	3006.15	-0.264037	0.110699	-2.38518	0.017071	0.0359464
Sbay_12.100	31.6789	0.0810363	0.423926	0.191157	0.848403	0.885391
Sbay_12.101	0	NA	NA	NA	NA	NA
Sbay_12.102	150.737	2.05217	0.438532	4.67964	2.87381e-06	2.00274e-05
Sbay_12.103	402.64	2.45139	0.431302	5.6837	1.31809e-08	2.00561e-07
Sbay_12.104	8653.26	-1.05378	0.163693	-6.43757	1.21404e-10	3.4038e-09
Sbay_12.105	656.025	0.12577	0.130904	0.960784	0.336661	0.436484
Sbay_12.106	304.608	-0.497131	0.296999	-1.67385	0.0941598	0.151295
Sbay_12.107	74.0565	0.600061	0.227739	2.63486	0.00841724	0.0196359
Sbay_12.108	106.47	1.01615	0.331021	3.06974	0.00214243	0.0060714
Sbay_12.109	132.702	-0.576286	0.178969	-3.22003	0.00128178	0.00392045
Sbay_12.110	512.712	-0.838137	0.148333	-5.65039	1.60083e-08	2.35981e-07
Sbay_12.111	844.28	-0.738354	0.192751	-3.83062	0.000127823	0.000536821
Sbay_12.112	627.037	-0.77569	0.260625	-2.97628	0.00291773	0.0078918
Sbay_12.113	700.149	-0.17781	0.16043	-1.10833	0.26772	0.362385
Sbay_12.114	970.822	-0.875277	0.160505	-5.45326	4.94557e-08	6.07588e-07
Sbay_12.116	1043.28	0.982013	0.201357	4.87697	1.07727e-06	8.93689e-06
Sbay_12.117	542.353	1.14509	0.186148	6.15147	7.67658e-10	1.74007e-08
Sbay_12.118	752.708	0.61777	0.209808	2.94445	0.00323529	0.00859715
Sbay_12.119	313.779	0.413362	0.188547	2.19235	0.0283539	0.0552399
Sbay_12.121	346.161	0.338154	0.177992	1.89983	0.0574552	0.100158
Sbay_12.122	939.342	0.435871	0.122003	3.57263	0.000353415	0.001294
Sbay_12.123	1214.04	-1.56588	0.354801	-4.4134	1.0176e-05	6.03583e-05
Sbay_12.124	1529.03	-0.215752	0.184541	-1.16913	0.242353	0.333566
Sbay_12.125	362.071	-1.47075	0.27816	-5.28744	1.24043e-07	1.35596e-06
Sbay_12.126	0	NA	NA	NA	NA	NA
Sbay_12.127	1150.26	0.354867	0.11886	2.98558	0.00283044	0.00770005
Sbay_12.128	37183.4	1.72378	0.215481	7.99966	1.2476e-15	9.56389e-14
Sbay_12.129	668.807	0.347703	0.362919	0.958072	0.338026	0.437795
Sbay_12.130	2.8587	-0.502361	1.56805	-0.320372	0.748686	0.806339
Sbay_12.131	14.6131	-1.20515	0.802385	-1.50196	0.133107	0.202894
Sbay_12.132	10498.5	0.234543	0.292402	0.802126	0.42248	0.522577
Sbay_12.133	1459.31	0.236823	0.127257	1.86099	0.0627461	0.107676
Sbay_12.134	529.12	-0.752931	0.288954	-2.60571	0.00916829	0.0211297
Sbay_12.135	631.454	-0.326119	0.141264	-2.30857	0.0209672	0.0427821
Sbay_12.136	0.370887	2.04869	3.42655	0.597887	0.549915	0.639195
Sbay_12.137	784.893	0.540917	0.151955	3.55972	0.000371255	0.00135034
Sbay_12.138	198.392	-0.484399	0.160822	-3.01202	0.00259515	0.00716002
Sbay_12.139	697.604	-0.491395	0.239045	-2.05566	0.0398155	0.0737603
Sbay_12.140	0	NA	NA	NA	NA	NA
Sbay_12.141	172.554	-2.32627	0.629347	-3.69632	0.000218745	0.000854108
Sbay_12.142	5.29114	0.884027	0.969266	0.912059	0.361738	0.461294
Sbay_12.143	1.39953	-1.61545	2.13374	-0.7571	0.44899	0.547077
Sbay_12.144	509.507	0.0878127	0.199867	0.439355	0.660404	0.733295
Sbay_12.145	0.669394	-1.47971	3.15219	-0.469425	0.638766	0.715569
Sbay_12.146	574.057	-0.199175	0.129577	-1.53711	0.124266	0.191783
Sbay_12.147	742.671	0.599293	0.191055	3.13676	0.00170824	0.00499282
Sbay_12.148	6385.31	1.39238	0.427222	3.25914	0.0011175	0.00348485
Sbay_12.149	791.764	0.182395	0.194947	0.935614	0.349472	0.448866
Sbay_12.150	208.988	0.586312	0.222907	2.6303	0.00853088	0.0198551
Sbay_12.151	373.058	-0.295114	0.179514	-1.64397	0.100183	0.159451
Sbay_12.152	1261.15	-1.97187	0.301328	-6.54393	5.99216e-11	1.84206e-09
Sbay_12.153	5787.4	-0.65728	0.14553	-4.51646	6.28812e-06	3.96676e-05
Sbay_12.154	5788.63	0.813708	0.30287	2.68666	0.00721711	0.0172074
Sbay_12.155	1458.1	0.734741	0.179333	4.09708	4.18397e-05	0.000205666
Sbay_12.156	0	NA	NA	NA	NA	NA
Sbay_12.157	183.341	-0.496822	0.22404	-2.21755	0.0265853	0.052392
Sbay_12.158	914.301	-0.500615	0.118238	-4.23396	2.29609e-05	0.000122945
Sbay_12.159	837.538	-1.00604	0.185016	-5.43759	5.40049e-08	6.56734e-07
Sbay_12.160	4218.36	-2.05889	0.315054	-6.53505	6.35891e-11	1.92548e-09
Sbay_12.161	1.17796	-0.329189	1.45415	-0.226379	0.820907	0.862643
Sbay_12.162	2295.55	-1.46505	0.272537	-5.37557	7.63392e-08	8.83959e-07
Sbay_12.163	1007.69	0.694686	0.260001	2.67186	0.00754322	0.0178654
Sbay_12.164	509.481	-0.516004	0.170989	-3.01775	0.00254656	0.0070581
Sbay_12.165	1626.3	-0.117782	0.162093	-0.726629	0.467453	0.563769
Sbay_12.166	1593.97	-0.397317	0.130102	-3.05388	0.00225901	0.00635125
Sbay_12.167	11123.3	0.166916	0.0785416	2.12519	0.033571	0.0637124
Sbay_12.168	291.835	-1.07555	0.395144	-2.72193	0.00649015	0.0156716
Sbay_12.169	1711.18	0.885613	0.156594	5.65549	1.55406e-08	2.31239e-07
Sbay_12.170	569.89	-0.106011	0.158974	-0.666844	0.504872	0.598216
Sbay_12.171	658.156	0.363366	0.147576	2.46222	0.0138079	0.0299286
Sbay_12.172	603.334	-0.149498	0.204885	-0.729669	0.465592	0.562015
Sbay_12.173	1469.68	1.05067	0.22064	4.76192	1.91757e-06	1.44438e-05
Sbay_12.174	14.9066	1.95562	0.551898	3.54345	0.000394927	0.00141687
Sbay_12.175	1459.04	-0.0459893	0.13349	-0.344514	0.730459	0.791636
Sbay_12.176	653.485	0.186993	0.166713	1.12165	0.262013	0.356174
Sbay_12.177	1456.68	0.357357	0.0987302	3.61953	0.000295141	0.00110688
Sbay_12.178	2759.02	0.830397	0.380741	2.181	0.0291832	0.0565752
Sbay_12.179	1327.36	-0.677618	0.311554	-2.17496	0.029633	0.057298
Sbay_12.180	1360.93	0.035218	0.113587	0.310054	0.75652	0.812608
Sbay_12.181	426.96	1.36239	0.527011	2.58512	0.00973444	0.0222376
Sbay_12.182	11390.8	0.544446	0.127422	4.27278	1.93054e-05	0.000106092
Sbay_12.183	2.74471	0.546913	1.03412	0.528869	0.596896	0.679475
Sbay_12.184	792.601	3.89088	0.584023	6.66221	2.69742e-11	8.87803e-10
Sbay_12.185	202.783	-1.96695	0.373445	-5.26704	1.38642e-07	1.49761e-06
Sbay_12.186	239.931	-0.501172	0.249902	-2.00547	0.0449128	0.0813859
Sbay_12.187	350.137	1.40169	0.233207	6.01048	1.84973e-09	3.72158e-08
Sbay_12.188	515.324	0.994548	0.212049	4.69018	2.7297e-06	1.92446e-05
Sbay_12.189	0.173564	-0.860723	4.08047	-0.210937	0.832936	NA
Sbay_12.190	1830.87	0.654711	0.179843	3.64046	0.000272156	0.00103269
Sbay_12.191	403.699	0.0219898	0.267744	0.0821299	0.934543	0.952954
Sbay_12.192	2318.58	-0.15313	0.443998	-0.344889	0.730178	0.791472
Sbay_12.193	9368.07	0.181827	0.357359	0.508808	0.610887	0.691372
Sbay_12.194	5853.34	-1.2281	0.215831	-5.6901	1.26963e-08	1.93675e-07
Sbay_12.195	806.328	0.260682	0.192685	1.3529	0.176089	0.255853
Sbay_12.196	18.6687	2.14104	0.490246	4.36728	1.25801e-05	7.29042e-05
Sbay_12.197	1.85841	0.954295	1.20235	0.793693	0.427374	0.52648
Sbay_12.198	0	NA	NA	NA	NA	NA
Sbay_12.199	68.0323	-0.635087	0.249038	-2.55016	0.0107674	0.0242153
Sbay_12.200	3846.97	-0.254902	0.38383	-0.664101	0.506626	0.5997
Sbay_12.201	545.403	0.51283	0.203889	2.51524	0.011895	0.0263579
Sbay_12.202	800.209	-0.707442	0.266746	-2.65212	0.00799888	0.0187757
Sbay_12.203	186.543	-2.05052	0.426626	-4.80636	1.53705e-06	1.21361e-05
Sbay_12.204	121.748	-0.63035	0.22835	-2.76046	0.00577205	0.014203
Sbay_12.205	1433.62	0.65909	0.204698	3.21982	0.00128269	0.00392125
Sbay_12.206	685.767	1.33067	0.699169	1.90322	0.0570118	0.0994423
Sbay_12.207	382.113	-2.64799	0.304583	-8.69382	3.50446e-18	4.33122e-16
Sbay_12.208	1798.5	-0.337622	0.148168	-2.27864	0.0226887	0.045873
Sbay_12.209	542.217	-0.248515	0.216328	-1.14879	0.250644	0.343028
Sbay_12.210	651.399	-0.6801	0.211	-3.22323	0.00126755	0.00388281
Sbay_12.211	623.773	1.46706	0.22206	6.60661	3.93217e-11	1.25333e-09
Sbay_12.212	31712.5	0.962338	0.166571	5.77734	7.5891e-09	1.24767e-07
Sbay_12.213	699.091	0.518302	0.158407	3.27196	0.00106805	0.00335831
Sbay_12.214	65488.5	-0.17253	0.107915	-1.59876	0.109874	0.172525
Sbay_12.215	715.264	-0.108062	0.169026	-0.639319	0.522615	0.613707
Sbay_12.216	1810.64	0.169373	0.137434	1.2324	0.2178	0.305677
Sbay_12.217	1349.75	1.52617	0.323391	4.71928	2.36679e-06	1.72633e-05
Sbay_12.218	677.835	0.332005	0.246885	1.34478	0.178698	0.259146
Sbay_12.219	0.483125	1.00893	2.52912	0.398924	0.689949	0.758593
Sbay_12.220	331.133	-0.832305	0.231078	-3.60183	0.000315988	0.001174
Sbay_12.221	979.631	1.29114	0.187879	6.87217	6.32336e-12	2.43913e-10
Sbay_12.222	561.374	0.681631	0.185839	3.66786	0.000244593	0.000939286
Sbay_12.223	1647.46	-1.03491	0.248386	-4.16653	3.09272e-05	0.000159129
Sbay_12.224	244.134	-0.355865	0.176236	-2.01926	0.0434603	0.0792042
Sbay_12.225	707.655	0.130151	0.109034	1.19368	0.232604	0.322419
Sbay_12.226	329.816	0.651317	0.188526	3.45479	0.000550715	0.00188745
Sbay_12.227	391.569	0.554187	0.263174	2.10578	0.0352234	0.0663286
Sbay_12.228	527.409	-0.164023	0.161528	-1.01545	0.309892	0.408601
Sbay_12.229	8518.26	-1.98313	0.457556	-4.33419	1.46297e-05	8.29565e-05
Sbay_12.230	493.966	0.302739	0.184627	1.63973	0.101061	0.160614
Sbay_12.232	4602.82	-0.289884	0.191962	-1.51011	0.131015	0.200461
Sbay_12.233	575.739	-0.134675	0.167716	-0.802997	0.421976	0.522168
Sbay_12.234	409.896	-0.37839	0.196627	-1.92441	0.0543035	0.0952394
Sbay_12.235	495.036	0.592715	0.144041	4.11492	3.87321e-05	0.000192318
Sbay_12.236	3317.53	-0.0470062	0.160382	-0.293089	0.769454	0.822741
Sbay_12.237	1193.9	-0.241463	0.142171	-1.6984	0.0894327	0.14493
Sbay_12.238	13425.9	0.0515089	0.0826212	0.623434	0.532999	0.623377
Sbay_12.240	6.46726	0.660162	0.776795	0.849853	0.395407	0.495465
Sbay_12.241	282.777	-1.52952	0.25335	-6.03717	1.56845e-09	3.21984e-08
Sbay_12.242	868.279	-0.600748	0.165555	-3.62869	0.000284861	0.00107618
Sbay_12.243	15.1999	-1.58714	0.520523	-3.04913	0.00229508	0.00643473
Sbay_12.244	29.3024	-1.37191	0.473414	-2.89791	0.00375658	0.00974901
Sbay_12.245	5.98078	-1.12042	0.954774	-1.17349	0.240598	0.33198
Sbay_12.246	72.3325	1.33178	0.258289	5.15615	2.52082e-07	2.515e-06
Sbay_12.247	145.599	0.111125	0.183391	0.605945	0.544551	0.634315
Sbay_12.248	0	NA	NA	NA	NA	NA
Sbay_12.249	236.537	0.523508	0.149208	3.50858	0.0004505	0.00158526
Sbay_12.250	83.1267	0.576036	0.29827	1.93126	0.0534513	0.0940246
Sbay_12.251	0.173564	-0.860723	4.08047	-0.210937	0.832936	NA
Sbay_12.252	93.222	-0.0317929	0.206508	-0.153955	0.877645	0.908085
Sbay_12.253	611.067	1.56937	0.362265	4.33209	1.47699e-05	8.34389e-05
Sbay_12.254	0.297402	1.77972	4.05554	0.438837	0.66078	NA
Sbay_12.255	1.25068	0.790554	2.27309	0.347788	0.727999	0.790059
Sbay_12.256	183.156	0.62258	0.243826	2.55337	0.0106685	0.0240716
Sbay_12.257	0.947078	1.05798	1.8303	0.578037	0.563239	0.650701
Sbay_12.258	361.895	-0.368158	0.199236	-1.84785	0.0646238	0.110429
Sbay_12.259	162.373	3.30095	0.921556	3.58193	0.000341067	0.00125639
Sbay_12.260	7.14654	0.887591	0.630533	1.40768	0.159225	0.235819
Sbay_12.261	3.89503	5.44782	1.99025	2.73725	0.00619543	0.015062
Sbay_12.262	0	NA	NA	NA	NA	NA
Sbay_12.263	372.977	4.374	0.505046	8.66061	4.69244e-18	5.68348e-16
Sbay_12.264	8.58062	0.675321	0.667735	1.01136	0.311844	0.410271
Sbay_12.265	806.145	4.15261	0.740872	5.60503	2.08215e-08	2.91057e-07
Sbay_12.266	388.64	-0.56242	0.184125	-3.05456	0.00225393	0.0063399
Sbay_12.267	1.40015	0.141175	1.48954	0.0947772	0.924492	0.945411
Sbay_12.268	0.169216	1.06283	4.08047	0.260467	0.794503	NA
Sbay_12.269	0	NA	NA	NA	NA	NA
Sbay_12.270	0	NA	NA	NA	NA	NA
Sbay_12.271	0	NA	NA	NA	NA	NA
Sbay_12.272	9.95639	0.0170893	0.700969	0.0243795	0.98055	0.986086
Sbay_12.273	17.6734	-1.63123	0.57671	-2.82851	0.00467651	0.011825
Sbay_13.1	0.173564	-0.860723	4.08047	-0.210937	0.832936	NA
Sbay_13.2	983.462	2.15136	0.349759	6.15098	7.70043e-10	1.74007e-08
Sbay_13.3	9.58679	1.48229	0.768315	1.92928	0.0536966	0.094309
Sbay_13.4	74.0004	-0.457188	0.395026	-1.15736	0.247125	0.338901
Sbay_13.5	120.266	1.06651	0.250081	4.26464	2.00228e-05	0.000109538
Sbay_13.6	683.059	0.815105	0.189266	4.30667	1.6573e-05	9.2418e-05
Sbay_13.7	2.0511	0.118483	1.3434	0.0881962	0.929721	0.949956
Sbay_13.8	1.80073	1.01468	1.38742	0.731342	0.46457	0.56134
Sbay_13.9	11.1553	-1.04315	0.554756	-1.88038	0.0600568	0.103766
Sbay_13.10	389.609	-1.19491	0.203292	-5.87778	4.15808e-09	7.42812e-08
Sbay_13.11	5500.39	2.59483	0.320259	8.10228	5.39374e-16	4.41412e-14
Sbay_13.12	305.195	0.820974	0.347178	2.36471	0.0180443	0.0376944
Sbay_13.13	1128.62	1.03324	0.209572	4.93021	8.21415e-07	7.08617e-06
Sbay_13.14	10270.3	3.36922	0.703909	4.78644	1.69768e-06	1.30929e-05
Sbay_13.15	2272.59	-0.0240075	0.143796	-0.166956	0.867405	0.901184
Sbay_13.17	10447.4	-1.61682	0.341853	-4.72959	2.24977e-06	1.65864e-05
Sbay_13.18	1316.82	-1.43924	0.268818	-5.35398	8.60421e-08	9.86876e-07
Sbay_13.19	3698.14	-0.845947	0.195144	-4.33499	1.45766e-05	8.27331e-05
Sbay_13.20	6028.2	-4.5167	1.29013	-3.50097	0.000463563	0.00162556
Sbay_13.21	8.24196	0.840894	0.599343	1.40303	0.160609	0.237521
Sbay_13.22	1221.38	-0.36463	0.16812	-2.16886	0.0300931	0.0580764
Sbay_13.23	11529.7	1.35863	0.345885	3.92798	8.56627e-05	0.000382294
Sbay_13.24	467.288	-0.57486	0.265309	-2.16676	0.0302535	0.0583302
Sbay_13.25	219.81	1.20451	0.18995	6.3412	2.27975e-10	5.80092e-09
Sbay_13.26	2458.12	0.733185	0.203439	3.60395	0.000313418	0.0011666
Sbay_13.27	655.389	-0.0718466	0.189557	-0.379023	0.704671	0.770861
Sbay_13.28	2543.58	0.3064	0.131695	2.32658	0.0199874	0.0410735
Sbay_13.29	826.538	-0.211076	0.167915	-1.25704	0.20874	0.295463
Sbay_13.30	1.85727	1.42388	1.54143	0.923741	0.355621	0.455219
Sbay_13.31	305.873	-1.89469	0.460003	-4.11885	3.80766e-05	0.000189632
Sbay_13.32	386.41	-1.04487	0.245527	-4.25563	2.08458e-05	0.000113425
Sbay_13.33	1426.14	-0.176338	0.148548	-1.18707	0.235199	0.325421
Sbay_13.34	3565.7	1.26713	0.230404	5.4996	3.80651e-08	4.82264e-07
Sbay_13.35	307.797	-0.84548	0.308111	-2.74407	0.00606823	0.0148063
Sbay_13.36	319.56	-2.69192	0.442592	-6.08217	1.18567e-09	2.52831e-08
Sbay_13.37	454.356	-0.331476	0.250055	-1.32561	0.184968	0.266326
Sbay_13.38	4400.12	-0.813023	0.174481	-4.65966	3.16734e-06	2.19216e-05
Sbay_13.39	2155.62	-0.0333323	0.12302	-0.27095	0.78643	0.834961
Sbay_13.40	365.382	0.132373	0.193775	0.683127	0.494527	0.58838
Sbay_13.41	1731.89	-0.063398	0.182444	-0.347493	0.728221	0.790059
Sbay_13.42	25.8291	-0.227054	0.346707	-0.654885	0.512542	0.604235
Sbay_13.43	75.8984	-0.190577	0.280712	-0.678906	0.497197	0.590398
Sbay_13.44	0	NA	NA	NA	NA	NA
Sbay_13.45	236.981	1.12183	0.347697	3.22647	0.00125327	0.00384683
Sbay_13.46	581.468	2.11928	0.613753	3.45298	0.000554436	0.00189699
Sbay_13.47	0	NA	NA	NA	NA	NA
Sbay_13.48	27.9584	2.57671	0.594647	4.33317	1.46981e-05	8.32661e-05
Sbay_13.49	777.381	-0.214485	0.218782	-0.980358	0.32691	0.426857
Sbay_13.50	588.63	-0.191626	0.243462	-0.787089	0.43123	0.529906
Sbay_13.51	844.569	-0.474045	0.203669	-2.32752	0.0199377	0.0409852
Sbay_13.52	812.784	-0.440974	0.22739	-1.93928	0.0524667	0.0926082
Sbay_13.53	158.047	0.438425	0.201439	2.17646	0.0295207	0.0570991
Sbay_13.54	759.365	-0.248913	0.1167	-2.13292	0.0329312	0.0627537
Sbay_13.55	2981.76	-1.48034	0.41001	-3.61049	0.000305624	0.0011411
Sbay_13.56	2856.06	0.550191	0.266063	2.06789	0.0386501	0.0718872
Sbay_13.58	60.6661	1.74577	0.41468	4.20993	2.55448e-05	0.000134395
Sbay_13.59	3189.09	0.945179	0.250066	3.77972	0.000157004	0.000644183
Sbay_13.61	3.43839	1.71599	1.04068	1.64892	0.0991648	0.157871
Sbay_13.62	6.62814	1.48866	0.784026	1.89873	0.0575997	0.100294
Sbay_13.63	870.178	-0.575829	0.291745	-1.97374	0.0484115	0.0865093
Sbay_13.64	500.832	1.5153	0.348081	4.35329	1.3411e-05	7.6786e-05
Sbay_13.65	3390.04	0.146321	0.184709	0.792172	0.428261	0.527208
Sbay_13.66	5646.86	-0.200545	0.151818	-1.32095	0.186517	0.268047
Sbay_13.67	14.072	1.13228	0.617555	1.8335	0.0667288	0.11361
Sbay_13.68	1434.16	-0.906597	0.222976	-4.06589	4.78487e-05	0.000230894
Sbay_13.69	3920.66	1.36219	0.214787	6.34205	2.26721e-10	5.79333e-09
Sbay_13.70	514.125	-0.820804	0.222979	-3.68108	0.000232246	0.000898138
Sbay_13.71	379.837	-0.150492	0.250289	-0.601271	0.54766	0.637078
Sbay_13.72	944.031	-2.12702	0.450725	-4.7191	2.36886e-06	1.72633e-05
Sbay_13.73	703.547	0.431749	0.104793	4.12004	3.78812e-05	0.000188969
Sbay_13.74	4032.96	0.853341	0.120824	7.06269	1.6331e-12	7.2721e-11
Sbay_13.75	497.284	-0.561576	0.158349	-3.54644	0.000390468	0.00140337
Sbay_13.76	317.135	-0.598426	0.209974	-2.85	0.00437187	0.0111431
Sbay_13.77	5196.42	-1.17234	0.319749	-3.66645	0.000245944	0.000941491
Sbay_13.78	11487.6	-0.0571349	0.217635	-0.262527	0.792915	0.839492
Sbay_13.79	743.972	-0.359313	0.228548	-1.57216	0.115914	0.18041
Sbay_13.80	0	NA	NA	NA	NA	NA
Sbay_13.81	2.69382	0.497218	1.43308	0.346959	0.728622	0.790352
Sbay_13.82	17506	0.118176	0.146986	0.803991	0.421402	0.521564
Sbay_13.83	9069.35	0.925035	0.262252	3.52728	0.000419857	0.0014948
Sbay_13.84	809.74	0.158028	0.174709	0.904519	0.36572	0.465881
Sbay_13.85	0.301968	0.101061	3.63199	0.0278251	0.977802	NA
Sbay_13.86	4314.71	0.98317	0.361514	2.71959	0.00653626	0.0157704
Sbay_13.87	2110.96	-0.207726	0.152991	-1.35777	0.174536	0.254023
Sbay_13.88	533.988	0.879704	0.329212	2.67215	0.00753669	0.0178569
Sbay_13.89	1464.16	-0.215576	0.0911877	-2.36409	0.0180744	0.0377443
Sbay_13.90	13.2022	-0.00373855	0.665155	-0.00562057	0.995515	0.996997
Sbay_13.92	613.288	-0.213859	0.126482	-1.69083	0.09087	0.146867
Sbay_13.93	379.535	-0.0802309	0.165789	-0.483934	0.628433	0.707264
Sbay_13.94	47469.8	-0.088248	0.128778	-0.68527	0.493174	0.587116
Sbay_13.95	826.508	-0.316343	0.165585	-1.91046	0.0560744	0.0980047
Sbay_13.96	559.588	-1.0988	0.258288	-4.25418	2.09817e-05	0.000113858
Sbay_13.97	370.851	-2.45969	0.426357	-5.76908	7.97065e-09	1.30109e-07
Sbay_13.98	1493.4	0.774559	0.22218	3.48617	0.000489981	0.00170145
Sbay_13.99	18.1833	-1.63995	0.468056	-3.50374	0.000458766	0.00161154
Sbay_13.100	2058.11	-0.157494	0.170779	-0.922212	0.356418	0.455854
Sbay_13.101	1840.27	0.748962	0.282643	2.64986	0.00805261	0.0188798
Sbay_13.102	843.104	-0.691924	0.252498	-2.74031	0.00613808	0.0149406
Sbay_13.103	16382.6	-1.16637	0.239248	-4.87514	1.08732e-06	9.00792e-06
Sbay_13.104	1235.67	0.25577	0.165731	1.54328	0.122763	0.189559
Sbay_13.105	2052.33	3.03959	0.821315	3.70088	0.000214852	0.00084162
Sbay_13.106	3.65686	0.780034	0.98479	0.792082	0.428313	0.527208
Sbay_13.107	427.936	-0.165298	0.149475	-1.10586	0.268787	0.363181
Sbay_13.108	2283.69	-0.56506	0.311229	-1.81557	0.0694357	0.11759
Sbay_13.109	373.33	-0.0291917	0.156924	-0.186024	0.852426	0.888671
Sbay_13.110	357.73	0.876936	0.209155	4.19275	2.75597e-05	0.000143744
Sbay_13.111	773.819	-0.171946	0.247485	-0.694775	0.487197	0.58252
Sbay_13.112	2792.91	0.569465	0.164861	3.45422	0.000551895	0.00188936
Sbay_13.113	8.12636	-0.939503	1.2047	-0.779866	0.43547	0.533415
Sbay_13.114	450.062	-0.981303	0.298332	-3.2893	0.00100436	0.00318617
Sbay_13.116	0	NA	NA	NA	NA	NA
Sbay_13.117	547.914	-2.54312	0.398385	-6.38359	1.72984e-10	4.57463e-09
Sbay_13.118	913.466	2.46246	0.405749	6.06891	1.28779e-09	2.69856e-08
Sbay_13.119	509.877	-0.362577	0.219764	-1.64985	0.0989737	0.157691
Sbay_13.120	1.35756	-3.82385	1.96107	-1.94988	0.0511908	0.0907094
Sbay_13.121	571.626	-1.14239	0.296596	-3.85169	0.000117307	0.000498186
Sbay_13.122	154.744	-0.822078	0.211303	-3.89052	0.000100029	0.000434537
Sbay_13.123	338.706	-1.20711	0.268414	-4.4972	6.88554e-06	4.32112e-05
Sbay_13.124	1965.47	0.217999	0.193987	1.12378	0.261105	0.355482
Sbay_13.125	1241.02	0.184194	0.321581	0.572777	0.566796	0.653688
Sbay_13.126	406.501	0.789747	0.271952	2.904	0.00368428	0.00960732
Sbay_13.127	1025.62	-0.107963	0.153769	-0.702114	0.482608	0.579217
Sbay_13.128	1142.24	-0.446787	0.281957	-1.58459	0.113059	0.17683
Sbay_13.129	2219.73	1.51948	0.288495	5.26692	1.38732e-07	1.49761e-06
Sbay_13.130	846.047	0.701731	0.216818	3.2365	0.00121007	0.00373505
Sbay_13.131	26629.4	0.547961	0.299669	1.82856	0.0674661	0.114669
Sbay_13.132	234.296	-4.39097	0.7542	-5.82203	5.81368e-09	1.00022e-07
Sbay_13.133	29289.3	-0.0831426	0.110171	-0.754667	0.450449	0.548325
Sbay_13.134	1779.19	0.72638	0.186297	3.89905	9.65706e-05	0.000422261
Sbay_13.135	30118.5	0.188452	0.0961387	1.96021	0.0499715	0.0890081
Sbay_13.136	751.094	-0.844734	0.209384	-4.03438	5.4746e-05	0.000258613
Sbay_13.137	3738.4	-1.96779	0.301712	-6.5221	6.93311e-11	2.07856e-09
Sbay_13.138	556.955	-0.656477	0.221434	-2.96466	0.0030302	0.00813787
Sbay_13.139	775.777	0.133618	0.194604	0.686617	0.492324	0.586566
Sbay_13.140	460.15	0.0196338	0.173017	0.113479	0.909651	0.933544
Sbay_13.141	1138.3	-1.78434	0.434423	-4.10738	4.0018e-05	0.000197353
Sbay_13.142	2065.87	-0.00322855	0.1165	-0.0277128	0.977891	0.984066
Sbay_13.143	1645.19	0.727174	0.187421	3.87989	0.000104502	0.000451517
Sbay_13.145	469.584	-1.07384	0.314946	-3.4096	0.000650572	0.00217312
Sbay_13.146	479.982	-1.71695	0.326079	-5.26544	1.39854e-07	1.50169e-06
Sbay_13.147	1392.11	0.619546	0.203325	3.04707	0.00231081	0.00646685
Sbay_13.149	2242.54	0.0542634	0.155295	0.349422	0.726772	0.789052
Sbay_13.150	213.803	0.379304	0.161685	2.34594	0.018979	0.0393619
Sbay_13.151	4946.53	-0.466628	0.17125	-2.72483	0.0064335	0.0155658
Sbay_13.152	877.937	1.05739	0.207249	5.10204	3.36016e-07	3.25066e-06
Sbay_13.153	10706.8	-0.979434	0.290995	-3.36581	0.000763184	0.00250914
Sbay_13.154	26.1553	1.27046	0.537557	2.3634	0.018108	0.0378015
Sbay_13.155	3256.77	0.826264	0.249124	3.31668	0.000910945	0.00292871
Sbay_13.156	1673.8	0.0141472	0.206641	0.068463	0.945417	0.960484
Sbay_13.157	0.178492	-0.860723	4.08047	-0.210937	0.832936	NA
Sbay_13.158	473.708	-2.37702	0.47849	-4.96775	6.77343e-07	5.99706e-06
Sbay_13.159	5245.66	1.03142	0.286413	3.60117	0.000316787	0.00117553
Sbay_13.160	525.203	0.653333	0.274184	2.38283	0.0171802	0.0361387
Sbay_13.161	1767.29	0.137627	0.146993	0.936282	0.349128	0.448519
Sbay_13.162	0	NA	NA	NA	NA	NA
Sbay_13.163	829.133	-1.27319	0.340828	-3.73559	0.000187275	0.00075158
Sbay_13.164	18.3572	-0.0459375	0.41957	-0.109487	0.912816	0.936
Sbay_13.165	4413.73	0.741713	0.165372	4.4851	7.28785e-06	4.52669e-05
Sbay_13.166	250.589	0.186622	0.3462	0.53906	0.589846	0.673474
Sbay_13.167	1413.02	0.00860654	0.150731	0.0570986	0.954467	0.96773
Sbay_13.168	972.378	-0.246876	0.20239	-1.2198	0.222541	0.310962
Sbay_13.169	1583.73	-4.09835	0.315336	-12.9968	1.27597e-38	8.58585e-36
Sbay_13.170	15863.2	0.929884	0.428918	2.16798	0.0301603	0.0581875
Sbay_13.171	13.3753	-1.75555	0.714196	-2.45808	0.0139681	0.0301787
Sbay_13.172	4713.86	1.10771	0.268237	4.12959	3.63411e-05	0.00018242
Sbay_13.173	904.798	-0.00882107	0.117358	-0.0751634	0.940085	0.956511
Sbay_13.174	31164.1	0.677806	0.466369	1.45337	0.146121	0.219526
Sbay_13.175	0	NA	NA	NA	NA	NA
Sbay_13.176	7042.76	0.33834	0.151481	2.23354	0.0255132	0.050675
Sbay_13.177	438.772	-0.757111	0.194546	-3.89167	9.95566e-05	0.000432818
Sbay_13.180	5.19793	-0.588597	0.831647	-0.707748	0.479102	0.575454
Sbay_13.181	1587.18	-2.15976	0.463309	-4.6616	3.13759e-06	2.17406e-05
Sbay_13.182	7608.39	-1.7378	0.508134	-3.41997	0.000626282	0.00210475
Sbay_13.183	2419.5	0.637649	0.392677	1.62385	0.104407	0.165132
Sbay_13.184	79.7236	2.21344	0.283959	7.79492	6.44505e-15	4.3368e-13
Sbay_13.185	45.2639	-0.205959	0.395745	-0.520433	0.602762	0.683966
Sbay_13.186	580.6	0.117665	0.142403	0.826283	0.408643	0.509001
Sbay_13.187	1419.41	0.0192334	0.264852	0.0726194	0.942109	0.957927
Sbay_13.188	645.328	0.00873111	0.244865	0.0356568	0.971556	0.981114
Sbay_13.189	792.798	1.10436	0.318926	3.46274	0.000534701	0.00183986
Sbay_13.190	486.4	-0.211381	0.218118	-0.969115	0.332488	0.432277
Sbay_13.191	0.132753	-0.860723	4.08047	-0.210937	0.832936	NA
Sbay_13.192	2639.2	0.509516	0.199788	2.55028	0.0107636	0.0242153
Sbay_13.193	150.698	0.498649	0.247401	2.01555	0.043847	0.079741
Sbay_13.194	526.263	0.725981	0.175218	4.1433	3.42342e-05	0.000173637
Sbay_13.195	3289.37	0.886726	0.257314	3.44609	0.000568764	0.00193834
Sbay_13.196	498.849	-0.443107	0.13867	-3.19541	0.00139633	0.00420288
Sbay_13.197	783.105	0.571315	0.222666	2.5658	0.0102938	0.0233378
Sbay_13.198	406.468	0.984818	0.280362	3.51267	0.000443634	0.00156382
Sbay_13.199	10004.1	1.53158	0.46277	3.3096	0.000934306	0.00298741
Sbay_13.200	0.619667	1.40823	3.12071	0.451254	0.651806	0.725347
Sbay_13.201	594.292	-0.509956	0.351194	-1.45206	0.146484	0.219962
Sbay_13.202	1373.63	-0.29112	0.103523	-2.81214	0.00492129	0.0123871
Sbay_13.203	119.443	0.399608	0.350088	1.14145	0.253683	0.346952
Sbay_13.204	306.613	0.22716	0.246715	0.920742	0.357185	0.456739
Sbay_13.205	505.405	-0.0147007	0.167943	-0.0875337	0.930247	0.950334
Sbay_13.206	1835.34	0.499859	0.157639	3.1709	0.00151967	0.00452465
Sbay_13.207	735.667	-1.08404	0.196821	-5.50773	3.63494e-08	4.63436e-07
Sbay_13.208	1524.94	-0.479675	0.242526	-1.97782	0.0479486	0.0858342
Sbay_13.209	258.408	0.696181	0.275356	2.5283	0.0114617	0.0255097
Sbay_13.210	179.515	1.41624	0.246686	5.74106	9.40883e-09	1.49724e-07
Sbay_13.211	1.45653	-1.06363	1.67403	-0.635368	0.525188	0.616211
Sbay_13.212	485.119	-1.30945	0.154392	-8.48134	2.22619e-17	2.49663e-15
Sbay_13.213	1623.96	-0.419764	0.176262	-2.38148	0.0172431	0.0362583
Sbay_13.214	822.512	-0.497	0.223144	-2.22727	0.0259295	0.0513671
Sbay_13.215	0.201671	1.06283	4.08047	0.260467	0.794503	NA
Sbay_13.216	2190.35	0.025897	0.101634	0.254808	0.798872	0.84367
Sbay_13.217	310.014	-0.746562	0.268123	-2.7844	0.0053627	0.0133155
Sbay_13.218	3837.31	-1.98405	0.42712	-4.64519	3.39762e-06	2.3276e-05
Sbay_13.219	108.647	-0.664289	0.811809	-0.818282	0.413196	0.513588
Sbay_13.220	53.194	-0.348418	0.724738	-0.48075	0.630694	0.709019
Sbay_13.221	0.148701	1.06283	4.08047	0.260467	0.794503	NA
Sbay_13.222	1411.05	1.47648	0.311721	4.73656	2.17379e-06	1.61527e-05
Sbay_13.223	52.8337	0.780601	0.489794	1.59373	0.110996	0.174098
Sbay_13.224	0.178492	-0.860723	4.08047	-0.210937	0.832936	NA
Sbay_13.225	204.373	-0.286053	0.163125	-1.75359	0.0795016	0.131439
Sbay_13.226	346.373	2.05177	0.423944	4.83972	1.30025e-06	1.05538e-05
Sbay_13.227	1822.26	0.90203	0.127998	7.04725	1.82493e-12	8.00854e-11
Sbay_13.228	271.493	-0.935031	0.159944	-5.846	5.0353e-09	8.81323e-08
Sbay_13.229	228.161	-0.908808	0.301849	-3.01081	0.00260555	0.00717889
Sbay_13.230	3.28036	-1.80731	1.14627	-1.5767	0.114865	0.179146
Sbay_13.231	4678.57	-2.2401	0.29501	-7.5933	3.11868e-14	1.90775e-12
Sbay_13.232	357.772	-0.812039	0.183029	-4.43666	9.1364e-06	5.5e-05
Sbay_13.233	811.314	0.608823	0.112259	5.42336	5.84886e-08	7.0673e-07
Sbay_13.234	1298.48	0.0269811	0.205219	0.131475	0.8954	0.920948
Sbay_13.236	1464.15	-0.252886	0.420113	-0.601947	0.547209	0.636688
Sbay_13.237	84.6891	-0.747295	0.373934	-1.99847	0.0456661	0.0824795
Sbay_13.238	1131.15	0.273018	0.174047	1.56864	0.116732	0.18145
Sbay_13.239	178.879	-0.529324	0.330791	-1.60018	0.109559	0.17218
Sbay_13.241	343.705	-0.0273465	0.349832	-0.0781704	0.937692	0.954718
Sbay_13.242	780.017	-0.134579	0.192459	-0.69926	0.484389	0.580654
Sbay_13.243	287.945	-0.0971659	0.378037	-0.257027	0.797158	0.842952
Sbay_13.244	28.5816	-1.33759	0.771084	-1.73469	0.0827964	0.135811
Sbay_13.246	902.203	0.084674	0.408227	0.207419	0.835683	0.875133
Sbay_13.247	6.55226	0.781171	0.833216	0.937538	0.348482	0.448069
Sbay_13.248	1359.02	0.239648	0.16372	1.46376	0.143259	0.216191
Sbay_13.249	2387.45	0.633542	0.186742	3.39261	0.000692307	0.00229732
Sbay_13.250	280.952	-0.49456	0.166131	-2.97693	0.00291153	0.00788209
Sbay_13.251	763.231	-0.470406	0.115752	-4.06389	4.82608e-05	0.000232697
Sbay_13.252	728.679	-0.649005	0.13447	-4.82638	1.39037e-06	1.11672e-05
Sbay_13.254	810.686	-0.380269	0.164797	-2.3075	0.021027	0.0428898
Sbay_13.255	0.148701	1.06283	4.08047	0.260467	0.794503	NA
Sbay_13.256	370.358	-0.0540536	0.129543	-0.417265	0.676484	0.746772
Sbay_13.257	529.694	-1.41261	0.335288	-4.21311	2.51873e-05	0.000132754
Sbay_13.258	4204.25	-0.740809	0.177238	-4.17974	2.91847e-05	0.00015158
Sbay_13.259	3051.4	-0.267747	0.203301	-1.317	0.18784	0.269563
Sbay_13.260	3145.4	1.99412	1.31729	1.51381	0.130075	0.199375
Sbay_13.261	4860.69	-0.0615532	0.342735	-0.179594	0.857471	0.892702
Sbay_13.262	411.699	-0.0101772	0.507253	-0.0200635	0.983993	0.988435
Sbay_13.263	2378.25	1.03758	0.281768	3.6824	0.000231047	0.000894644
Sbay_13.264	191.103	1.01523	0.290328	3.49685	0.000470784	0.00164452
Sbay_13.265	1117.43	-0.0500204	0.121032	-0.413283	0.679399	0.749443
Sbay_13.266	2747.33	0.884922	0.152762	5.79283	6.92119e-09	1.15468e-07
Sbay_13.267	1089.79	0.895093	0.450743	1.98582	0.0470539	0.0845573
Sbay_13.268	1417.92	-0.096804	0.117094	-0.826719	0.408396	0.509001
Sbay_13.269	2088.58	0.201539	0.118184	1.70529	0.0881403	0.143066
Sbay_13.270	2650.22	-1.44467	0.310344	-4.65506	3.2388e-06	2.23142e-05
Sbay_13.271	87.1559	-1.39557	0.330954	-4.21681	2.47784e-05	0.000130946
Sbay_13.272	2692.82	0.446179	0.292413	1.52585	0.127046	0.195575
Sbay_13.273	16194.6	0.56689	0.324495	1.74699	0.0806384	0.133028
Sbay_13.274	383.979	0.15463	0.182239	0.848504	0.396157	0.4962
Sbay_13.275	740.643	0.46021	0.29525	1.55871	0.119065	0.184741
Sbay_13.276	1.06515	-0.920919	2.37483	-0.387783	0.698176	0.765
Sbay_13.277	2527.46	0.906717	0.266146	3.40684	0.000657198	0.00219283
Sbay_13.278	636.331	-0.129631	0.147754	-0.877341	0.380301	0.480715
Sbay_13.279	11.6586	1.94285	0.647317	3.00139	0.00268747	0.0073744
Sbay_13.280	5313.1	0.588337	0.501485	1.17319	0.24072	0.332073
Sbay_13.281	360.897	2.36467	0.426461	5.54487	2.94171e-08	3.90679e-07
Sbay_13.282	39392.1	2.2072	0.776791	2.84143	0.00449123	0.0114185
Sbay_13.283	136.349	-0.686212	0.313201	-2.19096	0.0284546	0.0554088
Sbay_13.284	0	NA	NA	NA	NA	NA
Sbay_13.285	0	NA	NA	NA	NA	NA
Sbay_13.286	16.1889	0.774672	0.440504	1.7586	0.0786453	0.130379
Sbay_13.287	6605.64	-0.811556	0.311863	-2.60228	0.00926062	0.021316
Sbay_13.288	3052.6	0.485916	0.15731	3.08891	0.00200891	0.00575494
Sbay_13.289	2197.13	0.677981	0.121557	5.57746	2.44053e-08	3.30716e-07
Sbay_13.290	341.943	0.204584	0.184756	1.10732	0.268158	0.362769
Sbay_13.291	211.218	-0.281329	0.151846	-1.85273	0.0639216	0.109384
Sbay_13.292	859.062	-0.954762	0.203013	-4.70295	2.56423e-06	1.83125e-05
Sbay_13.293	544.936	1.95093	0.407518	4.78735	1.68999e-06	1.30543e-05
Sbay_13.294	1072.23	0.128086	0.148293	0.863737	0.387733	0.488782
Sbay_13.295	59760.9	-0.520525	0.108506	-4.7972	1.60902e-06	1.25732e-05
Sbay_13.296	252.52	-0.163809	0.216398	-0.75698	0.449062	0.547077
Sbay_13.297	6.78447	-0.402989	0.640242	-0.629433	0.529065	0.620093
Sbay_13.298	1211.78	0.939683	0.337681	2.78276	0.00538992	0.0133721
Sbay_13.299	10366.3	-0.129864	0.30437	-0.426666	0.669622	0.741545
Sbay_13.300	8909.64	-0.783409	0.113742	-6.88761	5.67356e-12	2.21671e-10
Sbay_13.301	6245.76	-0.192623	0.269123	-0.715743	0.47415	0.570752
Sbay_13.302	1006.97	-0.279781	0.113334	-2.46865	0.0135624	0.0294916
Sbay_13.303	2593.57	0.515126	0.21072	2.4446	0.0145013	0.031175
Sbay_13.304	2968.92	-0.309065	0.158621	-1.94845	0.0513617	0.0909493
Sbay_13.305	207.814	-0.760744	0.263831	-2.88345	0.00393343	0.0101712
Sbay_13.306	370.664	-0.969806	0.275874	-3.5154	0.000439091	0.00155142
Sbay_13.307	2882.07	-1.26895	0.345587	-3.67188	0.000240771	0.000925782
Sbay_13.308	1671.11	-0.210776	0.178128	-1.18329	0.236696	0.327342
Sbay_13.309	198.158	-0.734278	0.176018	-4.1716	3.02465e-05	0.000155991
Sbay_13.310	0	NA	NA	NA	NA	NA
Sbay_13.311	3822.08	-2.25385	0.407043	-5.53712	3.07481e-08	4.05688e-07
Sbay_13.312	162.204	-0.527292	0.264765	-1.99155	0.0464204	0.0835678
Sbay_13.313	7.80247	0.57253	0.705493	0.811533	0.41706	0.517777
Sbay_13.314	1113.91	-0.551414	0.297318	-1.85463	0.0636495	0.109011
Sbay_13.315	2191.04	1.30601	0.392715	3.32559	0.000882307	0.00284518
Sbay_13.316	1843.28	0.267807	0.304914	0.878304	0.379779	0.480255
Sbay_13.317	308.487	-0.573563	0.245758	-2.33385	0.0196036	0.0404358
Sbay_13.318	91.9385	-0.690048	0.231414	-2.98187	0.00286492	0.0077698
Sbay_13.319	2154.89	1.0874	0.339211	3.20568	0.00134743	0.0040923
Sbay_13.320	2281.89	0.773849	0.313395	2.46924	0.0135399	0.0294533
Sbay_13.321	24781.7	-0.187158	0.0917681	-2.03947	0.0414033	0.0760903
Sbay_13.322	19859.3	0.0386043	0.148838	0.259371	0.795349	0.841466
Sbay_13.323	236.28	-1.55721	0.326333	-4.77185	1.82546e-06	1.38882e-05
Sbay_13.324	15850.5	1.05564	0.34309	3.07686	0.00209191	0.00595328
Sbay_13.325	7958.5	-0.674954	0.219179	-3.07946	0.00207375	0.0059126
Sbay_13.326	193.06	-0.697471	0.269331	-2.58964	0.00960755	0.0219975
Sbay_13.327	288.077	0.402086	0.161573	2.48857	0.0128258	0.0281017
Sbay_13.328	1804.99	0.186165	0.129393	1.43875	0.15022	0.224625
Sbay_13.329	526.493	1.00094	0.28667	3.4916	0.000480133	0.00167204
Sbay_13.330	423.683	0.949187	0.139466	6.80587	1.00441e-11	3.64236e-10
Sbay_13.331	860.594	-0.467045	0.208549	-2.2395	0.0251236	0.0499339
Sbay_13.332	409.293	-0.30218	0.170106	-1.77642	0.0756629	0.126195
Sbay_13.333	223.964	0.411143	0.164005	2.50689	0.0121798	0.0269496
Sbay_13.334	98.4807	-1.16372	0.386337	-3.01218	0.00259377	0.00715948
Sbay_13.335	1176.54	0.945524	0.211804	4.46415	8.03882e-06	4.93243e-05
Sbay_13.336	1472.14	0.751613	0.131932	5.69698	1.2195e-08	1.86969e-07
Sbay_13.337	2.26956	-1.27105	1.65195	-0.769424	0.441642	0.539683
Sbay_13.338	164.949	1.33986	0.426953	3.1382	0.00169988	0.00497356
Sbay_13.339	408.433	0.923988	0.229388	4.02805	5.62412e-05	0.000264644
Sbay_13.340	795.547	-0.0810544	0.213135	-0.380296	0.703726	0.770245
Sbay_13.341	979.547	0.775992	0.253915	3.05611	0.00224229	0.00631597
Sbay_13.342	218.168	-0.45386	0.197139	-2.30223	0.0213221	0.043404
Sbay_13.343	0	NA	NA	NA	NA	NA
Sbay_13.344	313.098	-0.853519	0.144924	-5.88942	3.87561e-09	7.00618e-08
Sbay_13.345	1285.35	0.0814751	0.217737	0.374191	0.708262	0.773812
Sbay_13.346	652.273	0.0136176	0.223555	0.0609138	0.951428	0.965134
Sbay_13.347	636.053	-0.616669	0.126998	-4.85572	1.19952e-06	9.82987e-06
Sbay_13.348	348.469	-1.12857	0.254271	-4.43844	9.06125e-06	5.47108e-05
Sbay_13.349	2702.14	3.34861	0.732302	4.57272	4.81435e-06	3.16566e-05
Sbay_13.350	420.717	1.12505	0.255563	4.40224	1.07139e-05	6.29935e-05
Sbay_13.352	1344.3	0.505462	0.227393	2.22286	0.0262254	0.0518007
Sbay_13.353	737.73	-0.098189	0.13079	-0.750737	0.452811	0.550316
Sbay_13.354	8215.62	0.451788	0.621118	0.727379	0.466994	0.563369
Sbay_13.355	78.7611	3.29254	0.453507	7.26019	3.86557e-13	1.95082e-11
Sbay_13.356	54.5722	2.55345	0.430872	5.92623	3.0997e-09	5.7406e-08
Sbay_13.357	534.04	0.252786	0.269934	0.936476	0.349028	0.448486
Sbay_13.358	537.728	-1.31982	0.227941	-5.79017	7.03149e-09	1.16985e-07
Sbay_13.359	1004.76	0.791335	0.206292	3.836	0.000125055	0.000526658
Sbay_13.360	500.12	-2.1417	0.561865	-3.81176	0.00013798	0.000572727
Sbay_13.361	270.625	-0.633603	0.158907	-3.98725	6.68424e-05	0.000308065
Sbay_13.362	1136.87	1.04391	0.492521	2.11953	0.034046	0.0643115
Sbay_13.363	164.813	1.84445	0.260424	7.0825	1.41577e-12	6.39845e-11
Sbay_13.364	2765.44	-0.699269	0.116784	-5.98772	2.12799e-09	4.18413e-08
Sbay_13.365	423.186	-0.221859	0.252364	-0.87912	0.379336	0.479913
Sbay_13.366	563.458	-1.00894	0.207684	-4.85803	1.18559e-06	9.74207e-06
Sbay_13.367	63180.9	2.98232	0.668017	4.46444	8.02789e-06	4.93072e-05
Sbay_13.368	260.979	0.0966451	0.212152	0.455547	0.648716	0.723637
Sbay_13.369	2370.52	0.57527	0.228318	2.5196	0.011749	0.0261011
Sbay_13.370	2087.83	-0.951343	0.258976	-3.67348	0.000239269	0.000920592
Sbay_13.371	559.429	0.445169	0.187281	2.37701	0.0174537	0.0365785
Sbay_13.372	993.629	0.768022	0.118203	6.49747	8.16793e-11	2.38961e-09
Sbay_13.373	861.454	0.154184	0.15175	1.01604	0.309611	0.40832
Sbay_13.374	1977.16	0.739554	0.127102	5.81861	5.93406e-09	1.01516e-07
Sbay_13.375	7211.75	0.0598078	0.165607	0.361143	0.717992	0.781762
Sbay_13.376	69.498	1.04656	0.439121	2.38331	0.0171578	0.0361167
Sbay_13.377	1573.11	0.0431221	0.462465	0.093244	0.92571	0.946177
Sbay_13.378	3816.04	2.47485	0.482959	5.12434	2.98575e-07	2.93534e-06
Sbay_13.379	1185.6	0.537723	0.207758	2.58821	0.00964749	0.0220639
Sbay_13.380	283.759	0.128046	0.264403	0.484284	0.628184	0.707116
Sbay_13.381	705.671	-3.19395	0.391048	-8.16767	3.14407e-16	2.64451e-14
Sbay_13.382	2506.21	0.180944	0.102955	1.7575	0.0788325	0.130654
Sbay_13.383	393.681	-0.145648	0.222214	-0.655441	0.512184	0.60393
Sbay_13.384	4906.29	-1.83337	0.354959	-5.16501	2.40428e-07	2.41065e-06
Sbay_13.385	5097.72	0.432182	0.104658	4.12949	3.63576e-05	0.00018242
Sbay_13.386	165.049	-0.661295	0.298195	-2.21766	0.0265779	0.052392
Sbay_13.387	22206.5	0.108944	0.325296	0.334906	0.737696	0.797196
Sbay_13.388	56.2688	3.14735	0.55015	5.72088	1.05972e-08	1.66692e-07
Sbay_13.389	895.483	0.139501	0.106345	1.31177	0.189598	0.271764
Sbay_13.390	15.6344	-0.615935	0.50865	-1.21092	0.225926	0.31491
Sbay_13.391	2231.94	-0.744029	0.139217	-5.3444	9.07186e-08	1.03464e-06
Sbay_13.392	980.029	-0.0314172	0.143043	-0.219635	0.826156	0.867106
Sbay_13.393	1078.54	1.75426	0.493697	3.55332	0.000380399	0.00137452
Sbay_13.394	577.024	-0.894898	0.249057	-3.59315	0.000326706	0.00120675
Sbay_13.395	1622.83	-0.711426	0.143417	-4.96056	7.02915e-07	6.1963e-06
Sbay_13.396	715.326	-0.443439	0.177696	-2.49549	0.0125782	0.0276293
Sbay_13.397	1441.62	-0.667678	0.109636	-6.08994	1.12955e-09	2.43436e-08
Sbay_13.398	1238.27	-0.370281	0.193755	-1.91108	0.0559944	0.0978933
Sbay_13.399	2842.56	0.463819	0.177962	2.60628	0.00915306	0.0211162
Sbay_13.400	14184.4	-1.53542	0.289581	-5.30222	1.14401e-07	1.26657e-06
Sbay_13.401	895.661	-0.259316	0.134535	-1.92749	0.0539186	0.0946466
Sbay_13.402	1531.18	0.670491	0.191195	3.50683	0.000453471	0.00159478
Sbay_13.403	1778.71	-0.160821	0.217101	-0.740765	0.458836	0.555775
Sbay_13.404	536.173	-0.372697	0.196245	-1.89914	0.057546	0.10023
Sbay_13.405	572.855	-0.270938	0.192583	-1.40686	0.159468	0.236064
Sbay_13.407	751.054	-0.506906	0.162622	-3.11708	0.00182652	0.0052976
Sbay_13.408	617.975	0.0142361	0.194439	0.0732164	0.941634	0.957765
Sbay_13.409	1019.33	0.471831	0.192909	2.44587	0.0144503	0.0310875
Sbay_13.410	2370.13	0.862105	0.234585	3.67502	0.000237835	0.000915657
Sbay_13.411	762.635	-0.159046	0.163064	-0.97536	0.329381	0.428699
Sbay_13.412	572.08	0.419236	0.231458	1.81129	0.0700964	0.118543
Sbay_13.413	6797.95	-1.26687	0.292545	-4.33052	1.48759e-05	8.37236e-05
Sbay_13.414	13736.4	0.254757	0.144814	1.7592	0.078544	0.130247
Sbay_13.415	1043.51	0.302481	0.145132	2.08418	0.037144	0.0694487
Sbay_13.416	147.162	-0.246727	0.287705	-0.857571	0.391129	0.491835
Sbay_13.417	1072.19	-0.0938327	0.227887	-0.411751	0.680522	0.750212
Sbay_13.418	831.629	-0.0239778	0.119956	-0.199888	0.841568	0.880079
Sbay_13.419	4087.35	-0.219976	0.126593	-1.73766	0.0822702	0.135204
Sbay_13.420	442.044	-0.123179	0.210643	-0.584777	0.558698	0.646936
Sbay_13.421	2252.33	0.314399	0.179391	1.75259	0.0796719	0.131649
Sbay_13.422	2388.07	0.191818	0.157622	1.21695	0.223624	0.312259
Sbay_13.423	0.831938	-3.11972	2.15454	-1.44797	0.147625	0.22151
Sbay_13.424	867.447	-3.02965	0.580669	-5.21752	1.81335e-07	1.88042e-06
Sbay_13.425	648.145	-0.643796	0.282547	-2.27855	0.0226941	0.045873
Sbay_13.426	1979.74	-1.14593	0.217035	-5.27994	1.29224e-07	1.40499e-06
Sbay_13.427	19259.3	-0.225016	0.171354	-1.31316	0.189129	0.27122
Sbay_13.428	3095	-0.242318	0.161732	-1.49827	0.134064	0.204095
Sbay_13.429	26.7369	-0.52574	0.343454	-1.53074	0.125833	0.193905
Sbay_13.430	884.067	0.0273651	0.16479	0.166061	0.868109	0.901393
Sbay_13.431	7126.39	-2.53131	0.173925	-14.554	5.50545e-48	6.6682e-45
Sbay_13.432	1865.82	0.131831	0.151133	0.872281	0.383055	0.483792
Sbay_13.433	0	NA	NA	NA	NA	NA
Sbay_13.434	4309.6	3.63533	0.81838	4.44211	8.90799e-06	5.40008e-05
Sbay_13.435	27.2687	0.186602	0.352618	0.529189	0.596674	0.679349
Sbay_13.436	44585	2.85534	0.544423	5.2447	1.5654e-07	1.65657e-06
Sbay_13.437	307.285	0.13063	0.153536	0.850813	0.394874	0.495304
Sbay_13.438	522.277	-0.147017	0.148315	-0.991251	0.321563	0.420965
Sbay_13.439	560.584	0.556626	0.176072	3.16135	0.00157039	0.00465278
Sbay_13.440	3773.2	0.767629	0.264342	2.90392	0.00368524	0.00960732
Sbay_13.441	710.369	0.374396	0.24567	1.52398	0.127513	0.196194
Sbay_13.442	1609.33	0.309694	0.239997	1.29041	0.19691	0.280717
Sbay_13.443	1257.26	-1.4523	0.332525	-4.3675	1.25678e-05	7.29027e-05
Sbay_13.444	8727.43	-0.200097	0.188494	-1.06156	0.288436	0.384921
Sbay_13.445	4182.4	1.19502	0.447994	2.66749	0.00764207	0.0180649
Sbay_13.446	693.225	0.733331	0.529566	1.38478	0.166121	0.243767
Sbay_13.447	634.803	-0.273586	0.156549	-1.7476	0.0805333	0.132891
Sbay_13.448	580.59	0.65156	0.210629	3.0934	0.00197877	0.00567398
Sbay_13.449	726.662	0.570471	0.249509	2.28637	0.0222325	0.0450474
Sbay_13.450	1784.51	0.231392	0.273806	0.845095	0.398058	0.498066
Sbay_13.451	1184.74	1.47827	0.214951	6.87728	6.1008e-12	2.36836e-10
Sbay_13.452	458.791	-1.22107	0.298211	-4.09467	4.2277e-05	0.000207312
Sbay_13.453	445.451	-2.58408	0.420754	-6.14156	8.17167e-10	1.82611e-08
Sbay_13.454	259.087	-0.627398	0.286928	-2.1866	0.0287714	0.0558997
Sbay_13.455	124.046	3.16695	0.297973	10.6283	2.20009e-26	7.01251e-24
Sbay_13.456	4.1056	1.48278	0.868894	1.70652	0.0879115	0.142907
Sbay_13.457	30.846	0.68987	0.41285	1.67099	0.0947228	0.152119
Sbay_13.458	25.2107	0.628449	0.37907	1.65787	0.0973434	0.155566
Sbay_13.459	0.173564	-0.860723	4.08047	-0.210937	0.832936	NA
Sbay_13.460	4658.86	-0.243417	0.333085	-0.730795	0.464905	0.561557
Sbay_13.461	757.454	-0.196096	0.161987	-1.21057	0.226062	0.315009
Sbay_13.462	178.72	-1.17914	0.36501	-3.23043	0.00123604	0.00379972
Sbay_13.463	1448.91	0.0115789	0.153124	0.075618	0.939723	0.956464
Sbay_13.464	1365.98	0.0792519	0.236109	0.335659	0.737128	0.796917
Sbay_13.465	2051.25	-0.523083	0.1041	-5.02483	5.03876e-07	4.62312e-06
Sbay_13.466	1126.69	1.09367	0.245063	4.46283	8.08848e-06	4.95286e-05
Sbay_13.467	6.13407	2.76282	0.864843	3.19459	0.00140028	0.00421266
Sbay_13.468	479.99	2.47224	0.35101	7.04322	1.87843e-12	8.06793e-11
Sbay_13.470	784.107	0.351879	0.250066	1.40714	0.159385	0.235999
Sbay_13.471	843.414	0.192976	0.177102	1.08963	0.275877	0.370857
Sbay_13.472	496.823	-0.397347	0.226407	-1.75501	0.0792576	0.131215
Sbay_13.473	0	NA	NA	NA	NA	NA
Sbay_13.474	304.721	-0.168061	0.171701	-0.978802	0.327678	0.4274
Sbay_13.475	1029.16	-0.703073	0.27723	-2.53606	0.0112107	0.0250524
Sbay_13.476	1359.18	0.684039	0.150455	4.54648	5.45513e-06	3.50332e-05
Sbay_13.477	849.169	0.541617	0.196523	2.756	0.00585127	0.0143521
Sbay_13.478	525.739	-0.708845	0.285029	-2.48692	0.0128854	0.0282016
Sbay_13.479	630.647	0.228408	0.171182	1.33429	0.182107	0.263083
Sbay_13.480	4517.3	-2.29285	0.478331	-4.79343	1.63953e-06	1.27722e-05
Sbay_13.481	2688.93	1.19625	0.557441	2.14597	0.0318757	0.0609534
Sbay_13.482	308.305	-1.07385	0.298867	-3.59308	0.000326795	0.00120675
Sbay_13.483	601.011	0.891214	0.183373	4.86011	1.17318e-06	9.67609e-06
Sbay_13.484	543.282	-0.118037	0.158611	-0.744194	0.456759	0.554113
Sbay_13.485	3148.3	0.461843	0.202497	2.28074	0.0225637	0.0456695
Sbay_13.486	3851.95	-0.295589	0.0883904	-3.34413	0.000825418	0.0026893
Sbay_13.487	5115.95	1.50574	0.345531	4.35775	1.31407e-05	7.57099e-05
Sbay_13.488	1612.35	0.319753	0.201303	1.58841	0.112193	0.175702
Sbay_13.489	283.083	-0.432235	0.154992	-2.78876	0.00529095	0.0131914
Sbay_13.490	6697.78	-1.28219	0.381785	-3.35841	0.000783915	0.00256477
Sbay_13.491	720.925	-0.648506	0.206094	-3.14665	0.00165154	0.00485757
Sbay_13.492	1976.54	0.665897	0.172518	3.85986	0.000113451	0.000483846
Sbay_13.493	147.892	0.163121	0.286327	0.569703	0.568879	0.655002
Sbay_13.494	140.205	-1.34045	0.302882	-4.42566	9.61471e-06	5.75363e-05
Sbay_13.495	2219.92	1.2577	0.276626	4.54657	5.45267e-06	3.50332e-05
Sbay_13.496	2473.85	-1.67783	0.284059	-5.90662	3.49203e-09	6.36979e-08
Sbay_13.498	94.0273	0.078507	0.243519	0.322386	0.74716	0.805125
Sbay_13.499	16736	-0.817488	0.248192	-3.29378	0.000988508	0.00314082
Sbay_13.500	3826.84	-0.51242	0.163912	-3.12619	0.00177086	0.0051584
Sbay_13.502	10564	-0.351935	0.186951	-1.8825	0.0597678	0.103331
Sbay_13.503	1530.96	-0.843284	0.228834	-3.68514	0.00022858	0.000887361
Sbay_13.504	2144.03	1.12241	0.344091	3.26196	0.00110645	0.00346109
Sbay_13.505	322.206	-1.45021	0.337152	-4.30135	1.69763e-05	9.458e-05
Sbay_13.506	1047.34	0.171083	0.160868	1.0635	0.287555	0.383999
Sbay_13.507	2300.56	0.0688287	0.202128	0.34052	0.733465	0.794008
Sbay_13.508	5929.36	2.24247	0.574193	3.90544	9.40555e-05	0.000412455
Sbay_13.509	1317.9	1.00567	0.532564	1.88836	0.0589771	0.102369
Sbay_13.510	26.9257	2.91256	0.703846	4.13807	3.50239e-05	0.000177049
Sbay_13.511	2.89121	2.30845	1.8692	1.235	0.216831	0.304703
Sbay_13.512	13.0223	2.63769	0.930716	2.83405	0.00459624	0.0116659
Sbay_13.513	2654.95	-0.290375	0.121483	-2.39025	0.0168369	0.0354659
Sbay_13.514	2680.91	1.163	0.595861	1.9518	0.0509615	0.0905053
Sbay_13.515	904.826	-1.06407	0.197693	-5.38243	7.3487e-08	8.60807e-07
Sbay_13.516	407.061	-1.17647	0.46759	-2.51602	0.0118689	0.0263289
Sbay_13.517	7.01018	-0.981324	0.940017	-1.04394	0.296512	0.393789
Sbay_14.1	278.056	1.87059	0.289432	6.46298	1.02663e-10	2.92482e-09
Sbay_14.3	12.2289	0.712685	0.49374	1.44344	0.148896	0.222921
Sbay_14.4	13.2951	0.415624	0.629639	0.660099	0.509191	0.601131
Sbay_14.6	1.81894	0.932171	1.43459	0.649783	0.515832	0.60705
Sbay_14.7	3.41092	4.24498	1.43014	2.96821	0.00299536	0.00806577
Sbay_14.8	0	NA	NA	NA	NA	NA
Sbay_14.9	2.54003	2.84635	1.46267	1.94599	0.0516555	0.0913627
Sbay_14.10	276.188	1.30809	0.485349	2.69515	0.00703567	0.0168212
Sbay_14.11	2179.32	-0.104725	0.145553	-0.719499	0.471833	0.568415
Sbay_14.12	1768.25	0.648695	0.165591	3.91745	8.94913e-05	0.000395593
Sbay_14.13	76.6141	0.546414	0.222027	2.46102	0.0138542	0.0300183
Sbay_14.14	5936.12	1.6588	0.194548	8.52643	1.50936e-17	1.72466e-15
Sbay_14.15	448.995	-0.199257	0.156233	-1.27538	0.202173	0.287341
Sbay_14.16	220.443	0.347841	0.181905	1.91221	0.0558491	0.0976674
Sbay_14.17	1472.39	-0.351922	0.179756	-1.95777	0.0502566	0.0894369
Sbay_14.18	1154.51	-0.223962	0.192834	-1.16143	0.245469	0.337088
Sbay_14.19	1823.99	0.373051	0.203899	1.82958	0.067312	0.114474
Sbay_14.20	409.654	0.0921026	0.152109	0.605504	0.544844	0.634412
Sbay_14.21	0.178492	-0.860723	4.08047	-0.210937	0.832936	NA
Sbay_14.22	577.697	-0.40858	0.258315	-1.58171	0.113716	0.177582
Sbay_14.23	698.835	-0.0726546	0.156933	-0.462966	0.643389	0.71955
Sbay_14.24	2094.91	0.862627	0.147338	5.85474	4.77771e-09	8.43551e-08
Sbay_14.25	547.872	0.412562	0.237144	1.73971	0.0819092	0.134757
Sbay_14.26	1655.49	-2.26815	0.382519	-5.92949	3.03872e-09	5.64494e-08
Sbay_14.27	417.466	-0.297694	0.206987	-1.43823	0.15037	0.224682
Sbay_14.28	259.883	-0.451266	0.334692	-1.3483	0.177562	0.257746
Sbay_14.29	424.066	-0.230982	0.165795	-1.39318	0.163565	0.240602
Sbay_14.30	309.093	-1.34805	0.326287	-4.13147	3.60449e-05	0.000181302
Sbay_14.31	4418.02	-0.962134	0.417909	-2.30226	0.0213207	0.043404
Sbay_14.32	3247.69	0.109894	0.119981	0.915932	0.359703	0.459376
Sbay_14.33	2689.55	0.586988	0.128589	4.56483	4.99901e-06	3.25878e-05
Sbay_14.34	1721.17	1.24032	0.483085	2.56749	0.0102437	0.0232432
Sbay_14.35	395.021	-0.31552	0.184059	-1.71423	0.086486	0.141099
Sbay_14.36	5.5387	0.0763399	0.773313	0.0987179	0.921362	0.942847
Sbay_14.37	18739.9	-0.0418021	0.139576	-0.299494	0.764563	0.818344
Sbay_14.38	10775.8	-0.143343	0.206719	-0.693422	0.488045	0.583113
Sbay_14.40	1549.83	-2.13578	0.333156	-6.41075	1.44804e-10	4.00425e-09
Sbay_14.41	609.616	-3.52376	0.653968	-5.38827	7.11381e-08	8.36529e-07
Sbay_14.42	1024.54	-0.876355	0.323618	-2.70799	0.00676911	0.016248
Sbay_14.43	1094.92	0.485749	0.15753	3.08355	0.0020455	0.00584042
Sbay_14.44	648.174	0.0615218	0.229197	0.268423	0.788374	0.835879
Sbay_14.45	556.367	-0.832519	0.21152	-3.93588	8.28915e-05	0.000371295
Sbay_14.46	561.445	0.0880947	0.173277	0.508404	0.61117	0.691563
Sbay_14.47	2481.05	-0.76443	0.290088	-2.63517	0.00840962	0.0196333
Sbay_14.48	350.348	-2.04426	0.411969	-4.96216	6.97118e-07	6.16313e-06
Sbay_14.49	824.933	-0.801834	0.156695	-5.11715	3.10182e-07	3.03467e-06
Sbay_14.50	386.62	-3.07728	0.405349	-7.59168	3.15791e-14	1.91243e-12
Sbay_14.51	1589.77	-0.729616	0.150763	-4.83948	1.3018e-06	1.05538e-05
Sbay_14.52	4375.45	0.057862	0.12022	0.481303	0.630301	0.708709
Sbay_14.53	428.513	-0.143371	0.145539	-0.985101	0.324575	0.424449
Sbay_14.54	0.178492	-0.860723	4.08047	-0.210937	0.832936	NA
Sbay_14.55	60.0027	0.560978	0.375113	1.49549	0.134787	0.205092
Sbay_14.56	0.311244	-1.71891	3.55718	-0.483222	0.628938	NA
Sbay_14.57	1914.83	0.611333	0.149866	4.07919	4.51937e-05	0.000219658
Sbay_14.58	0.178492	-0.860723	4.08047	-0.210937	0.832936	NA
Sbay_14.59	0.356983	-1.89401	4.02681	-0.470349	0.638106	0.715058
Sbay_14.60	1118.44	-1.03128	0.201003	-5.13066	2.88728e-07	2.84778e-06
Sbay_14.61	377.176	-1.36487	0.235451	-5.79682	6.75845e-09	1.13377e-07
Sbay_14.62	4206.17	1.14863	0.249284	4.6077	4.07147e-06	2.7185e-05
Sbay_14.63	2944.46	-0.284198	0.154083	-1.84444	0.0651186	0.111212
Sbay_14.64	26.5283	-0.266387	0.422961	-0.629815	0.528816	0.620041
Sbay_14.65	384.385	-0.0812046	0.240455	-0.337713	0.73558	0.795477
Sbay_14.66	1775.45	-3.50371	0.839147	-4.17533	2.97556e-05	0.000153984
Sbay_14.67	317.784	0.794169	0.192056	4.1351	3.54796e-05	0.000178607
Sbay_14.68	5967.27	2.47287	0.555057	4.45516	8.383e-06	5.11769e-05
Sbay_14.69	479.86	-1.11373	0.253753	-4.38901	1.13866e-05	6.65609e-05
Sbay_14.70	944.465	0.0345809	0.135796	0.254652	0.798992	0.84367
Sbay_14.71	2259.93	0.757618	0.18534	4.08772	4.35628e-05	0.000212927
Sbay_14.73	8.67226	-0.916392	0.874602	-1.04778	0.294739	0.392036
Sbay_14.74	0.674321	-1.47546	2.38619	-0.618333	0.536356	0.626576
Sbay_14.75	6520.72	0.0237661	0.18645	0.127466	0.898572	0.923583
Sbay_14.76	1833.84	0.168235	0.125932	1.33592	0.181575	0.262438
Sbay_14.77	1032.93	0.744279	0.247179	3.0111	0.00260307	0.00717532
Sbay_14.78	1950.47	0.473564	0.181025	2.61601	0.00889631	0.0206106
Sbay_14.79	1137.35	0.156592	0.171137	0.915012	0.360186	0.459701
Sbay_14.80	1041.3	-0.74795	0.185229	-4.03798	5.39126e-05	0.00025565
Sbay_14.81	509.26	-0.649843	0.192634	-3.37346	0.000742295	0.00244711
Sbay_14.82	163.744	-0.792144	0.36004	-2.20016	0.0277958	0.054318
Sbay_14.83	364.047	-0.237704	0.247673	-0.959751	0.337181	0.436971
Sbay_14.84	782.955	0.0899338	0.151764	0.592589	0.553456	0.642493
Sbay_14.85	819.241	0.145204	0.198299	0.732248	0.464017	0.560896
Sbay_14.86	1779.28	-1.50356	0.407042	-3.69388	0.00022086	0.000860701
Sbay_14.87	12429	-0.216	0.105784	-2.0419	0.0411611	0.0758425
Sbay_14.88	311.787	-1.87189	0.511076	-3.66265	0.000249618	0.000952586
Sbay_14.89	566.323	-0.48595	0.248285	-1.95722	0.0503213	0.0894994
Sbay_14.90	2166.93	0.63444	0.153146	4.14272	3.43215e-05	0.000173934
Sbay_14.91	2956.45	-0.338854	0.186574	-1.8162	0.06934	0.117494
Sbay_14.92	563.086	-0.0045436	0.16068	-0.0282773	0.977441	0.983957
Sbay_14.93	584.601	-0.0149354	0.185898	-0.0803417	0.935965	0.953631
Sbay_14.94	4270.98	-1.36676	0.276462	-4.94377	7.66256e-07	6.69617e-06
Sbay_14.95	4227.95	-0.586507	0.143576	-4.085	4.40774e-05	0.000215268
Sbay_14.96	1661.26	-0.121407	0.133844	-0.907081	0.364364	0.464269
Sbay_14.97	276.358	0.00991587	0.211274	0.0469336	0.962566	0.973497
Sbay_14.98	5946.98	-0.431455	0.138407	-3.1173	0.00182517	0.00529624
Sbay_14.99	2494.89	0.314017	0.199262	1.5759	0.115048	0.179349
Sbay_14.100	602.723	0.81843	0.225884	3.62324	0.000290938	0.001093
Sbay_14.101	3142.39	0.0727875	0.177903	0.409142	0.682436	0.751971
Sbay_14.103	344.716	0.11218	0.130288	0.861019	0.389227	0.490258
Sbay_14.105	5997.88	0.953612	0.318711	2.99209	0.00277075	0.00757089
Sbay_14.106	1478.22	-0.0666316	0.12344	-0.539789	0.589342	0.6732
Sbay_14.107	63.2293	-0.244036	0.482235	-0.506052	0.61282	0.693171
Sbay_14.108	1103.04	0.0465998	0.168517	0.276529	0.782141	0.831867
Sbay_14.109	1430.33	0.0931958	0.273826	0.340348	0.733595	0.794008
Sbay_14.110	511.913	-0.988656	0.282477	-3.49996	0.000465334	0.00163029
Sbay_14.111	1448.31	-0.901837	0.252803	-3.56735	0.000360615	0.00131559
Sbay_14.112	1757.33	-0.337604	0.19399	-1.74032	0.0818034	0.134622
Sbay_14.114	170.917	-1.41226	0.277696	-5.08563	3.66408e-07	3.49995e-06
Sbay_14.115	2914.89	0.242984	0.1354	1.79457	0.0727229	0.122336
Sbay_14.116	656.917	-1.08738	0.358755	-3.03098	0.00243761	0.00679033
Sbay_14.117	265.32	-0.97331	0.342113	-2.84499	0.00444126	0.0112962
Sbay_14.118	1033.05	-0.133649	0.148251	-0.901506	0.367319	0.46741
Sbay_14.119	530.616	0.88521	0.201341	4.39656	1.09978e-05	6.44124e-05
Sbay_14.120	471.247	-0.507647	0.269091	-1.88653	0.0592239	0.10265
Sbay_14.121	1403.69	-1.6257	0.443444	-3.66607	0.000246307	0.000942282
Sbay_14.122	13610.6	0.219781	0.151975	1.44616	0.148132	0.221996
Sbay_14.123	1480.25	-0.665607	0.163985	-4.05896	4.9291e-05	0.000236399
Sbay_14.124	321.515	-1.19659	0.184113	-6.49922	8.07374e-11	2.3851e-09
Sbay_14.125	1600.63	-0.367181	0.318967	-1.15116	0.249668	0.341847
Sbay_14.126	1847.89	-0.876751	0.257084	-3.41037	0.000648758	0.00216826
Sbay_14.127	1029.41	0.472487	0.121404	3.89185	9.94824e-05	0.000432806
Sbay_14.128	555.26	0.732419	0.305133	2.40033	0.0163805	0.0347096
Sbay_14.130	523.076	-0.131279	0.198361	-0.661821	0.508086	0.600482
Sbay_14.131	1876.83	0.691812	0.228119	3.03268	0.00242393	0.00675843
Sbay_14.132	218.835	-0.0218266	0.2186	-0.0998472	0.920466	0.942248
Sbay_14.133	1.9591	-2.04025	1.84195	-1.10765	0.268011	0.362698
Sbay_14.134	6242.23	-0.327967	0.118552	-2.76643	0.0056674	0.0139633
Sbay_14.135	6465.65	0.62734	0.35006	1.79209	0.0731184	0.122797
Sbay_14.136	2085.83	-1.94594	0.4115	-4.72889	2.25747e-06	1.66115e-05
Sbay_14.137	308.005	-1.1324	0.268305	-4.22058	2.43673e-05	0.000129219
Sbay_14.138	25.8043	-0.357888	0.490458	-0.729702	0.465572	0.562015
Sbay_14.139	93.6064	0.11398	0.514401	0.221578	0.824643	0.865872
Sbay_14.140	630.783	-0.750031	0.313106	-2.39546	0.0165997	0.0350639
Sbay_14.141	1767.05	1.37092	0.520656	2.63306	0.008462	0.0197327
Sbay_14.142	1544.34	-0.106981	0.154803	-0.691074	0.489519	0.584373
Sbay_14.143	5.2643	0.961311	0.896309	1.07252	0.283486	0.379485
Sbay_14.144	1291.4	-0.341506	0.189088	-1.80606	0.0709084	0.119649
Sbay_14.145	38.922	1.17473	0.302912	3.87812	0.000105266	0.000453409
Sbay_14.146	906.08	5.74669	0.880946	6.52332	6.87693e-11	2.07198e-09
Sbay_14.147	515.85	5.12228	0.920238	5.56626	2.60268e-08	3.48713e-07
Sbay_14.148	995.571	0.357206	0.216099	1.65298	0.0983359	0.156868
Sbay_14.149	5665.74	-0.143158	0.504176	-0.283946	0.776452	0.827414
Sbay_14.150	668.521	-2.88032	0.819512	-3.51467	NA	NA
Sbay_14.151	8716.21	0.301936	0.210632	1.43348	0.151722	0.226257
Sbay_14.152	4836.86	-0.313994	0.147373	-2.13061	0.0331211	0.0630363
Sbay_14.154	284.699	-0.62833	0.276463	-2.27275	0.0230415	0.0463768
Sbay_14.155	188.114	-1.13997	0.385519	-2.95698	0.00310669	0.00832115
Sbay_14.156	3226.27	-0.437456	0.209185	-2.09124	0.0365063	0.0685102
Sbay_14.157	918.697	0.581947	0.203736	2.85637	0.00428515	0.0109451
Sbay_14.158	1096.35	0.207414	0.205109	1.01124	0.311903	0.410271
Sbay_14.159	2154.69	-1.91282	0.39916	-4.79211	1.65039e-06	1.28303e-05
Sbay_14.160	817.455	-0.645956	0.189791	-3.40352	0.000665232	0.00221354
Sbay_14.161	3393.09	0.494792	0.541003	0.914581	0.360411	0.459757
Sbay_14.162	124.64	0.706383	0.40276	1.75386	0.0794548	0.131398
Sbay_14.163	53647.7	-0.0186888	0.13915	-0.134307	0.89316	0.919635
Sbay_14.164	2415.15	0.352773	0.198996	1.77276	0.0762678	0.126924
Sbay_14.165	1440.97	0.208644	0.242701	0.859678	0.389967	0.490614
Sbay_14.166	3075.46	-2.10821	0.42838	-4.92135	8.59487e-07	7.3414e-06
Sbay_14.167	1685.29	2.2634	0.445709	5.0782	3.81025e-07	3.61675e-06
Sbay_14.168	359.745	-0.0857192	0.234859	-0.364982	0.715125	0.779409
Sbay_14.169	1089.11	0.316768	0.312654	1.01316	0.310986	0.409687
Sbay_14.170	666.764	0.262444	0.167912	1.56298	0.118056	0.18332
Sbay_14.171	1476.17	0.158197	0.100753	1.57014	0.116383	0.181094
Sbay_14.172	836.614	-0.708848	0.127187	-5.57327	2.50008e-08	3.36456e-07
Sbay_14.173	519.465	-1.02985	0.278365	-3.69965	0.000215899	0.000844795
Sbay_14.174	586.062	-1.27051	0.398343	-3.18949	0.00142526	0.00428357
Sbay_14.175	2016.05	-0.712798	0.185499	-3.84261	0.000121735	0.000514463
Sbay_14.176	128.818	-3.21551	0.724402	-4.43885	9.04402e-06	5.46612e-05
Sbay_14.177	20751.7	0.280392	0.143803	1.94983	0.0511963	0.0907094
Sbay_14.178	1338.71	-0.123274	0.153884	-0.801081	0.423085	0.523006
Sbay_14.179	9021.95	1.90716	0.670346	2.84504	0.00444064	0.0112962
Sbay_14.180	395.607	0.387605	0.216106	1.79359	0.0728785	0.12253
Sbay_14.181	296.256	-0.163379	0.15521	-1.05263	0.29251	0.389499
Sbay_14.182	1786.08	0.915382	0.165106	5.54421	2.95286e-08	3.91303e-07
Sbay_14.183	2736.17	0.457955	0.328502	1.39407	0.163297	0.240439
Sbay_14.184	1260.01	0.368654	0.36995	0.996497	0.319009	0.417893
Sbay_14.185	7113.6	-0.0923302	0.139492	-0.661902	0.508034	0.600482
Sbay_14.186	1116.66	-0.573078	0.169633	-3.37834	0.000729258	0.00240675
Sbay_14.187	510.157	-0.70089	0.227163	-3.08541	0.00203274	0.0058177
Sbay_14.188	720.575	-1.94826	0.345661	-5.63631	1.73728e-08	2.50864e-07
Sbay_14.189	1890.94	-0.198845	0.135362	-1.46898	0.141837	0.214246
Sbay_14.190	33.6912	0.372638	0.368796	1.01042	0.312296	0.410608
Sbay_14.191	199.75	0.0649736	0.179604	0.361761	0.717531	0.7814
Sbay_14.192	1731.67	0.0621567	0.126867	0.489938	0.624178	0.703129
Sbay_14.193	103.707	-0.542249	0.363329	-1.49245	0.135582	0.206199
Sbay_14.194	70.618	-0.181536	0.293429	-0.618673	0.536132	0.626576
Sbay_14.195	1335.84	1.21945	0.817882	1.49099	0.135964	0.206676
Sbay_14.196	30.1065	-0.499486	0.420365	-1.18822	0.234747	0.324943
Sbay_14.197	988.04	-5.02355	0.484462	-10.3693	3.41913e-25	9.86012e-23
Sbay_14.198	1635.36	0.299649	0.12159	2.46442	0.0137235	0.029767
Sbay_14.199	191.825	0.329588	0.155075	2.12535	0.0335577	0.0637071
Sbay_14.200	3688.81	0.837098	0.226382	3.69772	0.000217544	0.000849965
Sbay_14.201	3574.47	0.756522	0.173784	4.35323	1.34147e-05	7.6786e-05
Sbay_14.202	749.234	0.0850882	0.154566	0.550496	0.581979	0.666183
Sbay_14.203	6398.14	0.0228055	0.138996	0.164072	0.869674	0.901995
Sbay_14.204	2254.3	0.814552	0.37087	2.19633	0.0280687	0.0547452
Sbay_14.205	233.574	-0.00341721	0.180496	-0.0189323	0.984895	0.988978
Sbay_14.206	0	NA	NA	NA	NA	NA
Sbay_14.207	3066.86	-1.91824	0.346761	-5.53189	3.16806e-08	4.13487e-07
Sbay_14.208	3690.02	0.552624	0.0863827	6.39739	1.58053e-10	4.28302e-09
Sbay_14.209	922.785	-0.250342	0.158859	-1.57588	0.115055	0.179349
Sbay_14.210	414.943	-0.697449	0.164806	-4.23193	2.31696e-05	0.000123953
Sbay_14.211	3.16117	-0.271272	1.23387	-0.219855	0.825984	0.867076
Sbay_14.212	763.808	0.486607	0.185368	2.62509	0.00866261	0.0201428
Sbay_14.213	196.485	-1.09984	0.304959	-3.60652	0.000310331	0.00115582
Sbay_14.214	121.032	-0.732315	0.329533	-2.22228	0.0262644	0.0518609
Sbay_14.215	1253.21	0.3403	0.214147	1.58909	0.112039	0.175507
Sbay_14.216	1330.61	-2.23418	0.431704	-5.17525	2.27603e-07	2.29728e-06
Sbay_14.217	2554.65	-1.2654	0.284937	-4.44099	8.95461e-06	5.41749e-05
Sbay_14.218	1183.13	0.586418	0.156795	3.74004	0.000183992	0.000741196
Sbay_14.219	4977.67	0.34916	0.131672	2.65174	0.00800781	0.0187893
Sbay_14.220	1080.59	-1.81777	0.533931	-3.40451	0.00066282	0.00220916
Sbay_14.221	3391.25	0.398121	0.130393	3.05323	0.00226392	0.00636209
Sbay_14.222	72.2289	1.08912	0.55486	1.96287	0.0496614	0.0885339
Sbay_14.223	532.69	-0.0876298	0.187699	-0.466862	0.640598	0.716959
Sbay_14.224	2557.33	1.78777	0.319001	5.60426	2.09145e-08	2.91057e-07
Sbay_14.225	1375.92	-1.81129	0.376951	-4.8051	1.54676e-06	1.21968e-05
Sbay_14.226	13391	-4.86981	0.815217	-5.97363	2.32025e-09	4.48983e-08
Sbay_14.228	4248.99	-3.02635	0.523394	-5.78217	7.37431e-09	1.22019e-07
Sbay_14.229	5508.3	-1.69473	0.356107	-4.75905	1.94504e-06	1.46325e-05
Sbay_14.230	891.868	0.0102866	0.176599	0.0582484	0.953551	0.967094
Sbay_14.231	424.677	-0.0463925	0.137005	-0.338619	0.734897	0.795022
Sbay_14.232	604.592	0.794374	0.190261	4.17518	2.97746e-05	0.000153984
Sbay_14.233	2175.53	0.750666	0.270315	2.777	0.00548628	0.0135813
Sbay_14.234	0	NA	NA	NA	NA	NA
Sbay_14.236	782.655	-1.35441	0.443647	-3.05291	0.00226633	0.00636296
Sbay_14.237	925.779	-1.76144	0.33264	-5.29534	1.18794e-07	1.31041e-06
Sbay_14.238	1436.03	-0.579591	0.136562	-4.24414	2.1943e-05	0.000118438
Sbay_14.239	2016.16	0.791459	0.262751	3.01221	0.00259354	0.00715948
Sbay_14.240	439.698	-0.148759	0.137308	-1.0834	0.278631	0.373812
Sbay_14.241	4120.86	0.815406	0.524955	1.55329	0.120354	0.18622
Sbay_14.242	609.406	-0.0529261	0.226915	-0.233242	0.815573	0.858379
Sbay_14.243	19.7604	-2.1284	0.573163	-3.71342	0.000204474	0.000807757
Sbay_14.244	19980.1	-0.171891	0.101763	-1.68914	0.0911922	0.14723
Sbay_14.245	313.837	-0.244604	0.236838	-1.03279	0.301701	0.399804
[truncated: 4,419 more rows]
