# Supplementary material for: Integrative Omics Analysis Reveals a Limited Transcriptional Shock After Yeast Interspecies Hybridization
Source: Front Genet. 2020 May 7;11:404. doi: 10.3389/fgene.2020.00404 (PMC7221068; doi:10.3389/fgene.2020.00404)
Supplement: Supplementary file 12 [file Table_12.XLSX]

## Sheet: Table12
Supplementary table 12. Comparison of hybrid at 30 C and 12 C. A. DE analysis of SC counterpart; B. list of DE genes of SC counterpart; C. GO analysis of DE genes of SC counterpart; D. DE analysis of SU counterpart; E. list of DE genes of SU counterpart; F. GO analysis of DE genes of SU counterpart.
A.								B.			C.														D.								E.*				F.
gene	baseMean	log2FoldChange	lfcSE	stat	pvalue	padj		Regulation	SC_gene		GO_category	Regulation	GOID	TERM	CORRECTED_PVALUE	UNCORRECTED_PVALUE	NUM_LIST_ANNOTATIONS	LIST_SIZE	TOTAL_NUM_ANNOTATIONS	POPULATION_SIZE	FDR_RATE	EXPECTED_FALSE_POSITIVES	ANNOTATED_GENES		gene	baseMean	log2FoldChange	lfcSE	stat	pvalue	padj		Regulation	SU_gene	SC_ortholog		GO_category	Regulation	GOID	TERM	CORRECTED_PVALUE	UNCORRECTED_PVALUE	NUM_LIST_ANNOTATIONS	LIST_SIZE	TOTAL_NUM_ANNOTATIONS	POPULATION_SIZE	FDR_RATE	EXPECTED_FALSE_POSITIVES	ANNOTATED_GENES
YDL248W	410.83	1.29584	0.228367	5.67437	1.392e-08	3.7645e-07		Up-regulated	YDL247W-A		Biological Process	Up-regulated	GO:0055114	oxidation-reduction process	8.69492e-14	1.33562e-16	48	195	462	7166	0	0	YJL052W, YKR049C, YDR453C, YMR169C, YGR256W, YHL021C, YEL039C, YPL171C, YGR088W, YNL134C, YDL124W, YKR076W, YDR216W, YKL035W, YOR120W, YML131W, YIL160C, YNR073C, YMR105C, YER054C, YMR081C, YNL274C, YKL093W, YPR200C, YOL152W, YPR160W, YKL086W, YPR184W, YEL070W, YPR127W, YDL243C, YML054C, YGL205W, YER067W, YKL026C, YDL085W, YIL099W, YPL017C, YJR155W, YDR032C, YMR315W, YBL064C, YNL202W, YLR070C, YHR…		Sbay_1.1	48.895	-2.51916	0.501196	-5.0263	5.00036e-07	9.32392e-06		Up-regulated	Sbay_1.60	YAL008W		Biological Process	Up-regulated	GO:0005975	carbohydrate metabolic process	2.49725e-09	3.95761e-12	30	165	297	7166	0	0	YPR184W, YER054C, YJL089W, YCL040W, YKL035W, YDL085W, YJR096W, YPR160W, YBR105C, YGR256W, YBR001C, YLR081W, YGR248W, YGR043C, YIL099W, YHR104W, YGR194C, YDR074W, YLR258W, YPR026W, YML100W, YPL201C, YBR019C, YOL032W, YOR178C, YGL156W, YKL085W, YOR347C, YKL127W, YMR196W
YDL247W-A	4.12606	5.41975	1.55314	3.48954	0.000483859	0.00302025		Up-regulated	YDL243C		Biological Process	Up-regulated	GO:0005975	carbohydrate metabolic process	3.98624e-06	6.12325e-09	28	195	297	7166	0	0	YJL052W, YNR071C, YGR066C, YDL021W, YGR256W, YJL089W, YPR160W, YML100W, YEL070W, YGL156W, YPR184W, YGR248W, YMR196W, YLR446W, YDR009W, YKL035W, YDL085W, YOR120W, YIL099W, YFR053C, YNR073C, YMR105C, YGR043C, YER054C, YLR070C, YBR299W, YLR258W, YHR104W		Sbay_1.2	0	NA	NA	NA	NA	NA		Up-regulated	Sbay_4.33	YDL214C		Biological Process	Up-regulated	GO:0055114	oxidation-reduction process	1.24474e-07	1.97265e-10	35	165	462	7166	0	0	YDL215C, YKL093W, YMR315W, YKL026C, YKL127W, YKL085W, YKR076W, YIL057C, YDR031W, YJR096W, YDL085W, YPR160W, YKL035W, YPR184W, YPL017C, YER067W, YLR284C, YIL099W, YIR035C, YGR256W, YNL274C, YGR088W, YOR178C, YNL202W, YLR258W, YOR374W, YML054C, YIL160C, YMR170C, YHL021C, YPR127W, YER054C, YDR032C, YAL061W, YHR104W
YDL247W	0.179871	-1.08523	4.08047	-0.265957	0.790272	NA		Up-regulated	YDL223C		Biological Process	Up-regulated	GO:0009636	response to toxic substance	9.2922e-06	1.42737e-08	14	195	77	7166	0	0	YOL052C-A, YDR453C, YKL026C, YPR193C, YDR216W, YKR076W, YFL052W, YGR234W, YGR088W, YHR053C, YKL086W, YBL064C, YIR038C, YIL160C		Sbay_1.3	22.1413	-2.76676	0.585498	-4.72548	2.29569e-06	3.54184e-05		Up-regulated	Sbay_4.364	YBR117C		Biological Process	Up-regulated	GO:0006112	energy reserve metabolic process	5.45721e-06	8.64851e-09	10	165	38	7166	0	0	YIL057C, YKL127W, YIL099W, YER067W, YER054C, YLR258W, YPR184W, YKL035W, YOR178C, YPR160W
YDL246C	0	NA	NA	NA	NA	NA		Up-regulated	YDL222C		Biological Process	Up-regulated	GO:0070887	cellular response to chemical stimulus	1.88278e-05	2.89214e-08	32	195	402	7166	0	0	YIR038C, YKL086W, YMR250W, YFL014W, YDR533C, YPL230W, YGR043C, YGR234W, YHR104W, YBL064C, YDL223C, YFL052W, YLR299W, YOL052C-A, YKL026C, YJL089W, YBR101C, YGR088W, YCL027W, YDR453C, YMR175W, YIL160C, YHR053C, YDR009W, YDR216W, YER103W, YKR076W, YDL124W, YGR008C, YOR120W, YBL075C, YPR193C		Sbay_1.5	37.9271	0.45218	0.374696	1.20679	0.227513	0.367513		Up-regulated	Sbay_11.36	YKL188C		Biological Process	Up-regulated	GO:0044262	cellular carbohydrate metabolic process	7.27844e-06	1.15348e-08	20	165	191	7166	0	0	YIL099W, YDR074W, YGR194C, YBR105C, YGR256W, YBR001C, YCL040W, YPR160W, YKL035W, YPR184W, YER054C, YJL089W, YKL127W, YOR178C, YGL156W, YOL032W, YPR026W, YLR258W, YML100W, YPL201C
YDL245C	0.976502	0.986206	2.12288	0.464561	0.642246	NA		Up-regulated	YDL204W		Biological Process	Up-regulated	GO:0097237	cellular response to toxic substance	2.27948e-05	3.5015e-08	12	195	58	7166	0	0	YOL052C-A, YDR453C, YKL026C, YPR193C, YDR216W, YKR076W, YFL052W, YGR088W, YHR053C, YKL086W, YBL064C, YIR038C		Sbay_1.6	1947.1	3.70452	0.437811	8.46146	2.64048e-17	3.00195e-15		Up-regulated	Sbay_13.356	YMR175W		Biological Process	Up-regulated	GO:0005991	trehalose metabolic process	7.07758e-05	1.12165e-07	6	165	12	7166	0	0	YPR026W, YBR001C, YML100W, YKL035W, YKL127W, YDR074W
YDL244W	2.65053	2.73695	1.49976	1.82492	0.0680131	0.149089		Up-regulated	YDL169C		Biological Process	Up-regulated	GO:0098754	detoxification	4.79427e-05	7.36447e-08	10	195	40	7166	0	0	YKR076W, YDR453C, YPR193C, YKL026C, YIR038C, YIL160C, YGR088W, YBL064C, YHR053C, YKL086W		Sbay_1.7	2393.93	1.12658	0.311585	3.61564	0.000299603	0.00205348		Up-regulated	Sbay_10.29	YLL040C		Biological Process	Up-regulated	GO:0016052	carbohydrate catabolic process	0.000283292	4.48957e-07	13	165	101	7166	0	0	YCL040W, YBR019C, YGL156W, YJR096W, YPR160W, YPR184W, YPR026W, YIL099W, YGR194C, YHR104W, YKL127W, YOR347C, YBR001C
YDL243C	203.594	1.51954	0.251486	6.04224	1.51987e-09	5.04185e-08		Up-regulated	YDL124W		Biological Process	Up-regulated	GO:0016052	carbohydrate catabolic process	4.80778e-05	7.38523e-08	15	195	101	7166	0	0	YIL099W, YOR120W, YNR071C, YLR446W, YDR009W, YJL052W, YHR104W, YGL156W, YPR184W, YBR299W, YLR070C, YPR160W, YDL021W, YFR053C, YMR105C		Sbay_1.8	341.854	-1.1915	0.321293	-3.70846	0.000208525	0.00153285		Up-regulated	Sbay_14.247	YNL093W		Biological Process	Up-regulated	GO:0005977	glycogen metabolic process	0.000735228	1.16518e-06	8	165	36	7166	0	0	YER054C, YLR258W, YPR184W, YKL035W, YPR160W, YOR178C, YKL127W, YIL099W
YDL242W	1.54171	-1.92004	1.91408	-1.00312	0.315805	NA		Up-regulated	YDL085W		Biological Process	Up-regulated	GO:0046496	nicotinamide nucleotide metabolic process	6.33657e-05	9.7336e-08	14	195	89	7166	0	0	YEL041W, YLR446W, YJL052W, YDL085W, YDL021W, YFR053C, YGR256W, YKL151C, YGR043C, YJR025C, YGR248W, YNL200C, YBR117C, YMR315W		Sbay_1.9	408.035	0.73114	0.237139	3.08317	0.00204809	0.00956646		Up-regulated	Sbay_5.179	YER067W		Biological Process	Up-regulated	GO:0009311	oligosaccharide metabolic process	0.000735228	1.16518e-06	8	165	36	7166	0	0	YKL035W, YGL156W, YPR026W, YML100W, YKL127W, YMR196W, YDR074W, YBR001C
YDL241W	1183.59	-0.451116	0.191607	-2.35438	0.0185535	0.0549194		Up-regulated	YDL079C		Biological Process	Up-regulated	GO:0019362	pyridine nucleotide metabolic process	7.32647e-05	1.12542e-07	14	195	90	7166	0	0	YGR256W, YKL151C, YGR043C, YFR053C, YDL021W, YMR315W, YBR117C, YNL200C, YJR025C, YGR248W, YJL052W, YLR446W, YEL041W, YDL085W		Sbay_1.10	435.055	-0.141619	0.222106	-0.637619	0.523722	0.65951		Up-regulated	Sbay_13.105	YML054C		Biological Process	Up-regulated	GO:0044282	small molecule catabolic process	0.000767592	1.21647e-06	15	165	147	7166	0	0	YNL274C, YGR194C, YKL127W, YHR104W, YLR284C, YNL202W, YPR127W, YDR272W, YGL156W, YJR096W, YPR006C, YMR250W, YIL160C, YDL215C, YBR019C
YDL240C-A	0	NA	NA	NA	NA	NA		Up-regulated	YDL021W		Biological Process	Up-regulated	GO:0072524	pyridine-containing compound metabolic process	8.17334e-05	1.25551e-07	15	195	105	7166	0	0	YKL151C, YGR043C, YGR256W, YFR053C, YDL021W, YJR025C, YGR248W, YPR127W, YMR315W, YNL200C, YBR117C, YLR446W, YEL041W, YJL052W, YDL085W		Sbay_1.11	167.82	0.836237	0.236139	3.5413	0.000398166	0.00257455		Up-regulated	Sbay_13.281	YMR104C		Biological Process	Up-regulated	GO:0046365	monosaccharide catabolic process	0.00254691	4.0363e-06	6	165	20	7166	0	0	YBR019C, YKL127W, YGR194C, YHR104W, YGL156W, YJR096W
YDL240W	173.502	-0.873846	0.353668	-2.47081	0.0134807	0.0426416		Up-regulated	YDR009W		Biological Process	Up-regulated	GO:1990748	cellular detoxification	0.000364651	5.6014e-07	9	195	38	7166	0	0	YGR088W, YBL064C, YHR053C, YKL086W, YIR038C, YDR453C, YPR193C, YKL026C, YKR076W		Sbay_1.12	329.551	0.96554	0.286424	3.37102	0.000748912	0.00432434		Up-regulated	Sbay_8.388	YOR338W		Biological Process	Up-regulated	GO:1901575	organic substance catabolic process	0.00274809	4.35513e-06	37	165	747	7166	0	0	YGR194C, YBR139W, YIL099W, YOR173W, YNL274C, YPR160W, YJR096W, YCL040W, YMR250W, YLR284C, YDR272W, YPR184W, YKL127W, YBR183W, YJR107W, YBR286W, YER037W, YMR297W, YPR006C, YDL215C, YPL087W, YPR026W, YHR104W, YBR001C, YBR105C, YMR170C, YIL160C, YMR174C, YHL022C, YPR127W, YOR347C, YDR273W, YDR059C, YGL156W, YBR019C, YJL172W, YNL202W
YDL239C	83.4118	0.647807	0.290588	2.2293	0.025794	0.0706745		Up-regulated	YDR032C		Biological Process	Up-regulated	GO:0046365	monosaccharide catabolic process	0.00037088	5.69709e-07	7	195	20	7166	0	0	YLR070C, YNR071C, YHR104W, YGL156W, YOR120W, YMR105C, YDR009W		Sbay_1.13	2457.32	-0.197688	0.270215	-0.731595	0.464416	0.606616		Up-regulated	Sbay_16.225	YPL087W		Biological Process	Up-regulated	GO:0051156	glucose 6-phosphate metabolic process	0.00349808	5.54371e-06	6	165	21	7166	0	0	YBR117C, YKL127W, YCL040W, YGR248W, YGR043C, YGR256W
YDL238C	213.057	0.988923	0.323436	3.05755	0.00223153	0.0102677		Up-regulated	YDR034W-B		Biological Process	Up-regulated	GO:0051156	glucose 6-phosphate metabolic process	0.000543581	8.34993e-07	7	195	21	7166	0	0	YMR105C, YFR053C, YGR043C, YGR256W, YLR446W, YBR117C, YGR248W		Sbay_1.14	510.697	0.112788	0.198027	0.569558	0.568978	0.697303		Up-regulated	Sbay_4.32	YDL215C		Biological Process	Up-regulated	GO:0005992	trehalose biosynthetic process	0.00567225	8.98931e-06	4	165	7	7166	0	0	YDR074W, YKL035W, YKL127W, YML100W
YDL237W	673.612	0.686544	0.166852	4.11468	3.87723e-05	0.000391062		Up-regulated	YDR038C		Biological Process	Up-regulated	GO:0044262	cellular carbohydrate metabolic process	0.000582509	8.9479e-07	19	195	191	7166	0	0	YBR299W, YLR258W, YFR053C, YNR073C, YMR105C, YER054C, YKL035W, YIL099W, YOR120W, YDR009W, YLR446W, YEL070W, YGL156W, YPR184W, YGR256W, YPR160W, YJL089W, YML100W, YGR066C		Sbay_1.15	902.316	0.123324	0.19324	0.638191	0.523349	0.659352		Up-regulated	Sbay_16.106	YPL201C		Biological Process	Up-regulated	GO:0006739	NADP metabolic process	0.00626319	9.92582e-06	6	165	23	7166	0.0014	0.02	YGR256W, YOR374W, YGR248W, YGR043C, YMR315W, YBR117C
YDL236W	1103.91	-0.0684466	0.217035	-0.315371	0.75248	0.840395		Up-regulated	YDR040C		Biological Process	Up-regulated	GO:0006733	oxidoreduction coenzyme metabolic process	0.000584394	8.97686e-07	14	195	106	7166	0	0	YDL085W, YJL052W, YEL041W, YLR446W, YBR117C, YNL200C, YMR315W, YGR248W, YJR025C, YDL021W, YFR053C, YGR043C, YKL151C, YGR256W		Sbay_1.16	333.853	0.236774	0.204807	1.15608	0.247647	0.390618		Up-regulated	Sbay_14.68	YNL274C		Biological Process	Up-regulated	GO:0009653	anatomical structure morphogenesis	0.00777044	1.23145e-05	17	165	222	7166	0.0013	0.02	YDR074W, YIL099W, YJR094C, YMR104C, YDL223C, YER096W, YDL222C, YKL096W, YHL022C, YHL024W, YOR338W, YDR273W, YLL040C, YJL106W, YCL027W, YNL194C, YNL202W
YDL235C	401.333	-0.448539	0.234439	-1.91324	0.0557168	0.12798		Up-regulated	YDR070C		Biological Process	Up-regulated	GO:0044281	small molecule metabolic process	0.000806282	1.23853e-06	46	195	828	7166	0	0	YLR299W, YML054C, YGL205W, YER037W, YDL085W, YKL151C, YGR043C, YDR533C, YMR315W, YNL202W, YLR070C, YJR025C, YHR104W, YHR033W, YNL274C, YEL041W, YGR066C, YNR071C, YDL021W, YMR250W, YOR317W, YBR117C, YGR248W, YEL070W, YPR127W, YDL124W, YDR216W, YDR009W, YLR446W, YPR193C, YKL035W, YOR120W, YIL160C, YFR053C, YNR073C, YMR105C, YFL058W, YNL200C, YJL052W, YOR100C, YMR169C, YGR256W, YJL089W, YMR271C, YEL…		Sbay_1.17	314.424	0.000305981	0.181238	0.00168828	0.998653	0.999165		Up-regulated	Sbay_14.367	YNR014W		Biological Process	Up-regulated	GO:0048856	anatomical structure development	0.0087462	1.38609e-05	17	165	224	7166	0.0012	0.02	YER096W, YDL223C, YHL022C, YKL096W, YDL222C, YIL099W, YDR074W, YMR104C, YJR094C, YNL194C, YCL027W, YNL202W, YOR338W, YDR273W, YHL024W, YJL106W, YLL040C
YDL234C	3291.83	0.57852	0.3596	1.60879	0.107663	0.212818		Up-regulated	YDR133C		Biological Process	Up-regulated	GO:0006979	response to oxidative stress	0.000824788	1.26695e-06	15	195	125	7166	0	0	YOL052C-A, YDR453C, YOR120W, YKL026C, YDL124W, YGR234W, YGR088W, YHR104W, YHR053C, YKL086W, YMR250W, YBL064C, YFL014W, YDR533C, YGR043C		Sbay_1.18	372.438	-0.0488706	0.207384	-0.235652	0.813702	0.883983		Up-regulated	Sbay_4.434	YBR183W		Biological Process	Up-regulated	GO:0006091	generation of precursor metabolites and energy	0.00927401	1.46973e-05	17	165	225	7166	0.0012	0.02	YKL127W, YOR347C, YDR031W, YIL057C, YKL085W, YOR178C, YKL093W, YLR258W, YIL099W, YKL035W, YPR160W, YDL085W, YCL040W, YER054C, YER067W, YPL017C, YPR184W
YDL233W	366.716	0.288685	0.203002	1.42208	0.155002	0.278428		Up-regulated	YDR214W		Biological Process	Up-regulated	GO:0034599	cellular response to oxidative stress	0.00103121	1.58403e-06	14	195	111	7166	0	0	YDR533C, YFL014W, YGR043C, YHR104W, YGR234W, YMR250W, YBL064C, YHR053C, YKL086W, YDL124W, YOR120W, YDR453C, YOL052C-A, YKL026C		Sbay_1.19	255.339	0.870601	0.362946	2.39871	0.0164531	0.0499134		Up-regulated	Sbay_13.286	YMR107W		Biological Process	Up-regulated	GO:0048646	anatomical structure formation involved in morphogenesis	0.00952361	1.50929e-05	15	165	180	7166	0.0011	0.02	YNL202W, YHL022C, YDL222C, YKL096W, YER096W, YCL027W, YNL194C, YJL106W, YLL040C, YJR094C, YOR338W, YIL099W, YDR273W, YHL024W, YDR074W
YDL232W	352.881	-0.186704	0.217273	-0.859305	0.390172	0.539551		Up-regulated	YDR216W		Biological Process	Up-regulated	GO:0098869	cellular oxidant detoxification	0.00167686	2.57582e-06	8	195	34	7166	0	0	YDR453C, YKL026C, YKR076W, YGR088W, YBL064C, YHR053C, YKL086W, YIR038C		Sbay_1.20	2182.41	-0.960092	0.909525	-1.0556	0.291152	0.439072		Up-regulated	Sbay_7.328	YGR043C		Biological Process	Up-regulated	GO:0005996	monosaccharide metabolic process	0.00953976	1.51185e-05	11	165	99	7166	0.0011	0.02	YGR194C, YHR104W, YKL127W, YLR081W, YBR105C, YJR096W, YGL156W, YDL085W, YBR019C, YCL040W, YJL089W
YDL231C	906.33	-0.318109	0.201431	-1.57925	0.114279	0.222701		Up-regulated	YDR342C		Biological Process	Up-regulated	GO:0051186	cofactor metabolic process	0.00218323	3.35365e-06	22	195	269	7166	0	0	YJL052W, YEL041W, YDR453C, YMR169C, YGR256W, YDL021W, YIR038C, YBR117C, YOR317W, YGR088W, YGR248W, YLR299W, YLR446W, YKR076W, YDL085W, YKL151C, YGR043C, YFR053C, YFL058W, YMR315W, YNL200C, YJR025C		Sbay_1.21	1047.96	0.34857	0.224737	1.55101	0.1209	0.232469		Up-regulated	Sbay_16.83	YPL223C		Biological Process	Down-regulated	GO:0051783	regulation of nuclear division	0.000293529	5.23224e-07	12	104	136	7166	0	0	YOR233W, YDR318W, YGR188C, YPL269W, YJL168C, YPL256C, YMR168C, YPR120C, YHR061C, YGR109C, YDR075W, YMR199W
YDL230W	366.875	0.113956	0.196311	0.580486	0.561587	0.691792		Up-regulated	YDR343C		Biological Process	Up-regulated	GO:0042221	response to chemical	0.00383554	5.89176e-06	35	195	584	7166	0	0	YPR200C, YIR038C, YMR250W, YKL086W, YLR299W, YFL052W, YDL223C, YKL026C, YOL052C-A, YPL230W, YGR043C, YDR533C, YFL014W, YBL064C, YHR104W, YGR234W, YMR175W, YDR453C, YJL089W, YBR101C, YCL027W, YGR088W, YNL134C, YGR008C, YDL124W, YDR216W, YER103W, YDR009W, YKR076W, YPR193C, YBL075C, YOR120W, YIL160C, YJR095W, YHR053C		Sbay_1.22	1065.23	-0.551126	0.211049	-2.61137	0.00901809	0.0312154		Up-regulated	Sbay_3.35	YCR010C		Biological Process	Down-regulated	GO:0007049	cell cycle	0.00115905	2.06605e-06	29	104	804	7166	0	0	YDR318W, YKL048C, YHR085W, YCR065W, YPL269W, YGR188C, YDR184C, YPR120C, YJL168C, YPL256C, YMR168C, YOR315W, YIL158W, YNR009W, YOR313C, YIL140W, YMR199W, YOR233W, YNL289W, YDL003W, YDL209C, YGR109C, YHR061C, YPL267W, YML027W, YHR172W, YPL255W, YDR507C, YDR075W
YDL229W	22202.8	0.0455166	0.187524	0.242725	0.808219	0.880336		Up-regulated	YDR379C-A		Biological Process	Up-regulated	GO:0006112	energy reserve metabolic process	0.00411349	6.31873e-06	8	195	38	7166	0	0	YER054C, YPR160W, YMR105C, YLR258W, YPR184W, YER067W, YIL099W, YKL035W		Sbay_1.24	658.68	-0.305785	0.198667	-1.53918	0.123759	0.236608		Up-regulated	Sbay_9.246	YIR030C		Biological Process	Down-regulated	GO:0000278	mitotic cell cycle	0.0020936	3.7319e-06	19	104	400	7166	0.0067	0.02	YDR184C, YPL256C, YMR168C, YPR120C, YNR009W, YOR315W, YMR199W, YIL140W, YDR318W, YKL048C, YPL269W, YGR188C, YGR109C, YHR061C, YHR172W, YML027W, YDR507C, YOR233W, YDL003W
YDL228C	1.48584	-0.387431	1.79228	-0.216167	0.828858	NA		Up-regulated	YDR453C		Biological Process	Up-regulated	GO:0044282	small molecule catabolic process	0.00634825	9.75154e-06	15	195	147	7166	0	0	YDR216W, YNL274C, YDR009W, YGL205W, YOR120W, YNR071C, YDR533C, YIL160C, YMR105C, YGL156W, YHR104W, YPR127W, YMR250W, YNL202W, YLR070C		Sbay_1.25	1271.23	0.182419	0.187146	0.97474	0.329689	0.478972		Up-regulated	Sbay_10.164	YLR081W		Biological Process	Down-regulated	GO:1903047	mitotic cell cycle process	0.00471107	8.39763e-06	18	104	384	7166	0.005	0.02	YOR233W, YDL003W, YHR061C, YGR109C, YDR507C, YML027W, YHR172W, YKL048C, YDR318W, YGR188C, YPL269W, YPR120C, YPL256C, YMR168C, YDR184C, YIL140W, YMR199W, YNR009W
YDL227C	12.5109	0.31554	0.661738	0.476836	0.633479	0.748692		Up-regulated	YDR461C-A		Biological Process	Up-regulated	GO:0005996	monosaccharide metabolic process	0.00888923	1.36547e-05	12	195	99	7166	0	0	YJL089W, YFR053C, YMR105C, YLR070C, YHR104W, YGL156W, YJL052W, YDR009W, YGR066C, YNR071C, YDL085W, YOR120W		Sbay_1.26	1063.64	0.455674	0.305821	1.49	0.136224	0.253566		Up-regulated	Sbay_10.275	YLR178C		Biological Process	Down-regulated	GO:0007088	regulation of mitotic nuclear division	0.00471602	8.40645e-06	9	104	95	7166	0.004	0.02	YPL269W, YGR188C, YOR233W, YMR199W, YGR109C, YHR061C, YPR120C, YPL256C, YMR168C
YDL226C	980.361	-0.351662	0.165278	-2.12769	0.0333626	0.0863562		Up-regulated	YDR533C		Biological Process	Up-regulated	GO:0019320	hexose catabolic process	0.00994431	1.52754e-05	5	195	13	7166	0	0	YMR105C, YDR009W, YNR071C, YGL156W, YHR104W		Sbay_1.27	80448	0.138755	0.179439	0.77327	0.439362	0.584519		Up-regulated	Sbay_6.224	YJL144W		Biological Process	Down-regulated	GO:0140014	mitotic nuclear division	0.00566088	1.00907e-05	12	104	180	7166	0.0033	0.02	YDL003W, YGR188C, YPL269W, YOR233W, YDR318W, YMR199W, YHR172W, YPL256C, YMR168C, YHR061C, YPR120C, YGR109C
YDL225W	885.49	-0.454922	0.1671	-2.72246	0.00647987	0.0240048		Up-regulated	YOL152W		Biological Process	Down-regulated	GO:0008283	cell proliferation	0.000323704	5.84303e-07	5	123	11	7166	0	0	YMR199W, YPR119W, YGR109C, YGR108W, YPL256C		Sbay_1.28	55.4183	-0.811295	0.500623	-1.62057	0.10511	0.20884		Up-regulated	Sbay_7.495	YGR201C		Biological Process	Down-regulated	GO:0008283	cell proliferation	0.00716825	1.27776e-05	4	104	11	7166	0.0029	0.02	YGR109C, YPR120C, YPL256C, YMR199W
YDL224C	451.679	-0.951279	0.242509	-3.92265	8.758e-05	0.000753472		Up-regulated	YOL085W-A		Biological Process	Down-regulated	GO:0008284	positive regulation of cell proliferation	0.000323704	5.84303e-07	5	123	11	7166	0	0	YPR119W, YGR109C, YGR108W, YPL256C, YMR199W		Sbay_1.29	896.197	-0.824742	0.220524	-3.73991	0.000184084	0.00138804		Up-regulated	Sbay_1.38	YAL028W		Biological Process	Down-regulated	GO:0008284	positive regulation of cell proliferation	0.00716825	1.27776e-05	4	104	11	7166	0.0025	0.02	YGR109C, YPL256C, YPR120C, YMR199W
YDL223C	672.749	2.25046	0.207143	10.8643	1.70568e-27	6.44307e-25		Up-regulated	YOL083W		Biological Process	Down-regulated	GO:0042127	regulation of cell proliferation	0.000323704	5.84303e-07	5	123	11	7166	0	0	YGR109C, YPR119W, YGR108W, YPL256C, YMR199W		Sbay_1.30	5521.42	0.102368	0.149059	0.686761	0.492233	0.631045		Up-regulated	Sbay_7.370	YGR088W		Biological Process	Down-regulated	GO:0042127	regulation of cell proliferation	0.00716825	1.27776e-05	4	104	11	7166	0.0022	0.02	YMR199W, YGR109C, YPR120C, YPL256C
YDL222C	252.854	4.46685	0.40549	11.0159	3.20263e-28	1.2932e-25		Up-regulated	YOL052C-A		Biological Process	Down-regulated	GO:0000278	mitotic cell cycle	0.000513783	9.27406e-07	22	123	400	7166	0	0	YGR109C, YPR119W, YIL140W, YDR309C, YMR199W, YHR149C, YGR152C, YGR014W, YGR238C, YLR313C, YDR507C, YDR451C, YGR108W, YOR315W, YPL256C, YDL003W, YPL153C, YNR009W, YGR221C, YDR184C, YHR061C, YML027W		Sbay_1.31	199.627	0.112867	0.387776	0.291062	0.771004	0.854562		Up-regulated	Sbay_4.21	YDL223C		Molecular Function	Up-regulated	GO:0016491	oxidoreductase activity	0.00219538	1.3146e-05	22	165	347	7166	0	0	YDL215C, YPR127W, YGR088W, YPL017C, YDL085W, YAL061W, YIR038C, YKR076W, YHL021C, YNL202W, YMR315W, YOR374W, YGR256W, YIR035C, YHR104W, YJR096W, YKL085W, YMR170C, YDR032C, YNL274C, YKL026C, YML054C
YDL221W	2.76339	1.1058	1.19997	0.921526	0.356776	0.506713		Up-regulated	YOR027W		Biological Process	Down-regulated	GO:1903047	mitotic cell cycle process	0.0010341	1.8666e-06	21	123	384	7166	0	0	YPL153C, YGR108W, YPL256C, YDL003W, YGR221C, YNR009W, YHR061C, YDR184C, YML027W, YDR309C, YMR199W, YGR109C, YPR119W, YIL140W, YGR152C, YGR014W, YHR149C, YDR507C, YLR313C, YGR238C, YDR451C		Sbay_1.32	347.263	1.09069	0.223901	4.8713	1.10866e-06	1.87607e-05		Up-regulated	Sbay_6.197	YJL116C		Molecular Function	Up-regulated	GO:0004553	hydrolase activity, hydrolyzing O-glycosyl compounds	0.00224782	1.346e-05	8	165	49	7166	0	0	YBR001C, YGL156W, YBR183W, YPL087W, YIL099W, YPR026W, YMR196W, YPR184W
YDL220C	161.138	-0.163473	0.238672	-0.684927	0.49339	0.632122		Up-regulated	YOR100C		Biological Process	Down-regulated	GO:0015849	organic acid transport	0.00251299	4.53609e-06	10	123	95	7166	0	0	YHL036W, YPL274W, YLL061W, YBR104W, YCL025C, YMR246W, YGR055W, YNL065W, YOR306C, YPL265W		Sbay_1.33	112.319	-0.461741	0.269378	-1.7141	0.0865108	0.180417		Up-regulated	Sbay_7.396	YGR111W		Molecular Function	Down-regulated	GO:0019901	protein kinase binding	0.00363483	3.18844e-05	6	104	43	7166	0	0	YDL003W, YPR120C, YPL256C, YMR199W, YGR109C, YNL289W
YDL219W	176.171	-0.937148	0.232831	-4.02502	5.69707e-05	0.000535402		Up-regulated	YOR120W		Biological Process	Down-regulated	GO:0051301	cell division	0.00255927	4.61963e-06	18	123	309	7166	0	0	YPL267W, YNL299W, YDR507C, YGR238C, YLR313C, YGR152C, YGR014W, YHR149C, YMR199W, YIL140W, YNL289W, YGR109C, YPR119W, YDR184C, YGR221C, YDL003W, YPL256C, YGR108W		Sbay_1.34	217.046	-0.565555	0.218951	-2.58302	0.00979405	0.0333106		Up-regulated	Sbay_2.90	YBL029C-A		Molecular Function	Down-regulated	GO:0019900	kinase binding	0.00777053	6.81625e-05	6	104	49	7166	0.04	0.08	YGR109C, YNL289W, YDL003W, YPR120C, YPL256C, YMR199W
YDL218W	17.5482	-0.325005	0.525129	-0.618905	0.535979	0.670206		Up-regulated	YOR134W		Biological Process	Down-regulated	GO:0000079	regulation of cyclin-dependent protein serine/threonine kinase activity	0.00950132	1.71504e-05	6	123	33	7166	0	0	YGR109C, YPR119W, YGR108W, YPL256C, YNL289W, YMR199W		Sbay_1.35	411.329	0.167703	0.214318	0.782494	0.433924	0.579523		Up-regulated	Sbay_8.401	YOR347C		Molecular Function	Down-regulated	GO:0016538	cyclin-dependent protein serine/threonine kinase regulator activity	0.00838806	7.35794e-05	5	104	31	7166	0.0267	0.08	YGR109C, YNL289W, YPL256C, YMR199W, YPR120C
YDL217C	486.459	-0.747371	0.206656	-3.61649	0.00029862	0.00205093		Up-regulated	YOR161C		Molecular Function	Up-regulated	GO:0016491	oxidoreductase activity	1.37421e-11	6.6068e-14	38	195	347	7166	0	0	YDL124W, YOR120W, YIR038C, YBL064C, YMR169C, YKR049C, YGR088W, YHR104W, YJR155W, YHL021C, YNL274C, YNL134C, YPR200C, YLR070C, YNR073C, YEL039C, YPL171C, YMR315W, YPL017C, YML054C, YKL086W, YJL052W, YGR256W, YJR025C, YPR127W, YHR053C, YGR234W, YML131W, YDL243C, YKR076W, YDL085W, YEL070W, YNL202W, YDR453C, YGL205W, YKL026C, YDR032C, YOL152W		Sbay_1.36	370.174	0.844648	0.222945	3.78859	0.000151506	0.00118592		Up-regulated	Sbay_16.41	YPL264C		Cellular Component	Up-regulated	GO:0005737	cytoplasm	0.00127193	9.93699e-06	134	165	4733	7166	0.04	0.04	YKL026C, YLR178C, YCR091W, YBR214W, YJL144W, YBR183W, YHR104W, YKL035W, YMR175W, YBR117C, YPL017C, YKL085W, YER096W, YDL215C, YNL077W, YDR055W, YER182W, YLR080W, YPL186C, YNR034W-A, YGL156W, YPR026W, YJL161W, YMR297W, YNL195C, YMR174C, YOR185C, YDR032C, YMR315W, YNL274C, YDL204W, YCL040W, YNL194C, YCL027W, YML042W, YJL106W, YIR035C, YGR256W, YOR374W, YMR173W, YPL201C, YBR105C, YFL014W, YIL057C, Y…
YDL216C	161.715	0.119779	0.263588	0.454416	0.64953	0.760143		Up-regulated	YOR173W		Molecular Function	Up-regulated	GO:0016209	antioxidant activity	0.000535771	2.57582e-06	8	195	34	7166	0	0	YKL086W, YKR076W, YHR053C, YKL026C, YDR453C, YGR088W, YIR038C, YBL064C		Sbay_1.37	666.141	-0.218155	0.194039	-1.12429	0.260891	0.406201		Up-regulated	Sbay_7.543	YGR248W		Cellular Component	Down-regulated	GO:0043228	non-membrane-bounded organelle	8.31539e-05	6.11426e-07	45	104	1558	7166	0	0	YGR188C, YPR120C, YOR313C, YGR175C, YMR246W, YNL206C, YIL140W, YKL048C, YKR024C, YDL105W, YEL040W, YDR318W, YBR238C, YGR109C, YDL167C, YHR172W, YPL269W, YBR141C, YML027W, YJL168C, YMR239C, YGR159C, YCR087C-A, YLL035W, YMR168C, YIL096C, YHR169W, YCR016W, YLR180W, YJL118W, YCR065W, YDL003W, YLL012W, YPL256C, YDR502C, YPL255W, YJL033W, YLR051C, YMR179W, YOR233W, YDR075W, YMR199W, YHR061C, YGL029W, Y…
YDL215C	1222.03	0.602974	0.255134	2.36336	0.0181102	0.0538522		Up-regulated	YOR185C		Molecular Function	Up-regulated	GO:0016614	oxidoreductase activity, acting on CH-OH group of donors	0.000820071	3.94265e-06	12	195	88	7166	0	0	YNR073C, YLR070C, YHR104W, YJR155W, YML054C, YNL274C, YDL243C, YGR256W, YDL124W, YOR120W, YPR127W, YEL070W		Sbay_1.38	290.979	1.66434	0.316122	5.26486	1.40299e-07	2.98709e-06		Up-regulated	Sbay_2.212	YDR055W		Cellular Component	Down-regulated	GO:0043232	intracellular non-membrane-bounded organelle	8.31539e-05	6.11426e-07	45	104	1558	7166	0	0	YLR180W, YPL255W, YDR502C, YPL256C, YLL012W, YDL003W, YCR065W, YJL118W, YDR075W, YOR233W, YMR179W, YLR051C, YJL033W, YNR053C, YHR061C, YGL029W, YMR199W, YMR246W, YNL206C, YGR175C, YOR313C, YGR188C, YPR120C, YBR238C, YDR318W, YEL040W, YDL105W, YKR024C, YKL048C, YIL140W, YBR141C, YHR172W, YPL269W, YGR109C, YDL167C, YCR016W, YHR169W, YIL096C, YMR168C, YLL035W, YCR087C-A, YGR159C, YMR239C, YJL168C, Y…
YDL214C	66.4863	1.06269	0.322614	3.294	0.000987708	0.00538708		Up-regulated	YOR285W		Molecular Function	Up-regulated	GO:0016616	oxidoreductase activity, acting on the CH-OH group of donors, NAD or NADP as acceptor	0.00311263	1.49646e-05	11	195	84	7166	0	0	YLR070C, YNR073C, YHR104W, YNL274C, YJR155W, YDL243C, YGR256W, YDL124W, YOR120W, YPR127W, YEL070W		Sbay_1.39	130.114	-0.329223	0.272725	-1.20716	0.227371	0.367411		Up-regulated	Sbay_16.259	YPL054W		Cellular Component	Down-regulated	GO:0005813	centrosome	0.00134496	9.88942e-06	5	104	21	7166	0	0	YMR199W, YGR109C, YHR172W, YPL256C, YPR120C
YDL213C	779.441	-0.546467	0.220941	-2.47337	0.0133847	0.0424182		Up-regulated	YOR289W		Molecular Function	Up-regulated	GO:0031320	hexitol dehydrogenase activity	0.00412865	1.98493e-05	3	195	3	7166	0	0	YNR073C, YLR070C, YEL070W		Sbay_1.40	568.875	-0.0372464	0.179604	-0.207381	0.835712	0.899466		Up-regulated	Sbay_3.128	YCR091W		Cellular Component	Down-regulated	GO:0000307	cyclin-dependent protein kinase holoenzyme complex	0.00599176	4.40571e-05	5	104	28	7166	0	0	YGR109C, YNL289W, YMR199W, YPR120C, YPL256C
YDL212W	1600.03	-0.496038	0.168227	-2.94862	0.00319194	0.0137468		Up-regulated	YOR317W		Molecular Function	Down-regulated	GO:0019900	kinase binding	0.000226529	1.50019e-06	8	123	49	7166	0	0	YPL256C, YLR313C, YGR109C, YDL003W, YPR119W, YMR199W, YGR108W, YNL289W		Sbay_1.41	1020.18	-1.01893	0.279788	-3.64179	0.000270749	0.00188943		Up-regulated	Sbay_15.300	YHR104W		Cellular Component	Down-regulated	GO:0005815	microtubule organizing center	0.00750447	5.51799e-05	8	104	93	7166	0	0	YMR199W, YPL255W, YPL256C, YHR172W, YPL269W, YGR109C, YOR233W, YPR120C
YDL211C	53.0996	-3.1273	0.471272	-6.63587	3.22589e-11	1.46416e-09		Up-regulated	YOR345C		Molecular Function	Down-regulated	GO:0019901	protein kinase binding	0.00107778	7.13759e-06	7	123	43	7166	0	0	YMR199W, YNL289W, YGR108W, YPR119W, YDL003W, YPL256C, YGR109C		Sbay_1.42	220.845	-1.23559	0.295093	-4.18711	2.82527e-05	0.000301861		Up-regulated	Sbay_2.218	YDR059C
tG(GCC)D1	0	NA	NA	NA	NA	NA		Up-regulated	YOR382W		Molecular Function	Down-regulated	GO:0016538	cyclin-dependent protein serine/threonine kinase regulator activity	0.00177059	1.17258e-05	6	123	31	7166	0	0	YGR109C, YPL256C, YPR119W, YNL289W, YMR199W, YGR108W		Sbay_1.43	2150.79	0.0257297	0.199008	0.12929	0.897128	0.940436		Up-regulated	Sbay_4.22	YDL222C
YDL210W	3.95784	0.15386	0.987395	0.155824	0.876172	0.925483		Up-regulated	YOR389W		Cellular Component	Up-regulated	GO:0005886	plasma membrane	0.000354153	2.87929e-06	34	195	541	7166	0	0	YNR072W, YLR411W, YIR038C, YBR299W, YER103W, YBL029C-A, YKL035W, YDR032C, YNR002C, YOL152W, YBL075C, YBR054W, YCL027W, YGL045W, YPR124W, YER067W, YDR342C, YDR038C, YDR040C, YEL069C, YML132W, YDL222C, YDL223C, YJL052W, YNL093W, YML128C, YGR256W, YDL124W, YFL014W, YOR161C, YHR016C, YOR317W, YNL194C, YDR343C		Sbay_1.44	303.4	0.502098	0.253781	1.97847	0.0478759	0.114134		Up-regulated	Sbay_12.184	YJR096W
YDL209C	116.302	-1.58562	0.392673	-4.03803	5.39022e-05	0.000512334		Up-regulated	YGL205W		Cellular Component	Down-regulated	GO:0071944	cell periphery	9.53679e-06	7.11701e-08	36	123	830	7166	0	0	YNL300W, YNL065W, YGR221C, YMR305C, YIL140W, YDR309C, YPR138C, YJR054W, YLR413W, YER091C, YDR345C, YEL040W, YHR061C, YGR238C, YLL061W, YIR019C, YLL053C, YLR303W, YCL025C, YHR149C, YHR154W, YLL052C, YGR014W, YLR121C, YMR246W, YFL051C, YPL274W, YJL212C, YOL002C, YGR152C, YER060W-A, YLR313C, YGR055W, YOR306C, YPL265W, YOR247W		Sbay_1.45	1352.88	0.0112034	0.214619	0.0522014	0.958368	0.977058		Up-regulated	Sbay_13.282	YKL127W
YDL208W	2199.08	-0.740458	0.223916	-3.30686	0.000943476	0.00519178		Up-regulated	YGL156W		Cellular Component	Down-regulated	GO:0005886	plasma membrane	4.10975e-05	3.06698e-07	27	123	541	7166	0	0	YLL052C, YGR014W, YLR121C, YDR309C, YPR138C, YJR054W, YLL061W, YIR019C, YNL065W, YGR221C, YLL053C, YLR303W, YIL140W, YCL025C, YGR152C, YER060W-A, YGR055W, YPL265W, YOR306C, YMR246W, YLR413W, YFL051C, YER091C, YPL274W, YDR345C, YJL212C, YOL002C		Sbay_1.46	181.632	-0.510382	0.346904	-1.47125	0.141223	0.260143		Up-regulated	Sbay_6.161	YJL089W
YDL207W	449.179	-0.344697	0.188731	-1.82639	0.0677918	0.148687		Up-regulated	YGL121C		Cellular Component	Down-regulated	GO:0000307	cyclin-dependent protein kinase holoenzyme complex	0.000838577	6.25804e-06	6	123	28	7166	0	0	YPR119W, YMR199W, YGR109C, YGR108W, YNL289W, YPL256C		Sbay_1.47	1.34357	2.6262	1.97089	1.33249	0.182699	NA		Up-regulated	Sbay_4.545	YBR285W
YDL206W	275.476	0.40128	0.25464	1.57587	0.115055	0.223788		Up-regulated	YGL045W		Cellular Component	Down-regulated	GO:0030427	site of polarized growth	0.0024517	1.82963e-05	16	123	277	7166	0	0	YEL040W, YPR119W, YDR507C, YPL111W, YOR247W, YLR313C, YGR152C, YHR061C, YIL140W, YGR238C, YGR221C, YIR019C, YOL007C, YHR149C, YDR309C, YGR014W		Sbay_1.48	778.68	-0.206548	0.173143	-1.19293	0.232895	0.373897		Up-regulated	Sbay_6.94	YFR022W
YDL205C	714.576	-0.398222	0.217357	-1.83211	0.0669345	0.147165		Up-regulated	YGR008C		Cellular Component	Down-regulated	GO:0005813	centrosome	0.00300452	2.24218e-05	5	123	21	7166	0	0	YGR109C, YGR108W, YPL256C, YPR119W, YMR199W		Sbay_1.49	3.35196	-1.74741	1.31315	-1.3307	0.183287	0.31512		Up-regulated	Sbay_7.528	YGR236C
YDL204W	1699.25	4.80049	0.327088	14.6765	9.12415e-49	2.13687e-45		Up-regulated	YGR043C		Cellular Component	Down-regulated	GO:0005935	cellular bud neck	0.0044351	3.30978e-05	13	123	199	7166	0	0	YIR019C, YGR221C, YDR507C, YPR119W, YGR238C, YEL040W, YIL140W, YHR061C, YDR309C, YGR152C, YHR149C, YLR313C, YOL007C		Sbay_1.50	829.341	0.666769	0.211145	3.15788	0.00158924	0.00782259		Up-regulated	Sbay_7.554	YGR256W
YDL203C	322.126	-0.564554	0.209654	-2.69279	0.00708578	0.0257685		Up-regulated	YGR066C																Sbay_1.51	2054.98	0.168853	0.17587	0.960103	0.337004	0.486478		Up-regulated	Sbay_7.488	YGR194C
YDL202W	1635.7	0.229234	0.178445	1.28462	0.198925	0.334397		Up-regulated	YGR067C																Sbay_1.52	131.799	0.0180684	0.245719	0.0735329	0.941382	0.96732		Up-regulated	Sbay_4.136	YDL110C
YDL201W	485.76	-0.764653	0.233819	-3.27027	0.00107443	0.00576608		Up-regulated	YGR088W																Sbay_1.53	570.469	0.183801	0.19465	0.944262	0.345036	0.495192		Up-regulated	Sbay_11.302	YKR067W
YDL200C	63.5946	0.12325	0.307433	0.400899	0.688494	0.790496		Up-regulated	YGR161C																Sbay_1.54	411.966	0.150789	0.254299	0.592959	0.553209	0.684858		Up-regulated	Sbay_16.490	YPR160W
YDL199C	138.759	0.630084	0.258542	2.43707	0.0148069	0.0459309		Up-regulated	YGR211W																Sbay_1.55	6.10051	1.11851	0.823957	1.35749	0.174626	0.303754		Up-regulated	Sbay_2.148	YBR019C
YDL198C	838.758	-0.478877	0.241743	-1.98093	0.047599	0.113659		Up-regulated	YGR234W																Sbay_1.56	3070.3	-0.847851	0.221485	-3.82803	0.000129173	0.00104175		Up-regulated	Sbay_11.129	YKL096W
YDL197C	432.235	0.570628	0.201956	2.8255	0.00472072	0.0187008		Up-regulated	YGR236C																Sbay_1.57	563.89	-0.434567	0.213596	-2.03453	0.0418986	0.103053		Up-regulated	Sbay_3.186	YCL027W
YDL196W	2.13044	0.121934	1.39914	0.0871497	0.930553	0.960152		Up-regulated	YGR248W																Sbay_1.58	365.28	-0.385927	0.200533	-1.9245	0.0542917	0.125594		Up-regulated	Sbay_7.163	YGL104C
YDL195W	3231.36	0.35312	0.185385	1.90479	0.0568068	0.129771		Up-regulated	YGR256W																Sbay_1.59	327.074	-0.232947	0.19252	-1.20999	0.226283	0.366294		Up-regulated	Sbay_2.182	YDR031W
YDL194W	312.574	0.247916	0.191968	1.29145	0.196549	0.331355		Up-regulated	YGR269W																Sbay_1.60	394.111	1.50974	0.224716	6.71841	1.83715e-11	8.50319e-10		Up-regulated	Sbay_7.147	YGL121C
YDL193W	492.193	0.337706	0.243613	1.38624	0.165673	0.29257		Up-regulated	YGR295C																Sbay_1.61	716.952	-0.885307	0.263592	-3.35863	0.000783309	0.0044766		Up-regulated	Sbay_9.36	YIL152W
YDL192W	5918.52	-0.166038	0.211277	-0.785876	0.43194	0.577861		Up-regulated	YLL039C																Sbay_1.62	0.1586	-1.08523	4.08047	-0.265957	0.790272	NA		Up-regulated	Sbay_4.283	YBR050C
YDL191W	9386.46	0.111194	0.221557	0.501874	0.615756	0.735465		Up-regulated	YLR070C																Sbay_1.63	14102.4	1.97217	1.01961	1.93424	0.0530842	0.123754		Up-regulated	Sbay_14.139	YNL202W
YDL190C	1015.41	0.0085902	0.169683	0.050625	0.959624	0.977309		Up-regulated	YLR080W																Sbay_1.64	0.145907	0.838323	4.08047	0.205448	0.837222	NA		Up-regulated	Sbay_16.122	YPL186C
YDL189W	577.554	-0.613426	0.223423	-2.74559	0.00604028	0.0226704		Up-regulated	YLR149C																Sbay_1.65	698.332	2.58908	1.18824	2.17892	0.0293378	0.0779368		Up-regulated	Sbay_13.388	YMR206W
YDL188C	992.083	0.0438812	0.196484	0.223332	0.823277	0.890691		Up-regulated	YLR178C																Sbay_1.66	3745.91	2.42973	1.23725	1.96382	0.0495507	0.11734		Up-regulated	Sbay_8.234	YOR178C
YDL187C	17.1638	0.307652	0.502773	0.611911	0.540597	0.673804		Up-regulated	YLR258W																Sbay_1.68	12546.6	-0.364945	0.2157	-1.69191	0.0906628	0.186748		Up-regulated	Sbay_13.354	YMR173W
YDL186W	1.02241	-1.26429	2.35547	-0.536744	0.591444	NA		Up-regulated	YLR267W																Sbay_1.69	615.649	0.225611	0.194851	1.15787	0.246918	0.389782		Up-regulated	Sbay_13.434	YMR250W
YDL185C-A	0.179243	0.838323	4.08047	0.205448	0.837222	NA		Up-regulated	YLR299W																Sbay_1.70	510.446	0.459033	0.181818	2.52468	0.0115804	0.0379393		Up-regulated	Sbay_10.356	YLR258W
YDL185W	9504.3	0.590859	0.171919	3.43685	0.000588511	0.00355596		Up-regulated	YLR312C																Sbay_1.71	0	NA	NA	NA	NA	NA		Up-regulated	Sbay_1.6	YAL061W
YDL184C	11489.4	0.155353	0.251115	0.618654	0.536144	0.670252		Up-regulated	YLR327C																Sbay_1.72	836.926	-0.151719	0.16336	-0.928738	0.353025	0.503216		Up-regulated	Sbay_14.390	YNR034W-A
YDL183C	202.438	0.969745	0.299124	3.24195	0.00118717	0.00623116		Up-regulated	YLR400W																Sbay_1.73	1320.62	-0.281037	0.200187	-1.40387	0.160357	0.285812		Up-regulated	Sbay_14.179	YNL160W
YDL182W	2499.99	-0.273181	0.293728	-0.930047	0.352347	0.502494		Up-regulated	YLR411W																Sbay_1.74	242.157	-0.793432	0.208064	-3.81339	0.000137071	0.00109058		Up-regulated	Sbay_11.188	YKL035W
YDL181W	352.146	0.89227	0.511987	1.74276	0.0813759	0.171912		Up-regulated	YLR446W																Sbay_1.75	930.656	-0.197753	0.243508	-0.812099	0.416735	0.565859		Up-regulated	Sbay_8.430	YOR374W
YDL180W	252.475	-0.796485	0.246607	-3.22978	0.00123886	0.00642757		Up-regulated	YPL278C																Sbay_1.76	204.032	-1.45646	0.253712	-5.74062	9.43309e-09	2.65532e-07		Up-regulated	Sbay_5.136	YER037W
YDL179W	309.314	0.43483	0.249779	1.74086	0.0817088	0.172398		Up-regulated	YPL277C																Sbay_1.77	18.9194	-0.610999	0.524812	-1.16422	0.244333	0.386902		Up-regulated	Sbay_13.355	YMR174C
YDL178W	1625.81	0.0855375	0.22944	0.372809	0.70929	0.806387		Up-regulated	YPL230W																Sbay_1.78	17.7626	-0.0338283	0.579022	-0.0584232	0.953412	0.97421		Up-regulated	Sbay_4.64	YDL183C
YDL177C	84.053	-0.562926	0.272455	-2.06612	0.038817	0.0969803		Up-regulated	YPL223C																Sbay_1.79	116.545	-0.340283	0.23443	-1.45153	0.146631	0.266872		Up-regulated	Sbay_9.254	YIR038C
YDL176W	188.97	-0.255635	0.243079	-1.05166	0.292958	0.44134		Up-regulated	YPL222C-A																Sbay_1.80	82.1638	-0.0997492	0.291214	-0.342529	0.731953	0.82431		Up-regulated	Sbay_2.184	YDR032C
YDL175C	293.496	-0.158868	0.211091	-0.752606	0.451687	0.595704		Up-regulated	YPL186C																Sbay_1.81	0.1586	-1.08523	4.08047	-0.265957	0.790272	NA		Up-regulated	Sbay_6.182	YJL106W
YDL174C	3131.41	1.01136	0.24993	4.04656	5.19766e-05	0.000498073		Up-regulated	YPL171C																Sbay_1.82	542.68	-0.636788	0.189176	-3.36611	0.000762375	0.00438263		Up-regulated	Sbay_13.279	YMR101C
YDL173W	1257.95	-0.134497	0.231085	-0.582024	0.560551	0.690953		Up-regulated	YPL017C																Sbay_1.83	5451.55	-0.397635	0.761003	-0.522515	0.601312	0.72375		Up-regulated	Sbay_10.247	YLR149C
YDL172C	3.40357	-1.40393	1.22878	-1.14254	0.253229	0.39691		Up-regulated	YPR030W																Sbay_1.84	190.478	0.502425	0.23344	2.15226	0.0313768	0.082308		Up-regulated	Sbay_4.546	YBR286W
YDL171C	2139.35	-0.1528	0.186598	-0.818874	0.412858	0.561637		Up-regulated	YPR124W																Sbay_1.85	0	NA	NA	NA	NA	NA		Up-regulated	Sbay_15.335	YHR138C
YDL170W	176.744	0.172216	0.299317	0.575365	0.565045	0.694226		Up-regulated	YPR127W																Sbay_1.86	323.706	0.105002	0.192433	0.545656	0.585302	0.709558		Up-regulated	Sbay_5.278	YER150W
YDL169C	191.256	1.84333	0.332992	5.53567	3.10044e-08	7.75773e-07		Up-regulated	YPR145C-A																Sbay_1.87	12.2389	0.786092	0.618637	1.27068	0.203841	0.340382		Up-regulated	Sbay_9.99	YIL099W
YDL168W	911.969	-0.0955355	0.171407	-0.557361	0.577281	0.703356		Up-regulated	YPR154W																Sbay_1.88	6.27827	-0.404143	0.806551	-0.501075	0.616318	0.735837		Up-regulated	Sbay_2.186	YDR033W
YDL167C	408.162	-1.09458	0.340996	-3.20994	0.00132765	0.00677715		Up-regulated	YPR160W																Sbay_1.89	4.8863	0.0910096	0.916497	0.0993017	0.920899	0.953974		Up-regulated	Sbay_8.187	YOR134W
YDL166C	468.238	-0.414334	0.176704	-2.3448	0.0190374	0.0560543		Up-regulated	YPR184W																Sbay_1.90	0.1586	-1.08523	4.08047	-0.265957	0.790272	NA		Up-regulated	Sbay_13.14	YML128C
YDL165W	559.495	0.272502	0.203108	1.34166	0.179707	0.310883		Up-regulated	YPR193C																Sbay_1.91	1.4772	2.80905	1.8828	1.49195	0.135712	NA		Up-regulated	Sbay_2.637	YDR461C-A
YDL164C	403.945	-0.864769	0.247466	-3.49449	0.000474967	0.00297745		Up-regulated	YPR200C																Sbay_1.92	5.27579	0.400455	0.941344	0.425407	0.67054	0.776812		Up-regulated	Sbay_16.232	YPL081W
YDL163W	0	NA	NA	NA	NA	NA		Up-regulated	YML132W																Sbay_1.93	0.1586	-1.08523	4.08047	-0.265957	0.790272	NA		Up-regulated	Sbay_4.44	YDL204W
YDL162C	0.54639	-1.08387	3.25613	-0.33287	0.739232	NA		Up-regulated	YML131W																Sbay_1.94	0	NA	NA	NA	NA	NA		Up-regulated	Sbay_2.130	YBR001C
YDL161W	934.506	0.235272	0.23685	0.993337	0.320546	0.469082		Up-regulated	YML128C																Sbay_1.95	0	NA	NA	NA	NA	NA		Up-regulated	Sbay_12.181	YJR094C
YDL160C-A	44.7854	-0.0380196	0.3479	-0.109283	0.912978	0.94899		Up-regulated	YML118W																Sbay_1.96	8.80534	-0.0833586	0.694391	-0.120046	0.904447	0.944343		Up-regulated	Sbay_4.501	YBR241C
YDL160C	576.432	-0.0897328	0.215402	-0.416583	0.676983	0.782188		Up-regulated	YML100W																Sbay_1.97	3.77462	1.147	1.17371	0.977237	0.328452	0.477607		Up-regulated	Sbay_11.132	YKL093W
YDL159W-A	0	NA	NA	NA	NA	NA		Up-regulated	YML054C																Sbay_1.98	14.9279	-0.330507	0.564693	-0.585286	0.558355	0.688964		Up-regulated	Sbay_9.53	YIL136W
YDL159W	314.134	-0.199671	0.212082	-0.941481	0.346459	0.496548		Up-regulated	YMR081C																Sbay_1.99	0	NA	NA	NA	NA	NA		Up-regulated	Sbay_13.487	YMR297W
YDL159C-B	0	NA	NA	NA	NA	NA		Up-regulated	YMR090W																Sbay_1.100	159.979	0.539057	0.236697	2.27741	0.0227618	0.0643042		Up-regulated	Sbay_8.27	YHL024W
YDL158C	2.853	-0.278454	1.17852	-0.236275	0.813219	0.883704		Up-regulated	YMR105C																Sbay_1.101	0.446724	2.23428	3.3823	0.660579	0.508882	NA		Up-regulated	Sbay_8.241	YOR185C
YDL157C	399.24	-0.19304	0.24302	-0.79434	0.426997	0.574319		Up-regulated	YMR107W																Sbay_1.102	1.42854	2.76688	1.88663	1.46657	0.142493	NA		Up-regulated	Sbay_15.359	YHR160C
YDL156W	144.862	-0.819007	0.265997	-3.07901	0.0020769	0.00969332		Up-regulated	YMR169C																Sbay_1.104	0.630297	1.2809	2.68659	0.476777	0.633521	NA		Up-regulated	Sbay_13.378	YMR196W
YDL155W	366.5	-0.743388	0.209149	-3.55435	0.000378921	0.0024761		Up-regulated	YMR174C																Sbay_1.105	0	NA	NA	NA	NA	NA		Up-regulated	Sbay_4.285	YBR053C
YDL154W	158.956	0.130616	0.24231	0.539044	0.589856	0.712702		Up-regulated	YMR175W																Sbay_1.106	1.04771	-0.114891	2.07678	-0.0553215	0.955882	NA		Up-regulated	Sbay_4.49	YDL199C
YDL153C	1263.76	-0.755624	0.273539	-2.7624	0.00573785	0.0217634		Up-regulated	YMR194C-B																Sbay_1.108	4.61502	0.0364582	0.945056	0.0385778	0.969227	0.982614		Up-regulated	Sbay_16.325	YPR006C
YDL152W	2.73107	-1.69547	1.33303	-1.27189	0.203412	0.339827		Up-regulated	YMR196W																Sbay_1.109	1.51083	0.19323	1.52929	0.126353	0.899452	NA		Up-regulated	Sbay_14.146	YNL195C
YDL151C	0.342173	-1.96226	3.7442	-0.524079	0.600223	NA		Up-regulated	YMR206W																Sbay_1.110	784.284	0.581976	0.240849	2.41635	0.0156769	0.0480692		Up-regulated	Sbay_2.229	YDR070C
YDL150W	795.196	-0.369631	0.226521	-1.63178	0.102727	0.205173		Up-regulated	YMR250W																Sbay_1.111	46.3716	-0.103393	0.427539	-0.241832	0.80891	0.880738		Up-regulated	Sbay_11.140	YKL085W
YDL149W	256.138	0.546588	0.22055	2.4783	0.0132011	0.0419953		Up-regulated	YMR271C																Sbay_1.113	1.24293	3.70198	2.12256	1.74412	0.081139	NA		Up-regulated	Sbay_9.25	YIL160C
YDL148C	657.849	-1.0915	0.32052	-3.4054	0.000660665	0.00391122		Up-regulated	YMR297W																Sbay_1.114	15.4289	0.275013	0.540307	0.508994	0.610756	0.732107		Up-regulated	Sbay_10.365	YLR267W
YDL147W	2368.82	0.123383	0.179929	0.685735	0.49288	0.631746		Up-regulated	YMR315W																Sbay_1.115	6.90446	0.480751	0.79843	0.60212	0.547095	0.679234		Up-regulated	Sbay_5.160	YER054C
YDL146W	378.84	0.0443345	0.19355	0.22906	0.818822	0.887405		Up-regulated	YBL075C																Sbay_1.116	1151.15	4.42011	0.294196	15.0244	5.08456e-51	2.97701e-47		Up-regulated	Sbay_8.212	YOR161C
YDL145C	3784.5	0.0210479	0.163748	0.128538	0.897723	0.940632		Up-regulated	YBL064C																Sbay_1.117	134.852	0.571256	0.272473	2.09656	0.0360327	0.0917068		Up-regulated	Sbay_8.30	YHL022C
YDL144C	325.913	0.194651	0.276418	0.704192	0.481313	0.621615		Up-regulated	YBL049W																Sbay_10.1	80.3371	0.195233	0.319739	0.610602	0.541463	0.674381		Up-regulated	Sbay_11.200	YKL026C
YDL143W	2717.57	0.143031	0.1882	0.759993	0.447259	0.591539		Up-regulated	YBL029C-A																Sbay_10.2	3.68411	-0.463498	1.12679	-0.411344	0.68082	0.785149		Up-regulated	Sbay_4.351	YBR105C
YDL142C	223.937	0.082769	0.228987	0.361458	0.717757	0.813092		Up-regulated	YBR045C																Sbay_10.3	9.69004	0.369377	0.686332	0.53819	0.590446	0.713237		Up-regulated	Sbay_10.163	YLR080W
YDL141W	339.995	-0.49509	0.206348	-2.39929	0.0164268	0.0498724		Up-regulated	YBR053C																Sbay_10.4	22.2241	0.086548	0.503931	0.171746	0.863638	0.91713		Up-regulated	Sbay_12.196	YJR107W
YDL140C	2291.93	-0.0164823	0.181303	-0.0909101	0.927564	0.958487		Up-regulated	YBR054W																Sbay_10.5	16.2666	0.0508774	0.533789	0.0953137	0.924066	0.955986		Up-regulated	Sbay_7.546	YGR250C
YDL139C	127.804	-0.0296638	0.238501	-0.124376	0.901018	0.942467		Up-regulated	YBR099C																Sbay_10.7	92.0749	0.867461	0.327967	2.64497	0.00816991	0.0287988		Up-regulated	Sbay_5.158	YER053C
YDL138W	136.292	-0.302088	0.343937	-0.878322	0.379769	0.529921		Up-regulated	YBR101C																Sbay_10.8	290.614	-0.456542	0.222936	-2.04786	0.0405736	0.100469		Up-regulated	Sbay_9.141	YIL057C
YDL137W	3414.64	0.572048	0.212379	2.69353	0.00707002	0.0257192		Up-regulated	YBR117C																Sbay_10.9	62.0279	1.55708	0.389647	3.99613	6.43852e-05	0.000590408		Up-regulated	Sbay_2.438	YDR272W
YDL136W	5527.21	-0.0389046	0.230956	-0.168451	0.866229	0.918965		Up-regulated	YBR169C																Sbay_10.10	444.133	-0.122937	0.184688	-0.665646	0.505637	0.642611		Up-regulated	Sbay_5.105	YER015W
YDL135C	715.217	-0.245326	0.193096	-1.27049	0.203912	0.340434		Up-regulated	YBR241C																Sbay_10.11	25.8195	-1.4646	0.449648	-3.25721	0.00112515	0.00597529		Up-regulated	Sbay_16.353	YPR026W
YDL134C	1737.61	0.335051	0.176948	1.8935	0.0582911	0.132336		Up-regulated	YBR284W																Sbay_10.12	80.6991	0.412781	0.295129	1.39864	0.16192	0.287896		Up-regulated	Sbay_6.46	YFL014W
YDL133C-A	7059.2	0.336801	0.245798	1.37023	0.170614	0.298906		Up-regulated	YBR299W																Sbay_10.13	221.494	0.224853	0.269088	0.835611	0.403374	0.552975		Up-regulated	Sbay_4.77	YDL169C
YDL133W	327.251	-0.677062	0.209394	-3.23344	0.00122309	0.0063627		Up-regulated	YNL336W																Sbay_10.14	180.206	-0.704321	0.305274	-2.30718	0.0210449	0.0605939		Up-regulated	Sbay_8.226	YOR173W
YDL132W	1443.28	0.183578	0.177685	1.03316	0.301527	0.449679		Up-regulated	YNL274C																Sbay_10.15	1.77872	-0.364397	1.44581	-0.252036	0.801013	0.875723		Up-regulated	Sbay_16.301	YPL017C
YDL131W	872.561	-0.136339	0.252262	-0.540465	0.588876	0.711929		Up-regulated	YNL237W																Sbay_10.16	0.337843	-0.123448	3.80189	-0.0324702	0.974097	NA		Up-regulated	Sbay_13.508	YMR315W
YDL130W-A	1664.69	1.42088	0.417389	3.40421	0.000663549	0.0039246		Up-regulated	YNL202W																Sbay_10.17	1109.69	-0.581703	0.959395	-0.606323	0.544301	0.677051		Up-regulated	Sbay_3.172	YCL040W
YDL130W	6797.46	0.11173	0.213192	0.524082	0.600222	0.722735		Up-regulated	YNL200C																Sbay_10.18	279.667	-0.307718	0.2293	-1.34199	0.1796	0.310744		Up-regulated	Sbay_4.311	YBR072W
YDL129W	187.995	-0.740838	0.26576	-2.78762	0.00530969	0.0205589		Up-regulated	YNL196C																Sbay_10.19	1580.35	-0.0020864	0.281484	-0.00741216	0.994086	0.996383		Up-regulated	Sbay_13.446	YMR262W
YDL128W	728.273	0.441395	0.201015	2.19583	0.0281039	0.0755501		Up-regulated	YNL195C																Sbay_10.20	509.047	0.39712	0.233005	1.70434	0.0883172	0.1834		Up-regulated	Sbay_2.439	YDR273W
YDL127W	94.0225	-0.713594	0.329336	-2.16677	0.0302527	0.0798781		Up-regulated	YNL194C																Sbay_10.21	4439.47	0.410982	0.184094	2.23246	0.0255844	0.0702611		Up-regulated	Sbay_6.241	YJL161W
YDL126C	8051.64	0.831206	0.208434	3.98786	6.66706e-05	0.000608506		Up-regulated	YNL160W																Sbay_10.22	93.0904	-0.306159	0.286434	-1.06886	0.285131	0.432589		Up-regulated	Sbay_3.163	YCL049C
YDL125C	1092.38	0.35543	0.22761	1.56158	0.118388	0.228879		Up-regulated	YNL134C																Sbay_10.23	1201.33	-0.0582346	0.21171	-0.275068	0.783264	0.863663		Up-regulated	Sbay_14.262	YNL077W
YDL124W	2552.24	1.98594	0.358678	5.53683	3.07997e-08	7.723e-07		Up-regulated	YNL115C																Sbay_10.24	0.984522	-1.05347	2.14373	-0.491417	0.623132	NA		Up-regulated	Sbay_6.252	YJL172W
YDL123W	291.372	-0.113034	0.19308	-0.585427	0.55826	0.688964		Up-regulated	YNL093W																Sbay_10.25	9845.67	0.478913	0.253198	1.89145	0.0585636	0.132774		Up-regulated	Sbay_16.76	YPL230W
YDL122W	1124.4	-0.346852	0.227986	-1.52137	0.128166	0.242852		Up-regulated	YNL077W																Sbay_10.26	1169.89	0.266805	0.20674	1.29053	0.196866	0.331745		Up-regulated	Sbay_16.454	YPR127W
YDL121C	386.763	-0.535452	0.22215	-2.41032	0.0159386	0.0487315		Up-regulated	YNL015W																Sbay_10.27	41.3185	0.294174	0.363363	0.809586	0.418178	0.567226		Up-regulated	Sbay_13.46	YML100W
YDL120W	552.118	0.574678	0.210052	2.73589	0.00622117	0.0232302		Up-regulated	YNR002C																Sbay_10.28	1664.81	0.811994	0.299348	2.71254	0.00667698	0.0246027		Up-regulated	Sbay_14.147	YNL194C
YDL119C	327.841	0.631672	0.21935	2.87975	0.0039799	0.0163986		Up-regulated	YNR034W-A																Sbay_10.29	1367.63	1.62932	0.251812	6.47039	9.77534e-11	4.07364e-09		Up-regulated	Sbay_11.312	YKR076W
YDL118W	0.492752	0.822522	2.93007	0.280718	0.778927	NA		Up-regulated	YNR071C																Sbay_10.30	94.0198	1.29601	0.324559	3.99313	6.52057e-05	0.000596064		Up-regulated	Sbay_16.360	YPR030W
YDL117W	631.01	-0.208347	0.18731	-1.11231	0.266004	0.412134		Up-regulated	YNR072W																Sbay_10.31	0	NA	NA	NA	NA	NA		Up-regulated	Sbay_7.349	YGR067C
YDL116W	541.266	-0.584255	0.24944	-2.34226	0.0191672	0.0563797		Up-regulated	YNR073C																Sbay_10.32	0	NA	NA	NA	NA	NA		Up-regulated	Sbay_8.337	YOR289W
YDL115C	587.732	0.422968	0.18894	2.23864	0.0251794	0.0694094		Up-regulated	YJL161W																Sbay_10.33	0	NA	NA	NA	NA	NA		Up-regulated	Sbay_5.159	YER053C-A
YDL114W-A	2.12189	0.585593	1.47067	0.398182	0.690496	0.79225		Up-regulated	YJL089W																Sbay_10.34	0	NA	NA	NA	NA	NA		Up-regulated	Sbay_7.181	YGL088W
YDL114W	3.97785	0.664699	1.01473	0.655049	0.512436	0.648787		Up-regulated	YJL052W																Sbay_10.35	139.325	-0.256857	0.235863	-1.08901	0.27615	0.423593		Up-regulated	Sbay_2.233	YDR074W
YDL113C	591.119	0.476367	0.215995	2.20545	0.0274224	0.0740924		Up-regulated	YJR008W																Sbay_10.36	554.02	-0.652137	0.175476	-3.71639	0.000202086	0.00149601		Up-regulated	Sbay_4.160	YDL085W
YDL112W	625.666	-0.688054	0.298332	-2.30633	0.0210919	0.0607145		Up-regulated	YJR025C																Sbay_10.37	142.257	-1.53974	0.28221	-5.456	4.86976e-08	1.16377e-06		Up-regulated	Sbay_16.516	YPR184W
YDL111C	489.135	-0.680713	0.206606	-3.29474	0.000985137	0.00537556		Up-regulated	YJR095W																Sbay_10.38	550.081	-1.18763	0.353485	-3.35977	0.00078007	0.00446244		Up-regulated	Sbay_4.386	YBR137W
YDL110C	1559.96	1.02593	0.246768	4.15747	3.21797e-05	0.000333473		Up-regulated	YJR155W																Sbay_10.39	49.3533	-0.261405	0.360413	-0.725291	0.468273	0.610193		Up-regulated	Sbay_16.425	YPR098C
YDL109C	156.092	0.237122	0.22838	1.03828	0.29914	0.447232		Up-regulated	YKL202W																Sbay_10.40	163.335	-0.779856	0.322161	-2.4207	0.0154906	0.0476477		Up-regulated	Sbay_4.388	YBR139W
YDL108W	309.877	0.000500296	0.21037	0.00237817	0.998102	0.99887		Up-regulated	YKL201C																Sbay_10.41	548.115	-0.285285	0.214764	-1.32837	0.184057	0.316175		Up-regulated	Sbay_13.349	YMR170C
YDL107W	315.525	0.11874	0.219248	0.54158	0.588108	0.71122		Up-regulated	YKL163W																Sbay_10.42	1774.91	0.502119	0.24081	2.08512	0.0370582	0.0937681		Up-regulated	Sbay_15.135	YOL032W
YDL106C	429.889	0.135596	0.201876	0.671681	0.501787	0.639174		Up-regulated	YKL151C																Sbay_10.43	1062.14	-0.358599	0.277125	-1.294	0.195666	0.330151		Up-regulated	Sbay_13.510	YMR317W
YDL105W	81.6828	-1.03692	0.372074	-2.78686	0.00532217	0.0205957		Up-regulated	YKL096C-B																Sbay_10.44	419.986	-0.667496	0.251414	-2.65497	0.00793151	0.0282516		Up-regulated	Sbay_15.281	YHR087W
YDL104C	264.556	0.27391	0.201024	1.36257	0.173017	0.301717		Up-regulated	YKL093W																Sbay_10.45	16071.4	2.46304	1.12701	2.18547	0.0288541	0.0769956		Up-regulated	Sbay_10.527	YLR411W
YDL103C	1160.15	0.0623536	0.217927	0.286121	0.774785	0.856888		Up-regulated	YKL091C																Sbay_10.47	0	NA	NA	NA	NA	NA		Up-regulated	Sbay_9.251	YIR035C
YDL102W	445.901	-0.64211	0.24145	-2.65939	0.00782815	0.027973		Up-regulated	YKL086W																Sbay_10.48	66.655	-0.33364	0.294616	-1.13246	0.257443	0.402062		Up-regulated	Sbay_7.109	YGL156W
YDL101C	349.647	-0.454194	0.278318	-1.63193	0.102695	0.205145		Up-regulated	YKL035W																Sbay_10.49	14193.1	1.53231	0.905573	1.69209	0.0906286	0.18671		Up-regulated	Sbay_16.525	YPR193C
YDL100C	2079.16	0.293369	0.20252	1.44859	0.147451	0.26803		Up-regulated	YKL026C																Sbay_10.51	1266.86	1.0013	0.22748	4.40171	1.074e-05	0.00013327		Up-regulated	Sbay_4.472	YBR214W
YDL099W	1131.92	0.433053	0.174847	2.47676	0.0132583	0.0421347		Up-regulated	YKR049C																Sbay_10.52	368.729	-0.736427	0.252955	-2.91129	0.00359939	0.0151469		Up-regulated	Sbay_5.215	YER096W
YDL098C	136.064	-0.489616	0.279532	-1.75156	0.0798501	0.169479		Up-regulated	YKR076W																Sbay_10.54	845.314	-0.211659	0.181936	-1.16337	0.244679	0.387345		Up-regulated	Sbay_10.422	YLR327C
YDL097C	2265.57	0.487919	0.211928	2.30229	0.0213191	0.0611728		Up-regulated	YEL070W																Sbay_10.55	853.172	0.330882	0.231689	1.42813	0.153254	0.27605		Up-regulated	Sbay_5.319	YER182W
YDL096C	2.00015	-1.77722	1.62577	-1.09316	0.274325	0.421378		Up-regulated	YEL069C																Sbay_10.56	145.937	1.19113	0.408743	2.91414	0.00356667	0.0150399		Up-regulated	Sbay_13.118	YML042W
YDL095W	1700.35	-0.0375366	0.17743	-0.211557	0.832453	0.896865		Up-regulated	YEL041W																Sbay_10.57	6232.28	0.270451	0.228312	1.18457	0.236188	0.377558		Up-regulated	Sbay_8.31	YHL021C
YDL094C	1.03077	-1.12724	1.94047	-0.58091	0.561301	NA		Up-regulated	YEL039C																Sbay_10.58	98.6873	0.536009	0.292685	1.83135	0.0670478	0.147359		Up-regulated	Sbay_10.379	YLR284C
YDL093W	208.807	-0.196776	0.294495	-0.668182	0.504017	0.641108		Up-regulated	YER037W																Sbay_10.59	160.947	0.0881971	0.29828	0.295686	0.76747	0.852097		Down-regulated	Sbay_9.48	YIL140W
YDL092W	831.412	-0.233919	0.187957	-1.24453	0.213304	0.351207		Up-regulated	YER054C																Sbay_10.60	0	NA	NA	NA	NA	NA		Down-regulated	Sbay_14.40	YNL300W
YDL091C	492.344	0.842701	0.180968	4.65663	3.21434e-06	4.66997e-05		Up-regulated	YER067W																Sbay_10.61	501.123	-0.208934	0.232203	-0.899791	0.368232	0.518518		Down-regulated	Sbay_11.178	YKL048C
YDL090C	310.671	0.257959	0.230292	1.12014	0.262655	0.408138		Up-regulated	YER103W																Sbay_10.62	1975.81	-0.16452	0.196034	-0.839245	0.401332	0.551337		Down-regulated	Sbay_16.145	YPL165C
YDL089W	268.796	0.281473	0.211041	1.33373	0.182291	0.313824		Up-regulated	YER150W																Sbay_10.63	246.082	-2.26312	0.278447	-8.12767	4.37635e-16	4.00368e-14		Down-regulated	Sbay_8.364	YOR313C
YDL088C	641.008	-0.0279614	0.207852	-0.134525	0.892987	0.937753		Up-regulated	YHL048W																Sbay_10.64	574.584	-0.968311	0.316412	-3.06029	0.00221122	0.0101983		Down-regulated	Sbay_2.687	YDR507C
YDL087C	179.186	-0.233005	0.289225	-0.805618	0.420463	0.568769		Up-regulated	YHL024W																Sbay_10.65	353.448	-0.317738	0.183729	-1.72939	0.0837395	0.175977		Down-regulated	Sbay_4.553	YBR293W
YDL086W	1698.21	0.41022	0.229718	1.78575	0.0741389	0.159619		Up-regulated	YHL021C																Sbay_10.66	2002.95	0.888171	0.182964	4.85434	1.20788e-06	2.0235e-05		Down-regulated	Sbay_15.157	YOL014W
YDL086C-A	15.5025	-0.543503	0.529994	-1.02549	0.305132	0.453703		Up-regulated	YHR007C-A																Sbay_10.67	938.724	-1.35709	0.356847	-3.80301	0.000142946	0.00113331		Down-regulated	Sbay_13.348	YMR168C
YDL085C-A	377.807	-0.369763	0.226637	-1.63152	0.10278	0.205229		Up-regulated	YHR016C																Sbay_10.68	402.019	0.135305	0.195755	0.691192	0.489445	0.628793		Down-regulated	Sbay_10.37	YLL035W
YDL085W	54.8031	3.24094	0.43753	7.40736	1.28835e-13	8.82254e-12		Up-regulated	YHR033W																Sbay_10.69	238.726	-0.100272	0.2003	-0.500611	0.616645	0.736103		Down-regulated	Sbay_3.123	YCR087C-A
YDL084W	3709.44	-0.134845	0.168369	-0.800889	0.423196	0.571385		Up-regulated	YHR053C																Sbay_10.70	23.4653	-0.73884	0.593283	-1.24534	0.213006	0.350816		Down-regulated	Sbay_16.36	YPL269W
YDL083C	12102.3	0.212618	0.219723	0.967664	0.333212	0.482741		Up-regulated	YHR087W																Sbay_10.71	0	NA	NA	NA	NA	NA		Down-regulated	Sbay_10.277	YLR180W
YDL082W	9547.21	0.224041	0.239574	0.935162	0.349705	0.499701		Up-regulated	YHR104W																Sbay_10.72	284.281	-0.581535	0.22767	-2.55429	0.0106404	0.0354779		Down-regulated	Sbay_9.102	YIL096C
YDL081C	8632.84	-0.210126	0.167775	-1.25243	0.210413	0.347964		Up-regulated	YHR137C-A																Sbay_10.73	339.083	0.0474972	0.196969	0.24114	0.809447	0.880973		Down-regulated	Sbay_2.706	YDR524C
YDL080C	348.884	0.0310118	0.208904	0.14845	0.881988	0.929452		Up-regulated	YHR160C																Sbay_10.74	203.514	-0.0619042	0.217411	-0.284734	0.775848	0.857902		Down-regulated	Sbay_8.128	YOR079C
YDL079C	359.459	1.80738	0.321145	5.62794	1.82371e-08	4.84254e-07		Up-regulated	YIL160C																Sbay_10.75	1491.3	0.353511	0.151006	2.34104	0.0192299	0.0564934		Down-regulated	Sbay_7.450	YGR159C
YDL078C	2537.89	0.8238	0.227827	3.61591	0.0002993	0.00205348		Up-regulated	YIL136W																Sbay_10.76	0	NA	NA	NA	NA	NA		Down-regulated	Sbay_6.262	YJL181W
YDL077C	509.487	0.506191	0.174216	2.90554	0.00366621	0.0153876		Up-regulated	YIL099W																Sbay_10.78	401.201	0.722215	0.193243	3.73735	0.000185972	0.00139957		Down-regulated	Sbay_11.104	YKL120W
YDL076C	542.561	0.270074	0.179335	1.50597	0.132074	0.248248		Up-regulated	YIR038C																Sbay_10.79	706.663	-1.04382	0.316991	-3.2929	0.0009916	0.00540579		Down-regulated	Sbay_13.360	YMR179W
YDL075W	15782.1	0.469843	0.233303	2.01388	0.0440224	0.107235		Up-regulated	YIR044C																Sbay_10.81	565.76	-0.801291	0.228076	-3.51327	0.000442629	0.00280627		Down-regulated	Sbay_15.369	YHR169W
snR63	47.5978	0.169765	0.362013	0.468947	0.639108	0.75208		Up-regulated	YCL027W																Sbay_10.82	147.71	-0.611335	0.279102	-2.19037	0.0284977	0.0763285		Down-regulated	Sbay_7.249	YGL029W
YDL074C	681.958	-0.445801	0.246823	-1.80616	0.0708935	0.153962		Up-regulated	YFL066C																Sbay_10.83	689.135	0.186564	0.186486	1.00042	0.317108	0.46568		Down-regulated	Sbay_11.63	YJL158C
YDL073W	362.249	-0.913363	0.234504	-3.89487	9.82519e-05	0.000828912		Up-regulated	YFL062W																Sbay_10.84	775.107	-0.419771	0.181086	-2.31808	0.0204449	0.0593334		Down-regulated	Sbay_8.182	YOR130C
YDL072C	1839.09	0.798213	0.223504	3.57137	0.000355125	0.00234547		Up-regulated	YFL058W																Sbay_10.85	234.075	-0.384967	0.223367	-1.72347	0.0848029	0.177519		Down-regulated	Sbay_8.99	YOR047C
YDL071C	2.89396	0.00353243	1.2665	0.00278912	0.997775	0.998786		Up-regulated	YFL057C																Sbay_10.86	1284.15	-0.564452	0.220326	-2.56189	0.0104104	0.0348653		Down-regulated	Sbay_2.353	YDR184C
YDL070W	1316.38	-0.419454	0.280462	-1.49558	0.134763	0.251647		Up-regulated	YFL052W																Sbay_10.87	1109.2	-1.1648	0.360139	-3.2343	0.00121941	0.00635473		Down-regulated	Sbay_4.231	YDL018C
YDL069C	102.368	-0.593939	0.310711	-1.91154	0.0559346	0.128368		Up-regulated	YFL014W																Sbay_10.88	106.385	0.101143	0.284788	0.355151	0.722477	0.816739		Down-regulated	Sbay_14.66	YNL277W
YDL068W	1.01109	-1.05773	2.0991	-0.503899	0.614332	NA		Up-regulated	YFR052C-A																Sbay_10.89	0	NA	NA	NA	NA	NA		Down-regulated	Sbay_6.249	YJL168C
YDL067C	871.725	0.295466	0.221642	1.33307	0.182507	0.314103		Up-regulated	YFR053C																Sbay_10.90	0.291815	1.62418	4.04832	0.401198	0.688274	NA		Down-regulated	Sbay_10.397	YLR303W
YDL066W	1100.84	0.130221	0.233988	0.556528	0.57785	0.70383		Up-regulated	YAR071W																Sbay_10.91	52.5327	-0.378056	0.349132	-1.08284	0.278878	0.42637		Down-regulated	Sbay_14.197	YNL141W
YDL065C	784.166	0.424535	0.198647	2.13714	0.032587	0.084874		Down-regulated	YDL211C																Sbay_10.92	0.145907	0.838323	4.08047	0.205448	0.837222	NA		Down-regulated	Sbay_7.393	YGR109C
YDL064W	464.464	0.0676127	0.221071	0.305841	0.759726	0.846147		Down-regulated	YDL209C																Sbay_10.93	0.505022	0.791315	2.90706	0.272205	0.785465	NA		Down-regulated	Sbay_14.362	YNR009W
YDL063C	482.145	-1.18635	0.399755	-2.96768	0.00300053	0.0131007		Down-regulated	YDL003W																Sbay_10.94	92.5526	-0.842795	0.423405	-1.99052	0.0465342	0.111846		Down-regulated	Sbay_2.295	YDR132C
YDL062W	0.304507	-0.123449	3.94333	-0.0313058	0.975026	NA		Down-regulated	YDR021W																Sbay_10.95	180.69	-0.107333	0.254054	-0.42248	0.672675	0.778746		Down-regulated	Sbay_10.126	YLR042C
YDL061C	4879.66	0.173894	0.198675	0.875269	0.381428	0.531033		Down-regulated	YDR184C																Sbay_10.96	167.642	0.0444498	0.252167	0.176272	0.860081	0.914265		Down-regulated	Sbay_13.431	YMR246W
YDL060W	1063.4	-0.436529	0.277247	-1.57451	0.115369	0.224302		Down-regulated	YDR309C																Sbay_10.97	621.176	-0.746227	0.238545	-3.12825	0.00175849	0.00849503		Down-regulated	Sbay_15.190	YOR012W
YDL059C	91.8932	-0.989099	0.311986	-3.17034	0.00152262	0.00755505		Down-regulated	YDR345C																Sbay_10.98	390.051	-0.0085353	0.198949	-0.0429019	0.96578	0.981092		Down-regulated	Sbay_13.36	YML108W
YDL058W	791.739	-0.0482181	0.206382	-0.233636	0.815268	0.885109		Down-regulated	YDR451C																Sbay_10.99	464.035	-0.667131	0.182716	-3.65118	0.000261035	0.00183697		Down-regulated	Sbay_5.29	YEL040W
YDL057W	98.4012	0.840694	0.260252	3.2303	0.00123659	0.00642132		Down-regulated	YDR492W																Sbay_10.100	206.721	-0.613123	0.225624	-2.71746	0.00657853	0.0243191		Down-regulated	Sbay_11.228	YKL001C
YDL056W	499.541	-0.162236	0.202773	-0.80009	0.423659	0.571747		Down-regulated	YDR502C																Sbay_10.101	208.874	-0.423397	0.275424	-1.53726	0.12423	0.237198		Down-regulated	Sbay_16.50	YPL256C
YDL055C	11652	-0.959502	0.272027	-3.52723	0.000419932	0.00267832		Down-regulated	YDR507C																Sbay_10.102	315.63	-0.399198	0.227621	-1.75378	0.0794676	0.168795		Down-regulated	Sbay_2.487	YDR318W
tK(UUU)D	1.65366	-0.167913	1.5057	-0.111518	0.911206	0.948043		Down-regulated	YDR514C																Sbay_10.104	952.139	0.639789	0.235649	2.71501	0.00662744	0.0244586		Down-regulated	Sbay_4.462	YBR208C
YDL054C	441.021	-0.382029	0.367439	-1.03971	0.298476	0.446898		Down-regulated	YDR528W																Sbay_10.105	324.383	0.692921	0.24349	2.84579	0.00443015	0.0178333		Down-regulated	Sbay_7.481	YGR188C
YDL053C	593.197	-0.236809	0.178349	-1.32778	0.18425	0.316312		Down-regulated	YOL124C																Sbay_10.106	746.567	0.324772	0.216004	1.50355	0.132698	0.24914		Down-regulated	Sbay_8.284	YOR233W
YDL052C	944.342	0.0494648	0.165829	0.298287	0.765484	0.850376		Down-regulated	YOL007C																Sbay_10.107	592.846	-0.205006	0.252524	-0.811831	0.416889	0.566002		Down-regulated	Sbay_12.48	YJL033W
YDL051W	1325.27	-0.736665	0.245106	-3.0055	0.00265148	0.0118236		Down-regulated	YOL002C																Sbay_10.108	1043.53	-0.00875216	0.329907	-0.0265292	0.978835	0.988186		Down-regulated	Sbay_7.321	YGR036C
YDL050C	0	NA	NA	NA	NA	NA		Down-regulated	YOR079C																Sbay_10.109	3292.23	0.645861	0.260536	2.47897	0.0131762	0.0419648		Down-regulated	Sbay_16.85	YPL221W
YDL049C	103.02	-0.687193	0.412853	-1.6645	0.0960125	0.195023		Down-regulated	YOR226C																Sbay_10.110	25532.4	0.515695	0.250004	2.06275	0.0391363	0.0975699		Down-regulated	Sbay_9.27	YIL158W
YDL048C	1149.68	0.310346	0.220832	1.40534	0.159919	0.285401		Down-regulated	YOR247W																Sbay_10.111	6.32227	0.508081	0.894054	0.568289	0.569839	0.697923		Down-regulated	Sbay_4.250	YDL003W
YDL047W	1343.31	-0.103943	0.177438	-0.585795	0.558013	0.688964		Down-regulated	YOR306C																Sbay_10.112	280.073	-0.25602	0.26164	-0.97852	0.327817	0.476921		Down-regulated	Sbay_12.141	YJR055W
YDL046W	2261.43	0.672706	0.167955	4.00528	6.19445e-05	0.000571158		Down-regulated	YOR315W																Sbay_10.113	641.362	-0.413854	0.182871	-2.26309	0.0236299	0.0661975		Down-regulated	Sbay_3.42	YCR016W
YDL045W-A	1116.25	0.21446	0.172559	1.24282	0.213933	0.352095		Down-regulated	YOR359W																Sbay_10.114	581.341	0.052882	0.256984	0.20578	0.836963	0.900256		Down-regulated	Sbay_10.63	YLL012W
YDL045C	474.36	0.403584	0.169309	2.38371	0.0171393	0.0515477		Down-regulated	YGL253W																Sbay_10.115	0.179871	-1.08523	4.08047	-0.265957	0.790272	NA		Down-regulated	Sbay_14.226	YNL112W
YDL044C	352.234	-0.0777026	0.198988	-0.390489	0.696175	0.796832		Down-regulated	YGL055W																Sbay_10.116	53.352	-0.964672	0.335038	-2.87929	0.0039857	0.0164109		Down-regulated	Sbay_4.350	YBR104W
YDL043C	193.814	-0.571178	0.246663	-2.31562	0.0205792	0.0596197		Down-regulated	YGR014W																Sbay_10.117	0.154909	0.838323	4.08047	0.205448	0.837222	NA		Down-regulated	Sbay_15.250	YHR061C
YDL042C	84.4972	-0.8089	0.396854	-2.03828	0.0415219	0.102384		Down-regulated	YGR035C																Sbay_10.118	320.415	0.741292	0.242849	3.05248	0.0022696	0.0104142		Down-regulated	Sbay_4.79	YDL167C
YDL041W	1.06843	-2.36701	2.10706	-1.12337	0.26128	NA		Down-regulated	YGR055W																Sbay_10.119	1.31192	0.603629	1.65184	0.365429	0.714791	NA		Down-regulated	Sbay_8.15	YHL036W
YDL040C	1516.96	0.137473	0.164026	0.838119	0.401964	0.551768		Down-regulated	snR48																Sbay_10.120	0.855568	0.547763	2.23651	0.244919	0.806519	NA		Down-regulated	Sbay_15.167	YOL007C
YDL039C	1334.93	-0.643877	0.845133	-0.761864	0.446141	0.590318		Down-regulated	YGR108W																Sbay_10.121	0	NA	NA	NA	NA	NA		Down-regulated	Sbay_16.51	YPL255W
YDL037C	496.151	0.871994	0.76721	1.13658	0.255715	0.399842		Down-regulated	YGR109C																Sbay_10.122	0	NA	NA	NA	NA	NA		Down-regulated	Sbay_4.39	YDL209C
YDL036C	317.528	-0.402859	0.211099	-1.90839	0.0563412	0.12901		Down-regulated	YGR152C																Sbay_10.123	1459.2	0.412648	0.226462	1.82215	0.0684321	0.149839		Down-regulated	Sbay_13.424	YMR239C
YDL035C	389.355	-0.0250425	0.222676	-0.112461	0.910458	0.947691		Down-regulated	YGR159C																Sbay_10.124	413.124	0.072016	0.188922	0.381194	0.703059	0.802107		Down-regulated	Sbay_10.135	YLR051C
YDL034W	0.145907	0.838323	4.08047	0.205448	0.837222	NA		Down-regulated	tR(UCU)G2																Sbay_10.125	1.97288	0.854758	1.54768	0.552283	0.580755	0.705883		Down-regulated	Sbay_8.332	YOR284W
YDL033C	297.934	0.265312	0.227209	1.1677	0.242928	0.385306		Down-regulated	YGR177C																Sbay_10.126	29.6909	-2.09693	0.559433	-3.74831	0.000178028	0.0013502		Down-regulated	Sbay_7.318	YGR035C
YDL032W	0.517726	0.821981	2.88875	0.284545	0.775992	NA		Down-regulated	YGR221C																Sbay_10.127	2250.55	-0.732448	0.185927	-3.93944	8.16732e-05	0.000712662		Down-regulated	Sbay_7.583	YGR286C
YDL031W	1082.9	-0.831402	0.316353	-2.62809	0.00858666	0.0300059		Down-regulated	YGR238C																Sbay_10.128	73473.8	0.426964	0.197772	2.15887	0.0308606	0.0812451		Down-regulated	Sbay_14.137	YNL206C
YDL030W	268.745	-0.737333	0.25984	-2.83764	0.00454484	0.0181745		Down-regulated	YGR286C																Sbay_10.129	404.084	-0.54894	0.193199	-2.84131	0.0044928	0.0179989		Down-regulated	Sbay_11.315	YKR079C
YDL029W	2595.17	0.613018	0.211575	2.8974	0.00376275	0.0156705		Down-regulated	YLL062C																Sbay_10.130	51.6433	1.45564	0.428082	3.40039	0.000672909	0.00396765		Down-regulated	Sbay_14.228	YNL111C
YDL028C	338.254	-0.503053	0.264485	-1.90201	0.0571698	0.130346		Down-regulated	YLL061W																Sbay_10.131	193.157	0.226721	0.202036	1.12218	0.261785	0.407179		Down-regulated	Sbay_15.372	YHR172W
YDL027C	457.439	0.360577	0.21137	1.70591	0.0880248	0.182923		Down-regulated	YLL053C																Sbay_10.132	16831.7	0.214126	0.215402	0.994075	0.320187	0.468724		Down-regulated	Sbay_2.679	YDR502C
YDL026W	1.86695	-2.32784	1.60099	-1.454	0.145945	0.266119		Down-regulated	YLL052C																Sbay_10.133	382.526	0.0582796	0.178603	0.326308	0.744191	0.834161		Down-regulated	Sbay_4.141	YDL105W
YDL025C	983.79	0.186075	0.294085	0.632724	0.526914	0.662532		Down-regulated	YLL035W																Sbay_10.134	267.33	-0.222417	0.257609	-0.86339	0.387923	0.537838		Down-regulated	Sbay_7.469	YGR175C
YDL025W-A	1.05944	-1.17204	2.39054	-0.490283	0.623933	NA		Down-regulated	YLL012W																Sbay_10.135	326.226	-1.57783	0.320141	-4.92856	8.28377e-07	1.46752e-05		Down-regulated	Sbay_8.366	YOR315W
YDL024C	7.88511	0.445077	0.883361	0.503845	0.61437	0.734634		Down-regulated	YLR121C																Sbay_10.136	419.497	-0.130814	0.197502	-0.662344	0.507751	0.644514		Down-regulated	Sbay_2.668	YDR492W
YDL022C-A	0	NA	NA	NA	NA	NA		Down-regulated	YLR180W																Sbay_10.137	72.7141	0.759325	0.336495	2.25657	0.0240347	0.067043		Down-regulated	Sbay_8.358	YOR306C
tA(AGC)D	0.179871	-1.08523	4.08047	-0.265957	0.790272	NA		Down-regulated	YLR303W																Sbay_10.138	14.8455	0.808264	0.548711	1.47302	0.140745	0.259424		Down-regulated	Sbay_5.182	YER070W
YDL023C	3.37075	1.19801	1.10427	1.08488	0.277974	0.425555		Down-regulated	YLR313C																Sbay_10.139	374.561	-0.446659	0.221499	-2.01653	0.0437449	0.106719		Down-regulated	Sbay_7.361	YGR079W
YDL022W	8311.63	0.657885	0.290794	2.26238	0.0236742	0.0662742		Down-regulated	YLR363W-A																Sbay_10.140	1751.62	-0.844728	0.284725	-2.96682	0.00300901	0.0131316		Down-regulated	Sbay_14.408	YNR053C
YDL021W	312.169	2.45977	0.352592	6.97623	3.03209e-12	1.63621e-10		Down-regulated	YLR413W																Sbay_10.141	438.866	-0.195341	0.245555	-0.795509	0.426318	0.57388		Down-regulated	Sbay_13.381	YMR199W
YDL020C	1384.78	0.811517	0.265784	3.0533	0.00226339	0.0103898		Down-regulated	YPL274W																Sbay_10.142	15275.4	-1.16306	0.945027	-1.23071	0.21843	0.357075		Down-regulated	Sbay_12.112	YJR030C
YDL019C	2108.3	1.03423	0.272542	3.79478	0.000147776	0.00116686		Down-regulated	YPL267W																Sbay_10.143	205.255	0.330886	0.269539	1.2276	0.219597	0.358595		Down-regulated	Sbay_15.279	YHR085W
YDL018C	263.665	-0.346655	0.286549	-1.20976	0.226372	0.366313		Down-regulated	YPL265W																Sbay_10.144	5268.48	0.0644077	0.224959	0.286308	0.774642	0.856888		Down-regulated	Sbay_10.529	YLR413W
YDL017W	236.786	-0.6774	0.244576	-2.76969	0.00561095	0.0213881		Down-regulated	YPL256C																Sbay_10.145	3923.21	-0.0691464	0.241225	-0.286647	0.774383	0.856767		Down-regulated	Sbay_4.496	YBR238C
YDL016C	30.8273	0.0317432	0.437609	0.0725378	0.942174	0.967455		Down-regulated	YPL153C																Sbay_10.146	503.167	0.26055	0.235905	1.10447	0.269388	0.415782		Down-regulated	Sbay_13.132	YML027W
YDL015C	1272.16	-0.0934667	0.231219	-0.404235	0.68604	0.788296		Down-regulated	snR17b																Sbay_10.147	198.872	-0.772106	0.289213	-2.66968	0.00759236	0.0272683		Down-regulated	Sbay_16.449	YPR120C
YDL014W	4726.11	-0.80365	0.213161	-3.77016	0.000163145	0.00125784		Down-regulated	YPL111W																Sbay_10.148	425.267	0.0228498	0.203097	0.112507	0.910421	0.947691		Down-regulated	Sbay_2.710	YDR528W
YDL013W	437.815	0.0350476	0.235816	0.148623	0.881851	0.929393		Down-regulated	YPL052W																Sbay_10.149	541.89	-0.47748	0.2367	-2.01724	0.0436703	0.106582		Down-regulated	Sbay_4.310	YBR071W
YDL012C	287.378	-0.0908775	0.224493	-0.404813	0.685615	0.787963		Down-regulated	tF(GAA)P1																Sbay_10.150	946.627	-0.307418	0.1994	-1.54172	0.123142	0.235746		Down-regulated	Sbay_3.103	YCR065W
YDL011C	0.497071	-2.50766	3.26147	-0.768874	0.441968	NA		Down-regulated	YPR035W																Sbay_10.151	474.266	-1.00912	0.313966	-3.21411	0.00130849	0.00669979		Down-regulated	Sbay_7.216	YGL055W
YDL010W	464.701	-0.0217552	0.17097	-0.127246	0.898746	0.941021		Down-regulated	YPR119W																Sbay_10.152	339.215	-0.721813	0.231373	-3.11969	0.00181042	0.00870099		Down-regulated	Sbay_16.466	YPR138C
YDL009C	4.55535	0.722175	0.961849	0.75082	0.452761	0.596961		Down-regulated	YPR138C																Sbay_10.153	6370.37	0.995402	0.178001	5.59211	2.24331e-08	5.81175e-07		Down-regulated	Sbay_14.419	YNR060W
YDL008W	218.277	-0.07103	0.24791	-0.286515	0.774483	0.856798		Down-regulated	YML080W																Sbay_10.154	123.673	2.06953	0.306007	6.76301	1.35149e-11	6.48607e-10		Down-regulated	Sbay_13.323	YMR144W
tT(AGU)D	0	NA	NA	NA	NA	NA		Down-regulated	YML043C																Sbay_10.155	759.541	-0.104824	0.186499	-0.562063	0.574073	0.701126		Down-regulated	Sbay_6.134	YJL058C
YDL007C-A	0	NA	NA	NA	NA	NA		Down-regulated	YML027W																Sbay_10.156	692.664	0.254396	0.220683	1.15276	0.249007	0.39211		Down-regulated	Sbay_2.234	YDR075W
tS(AGA)D1	0	NA	NA	NA	NA	NA		Down-regulated	YML018C																Sbay_10.157	118.494	-0.490799	0.509779	-0.962768	0.335664	0.485023		Down-regulated	Sbay_4.390	YBR141C
YDL007W	3367.08	0.401849	0.204985	1.96038	0.0499509	0.117977		Down-regulated	YMR199W																Sbay_10.158	426.587	-0.928294	0.370585	-2.50494	0.0122471	0.0397376		Down-regulated	Sbay_15.64	YOL101C
YDL006W	286.696	-0.401728	0.194753	-2.06275	0.0391362	0.0975699		Down-regulated	YMR246W																Sbay_10.159	36080.7	0.15914	0.260433	0.611058	0.541161	0.674149		Down-regulated	Sbay_6.199	YJL118W
YDL005C	466.19	-0.203831	0.196633	-1.03661	0.299919	0.447909		Down-regulated	YMR305C																Sbay_10.160	705.191	-0.336582	0.197014	-1.70841	0.0875602	0.182249		Down-regulated	Sbay_11.256	YKR024C
YDL004W	1508.34	0.462608	0.259653	1.78164	0.0748084	0.160735		Down-regulated	YBL054W																Sbay_10.161	400.435	0.148395	0.180674	0.821344	0.411451	0.560145		Down-regulated	Sbay_16.38	YPL267W
YDL003W	378.397	-2.2555	0.308105	-7.32057	2.46923e-13	1.61534e-11		Down-regulated	YBR032W																Sbay_10.162	843.311	0.707181	0.208524	3.39136	0.000695463	0.0040801		Down-regulated	Sbay_8.148	YOR095C
YDL002C	457.461	-0.253034	0.211344	-1.19726	0.231204	0.371691		Down-regulated	YBR034C																Sbay_10.163	353.137	2.29336	0.273501	8.38519	5.06443e-17	5.54248e-15		Down-regulated	Sbay_14.50	YNL289W
YDL001W	272.841	-0.665088	0.237417	-2.80135	0.00508891	0.0198505		Down-regulated	YBR104W																Sbay_10.164	614.761	1.65269	0.332517	4.97024	6.68692e-07	1.21213e-05		Down-regulated	Sbay_5.80	YEL006W
YDR001C	3450.91	1.29679	0.253747	5.11055	3.21226e-07	6.31133e-06		Down-regulated	YBR141C																Sbay_10.165	352.886	0.332847	0.482675	0.689588	0.490453	0.6296		Down-regulated	Sbay_5.3	YEL064C
YDR002W	4948.68	0.0642537	0.202083	0.317956	0.750518	0.839053		Down-regulated	YBR208C																Sbay_10.166	318.987	-0.463481	0.221439	-2.09304	0.0363453	0.0923417
YDR003W	340.574	0.472811	0.273081	1.73139	0.0833816	0.17539		Down-regulated	YBR238C																Sbay_10.167	1779.54	-0.283489	0.17437	-1.6258	0.103993	0.207137
YDR003W-A	51.3733	0.690468	0.320595	2.15371	0.031263	0.0821198		Down-regulated	YNL300W																Sbay_10.168	340.305	-1.00802	0.242017	-4.16509	3.11234e-05	0.000324826
YDR004W	380.193	-0.735656	0.218926	-3.36029	0.000778607	0.00445843		Down-regulated	YNL299W																Sbay_10.169	198.587	-0.75225	0.249156	-3.01919	0.00253452	0.0113888		*Only SC orthologs are shown
YDR005C	536.895	-0.316194	0.207487	-1.52392	0.127529	0.241761		Down-regulated	YNL289W																Sbay_10.170	452.412	-0.513352	0.223644	-2.29539	0.0217106	0.0620322
YDR006C	717.564	-0.130152	0.216712	-0.600575	0.548123	0.680222		Down-regulated	tT(AGU)N1																Sbay_10.171	308.723	0.0456774	0.252067	0.181211	0.856202	0.911548
YDR007W	585.153	0.336192	0.240354	1.39874	0.161892	0.287896		Down-regulated	YNL162W-A																Sbay_10.172	587.694	-0.136985	0.185098	-0.740065	0.459261	0.602399
YDR008C	9.09448	1.16374	0.69693	1.66981	0.0949577	0.193427		Down-regulated	YNL141W																Sbay_10.173	1328.34	0.54793	0.210387	2.60439	0.00920382	0.0316804
YDR009W	85.746	1.56511	0.368646	4.24555	2.18057e-05	0.000244583		Down-regulated	YNL112W																Sbay_10.174	894.365	0.230109	0.196079	1.17355	0.240575	0.382688
YDR010C	0.922522	-0.099125	2.39247	-0.0414322	0.966951	NA		Down-regulated	YNL111C																Sbay_10.175	78.747	-0.282064	0.280462	-1.00571	0.314553	0.463323
YDR011W	2133.07	-0.000381722	0.215319	-0.00177282	0.998585	0.999165		Down-regulated	YNL065W																Sbay_10.176	176.287	-1.15917	0.242739	-4.77538	1.79368e-06	2.86549e-05
YDR012W	7270.1	0.806577	0.238179	3.38643	0.000708087	0.00413551		Down-regulated	YNL024C																Sbay_10.177	1107.45	0.280106	0.247932	1.12977	0.258574	0.403451
YDR013W	179.189	-0.290714	0.220107	-1.32079	0.186573	0.319177		Down-regulated	YNR009W																Sbay_10.178	339.182	-0.0617161	0.214259	-0.288045	0.773313	0.856068
YDR014W	120.433	-0.339911	0.270089	-1.25851	0.208206	0.345387		Down-regulated	YJL212C																Sbay_10.179	736.495	-0.503274	0.205291	-2.45151	0.0142259	0.0444346
YDR014W-A	2.43964	1.35431	1.31034	1.03355	0.301347	0.449535		Down-regulated	YJL069C																Sbay_10.180	671.145	-0.091082	0.192607	-0.47289	0.636292	0.750501
YDR015C	0	NA	NA	NA	NA	NA		Down-regulated	YJL011C																Sbay_10.181	367.87	0.0700854	0.203901	0.343723	0.731055	0.823615
YDR016C	212.137	-0.291348	0.289082	-1.00784	0.313533	0.462285		Down-regulated	YJR011C																Sbay_10.182	396.324	-0.178021	0.19482	-0.913771	0.360837	0.510993
YDR017C	727.432	-0.41297	0.268999	-1.53521	0.124732	0.237884		Down-regulated	YJR030C																Sbay_10.183	525.391	0.370599	0.214322	1.72916	0.0837796	0.175977
YDR018C	95.8622	-0.114706	0.610149	-0.187996	0.85088	0.908277		Down-regulated	YJR054W																Sbay_10.185	218.694	0.575178	0.28818	1.9959	0.0459449	0.110794
YDR019C	2160.47	-1.0062	1.22664	-0.820287	0.412053	0.560736		Down-regulated	YJR097W																Sbay_10.186	1739.65	-0.19283	0.186836	-1.03208	0.302032	0.450318
YDR020C	163.788	-1.17415	0.310174	-3.78546	0.000153426	0.00119775		Down-regulated	YKL078W																Sbay_10.187	220.737	0.445673	0.244794	1.8206	0.0686673	0.15027
YDR021W	150.668	-1.73454	0.44576	-3.8912	9.97503e-05	0.000839738		Down-regulated	YKL068W-A																Sbay_10.188	215.869	-1.26622	0.314625	-4.02454	5.7088e-05	0.000535657
YDR022C	187.051	0.969679	0.267154	3.62966	0.000283794	0.00195945		Down-regulated	YKL036C																Sbay_10.189	464.694	-0.520713	0.232865	-2.23612	0.0253439	0.0697478
tV(UAC)D	0.826563	-0.767736	2.24744	-0.341605	0.732648	NA		Down-regulated	YKR013W																Sbay_10.190	303.261	-0.485763	0.20785	-2.33708	0.0194351	0.0569676
YDR023W	5312.75	-0.0237407	0.178981	-0.132644	0.894475	0.938894		Down-regulated	YKR024C																Sbay_10.191	2083.53	-1.07647	0.328785	-3.27408	0.00106006	0.00570989
YDR024W	1.78241	-0.89718	1.49585	-0.59978	0.548653	0.680729		Down-regulated	YEL048C																Sbay_10.192	219.46	-1.27774	0.30926	-4.13159	3.60258e-05	0.000366836
YDR025W	10867.4	0.17494	0.219323	0.797638	0.425081	0.572741		Down-regulated	YEL040W																Sbay_10.193	8.28002	0.986436	0.75148	1.31266	0.189298	0.322145
YDR026C	559.383	0.0948117	0.166425	0.569696	0.568884	0.697266		Down-regulated	YER060W-A																Sbay_10.194	5.39032	-1.02819	0.893717	-1.15046	0.249953	0.39309
YDR027C	617.22	-0.11447	0.167847	-0.681988	0.495247	0.63353		Down-regulated	YER070W																Sbay_10.195	8.1977	0.577821	0.691371	0.835761	0.403289	0.552962
YDR028C	2007.87	0.355927	0.173344	2.0533	0.0400436	0.0993067		Down-regulated	YER091C																Sbay_10.196	8.1056	-0.846014	0.815586	-1.03731	0.299592	0.447649
YDR029W	1.01111	-0.10515	1.92408	-0.0546496	0.956418	NA		Down-regulated	YHL036W																Sbay_10.197	0.337843	-0.123448	3.80189	-0.0324702	0.974097	NA
YDR030C	127.464	0.481189	0.255827	1.88091	0.0599839	0.135444		Down-regulated	YHR022C																Sbay_10.198	276.047	-0.329495	0.398429	-0.826986	0.408245	0.557368
YDR031W	512.126	1.12807	0.250802	4.49785	6.86431e-06	9.10318e-05		Down-regulated	YHR061C																Sbay_10.199	16699.4	1.31916	0.263063	5.01461	5.31405e-07	9.81506e-06
YDR032C	2510.22	1.57348	0.210983	7.45783	8.79592e-14	6.13097e-12		Down-regulated	YHR085W																Sbay_10.200	32918.6	0.0642066	0.200824	0.319715	0.749184	0.838142
YDR033W	3862.69	0.858704	0.280728	3.05885	0.00222191	0.0102435		Down-regulated	YHR149C																Sbay_10.201	0.667952	-1.60568	2.38896	-0.672127	0.501503	NA
YDR034C	406.366	0.284331	0.193515	1.4693	0.141753	0.260843		Down-regulated	YHR154W																Sbay_10.202	3417.72	0.26922	0.23781	1.13208	0.257602	0.402256
YDR034C-D	11.7442	-0.742222	0.606644	-1.22349	0.221145	0.36067		Down-regulated	YIL140W																Sbay_10.203	0.468418	0.739413	3.41631	0.216436	0.828648	NA
YDR034C-C	0	NA	NA	NA	NA	NA		Down-regulated	YIR019C																Sbay_10.204	69.5853	0.340732	0.276288	1.23325	0.217482	0.356408
tL(UAA)D	0	NA	NA	NA	NA	NA		Down-regulated	YCL036W																Sbay_10.205	600.22	-0.462931	0.18537	-2.49733	0.0125131	0.0403771
YDR034C-A	0	NA	NA	NA	NA	NA		Down-regulated	YCL025C																Sbay_10.206	897.817	0.137806	0.169025	0.815301	0.4149	0.563891
tQ(UUG)D1	0	NA	NA	NA	NA	NA		Down-regulated	YCR065W																Sbay_10.207	510.834	-0.336765	0.205451	-1.63915	0.101181	0.202778
YDR034W-B	155.047	1.92833	0.45122	4.2736	1.92344e-05	0.0002191		Down-regulated	YCR072C																Sbay_10.208	442.277	-0.174885	0.210749	-0.829828	0.406636	0.55595
YDR035W	1492.22	0.156874	0.173497	0.904192	0.365894	0.516094		Down-regulated	YFL051C																Sbay_10.209	627.813	0.456624	0.209044	2.18434	0.0289373	0.0771355
YDR036C	731.305	0.27884	0.171913	1.62198	0.104808	0.208405		Down-regulated	YAR008W																Sbay_10.210	254.135	0.320857	0.232432	1.38043	0.167453	0.294559
YDR037W	2201.59	-0.0683133	0.206749	-0.330417	0.741085	0.831714																			Sbay_10.211	4293.21	0.412061	0.227101	1.81444	0.0696102	0.151823
YDR038C	69.0096	2.33749	0.449761	5.19718	2.0233e-07	4.16394e-06																			Sbay_10.212	1300.18	-0.119939	0.382618	-0.313468	0.753925	0.841552
YDR039C	8.66756	1.66821	0.820971	2.03199	0.0421543	0.103548																			Sbay_10.213	0	NA	NA	NA	NA	NA
YDR040C	182.106	1.98769	0.405175	4.90576	9.30668e-07	1.61884e-05																			Sbay_10.214	13.3607	0.685845	0.594373	1.1539	0.248543	0.391678
YDR041W	1784.13	0.204675	0.180219	1.1357	0.256081	0.400255																			Sbay_10.216	13.5914	0.00505871	0.56674	0.00892598	0.992878	0.995732
YDR042C	8.4424	0.658032	0.732089	0.898841	0.368737	0.519042																			Sbay_10.217	38.2957	1.08126	0.430281	2.51291	0.0119739	0.0391006
snR47	6.36558	-0.585513	0.838132	-0.698593	0.484807	0.624679																			Sbay_10.218	115.433	0.218076	0.29142	0.748321	0.454267	0.59823
YDR043C	448.817	0.164819	0.359155	0.458908	0.6463	0.757727																			Sbay_10.219	216.562	0.189914	0.237484	0.799691	0.42389	0.571894
YDR044W	1072.73	-0.758096	0.302275	-2.50797	0.0121427	0.0394865																			Sbay_10.220	245.303	-0.0156057	0.212886	-0.0733058	0.941563	0.967336
YDR045C	270.215	-1.18053	0.263569	-4.47901	7.49914e-06	9.8014e-05																			Sbay_10.221	112.597	-0.0972844	0.262227	-0.370992	0.710643	0.807377
YDR046C	1758.83	-0.873737	0.240906	-3.62687	0.000286875	0.00197722																			Sbay_10.222	845.152	-1.1947	0.33841	-3.53034	0.000415019	0.00265567
YDR047W	2608.92	0.401823	0.16052	2.50326	0.0123055	0.039872																			Sbay_10.223	473.333	-0.634209	0.279193	-2.27158	0.0231118	0.0650107
YDR048C	0.367147	-2.05128	4.03182	-0.508773	0.610912	NA																			Sbay_10.224	344.877	-0.00300362	0.278149	-0.0107986	0.991384	0.994782
YDR049W	496.824	-0.317101	0.200414	-1.58223	0.113596	0.221776																			Sbay_10.225	116.284	-0.368773	0.411629	-0.895887	0.370313	0.520322
YDR050C	49569.6	-0.239872	0.197739	-1.21307	0.225101	0.365038																			Sbay_10.226	607.117	-0.342764	0.258788	-1.3245	0.185337	0.317388
YDR051C	704.013	0.0305909	0.208736	0.146553	0.883485	0.930695																			Sbay_10.227	517.038	0.615262	0.754007	0.81599	0.414506	0.563486
YDR052C	625.729	-0.578371	0.189778	-3.04762	0.00230661	0.0105551																			Sbay_10.228	319.247	-0.227649	0.216908	-1.04951	0.293941	0.442366
YDR053W	0.179871	-1.08523	4.08047	-0.265957	0.790272	NA																			Sbay_10.229	185.354	-0.757263	0.364108	-2.07978	0.0375458	0.0945914
YDR054C	1166.09	-0.133518	0.187336	-0.712718	0.47602	0.617434																			Sbay_10.230	225.802	-0.932974	0.222797	-4.18756	2.8197e-05	0.000301541
YDR055W	2258.16	1.37298	0.214316	6.40633	1.49066e-10	6.08209e-09																			Sbay_10.231	1138.95	-0.0451722	0.175622	-0.257212	0.797015	0.873063
YDR056C	700.218	0.282291	0.18182	1.55259	0.120522	0.231856																			Sbay_10.232	651.215	0.08764	0.203959	0.429694	0.667418	0.774624
YDR057W	368.299	0.163592	0.184272	0.887776	0.374661	0.524606																			Sbay_10.235	72.113	-0.436851	0.305806	-1.42852	0.153141	0.275974
YDR058C	228.686	0.579651	0.198472	2.92058	0.00349384	0.014786																			Sbay_10.237	929.477	-1.08409	0.935373	-1.15899	0.24646	0.389316
tR(UCU)D	0	NA	NA	NA	NA	NA																			Sbay_10.238	0.334152	1.79162	3.78318	0.473574	0.635803	NA
tD(GUC)D	0	NA	NA	NA	NA	NA																			Sbay_10.239	561.623	-0.407386	0.190145	-2.1425	0.0321533	0.0840437
YDR059C	196.484	0.746605	0.219319	3.40419	0.000663595	0.0039246																			Sbay_10.240	95.9844	-0.0276073	0.295265	-0.0935	0.925506	0.957054
YDR060W	1351.09	-0.936461	0.321094	-2.91647	0.00354013	0.0149549																			Sbay_10.241	508.666	0.475706	0.179322	2.6528	0.00798276	0.0283439
YDR061W	716.709	0.105643	0.189641	0.557071	0.577479	0.703491																			Sbay_10.242	350.384	0.337518	0.188364	1.79184	0.0731591	0.157887
YDR062W	1960.24	0.249544	0.179169	1.39278	0.163685	0.290242																			Sbay_10.243	445.756	-0.876713	0.297967	-2.94232	0.00325768	0.0139377
YDR063W	803.632	0.428327	0.238464	1.79619	0.0724639	0.156675																			Sbay_10.244	81.1232	0.326549	0.328508	0.994037	0.320205	0.468724
YDR064W	18949.4	0.419411	0.198371	2.11428	0.0344917	0.0887492																			Sbay_10.245	267.456	-0.0272917	0.26639	-0.10245	0.918399	0.952227
YDR065W	158.681	-0.172731	0.279659	-0.61765	0.536806	0.670721																			Sbay_10.246	408.116	0.421521	0.194657	2.16546	0.0303528	0.0800883
YDR066C	68.9888	0.222109	0.301868	0.735781	0.461864	0.604486																			Sbay_10.247	427.045	2.62551	0.245005	10.7161	8.55139e-27	3.0837e-24
YDR067C	335.805	-0.515848	0.223425	-2.30882	0.0209536	0.0604297																			Sbay_10.248	0.338471	-1.94921	3.75757	-0.518742	0.603941	NA
YDR068W	751.204	-0.0372649	0.206835	-0.180167	0.857021	0.912172																			Sbay_10.249	19742.7	-0.00163003	0.182321	-0.00894041	0.992867	0.995732
YDR069C	342.783	0.235529	0.206595	1.14005	0.254264	0.398213																			Sbay_10.250	159.3	0.49041	0.265855	1.84465	0.0650881	0.143862
YDR070C	381.562	3.42668	0.395459	8.66508	4.51198e-18	5.74346e-16																			Sbay_10.251	175.969	1.47755	0.338149	4.36952	1.2452e-05	0.000150633
YDR071C	1657.22	-0.0844802	0.17613	-0.479648	0.631478	0.747889																			Sbay_10.252	4376.99	-0.677096	0.175674	-3.85428	0.000116072	0.000953824
YDR072C	1651.48	-0.714733	0.257333	-2.77747	0.00547841	0.0210266																			Sbay_10.253	146.528	-0.135802	0.307042	-0.442291	0.658279	0.767009
YDR073W	362.323	-0.329967	0.234666	-1.40611	0.15969	0.285101																			Sbay_10.254	6.43501	-3.22869	1.07386	-3.00663	0.00264165	0.0117843
YDR074W	12605.3	1.32287	0.274836	4.81331	1.48448e-06	2.40765e-05																			Sbay_10.255	34.0154	0.0153774	0.405865	0.037888	0.969777	0.982956
YDR075W	135.14	-1.16706	0.320005	-3.647	0.000265316	0.00186039																			Sbay_10.256	166.366	0.570899	0.29812	1.915	0.0554927	0.127666
YDR076W	43.7087	-0.980458	0.452043	-2.16895	0.0300865	0.0795108																			Sbay_10.260	2015.96	0.424838	0.185028	2.29608	0.0216715	0.0619413
YDR077W	28736.4	0.803791	0.192268	4.18058	2.90772e-05	0.000308787																			Sbay_10.261	7.98549	-0.46498	0.739709	-0.628599	0.529611	0.665138
YDR078C	126.399	0.00657099	0.313304	0.0209732	0.983267	0.989712																			Sbay_10.262	154.861	0.0558104	0.22671	0.246176	0.805546	0.878699
YDR079W	459.129	0.275223	0.217793	1.26369	0.206342	0.343219																			Sbay_10.263	310.82	0.250663	0.206887	1.2116	0.225667	0.365601
YDR079C-A	157.563	0.200953	0.264689	0.759203	0.447731	0.591753																			Sbay_10.265	216.167	0.379425	0.235285	1.61262	0.106827	0.211452
YDR080W	371.961	0.322831	0.228417	1.41334	0.157556	0.281934																			Sbay_10.266	69486.5	0.091292	0.22323	0.408959	0.68257	0.78616
YDR081C	500.685	-0.587852	0.245543	-2.39408	0.0166619	0.0504293																			Sbay_10.267	506.992	0.281539	0.232564	1.21059	0.226052	0.366124
YDR082W	202.838	-0.486446	0.288227	-1.68772	0.0914654	0.187986																			Sbay_10.268	684.088	0.47536	0.19557	2.43063	0.0150725	0.0466311
YDR083W	578.609	-1.05402	0.3474	-3.03401	0.00241324	0.0109531																			Sbay_10.269	1503.08	0.0434219	0.20956	0.207205	0.83585	0.899531
YDR084C	378.17	0.23872	0.183004	1.30446	0.192078	0.325804																			Sbay_10.270	535.209	0.701164	0.203146	3.45153	0.000557412	0.00339609
YDR085C	229.959	0.712496	0.226123	3.15093	0.00162754	0.00797428																			Sbay_10.271	65.2366	1.1821	0.316951	3.72961	0.000191777	0.00143679
YDR086C	1743.1	-0.358233	0.181124	-1.97783	0.0479478	0.114282																			Sbay_10.272	5263.3	-0.402219	0.22725	-1.76994	0.0767366	0.164095
YDR087C	581.657	-0.744606	0.278181	-2.6767	0.00743513	0.0268192																			Sbay_10.273	283.66	0.493082	0.250895	1.96529	0.0493808	0.117078
YDR088C	288.329	-0.150867	0.203834	-0.740148	0.45921	0.602399																			Sbay_10.274	1962.9	0.136722	0.289917	0.47159	0.637219	0.750738
tR(ACG)D	3.21884	-3.16595	1.54184	-2.05336	0.0400377	0.0993067																			Sbay_10.275	1015.22	2.55521	0.449108	5.68952	1.27395e-08	3.49367e-07
YDR089W	748.021	-1.09297	0.29535	-3.70058	0.000215107	0.00157039																			Sbay_10.276	87.1286	0.832158	0.386284	2.15426	0.0312195	0.0820238
YDR090C	168.508	-0.311979	0.210447	-1.48246	0.138218	0.256496																			Sbay_10.277	2668.07	-1.98547	0.293119	-6.77362	1.25601e-11	6.10284e-10
YDR091C	1703.96	-0.734999	0.270085	-2.72136	0.00650142	0.0240685																			Sbay_10.278	449.951	0.292129	0.169606	1.7224	0.0849968	0.177766
YDR092W	542.686	0.571433	0.204149	2.7991	0.00512451	0.0199694																			Sbay_10.279	745.601	-0.0909845	0.184774	-0.49241	0.62243	0.74067
YDR093W	991.383	-0.165473	0.189909	-0.871327	0.383576	0.533621																			Sbay_10.280	463.299	-1.1829	0.286292	-4.13177	3.59975e-05	0.000366836
YDR094W	0.154909	0.838323	4.08047	0.205448	0.837222	NA																			Sbay_10.281	8099.88	0.25189	0.214139	1.17629	0.239478	0.381483
YDR095C	0.616965	2.69179	3.04266	0.884682	0.376328	NA																			Sbay_10.282	1017.45	-0.855453	0.215772	-3.96462	7.35141e-05	0.000658646
YDR096W	943.154	0.358127	0.199191	1.79791	0.0721914	0.156259																			Sbay_10.283	1269.85	0.440727	0.155132	2.84098	0.00449748	0.0179992
YDR097C	475.912	-0.597768	0.264854	-2.25697	0.0240098	0.0669894																			Sbay_10.284	536.271	0.0412012	0.167873	0.245432	0.806122	0.878806
YDR098C	888.146	-0.388143	0.196343	-1.97686	0.0480569	0.114449																			Sbay_10.285	305.599	0.800203	0.212514	3.76541	0.000166278	0.00127346
tQ(UUG)D2	0	NA	NA	NA	NA	NA																			Sbay_10.286	597.494	-0.541036	0.205116	-2.63771	0.00834682	0.0292624
YDR098C-B	0	NA	NA	NA	NA	NA																			Sbay_10.287	222.031	-0.0634336	0.284571	-0.222909	0.823606	0.89094
YDR098C-A	0	NA	NA	NA	NA	NA																			Sbay_10.288	2699.23	-0.271283	0.181259	-1.49666	0.134482	0.251282
YDR099W	5010.28	0.641365	0.175541	3.65366	0.000258533	0.00182595																			Sbay_10.289	1134.02	0.780987	0.220869	3.53597	0.000406276	0.00261203
YDR100W	308.288	0.561312	0.222908	2.51814	0.0117977	0.0386197																			Sbay_10.290	3003.56	0.876747	0.323938	2.70653	0.0067991	0.0249456
YDR101C	1219.61	-1.33019	0.36386	-3.65578	0.000256398	0.00181525																			Sbay_10.291	1216.24	-0.0978692	0.209756	-0.466585	0.640797	0.753387
YDR102C	0.342173	-1.96226	3.7442	-0.524079	0.600223	NA																			Sbay_10.292	1125.94	-0.875883	0.277479	-3.15657	0.00159636	0.00784449
YDR103W	40.7064	-0.517613	0.419954	-1.23255	0.217745	0.356691																			Sbay_10.293	9492.14	-0.436325	0.224101	-1.947	0.0515351	0.120811
YDR104C	194.425	-0.145385	0.223832	-0.649529	0.515997	0.652166																			Sbay_10.294	379.794	-0.0882665	0.201798	-0.4374	0.661822	0.770371
YDR105C	569.296	0.50441	0.180332	2.79713	0.00515595	0.0200719																			Sbay_10.295	357.26	-0.17289	0.176416	-0.980014	0.327079	0.476262
YDR106W	32.6678	0.0381316	0.397846	0.095845	0.923644	0.955719																			Sbay_10.296	1106.44	0.883457	0.248598	3.55376	0.000379772	0.00247721
tI(AAU)D	0.1586	-1.08523	4.08047	-0.265957	0.790272	NA																			Sbay_10.297	2827.3	0.787587	0.184284	4.27378	1.9219e-05	0.0002191
YDR107C	126.572	0.0781882	0.266992	0.292848	0.769638	0.853689																			Sbay_10.298	1244.15	0.192117	0.194245	0.989047	0.32264	0.47138
YDR108W	238.242	-0.53846	0.239966	-2.2439	0.0248386	0.0686802																			Sbay_10.299	4173.62	0.221257	0.257138	0.86046	0.389536	0.539107
YDR109C	232.618	-0.518134	0.242011	-2.14095	0.032278	0.0842753																			Sbay_10.300	1437.5	0.551738	0.243959	2.2616	0.0237222	0.066361
YDR110W	239.775	-0.831064	0.253318	-3.28072	0.00103544	0.00559789																			Sbay_10.301	727.759	0.73571	0.249602	2.94753	0.00320319	0.0137801
YDR111C	367.892	-1.1747	0.263271	-4.46196	8.1214e-06	0.000104278																			Sbay_10.302	2265.28	0.0623573	0.189811	0.328523	0.742516	0.832522
YDR112W	0.145907	0.838323	4.08047	0.205448	0.837222	NA																			Sbay_10.303	631.557	-0.069336	0.227913	-0.304221	0.76096	0.847118
YDR113C	167.583	-1.07568	0.316682	-3.39673	0.000681966	0.00401298																			Sbay_10.304	142.011	-1.42254	0.294824	-4.82506	1.39959e-06	2.28899e-05
YDR114C	2.11754	0.637457	1.49329	0.426881	0.669466	0.776029																			Sbay_10.305	188.356	0.268163	0.219361	1.22247	0.221528	0.361144
YDR115W	1506.94	0.226135	0.165733	1.36445	0.172426	0.300956																			Sbay_10.306	287.477	-1.48417	0.229029	-6.48026	9.15676e-11	3.82949e-09
YDR116C	2090.27	0.47087	0.202731	2.32264	0.0201984	0.0587782																			Sbay_10.307	51.9254	0.644133	0.368081	1.74998	0.0801224	0.169908
YDR117C	426	-0.088482	0.186538	-0.474339	0.635259	0.749962																			Sbay_10.308	187.622	1.45819	0.371498	3.92518	8.66665e-05	0.000747323
YDR118W	142.71	-0.355929	0.296344	-1.20107	0.229725	0.37027																			Sbay_10.310	257.003	0.0053326	0.242369	0.022002	0.982446	0.989378
YDR118W-A	0.463106	-0.913563	3.42301	-0.266889	0.789555	NA																			Sbay_10.311	3608.88	1.50816	0.725532	2.07869	0.0376459	0.0947579
YDR119W	1092.11	-0.049013	0.17864	-0.274367	0.783802	0.864005																			Sbay_10.312	614.909	0.939308	0.3369	2.78809	0.00530204	0.0205449
YDR119W-A	237.053	0.455995	0.861593	0.529246	0.596634	0.719229																			Sbay_10.313	718.634	0.301226	0.253251	1.18944	0.234269	0.375421
YDR120C	858.903	-0.808143	0.283729	-2.84829	0.00439552	0.0177305																			Sbay_10.314	837.084	0.0137708	0.193552	0.0711479	0.94328	0.967997
YDR121W	204.022	-0.160968	0.25697	-0.626409	0.531047	0.666243																			Sbay_10.315	731.438	-1.01343	0.260238	-3.89426	9.85007e-05	0.000830413
YDR122W	1045.96	0.189599	0.181127	1.04677	0.295206	0.44387																			Sbay_10.316	839.168	-0.976846	0.309562	-3.15557	0.00160184	0.00786811
YDR123C	207.034	-0.601568	0.429854	-1.39947	0.161673	0.287631																			Sbay_10.317	375.22	-0.616115	0.309158	-1.99288	0.046275	0.111452
YDR124W	19.759	-0.501966	0.569392	-0.881583	0.378002	0.528274																			Sbay_10.318	411.93	-0.0565202	0.180323	-0.313439	0.753947	0.841552
YDR125C	117.076	0.361763	0.272406	1.32803	0.184169	0.316266																			Sbay_10.319	848.462	-0.0130816	0.226509	-0.0577532	0.953945	0.974376
YDR126W	117.652	-0.439202	0.264761	-1.65886	0.0971435	0.196672																			Sbay_10.320	260.345	-0.463695	0.257354	-1.80178	0.0715799	0.155079
YDR127W	2492.89	0.259716	0.163952	1.5841	0.11317	0.221273																			Sbay_10.321	2.00421	-0.123032	1.31109	-0.0938399	0.925236	0.956944
YDR128W	432.583	-0.327696	0.21008	-1.55987	0.118791	0.229432																			Sbay_10.322	0.359743	-2.02562	4.03403	-0.502132	0.615574	NA
YDR129C	6483.97	0.752185	0.242111	3.10678	0.00189135	0.00899581																			Sbay_10.323	226.855	-0.719299	0.290864	-2.47297	0.0133994	0.0424532
YDR130C	239.106	-0.154796	0.216424	-0.715243	0.474459	0.615886																			Sbay_10.324	1495.86	-0.215947	0.184861	-1.16816	0.242743	0.385113
YDR131C	126.696	-0.365379	0.306335	-1.19274	0.23297	0.373966																			Sbay_10.325	0	NA	NA	NA	NA	NA
YDR132C	112.297	-0.48076	0.31987	-1.50299	0.132842	0.249196																			Sbay_10.326	0.363445	-2.03674	3.67176	-0.554704	0.579097	NA
YDR133C	26.67	1.56582	0.478281	3.27384	0.00106097	0.00571218																			Sbay_10.327	746.041	-0.236684	0.16931	-1.39794	0.162132	0.288097
YDR134C	1134.78	0.252559	0.345497	0.731003	0.464777	0.606953																			Sbay_10.328	111.829	-0.703788	0.265742	-2.64839	0.0080877	0.028621
YDR135C	1160.79	0.268269	0.182691	1.46843	0.141988	0.261017																			Sbay_10.330	65.204	-0.520906	0.353179	-1.47491	0.140238	0.258902
YDR136C	1.13036	3.55582	2.15941	1.64666	0.0996278	NA																			Sbay_10.332	2158.07	-0.536175	0.322184	-1.66419	0.096074	0.19508
YDR137W	520.949	0.0123543	0.166913	0.0740161	0.940998	0.96701																			Sbay_10.333	324.923	0.0552775	0.236339	0.233891	0.81507	0.885052
YDR138W	429.102	-0.439574	0.263605	-1.66755	0.0954049	0.193991																			Sbay_10.334	880.23	0.403543	0.193966	2.08048	0.0374813	0.0945104
YDR139C	599.269	0.105016	0.21862	0.48036	0.630972	0.747539																			Sbay_10.335	339.979	-0.100466	0.191978	-0.52332	0.600752	0.72315
YDR140W	164.363	-0.336842	0.225766	-1.492	0.1357	0.252992																			Sbay_10.336	1252.87	0.701686	0.173547	4.0432	5.27271e-05	0.00050444
YDR141C	686.93	0.312164	0.201199	1.55152	0.120778	0.232273																			Sbay_10.338	194.836	-0.311647	0.281061	-1.10882	0.267506	0.41364
YDR142C	227.876	-0.307822	0.222166	-1.38555	0.165884	0.29279																			Sbay_10.339	430.825	-0.463154	0.260911	-1.77514	0.075874	0.162667
YDR143C	701.981	-0.281697	0.212672	-1.32456	0.185317	0.317388																			Sbay_10.340	2267.31	-0.0335288	0.170401	-0.196764	0.844012	0.904161
YDR144C	638.043	-0.605993	0.244773	-2.47573	0.0132963	0.0422065																			Sbay_10.341	47.4586	0.292204	0.390681	0.747934	0.4545	0.598335
YDR145W	962.349	-0.217773	0.172973	-1.25899	0.208032	0.345281																			Sbay_10.342	225.516	-0.0444799	0.216942	-0.205032	0.837547	0.900531
YDR146C	268.449	-0.00996756	0.266283	-0.0374321	0.97014	0.983154																			Sbay_10.343	0.475799	-2.44804	3.96335	-0.617669	0.536793	NA
YDR147W	248.182	-0.739838	0.228304	-3.24059	0.00119284	0.00624415																			Sbay_10.344	435.832	0.0490917	0.200476	0.244875	0.806553	0.878997
YDR148C	2243.16	0.710627	0.246752	2.87993	0.00397766	0.0163951																			Sbay_10.345	974.877	-0.136317	0.173704	-0.784764	0.432592	0.578469
YDR149C	0	NA	NA	NA	NA	NA																			Sbay_10.346	45506.9	-0.310497	0.209883	-1.47938	0.139039	0.257585
YDR150W	868.282	0.495245	0.280229	1.76729	0.0771799	0.164983																			Sbay_10.347	1308.49	-0.0258427	0.172225	-0.150052	0.880724	0.928538
YDR151C	627.144	0.100863	0.273606	0.368642	0.712395	0.808896																			Sbay_10.348	130.439	1.10359	0.361668	3.0514	0.00227779	0.0104436
YDR152W	975.556	-0.319125	0.193403	-1.65005	0.0989329	0.199193																			Sbay_10.349	776.849	-0.0438924	0.217476	-0.201827	0.840052	0.902064
YDR153C	782.767	-0.113242	0.20639	-0.54868	0.583225	0.707874																			Sbay_10.350	145.146	0.120685	0.313336	0.385163	0.700117	0.799919
YDR154C	3.82894	-0.706553	1.04612	-0.675403	0.49942	0.63699																			Sbay_10.351	78.6127	-0.176281	0.324986	-0.542425	0.587526	0.710663
YDR155C	6006.34	1.04715	0.266683	3.92656	8.61682e-05	0.000743574																			Sbay_10.352	445.621	0.19506	0.170512	1.14396	0.252639	0.396356
YDR156W	211.291	-0.0174564	0.24184	-0.0721816	0.942457	0.967576																			Sbay_10.353	0.48439	0.710447	2.93629	0.241954	0.808815	NA
YDR157W	1.67903	-2.08265	1.84663	-1.12781	0.259398	0.404414																			Sbay_10.354	9234.19	0.101402	0.226268	0.448152	0.654044	0.763773
YDR158W	2091.33	-0.18243	0.219883	-0.829666	0.406728	0.55601																			Sbay_10.356	9587.18	1.50975	0.290636	5.19465	2.05104e-07	4.21363e-06
YDR159W	465.893	-0.0769776	0.180176	-0.427237	0.669207	0.775959																			Sbay_10.357	17251.2	0.825956	0.179206	4.60897	4.04672e-06	5.76053e-05
YDR160W	376.835	-0.0130531	0.179161	-0.0728567	0.94192	0.967364																			Sbay_10.358	506.697	0.511005	0.209523	2.4389	0.0147321	0.0457472
YDR161W	679.94	-0.496028	0.250998	-1.97623	0.0481293	0.114575																			Sbay_10.359	736.773	-0.246874	0.200586	-1.23076	0.218411	0.357075
YDR162C	287.128	0.104116	0.204474	0.509189	0.610619	0.732018																			Sbay_10.360	1737.23	0.00609664	0.231554	0.0263293	0.978995	0.988186
YDR163W	222.046	0.0204293	0.207034	0.0986758	0.921396	0.954151																			Sbay_10.361	87.714	0.893001	0.390493	2.28685	0.0222044	0.0631378
YDR164C	535.722	-0.220009	0.20271	-1.08534	0.277771	0.425356																			Sbay_10.362	4398.37	0.037901	0.238156	0.159144	0.873556	0.924142
YDR165W	392.673	-1.41179	0.346681	-4.0723	4.65514e-05	0.000452379																			Sbay_10.363	58.6975	-0.00363348	0.510583	-0.00711633	0.994322	0.996449
YDR166C	410.233	0.0965913	0.223188	0.43278	0.665175	0.773428																			Sbay_10.364	390.321	-0.0175479	0.199155	-0.0881115	0.929788	0.959808
YDR167W	620.327	0.311669	0.219413	1.42047	0.155472	0.279121																			Sbay_10.365	166.75	2.03207	0.340157	5.9739	2.31643e-09	7.39112e-08
YDR168W	1712.34	0.279286	0.167473	1.66765	0.0953852	0.193984																			Sbay_10.366	468.6	-0.0104141	0.205182	-0.0507555	0.95952	0.977309
YDR169C	638.975	-0.0516255	0.196479	-0.262754	0.792741	0.870792																			Sbay_10.367	2496.52	1.40657	0.230882	6.09215	1.11401e-09	3.81435e-08
YDR169C-A	12.7584	-0.0782756	0.585751	-0.133633	0.893693	0.938326																			Sbay_10.368	146.616	0.309111	0.318426	0.970747	0.331674	0.481121
YDR170C	1515.81	0.309342	0.187188	1.65257	0.0984188	0.198533																			Sbay_10.369	150.594	-1.12743	0.28502	-3.95561	7.634e-05	0.000675694
tQ(UUG)D3	0	NA	NA	NA	NA	NA																			Sbay_10.370	0	NA	NA	NA	NA	NA
YDR170W-A	12.6623	-0.646482	0.589837	-1.09604	0.273063	0.42018																			Sbay_10.371	21.2318	0.287129	0.46828	0.613157	0.539773	0.673135
YDR171W	8716.75	2.48665	1.03841	2.39468	0.0166349	0.0503605																			Sbay_10.372	354.924	-0.480374	0.236833	-2.02832	0.0425272	0.10427
YDR172W	3372.9	-0.192087	0.177884	-1.07984	0.280211	0.427533																			Sbay_10.373	228.792	-0.5204	0.227387	-2.2886	0.0221024	0.0629117
YDR173C	123.079	0.454098	0.248546	1.82702	0.0676975	0.148564																			Sbay_10.374	873.051	-1.21186	0.356555	-3.3988	0.000676831	0.00398677
YDR174W	2934.8	-0.231252	0.243298	-0.950487	0.341865	0.492161																			Sbay_10.375	470.02	-0.417444	0.251324	-1.66098	0.0967175	0.196047
YDR175C	2116.32	0.354719	0.167679	2.11547	0.0343899	0.0885261																			Sbay_10.376	418.999	-0.937211	0.297994	-3.14507	0.00166046	0.00811856
YDR176W	694.389	-0.215232	0.190856	-1.12772	0.259439	0.404423																			Sbay_10.377	23.8513	0.499595	0.428208	1.16671	0.243327	0.385875
YDR177W	1747.57	0.333048	0.210858	1.57949	0.114223	0.222629																			Sbay_10.378	434.726	0.137019	0.2047	0.669364	0.503263	0.640427
YDR178W	1055.39	0.741585	0.222688	3.33014	0.000868009	0.00486334																			Sbay_10.379	70.5627	1.83708	0.37715	4.87096	1.1106e-06	1.87663e-05
YDR179C	33.7286	-1.40411	0.565405	-2.48337	0.0130144	0.0415929																			Sbay_10.380	864.121	-0.623595	0.188422	-3.30957	0.000934383	0.00515628
YDR179W-A	60.3472	-1.39859	0.433253	-3.2281	0.00124614	0.0064543																			Sbay_10.381	2860.54	0.643773	0.194147	3.31591	0.000913443	0.00505768
YDR180W	98.0745	-1.00975	0.41055	-2.45951	0.0139128	0.0436547																			Sbay_10.382	492.671	-0.384381	0.247387	-1.55376	0.120241	0.231583
YDR181C	345.523	-0.19576	0.214145	-0.914147	0.36064	0.510855																			Sbay_10.383	4143.26	-0.0130023	0.215179	-0.0604257	0.951817	0.973531
YDR182W	629.326	0.107801	0.195231	0.552168	0.580833	0.705883																			Sbay_10.384	146.84	0.311702	0.270932	1.15048	0.249946	0.39309
YDR182W-A	4.78931	1.3243	0.964054	1.37368	0.16954	0.297441																			Sbay_10.385	355.135	0.364299	0.199681	1.82441	0.0680904	0.149203
YDR183W	171.525	-0.324441	0.237249	-1.36751	0.171464	0.299859																			Sbay_10.386	406.778	0.48255	0.260454	1.85273	0.0639212	0.141711
YDR183C-A	0.359115	-0.123448	3.7221	-0.0331662	0.973542	NA																			Sbay_10.387	712.909	-0.372835	0.189978	-1.96251	0.0497026	0.117495
YDR184C	227.665	-1.57796	0.443979	-3.55413	0.000379236	0.00247677																			Sbay_10.388	653.84	-0.302479	0.193741	-1.56125	0.118464	0.228913
YDR185C	274.245	0.53729	0.252061	2.13159	0.0330407	0.0857127																			Sbay_10.389	5786.81	-0.24761	0.17961	-1.3786	0.168019	0.295244
YDR186C	676.822	-0.0503635	0.22772	-0.221164	0.824965	0.891669																			Sbay_10.390	1046.89	0.0207602	0.27708	0.074925	0.940274	0.966746
YDR187C	0.497071	-2.50766	3.26147	-0.768874	0.441968	NA																			Sbay_10.391	189.334	1.08938	0.327682	3.32449	0.000885797	0.00494172
YDR188W	2706.65	-0.197701	0.168924	-1.17036	0.241858	0.384229																			Sbay_10.392	318.147	0.0240899	0.18983	0.126903	0.899018	0.941131
YDR189W	1060.55	-0.0533165	0.162196	-0.328717	0.74237	0.8325																			Sbay_10.393	390.894	0.814216	0.235632	3.45546	0.000549347	0.00335394
YDR190C	1640.24	-0.0346792	0.17282	-0.200667	0.840959	0.902457																			Sbay_10.394	5636.65	-0.884503	0.205066	-4.31326	1.60866e-05	0.000187623
YDR191W	71.6388	-1.23251	0.345953	-3.56264	0.00036714	0.00241393																			Sbay_10.395	2268.86	0.0498622	0.233481	0.21356	0.83089	0.895644
YDR192C	253.387	-0.347294	0.207601	-1.67289	0.094349	0.192479																			Sbay_10.396	0	NA	NA	NA	NA	NA
YDR193W	0	NA	NA	NA	NA	NA																			Sbay_10.397	2776.01	-2.88853	0.41975	-6.88154	5.92077e-12	3.05428e-10
YDR194C	5883.26	-0.148754	0.218966	-0.679348	0.496918	0.634974																			Sbay_10.398	1.37516	-3.96793	2.33999	-1.6957	0.0899422	NA
YDR194W-A	0.145907	0.838323	4.08047	0.205448	0.837222	NA																			Sbay_10.399	10158.6	0.238044	0.313766	0.758667	0.448052	0.591977
YDR195W	373.373	-0.240222	0.250834	-0.957695	0.338217	0.487869																			Sbay_10.400	887.242	0.0371501	0.194693	0.190814	0.848671	0.90716
YDR196C	622.567	0.412437	0.203918	2.02256	0.0431189	0.105434																			Sbay_10.401	187.93	-0.192505	0.25521	-0.7543	0.450669	0.594562
YDR197W	523.603	-0.173148	0.202042	-0.85699	0.391451	0.540938																			Sbay_10.402	2.49172	-2.10213	1.43138	-1.4686	0.141941	0.261017
YDR198C	256.534	-0.368824	0.274531	-1.34347	0.17912	0.310051																			Sbay_10.403	0.154909	0.838323	4.08047	0.205448	0.837222	NA
YDR199W	0.1586	-1.08523	4.08047	-0.265957	0.790272	NA																			Sbay_10.404	1.00804	-0.19964	2.3536	-0.084823	0.932402	NA
YDR200C	390.914	-0.234276	0.186126	-1.25869	0.208141	0.345364																			Sbay_10.405	780.098	0.271401	0.178622	1.51942	0.128657	0.243507
YDR201W	170.786	-0.244917	0.246861	-0.992123	0.321138	0.469654																			Sbay_10.406	291.07	-0.221602	0.226977	-0.976318	0.328907	0.478091
YDR202C	572.658	0.604653	0.203988	2.96415	0.00303516	0.0132126																			Sbay_10.407	280.296	0.778677	0.269013	2.89456	0.00379685	0.0157719
YDR203W	1.62744	1.89414	1.66228	1.13948	0.254501	0.39853																			Sbay_10.408	3000.46	0.192533	0.16714	1.15192	0.249352	0.392462
YDR204W	619.189	1.26455	0.269411	4.69373	2.68264e-06	4.0171e-05																			Sbay_10.409	25.2212	-0.4092	0.509469	-0.80319	0.421865	0.570114
YDR205W	241.974	-0.30197	0.235058	-1.28466	0.198911	0.334397																			Sbay_10.410	0	NA	NA	NA	NA	NA
YDR206W	806.797	-0.288945	0.205004	-1.40946	0.1587	0.283766																			Sbay_10.411	1810.17	-0.174571	0.154389	-1.13072	0.258172	0.403032
YDR207C	658.939	0.457873	0.233242	1.96308	0.0496368	0.117424																			Sbay_10.412	41.2563	-0.697141	0.411076	-1.69589	0.0899064	0.185612
YDR208W	852.026	-0.0150588	0.194745	-0.0773257	0.938364	0.965236																			Sbay_10.413	147.642	-0.15151	0.252926	-0.59903	0.549153	0.68079
YDR209C	1.38459	-0.166104	2.13867	-0.0776671	0.938093	NA																			Sbay_10.414	74.8515	-0.482427	0.286164	-1.68584	0.0918264	0.188647
YDR210W	1021.5	-0.260939	0.308609	-0.845532	0.397814	0.54766																			Sbay_10.415	459.955	-0.356715	0.187196	-1.90557	0.0567057	0.129641
YDR210W-B	6.53226	0.638016	0.866671	0.736168	0.461629	0.604486																			Sbay_10.416	255.496	-0.338473	0.241058	-1.40411	0.160285	0.285809
YDR210W-A	0	NA	NA	NA	NA	NA																			Sbay_10.417	485.488	-0.412978	0.178601	-2.3123	0.0207613	0.0599839
YDR210C-D	0	NA	NA	NA	NA	NA																			Sbay_10.418	168.057	0.0888219	0.281183	0.315887	0.752089	0.840118
YDR210C-C	0	NA	NA	NA	NA	NA																			Sbay_10.419	631.446	0.890567	0.230319	3.86668	0.000110329	0.00091105
tI(UAU)D	0	NA	NA	NA	NA	NA																			Sbay_10.420	7209.41	0.178499	0.18835	0.947696	0.343284	0.493416
YDR211W	1339.81	-0.0466865	0.18618	-0.25076	0.801999	0.876392																			Sbay_10.421	233.439	1.03583	0.279952	3.70004	0.000215567	0.00157277
YDR212W	1778.97	0.0222396	0.213829	0.104006	0.917164	0.951537																			Sbay_10.422	3297.71	2.25488	0.313654	7.18908	6.52309e-13	3.99924e-11
YDR213W	188.892	-0.375775	0.284827	-1.31931	0.187066	0.31966																			Sbay_10.423	0.183573	-1.08523	4.08047	-0.265957	0.790272	NA
YDR214W	1788.89	1.67684	0.439574	3.81468	0.000136359	0.00108697																			Sbay_10.424	704.871	0.436443	0.213661	2.04268	0.0410836	0.101496
YDR215C	0.80521	3.06702	2.38927	1.28366	0.199259	NA																			Sbay_10.425	9.34297	2.49182	0.814851	3.058	0.00222819	0.0102604
YDR216W	347.646	2.76982	0.260078	10.65	1.74436e-26	5.83612e-24																			Sbay_10.426	652.632	0.00784581	0.180017	0.0435838	0.965236	0.981048
YDR217C	198.541	-0.994791	0.310543	-3.20339	0.00135818	0.0068969																			Sbay_10.427	534.93	0.143879	0.238504	0.603258	0.546337	0.678719
YDR218C	12.8993	0.00445426	0.611116	0.00728873	0.994184	0.996397																			Sbay_10.428	753.547	-0.277252	0.185692	-1.49308	0.135417	0.252707
YDR219C	431.442	-0.393765	0.239726	-1.64256	0.100474	0.201568																			Sbay_10.429	0	NA	NA	NA	NA	NA
YDR220C	9.00664	-0.974859	0.737373	-1.32207	0.186145	0.318701																			Sbay_10.430	4829.93	0.3161	0.26178	1.20751	0.227238	0.367383
YDR221W	512.609	0.518151	0.209467	2.47366	0.0133737	0.0423947																			Sbay_10.431	0	NA	NA	NA	NA	NA
YDR222W	102.209	0.0289207	0.924369	0.0312869	0.975041	0.986327																			Sbay_10.432	1520.75	-0.403848	0.171711	-2.35191	0.0186773	0.0551882
YDR223W	164.476	0.53955	0.2372	2.27467	0.0229259	0.0647052																			Sbay_10.433	619.563	-0.531481	0.336411	-1.57986	0.11414	0.222503
YDR224C	5923.18	-1.14336	0.313695	-3.64482	0.00026758	0.00187229																			Sbay_10.435	759.247	0.564578	0.278522	2.02705	0.0426571	0.10452
YDR225W	4971.61	-1.25488	0.290829	-4.31484	1.5972e-05	0.000186473																			Sbay_10.436	0	NA	NA	NA	NA	NA
YDR226W	6486.69	-0.60638	0.201186	-3.01403	0.00257805	0.0115578																			Sbay_10.437	27106.8	0.425741	0.193355	2.20186	0.0276749	0.0745854
YDR227W	261.934	-0.429005	0.276205	-1.55321	0.120372	0.231721																			Sbay_10.438	9.0657	-0.280786	0.748973	-0.374895	0.707739	0.805446
YDR228C	476.122	0.294902	0.228696	1.28949	0.197228	0.33226																			Sbay_10.439	4182.2	-0.536433	0.219417	-2.44481	0.0144928	0.045148
YDR229W	546.74	0.133451	0.221498	0.602495	0.546845	0.679061																			Sbay_10.441	16.0832	0.281594	0.593785	0.474236	0.635332	0.749973
YDR230W	0.1586	-1.08523	4.08047	-0.265957	0.790272	NA																			Sbay_10.442	0	NA	NA	NA	NA	NA
YDR231C	560.141	1.29136	0.291073	4.43656	9.14068e-06	0.000115716																			Sbay_10.443	0.183573	-1.08523	4.08047	-0.265957	0.790272	NA
YDR232W	1450.39	-0.304389	0.164327	-1.85234	0.063977	0.141794																			Sbay_10.444	0.317199	-1.86817	4.04844	-0.461454	0.644473	NA
YDR233C	5334.52	0.409373	0.210005	1.94934	0.0512545	0.120375																			Sbay_10.445	7840.29	0.337153	0.239757	1.40623	0.159655	0.285101
YDR234W	1079.04	-1.27167	0.226406	-5.61676	1.94573e-08	5.13164e-07																			Sbay_10.446	1161.16	1.29643	0.259181	5.00204	5.67278e-07	1.04202e-05
YDR235W	267.326	-0.653855	0.26443	-2.47269	0.0134099	0.0424748																			Sbay_10.447	31.1223	-0.410336	0.411167	-0.997979	0.31829	0.466754
YDR236C	347.992	-0.0900115	0.206711	-0.435446	0.663239	0.771714																			Sbay_10.448	1678.49	0.139535	0.164136	0.850119	0.395259	0.544848
YDR237W	2491.25	0.395571	0.178116	2.22087	0.02636	0.0719692																			Sbay_10.449	442.838	-0.584244	0.338886	-1.72401	0.0847052	0.17738
YDR238C	2634.66	0.19316	0.15879	1.21645	0.223814	0.363655																			Sbay_10.450	6.69057	0.163655	0.777961	0.210364	0.833383	0.897454
YDR239C	298.77	-0.0356302	0.221747	-0.160679	0.872346	0.923447																			Sbay_10.451	961.109	0.522171	0.281533	1.85474	0.0636331	0.14133
YDR240C	192.755	-0.437857	0.303149	-1.44436	0.148637	0.269641																			Sbay_10.452	925.475	-0.136689	0.213457	-0.640359	0.521939	0.658114
YDR241W	26.4973	-0.549074	0.479558	-1.14496	0.252227	0.395766																			Sbay_10.453	494.834	0.369086	0.187864	1.96464	0.0494557	0.117208
tY(GUA)D	2.62125	-2.1097	1.39986	-1.50708	0.13179	0.2478																			Sbay_10.454	278.87	-0.48017	0.253283	-1.89579	0.0579884	0.131828
YDR242W	128.026	0.195734	0.274815	0.712238	0.476317	0.617609																			Sbay_10.455	10450	1.29724	0.335405	3.86767	0.00010988	0.000908684
YDR243C	211.932	-0.131189	0.263316	-0.498219	0.61833	0.737261																			Sbay_10.456	7635.41	-0.761966	0.233079	-3.26913	0.00107879	0.00577623
YDR244W	779.141	0.473579	0.19249	2.46029	0.0138826	0.0435833																			Sbay_10.457	258.364	0.629036	0.290678	2.16403	0.030462	0.0803402
YDR245W	1295	-0.491684	0.171883	-2.86058	0.00422871	0.0172257																			Sbay_10.458	692.248	-1.01426	0.189852	-5.34236	9.1742e-08	2.07537e-06
YDR246W	439.502	0.47173	0.205162	2.2993	0.0214876	0.0615811																			Sbay_10.459	9882.04	-0.509863	0.716301	-0.711799	0.476589	0.617724
YDR246W-A	12.2146	0.154155	0.63508	0.242734	0.808212	0.880336																			Sbay_10.461	203.302	0.286136	0.240333	1.19058	0.233818	0.374915
YDR247W	589.855	1.07569	0.289718	3.71289	0.000204908	0.00151108																			Sbay_10.462	334.53	-0.281018	0.210217	-1.3368	0.181288	0.312648
YDR248C	613.658	0.939634	0.32501	2.89109	0.00383906	0.0159022																			Sbay_10.463	155.351	0.137456	0.222343	0.618218	0.536432	0.670468
YDR249C	85.7434	-1.1746	0.39138	-3.00118	0.00268933	0.0119605																			Sbay_10.464	410.122	-0.140215	0.184576	-0.759659	0.447458	0.591659
YDR250C	0.635597	1.30339	2.68279	0.485835	0.627084	NA																			Sbay_10.465	265.067	-0.653794	0.247849	-2.63787	0.00834275	0.0292583
YDR251W	1441.96	0.097243	0.172963	0.56222	0.573966	0.701126																			Sbay_10.466	265.277	-1.20629	0.335469	-3.59582	0.000323369	0.00218629
YDR252W	65.2291	-0.570269	0.313437	-1.81941	0.0688494	0.150616																			Sbay_10.467	487.894	-0.667646	0.336691	-1.98297	0.0473712	0.11331
YDR253C	127.643	-1.36406	0.416588	-3.27437	0.00105898	0.00570672																			Sbay_10.468	5.0525	-0.218995	0.885498	-0.247313	0.804666	0.878077
YDR254W	128.495	-0.157354	0.23108	-0.680949	0.495903	0.634163																			Sbay_10.469	1.18567	-1.42566	1.84181	-0.774057	0.438897	NA
YDR255C	370.685	0.548585	0.220999	2.4823	0.0130538	0.0416626																			Sbay_10.470	2.1432	-2.55296	1.71934	-1.48485	0.137583	0.255649
YDR256C	119.356	0.513909	0.335725	1.53075	0.125832	0.239515																			Sbay_10.471	1.49122	-2.97427	1.91735	-1.55124	0.120845	NA
YDR257C	543.364	-0.336637	0.196543	-1.71279	0.0867509	0.180853																			Sbay_10.472	11.9639	-1.20771	0.623357	-1.93743	0.0526931	0.122989
YDR258C	3678.81	2.80474	1.12434	2.49456	0.0126112	0.0406488																			Sbay_10.474	7.0846	-1.0052	0.815657	-1.23238	0.217808	0.356691
YDR259C	536.736	0.174561	0.230468	0.757418	0.448799	0.592675																			Sbay_10.475	1.52449	0.289281	1.79277	0.16136	0.87181	NA
YDR260C	124.884	-0.142631	0.255142	-0.559027	0.576143	0.702565																			Sbay_10.476	1.01911	-3.5393	2.22344	-1.59181	0.111427	NA
YDR261C	545.465	-0.0444011	0.218358	-0.203341	0.838868	0.901372																			Sbay_10.477	0.1586	-1.08523	4.08047	-0.265957	0.790272	NA
tS(AGA)D2	0	NA	NA	NA	NA	NA																			Sbay_10.478	0.1586	-1.08523	4.08047	-0.265957	0.790272	NA
YDR261W-A	0	NA	NA	NA	NA	NA																			Sbay_10.479	77.6109	-1.83364	1.07932	-1.69888	0.0893422	0.184775
YDR261W-B	0	NA	NA	NA	NA	NA																			Sbay_10.480	2.08652	0.507328	1.46918	0.345313	0.729859	0.822743
YDR261C-D	0	NA	NA	NA	NA	NA																			Sbay_10.481	0	NA	NA	NA	NA	NA
YDR261C-C	0	NA	NA	NA	NA	NA																			Sbay_10.482	3.99736	1.83268	1.11758	1.63987	0.101032	0.202549
tG(GCC)D2	2.52897	-1.61121	1.37801	-1.16923	0.242311	0.384773																			Sbay_10.483	2137.4	0.363959	0.207342	1.75535	0.0791992	0.168395
YDR262W	230.452	0.197485	0.252675	0.781575	0.434464	0.579913																			Sbay_10.484	225.982	-0.276002	0.242645	-1.13747	0.255342	0.399358
YDR263C	42.3219	-1.22274	0.526138	-2.32399	0.0201258	0.0585961																			Sbay_10.485	661.478	0.288928	0.161789	1.78583	0.0741265	0.159619
YDR264C	728.598	-0.21002	0.186779	-1.12443	0.26083	0.406159																			Sbay_10.486	1000.58	0.442188	0.254771	1.73563	0.082629	0.17412
YDR265W	330.987	0.0192641	0.214829	0.0896719	0.928548	0.958929																			Sbay_10.487	697.378	-0.141274	0.17872	-0.790481	0.429247	0.576131
YDR266C	684.874	-0.345256	0.171743	-2.01031	0.0443985	0.107932																			Sbay_10.489	945.759	-1.42099	0.266912	-5.32382	1.01608e-07	2.26634e-06
YDR267C	516.635	-0.395558	0.17858	-2.21502	0.0267589	0.0728883																			Sbay_10.490	577.341	0.141485	0.166374	0.850406	0.395099	0.54472
YDR268W	390.141	0.221776	0.199109	1.11384	0.265347	0.411442																			Sbay_10.491	908.367	0.271629	0.253355	1.07213	0.283663	0.431333
YDR269C	0.663621	-0.0832261	2.42019	-0.0343883	0.972568	NA																			Sbay_10.492	106.349	-0.367391	0.296436	-1.23936	0.215213	0.353606
YDR270W	767.373	-0.980943	0.287398	-3.41319	0.000642074	0.00382436																			Sbay_10.493	1.80669	2.07774	1.62782	1.2764	0.201815	0.337849
YDR271C	0.618016	-0.0900591	2.73446	-0.0329349	0.973726	NA																			Sbay_10.494	4.69801	1.25963	0.933246	1.34973	0.177103	0.307514
YDR272W	765.953	1.03831	0.284373	3.65122	0.000261002	0.00183697																			Sbay_10.495	0.1586	-1.08523	4.08047	-0.265957	0.790272	NA
YDR273W	206.736	1.29057	0.210803	6.12215	9.23186e-10	3.21741e-08																			Sbay_10.496	1991.29	-0.221223	0.201545	-1.09763	0.272365	0.419215
YDR274C	0	NA	NA	NA	NA	NA																			Sbay_10.497	491.923	-1.09217	0.192274	-5.6803	1.34461e-08	3.66172e-07
YDR275W	299.787	-0.24873	0.315782	-0.787664	0.430893	0.576922																			Sbay_10.498	64.3478	-0.849683	0.362549	-2.34364	0.0190968	0.0562149
YDR276C	3834.14	0.144939	0.213964	0.677398	0.498154	0.636092																			Sbay_10.499	1482.75	0.25253	0.179245	1.40885	0.158879	0.283999
YDR277C	1027.42	0.596946	0.190132	3.13964	0.00169157	0.00823289																			Sbay_10.500	355.448	-0.661864	0.239068	-2.76852	0.00563123	0.0214514
YDR278C	0	NA	NA	NA	NA	NA																			Sbay_10.501	1158.15	-0.650455	0.252822	-2.57278	0.0100884	0.0341037
tE(CUC)D	0	NA	NA	NA	NA	NA																			Sbay_10.502	47.3289	-0.28506	0.374327	-0.761525	0.446344	0.590519
YDR279W	278.321	-0.828404	0.202131	-4.09836	4.16084e-05	0.000413205																			Sbay_10.503	500.497	-0.0263406	0.212005	-0.124246	0.901121	0.942491
YDR280W	534.31	-0.999246	0.211848	-4.7168	2.39586e-06	3.66077e-05																			Sbay_10.504	570.206	0.0740429	0.180385	0.410471	0.68146	0.785423
YDR281C	10.7243	-2.88486	1.01181	-2.85117	0.00435584	0.0176129																			Sbay_10.505	4078.43	0.119691	0.229378	0.521809	0.601803	0.724251
YDR282C	383.041	0.750514	0.226066	3.31989	0.000900514	0.00500238																			Sbay_10.506	1635.85	0.444322	0.157364	2.82352	0.00474995	0.0187785
YDR283C	374.737	0.113882	0.241104	0.472337	0.636686	0.750632																			Sbay_10.507	262.082	0.83165	0.229781	3.61932	0.000295375	0.00203121
YDR284C	740.484	-0.0244783	0.238668	-0.102562	0.91831	0.95222																			Sbay_10.508	3678.51	-0.00239478	0.183362	-0.0130604	0.98958	0.99365
YDR285W	241.472	-0.0259413	0.242917	-0.106791	0.914955	0.950255																			Sbay_10.509	508.534	0.947234	0.212667	4.45406	8.4261e-06	0.000107954
YDR286C	234.624	0.542901	0.233826	2.32182	0.0202427	0.0588778																			Sbay_10.510	162.357	0.15674	0.237783	0.659173	0.509784	0.646478
YDR287W	277.709	0.712665	0.234411	3.04024	0.00236392	0.010771																			Sbay_10.511	231.799	0.00261372	0.236569	0.0110484	0.991185	0.994753
YDR288W	252.175	0.115522	0.205193	0.562993	0.57344	0.700645																			Sbay_10.512	1051.31	0.130421	0.271006	0.481248	0.63034	0.746942
YDR289C	463.987	0.000970591	0.192954	0.00503016	0.995987	0.997566																			Sbay_10.513	614.216	-0.187149	0.188164	-0.994605	0.319928	0.468529
YDR290W	0	NA	NA	NA	NA	NA																			Sbay_10.514	283.285	-1.34957	0.33043	-4.08427	4.42149e-05	0.000434359
YDR291W	376.231	-0.0127085	0.195199	-0.0651056	0.94809	0.971002																			Sbay_10.515	848.097	0.179166	0.171365	1.04553	0.29578	0.444584
YDR292C	1316.15	-0.445358	0.166246	-2.67892	0.00738611	0.0266866																			Sbay_10.516	2491.04	0.253352	0.213243	1.18809	0.234798	0.375921
YDR293C	4248.95	0.207606	0.252363	0.822648	0.410708	0.559557																			Sbay_10.517	1347.73	-0.25231	0.208045	-1.21277	0.225219	0.365052
YDR294C	1220.95	0.657699	0.202641	3.24563	0.00117192	0.00616217																			Sbay_10.518	14.9082	-0.912569	0.659114	-1.38454	0.166194	0.293065
YDR295C	443.532	-0.145546	0.183616	-0.792668	0.427971	0.574862																			Sbay_10.519	762.157	-0.444794	0.211253	-2.1055	0.0352475	0.0902181
YDR296W	2395.14	0.679106	0.174608	3.88931	0.00010053	0.00084569																			Sbay_10.520	127.727	-0.271384	0.250764	-1.08223	0.279151	0.426546
YDR297W	791.88	-0.697112	0.194982	-3.57527	0.00034987	0.0023173																			Sbay_10.521	242.918	-0.476951	0.216341	-2.20463	0.0274804	0.074232
YDR298C	1457.7	0.133545	0.266968	0.500226	0.616916	0.736325																			Sbay_10.522	4575.43	0.258659	0.242462	1.0668	0.28606	0.433234
YDR299W	548.843	-1.32669	0.420242	-3.15697	0.00159419	0.00783708																			Sbay_10.523	1.22821	-1.47666	2.05717	-0.717808	0.472875	NA
YDR300C	798.793	-0.497471	0.207312	-2.39963	0.0164118	0.0498398																			Sbay_10.524	127.99	0.409617	0.296157	1.38311	0.166632	0.293669
YDR301W	400.384	-0.467185	0.232004	-2.0137	0.0440414	0.107235																			Sbay_10.525	1208.47	-0.758029	0.299827	-2.52822	0.0114642	0.0376461
YDR302W	269.166	-0.703918	0.226008	-3.11458	0.00184208	0.0088162																			Sbay_10.526	1587.3	0.209785	0.164297	1.27687	0.201649	0.337619
YDR303C	321.12	-0.685008	0.275358	-2.4877	0.0128573	0.0412523																			Sbay_10.527	844.413	3.13584	0.353406	8.87319	7.10823e-19	1.00286e-16
YDR304C	1714.64	0.537611	0.199896	2.68945	0.00715692	0.0259949																			Sbay_10.528	227.692	-0.341176	0.193128	-1.76658	0.0772986	0.165146
YDR305C	328.704	0.131484	0.223816	0.587464	0.556892	0.687963																			Sbay_10.529	811.919	-3.89914	0.457778	-8.51754	1.6298e-17	1.92777e-15
YDR306C	477.964	0.443489	0.192029	2.30949	0.0209165	0.060358																			Sbay_10.530	4161.98	0.88356	0.354745	2.49069	0.0127495	0.0409896
tV(CAC)D	0.179871	-1.08523	4.08047	-0.265957	0.790272	NA																			Sbay_10.531	1.6363	-0.274614	2.03545	-0.134915	0.892679	0.937661
YDR307W	217.416	-0.0332282	0.253146	-0.131261	0.895569	0.939706																			Sbay_10.532	773.854	0.283057	0.19318	1.46525	0.142852	0.262071
YDR308C	324.285	-0.623787	0.188878	-3.30259	0.000957972	0.00525919																			Sbay_10.533	785.32	-0.229158	0.174117	-1.31611	0.188135	0.320773
YDR309C	316.455	-1.5501	0.316779	-4.89333	9.91425e-07	1.69483e-05																			Sbay_10.534	591.722	-0.496834	0.251232	-1.97759	0.0479753	0.114325
YDR310C	901.525	-0.113894	0.166471	-0.684165	0.493871	0.632563																			Sbay_10.535	0.337843	-0.123448	3.80189	-0.0324702	0.974097	NA
YDR311W	594.75	0.110086	0.178287	0.617469	0.536926	0.670731																			Sbay_10.536	782.736	-0.283936	0.227656	-1.24721	0.212319	0.350226
YDR312W	510.8	-0.660877	0.319797	-2.06655	0.0387765	0.0969803																			Sbay_10.537	1550.34	0.247241	0.223231	1.10756	0.268053	0.414252
YDR313C	270.402	-0.0553808	0.204216	-0.271187	0.786247	0.865559																			Sbay_10.538	580.22	0.609871	0.222267	2.74387	0.00607195	0.0227528
YDR314C	137.001	0.427549	0.248777	1.7186	0.0856866	0.179017																			Sbay_10.539	223.593	0.384142	0.205561	1.86875	0.0616575	0.138104
YDR315C	78.7888	-0.17644	0.281387	-0.627037	0.530635	0.665924																			Sbay_10.540	196.859	0.174988	0.247465	0.707121	0.479491	0.619945
YDR316W	1540.12	0.262812	0.173403	1.51562	0.129616	0.244926																			Sbay_10.541	1.18567	-1.42566	1.84181	-0.774057	0.438897	NA
tF(GAA)D	0.672635	1.38212	2.64957	0.521638	0.601922	NA																			Sbay_10.542	199.983	-0.336097	0.219296	-1.53262	0.12537	0.238752
YDR316W-A	0	NA	NA	NA	NA	NA																			Sbay_10.543	155.954	-0.190781	0.241523	-0.78991	0.42958	0.576218
YDR316W-B	0	NA	NA	NA	NA	NA																			Sbay_10.544	556.802	-0.113079	0.162857	-0.694349	0.487463	0.626999
YDR317W	3.45044	-1.8063	1.23456	-1.46311	0.143437	0.262651																			Sbay_10.545	2222	0.167509	0.188518	0.888557	0.374241	0.524206
YDR318W	190.236	-0.556131	0.237826	-2.33839	0.0193669	0.0568246																			Sbay_10.546	1081.57	0.326184	0.275385	1.18447	0.236229	0.377558
YDR319C	173.677	-0.174723	0.22716	-0.76916	0.441798	0.586826																			Sbay_10.547	315.148	0.12649	0.239918	0.52722	0.598041	0.720479
YDR320C	439.928	0.589103	0.200133	2.94355	0.00324468	0.0139024																			Sbay_10.549	2668.55	-0.982886	0.303681	-3.23658	0.00120973	0.0063156
YDR320C-A	194.785	-0.127312	0.301932	-0.421659	0.673274	0.779055																			Sbay_10.550	555.267	-0.0313958	0.183642	-0.170962	0.864254	0.917618
YDR320W-B	1.55442	-1.1296	1.65691	-0.681751	0.495397	NA																			Sbay_10.551	298.082	-1.07426	0.288372	-3.72525	0.000195122	0.00145619
YDR321W	742.735	-0.465575	0.230914	-2.01623	0.043776	0.106773																			Sbay_10.552	958.321	0.0636204	0.193304	0.329122	0.742064	0.832494
YDR322W	2167.31	0.162918	0.192086	0.848151	0.396354	0.545907																			Sbay_10.553	242.261	-0.308494	0.334073	-0.923435	0.355781	0.505667
YDR322C-A	835.776	0.138907	0.247081	0.562192	0.573985	0.701126																			Sbay_10.555	5858.99	-0.794637	0.230307	-3.45034	0.000559887	0.00340763
YDR323C	111.293	-0.312565	0.290951	-1.07429	0.282694	0.430307																			Sbay_10.556	407.413	0.227152	0.265959	0.854087	0.393057	0.542642
YDR324C	951.932	-0.964794	0.338169	-2.85299	0.00433095	0.0175304																			Sbay_10.557	1363.19	0.445416	0.242629	1.83579	0.0663883	0.146184
YDR325W	211.574	-0.550498	0.238205	-2.31102	0.0208315	0.0601612																			Sbay_10.558	415.245	0.472293	0.211817	2.22972	0.0257658	0.0706598
YDR326C	413.393	-0.316863	0.278186	-1.13903	0.254689	0.398664																			Sbay_10.559	24503.6	0.306893	0.206742	1.48442	0.137697	0.25578
YDR327W	0.1586	-1.08523	4.08047	-0.265957	0.790272	NA																			Sbay_10.560	486.979	-0.125412	0.191573	-0.654645	0.512697	0.648976
YDR328C	2150.13	0.176102	0.25177	0.699455	0.484268	0.624329																			Sbay_10.561	205.252	-0.811217	0.248126	-3.26937	0.00107786	0.00577417
YDR329C	730.612	0.153798	0.183425	0.838479	0.401762	0.551733																			Sbay_10.562	0.49338	-0.990985	2.92285	-0.339048	0.734574	NA
YDR330W	914.863	0.240127	0.185983	1.29112	0.196662	0.331449																			Sbay_10.563	0	NA	NA	NA	NA	NA
YDR331W	356.202	-0.781058	0.241579	-3.23314	0.0012244	0.00636664																			Sbay_10.564	201.569	0.405413	0.297974	1.36056	0.173652	0.302547
YDR332W	225.708	-0.328737	0.220766	-1.48908	0.136467	0.253898																			Sbay_10.565	4276.4	0.286105	0.211279	1.35416	0.175687	0.305372
YDR333C	667.401	-0.412122	0.219656	-1.87621	0.0606261	0.13642																			Sbay_10.566	6306.17	0.263541	0.235066	1.12114	0.262229	0.407688
YDR334W	840.251	-0.509762	0.249223	-2.04541	0.0408148	0.100981																			Sbay_10.567	2114.08	-0.41851	0.158033	-2.64824	0.00809125	0.0286249
YDR335W	1170.03	-0.0398417	0.182145	-0.218736	0.826855	0.892806																			Sbay_10.568	480.442	-0.0926585	0.190143	-0.487311	0.626038	0.743274
YDR336W	226.525	-0.431689	0.226422	-1.90657	0.0565763	0.129421																			Sbay_10.569	327.539	-0.133233	0.281299	-0.473636	0.635759	0.750176
YDR337W	1873.12	0.308911	0.150593	2.0513	0.0402375	0.0997209																			Sbay_10.571	140.141	-0.729632	0.300792	-2.4257	0.0152787	0.0471198
YDR338C	262.763	-0.163851	0.237596	-0.68962	0.490433	0.6296																			Sbay_10.572	31.4799	-1.12143	0.484449	-2.31485	0.0206211	0.0597113
YDR339C	482.637	-0.480124	0.239322	-2.00618	0.0448367	0.108726																			Sbay_10.573	918.468	0.967394	0.257861	3.75162	0.000175698	0.00133599
tX(XXX)D	0.183573	-1.08523	4.08047	-0.265957	0.790272	NA																			Sbay_10.574	0.1586	-1.08523	4.08047	-0.265957	0.790272	NA
YDR340W	1.50217	1.74592	1.75574	0.994409	0.320024	NA																			Sbay_10.575	1.79575	-0.942788	1.72478	-0.546615	0.584643	0.709251
YDR341C	2982.04	-0.474479	0.189367	-2.5056	0.0122244	0.039675																			Sbay_10.576	227.015	-0.987003	0.209272	-4.71637	2.4009e-06	3.66077e-05
YDR342C	1055.72	2.26145	0.265796	8.50821	1.76633e-17	2.0479e-15																			Sbay_10.577	69.0884	-0.0133757	0.291873	-0.0458272	0.963448	0.980019
YDR343C	1040.72	2.97912	0.422412	7.05265	1.75545e-12	9.83558e-11																			Sbay_10.578	98.5888	-1.28013	0.338782	-3.77862	0.000157701	0.00122297
YDR344C	17.0061	-0.910778	0.660907	-1.37807	0.168181	0.295483																			Sbay_10.579	272.267	-0.80779	0.222166	-3.63598	0.000276924	0.00192336
YDR345C	4472.64	-2.26812	0.419958	-5.40081	6.63391e-08	1.55678e-06																			Sbay_10.580	459.089	2.1656	0.263157	8.22931	1.88292e-16	1.7926e-14
YDR346C	1735.3	-0.861178	0.213511	-4.03341	5.49727e-05	0.000521239																			Sbay_101.1	696.879	0.360389	0.226001	1.59463	0.110794	0.217977
YDR347W	3080.06	0.580571	0.18191	3.19154	0.00141518	0.00713816																			Sbay_104.1	157.8	0.159734	0.351745	0.454119	0.649743	0.760317
YDR348C	853.306	-0.656903	0.211518	-3.10566	0.00189852	0.00901894																			Sbay_106.1	23.7754	1.95713	0.506951	3.86058	0.000113117	0.000931509
YDR349C	1037.99	-0.160663	0.186237	-0.862676	0.388316	0.538117																			Sbay_108.1	176.689	0.313072	0.282684	1.1075	0.268079	0.414252
tM(CAU)D	1.76359	-3.22249	1.85185	-1.74015	0.0818331	0.172598																			Sbay_109.1	0.300817	1.66264	3.91709	0.424457	0.671233	NA
YDR350C	352.837	-0.800056	0.278519	-2.87254	0.00407193	0.0166838																			Sbay_11.1	87.0861	1.6315	0.494896	3.29666	0.000978429	0.00534893
YDR351W	420.826	-0.552588	0.243244	-2.27174	0.023102	0.0650015																			Sbay_11.2	2761.43	0.541917	0.34903	1.55264	0.12051	0.231856
YDR352W	298.841	-1.06218	0.237781	-4.46704	7.93077e-06	0.000102546																			Sbay_11.3	425.328	3.07611	0.355052	8.66384	4.56141e-18	5.74346e-16
YDR353W	4196.91	0.124601	0.223978	0.55631	0.577999	0.703865																			Sbay_11.4	719.383	-0.561688	0.225728	-2.48834	0.012834	0.0411969
YDR354W	353.169	-0.738745	0.254735	-2.90005	0.00373101	0.0155869																			Sbay_11.5	443.97	0.598525	0.1987	3.01221	0.00259356	0.011614
YDR354C-A	0.492752	0.822522	2.93007	0.280718	0.778927	NA																			Sbay_11.6	585.229	0.0744287	0.200978	0.370333	0.711134	0.807856
YDR355C	0	NA	NA	NA	NA	NA																			Sbay_11.7	1311.01	0.313657	0.241959	1.29632	0.194864	0.32913
YDR356W	311.448	-0.556724	0.259296	-2.14706	0.0317885	0.0833131																			Sbay_11.8	1753.32	0.117493	0.172006	0.683075	0.49456	0.633136
YDR357C	162.468	0.0518759	0.225427	0.230123	0.817996	0.886954																			Sbay_11.9	881.944	0.166341	0.247103	0.673164	0.500843	0.638458
YDR358W	1038.33	0.79566	0.287028	2.77207	0.00557019	0.0212743																			Sbay_11.10	3363.66	0.269298	0.206866	1.3018	0.192985	0.326833
YDR359C	430.932	0.640373	0.212453	3.01419	0.00257663	0.0115558																			Sbay_11.11	56.3594	-0.369387	0.482365	-0.765783	0.443806	0.588225
YDR360W	0.145907	0.838323	4.08047	0.205448	0.837222	NA																			Sbay_11.12	0	NA	NA	NA	NA	NA
YDR361C	507.893	-1.26405	0.302433	-4.17962	2.91998e-05	0.000309718																			Sbay_11.13	203.229	0.0780994	0.27073	0.288477	0.772982	0.855864
YDR362C	363.58	-0.219523	0.19326	-1.13589	0.256002	0.400184																			Sbay_11.14	1324.35	0.165694	0.229886	0.720766	0.471053	0.612757
YDR363W	284.074	-0.17975	0.242702	-0.740622	0.458923	0.602195																			Sbay_11.15	563.577	0.192473	0.251038	0.766706	0.443256	0.587763
tK(CUU)D1	0	NA	NA	NA	NA	NA																			Sbay_11.17	347.593	0.165967	0.260112	0.638058	0.523436	0.659352
YDR363W-A	732.403	0.157845	0.24244	0.651066	0.515004	0.651207																			Sbay_11.19	1087.19	0.078316	0.190184	0.41179	0.680493	0.785081
YDR364C	263.952	-0.811604	0.240016	-3.38145	0.000721045	0.00418406																			Sbay_11.20	417.39	-0.0362555	0.232629	-0.155851	0.87615	0.925483
YDR365C	977.8	-0.581522	0.285494	-2.0369	0.04166	0.102595																			Sbay_11.21	1765.97	0.752047	0.17461	4.30701	1.65474e-05	0.000192423
YDR365W-B	0	NA	NA	NA	NA	NA																			Sbay_11.22	12.9475	-0.0969446	0.63895	-0.151725	0.879404	0.927658
YDR365W-A	0	NA	NA	NA	NA	NA																			Sbay_11.24	154.182	0.544868	0.28115	1.938	0.0526238	0.122852
YDR366C	1.17771	-3.75014	2.14112	-1.75148	0.0798628	NA																			Sbay_11.25	92.3685	0.242482	0.263102	0.92163	0.356722	0.506697
YDR367W	352.022	-0.271985	0.293228	-0.927557	0.353638	0.50366																			Sbay_11.26	2.03447	-0.595916	1.37473	-0.433479	0.664667	0.773138
YDR368W	1084.62	0.738362	0.197279	3.74272	0.000182036	0.00137614																			Sbay_11.27	1491.62	0.26773	0.229934	1.16438	0.244271	0.386902
YDR369C	185.993	0.267751	0.210014	1.27492	0.202337	0.338481																			Sbay_11.28	5266.26	1.29567	0.225525	5.74513	9.18478e-09	2.59166e-07
YDR370C	279.87	-1.05435	0.257247	-4.09859	4.15683e-05	0.000413205																			Sbay_11.29	818.579	0.456079	0.186229	2.44902	0.0143244	0.0446944
YDR371W	256.487	-0.26826	0.280216	-0.957335	0.338398	0.48807																			Sbay_11.30	953.598	0.841836	0.199702	4.21546	2.49271e-05	0.000275114
YDR371C-A	0.338483	-0.123448	3.79938	-0.0324917	0.97408	NA																			Sbay_11.31	1622.56	0.660619	0.236686	2.79112	0.00525266	0.0203883
YDR372C	1571.04	-0.128144	0.174732	-0.733378	0.463328	0.605735																			Sbay_11.32	283.098	-0.941339	0.280671	-3.35389	0.000796854	0.0045253
YDR373W	461.603	-0.218389	0.200765	-1.08778	0.27669	0.424145																			Sbay_11.33	1021.46	0.335853	0.178702	1.8794	0.0601904	0.135805
YDR374C	1.6031	1.12472	1.58948	0.707606	0.47919	0.619692																			Sbay_11.34	0	NA	NA	NA	NA	NA
YDR374W-A	81.2625	-0.541143	0.290436	-1.86321	0.0624329	0.139255																			Sbay_11.35	276.333	-0.225143	0.240351	-0.936726	0.3489	0.499098
YDR375C	2020.39	0.24357	0.208883	1.16606	0.24359	0.386091																			Sbay_11.36	111.274	1.52197	0.266977	5.70072	1.19299e-08	3.30259e-07
YDR376W	730.245	0.220877	0.161236	1.3699	0.170718	0.298955																			Sbay_11.37	200.5	0.967507	0.233116	4.15032	3.32012e-05	0.000342743
YDR377W	918.16	-0.0987625	0.257443	-0.383629	0.701253	0.800733																			Sbay_11.38	685.057	-0.181079	0.23556	-0.768718	0.44206	0.587041
YDR378C	578.534	-0.316035	0.233638	-1.35267	0.176162	0.306062																			Sbay_11.39	1150.9	1.03011	0.251945	4.08865	4.33882e-05	0.000428395
YDR379W	601.538	-0.241638	0.176947	-1.3656	0.172065	0.300504																			Sbay_11.40	894.008	-0.0198453	0.185183	-0.107166	0.914657	0.950141
YDR379C-A	245.992	1.9534	0.322622	6.05476	1.40627e-09	4.69592e-08																			Sbay_11.41	491.591	0.0165995	0.197481	0.0840561	0.933012	0.961842
YDR380W	432.244	0.720595	0.475426	1.51568	0.1296	0.244926																			Sbay_11.42	5647.09	-1.02182	0.173898	-5.87597	4.20362e-09	1.26541e-07
YDR381W	2816.65	-0.437063	0.25859	-1.69018	0.090994	0.18724																			Sbay_11.43	3137.43	-0.235293	0.222786	-1.05614	0.290904	0.438811
YDR381C-A	283.22	0.332516	0.224508	1.48109	0.138583	0.256902																			Sbay_11.44	12081	0.326098	0.216731	1.50462	0.132421	0.248742
YDR382W	7645.73	-0.326623	0.165897	-1.96883	0.0489726	0.116275																			Sbay_11.45	781.438	-0.178835	0.172203	-1.03851	0.299032	0.447211
YDR383C	191.194	0.289563	0.23693	1.22214	0.221653	0.361197																			Sbay_11.46	14.6095	0.584935	0.708982	0.825034	0.409352	0.558489
YDR384C	370.315	-0.111296	0.471598	-0.235998	0.813434	0.883774																			Sbay_11.47	653.256	-0.324344	0.224554	-1.44439	0.148628	0.269641
YDR385W	6157.18	0.643941	0.179131	3.59481	0.000324628	0.00219227																			Sbay_11.48	837.647	-0.0419211	0.180552	-0.232184	0.816395	0.885922
YDR386W	197.28	-0.259619	0.246369	-1.05378	0.291983	0.440154																			Sbay_11.49	422.008	-0.04594	0.223492	-0.205555	0.837138	0.900256
YDR387C	552.179	0.66576	0.17449	3.81546	0.000135932	0.00108431																			Sbay_11.50	1041.42	-0.0123992	0.198074	-0.0625988	0.950086	0.972254
YDR388W	2698.62	0.821657	0.203356	4.04048	5.33418e-05	0.000508658																			Sbay_11.51	1663.27	-0.812142	0.299933	-2.70775	0.00677416	0.024907
YDR389W	537.94	-0.999268	0.26348	-3.79258	0.000149091	0.00117487																			Sbay_11.52	285.357	0.860498	0.283865	3.03137	0.00243451	0.0110283
YDR390C	734.387	-0.271781	0.209991	-1.29425	0.195579	0.330094																			Sbay_11.53	1954.63	0.444326	0.195404	2.27388	0.0229732	0.0647919
tG(CCC)D	0	NA	NA	NA	NA	NA																			Sbay_11.54	471.758	0.24489	0.306247	0.799648	0.423915	0.571894
YDR391C	1236.01	0.930961	0.251136	3.707	0.000209726	0.00154071																			Sbay_11.55	1098.87	0.249829	0.192891	1.29518	0.195257	0.329699
YDR392W	545.162	0.120346	0.203047	0.592702	0.553381	0.684999																			Sbay_11.56	513.713	-0.724768	0.185128	-3.91496	9.0421e-05	0.000772869
YDR393W	361.076	-0.3181	0.194191	-1.63808	0.101406	0.203166																			Sbay_11.57	17.8802	-0.713878	0.522838	-1.36539	0.17213	0.300573
YDR394W	2137.27	0.284164	0.222776	1.27556	0.202111	0.33826																			Sbay_11.58	212.777	-1.23535	0.298694	-4.13585	3.53642e-05	0.000361672
YDR395W	1139.9	-0.365438	0.212303	-1.7213	0.0851964	0.178152																			Sbay_11.59	0	NA	NA	NA	NA	NA
YDR396W	1.8675	-0.969673	1.49483	-0.648685	0.516542	0.652644																			Sbay_11.60	2867.87	1.01454	0.200963	5.04837	4.45596e-07	8.41602e-06
YDR397C	773.674	-0.120232	0.197021	-0.61025	0.541696	0.6746																			Sbay_11.61	541.801	1.31264	0.374818	3.50208	0.000461638	0.0029079
YDR398W	1196.39	-0.896232	0.291355	-3.07609	0.00209736	0.00975767																			Sbay_11.62	316.081	1.3759	0.397647	3.4601	0.000539969	0.00330703
YDR399W	3874.63	-0.922346	0.215307	-4.28387	1.83671e-05	0.000210655																			Sbay_11.63	384.514	-5.21495	0.374226	-13.9353	3.8661e-44	5.659e-41
YDR400W	409.514	-0.302213	0.217393	-1.39016	0.164479	0.291076																			Sbay_11.64	225.758	0.34173	0.251955	1.35632	0.174999	0.304266
YDR401W	6.27988	-1.03425	0.872809	-1.18497	0.23603	0.377531																			Sbay_11.65	559.857	-0.585543	0.227746	-2.57103	0.0101396	0.0342472
YDR402C	10.0572	1.33121	0.829916	1.60403	0.108708	0.214593																			Sbay_11.66	833.342	0.0449286	0.224998	0.199685	0.841727	0.902952
YDR403W	14.0756	1.78898	0.632314	2.82927	0.00466548	0.0185461																			Sbay_11.67	570.348	0.455137	0.361911	1.25759	0.208539	0.345694
YDR404C	643.342	-0.436067	0.206192	-2.11486	0.0344415	0.0886396																			Sbay_11.68	58.2098	0.565678	0.374708	1.50965	0.131133	0.246915
YDR405W	3059.36	0.625051	0.190018	3.28944	0.00100389	0.00546259																			Sbay_11.69	3026.21	0.849459	0.21284	3.99106	6.5778e-05	0.000600827
YDR406W	1377.86	1.08585	0.258639	4.19835	2.68871e-05	0.000290223																			Sbay_11.70	3018.64	-0.292646	0.202348	-1.44625	0.148107	0.269013
YDR406W-A	0	NA	NA	NA	NA	NA																			Sbay_11.71	1091.86	0.0639745	0.17586	0.363781	0.716022	0.811583
YDR407C	465.85	-0.309252	0.213142	-1.45092	0.146801	0.267063																			Sbay_11.72	417.133	-0.626722	0.225207	-2.78287	0.00538811	0.0207685
YDR408C	1496.33	-0.301704	0.377549	-0.799111	0.424226	0.57205																			Sbay_11.73	0	NA	NA	NA	NA	NA
YDR409W	323.683	-0.0957791	0.21483	-0.445836	0.655716	0.764963																			Sbay_11.74	68060.9	0.457304	0.211083	2.16647	0.0302754	0.07992
YDR410C	85.7588	-1.28482	0.326685	-3.93289	8.39315e-05	0.00072965																			Sbay_11.75	1849.85	1.42678	0.30322	4.70542	2.53347e-06	3.83293e-05
YDR411C	779.462	0.527009	0.220812	2.38669	0.0170009	0.0512432																			Sbay_11.76	5476.62	1.45899	0.287306	5.07818	3.81069e-07	7.33934e-06
YDR412W	593.065	-0.765454	0.255092	-3.0007	0.0026936	0.0119748																			Sbay_11.77	477.261	-0.248668	0.247634	-1.00418	0.315294	0.464042
YDR413C	2.12535	0.0321443	1.42394	0.0225741	0.98199	0.989319																			Sbay_11.78	2526.2	0.910058	0.313706	2.90099	0.00371982	0.0155457
YDR414C	134.241	-0.843213	0.291489	-2.89277	0.00381856	0.0158453																			Sbay_11.79	746.075	0.127032	0.233775	0.543394	0.586859	0.71015
YDR415C	387.981	0.413034	0.181691	2.27327	0.02301	0.0648488																			Sbay_11.80	2936.82	0.522873	0.21209	2.46533	0.0136885	0.043101
YDR416W	395.844	0.0566636	0.219271	0.258419	0.796084	0.872931																			Sbay_11.81	229.631	-0.904142	0.26133	-3.45977	0.000540628	0.00330886
YDR417C	1.81694	0.674649	1.4129	0.477493	0.633011	0.748486																			Sbay_11.82	557.226	-1.07628	0.283851	-3.79172	0.000149606	0.00117814
YDR418W	12481.5	0.226048	0.208476	1.08429	0.278237	0.42568																			Sbay_11.83	7155.57	0.754825	0.341267	2.21183	0.0269782	0.0732981
YDR419W	287.192	0.00760236	0.210749	0.0360731	0.971224	0.983912																			Sbay_11.84	1298.2	0.59805	0.251199	2.38078	0.017276	0.0518856
tS(AGA)D3	0	NA	NA	NA	NA	NA																			Sbay_11.85	346.37	0.603384	0.210251	2.86982	0.00410701	0.016804
YDR420W	323.951	-0.678403	0.240985	-2.81513	0.00487577	0.0191852																			Sbay_11.86	402.937	-0.713992	0.28822	-2.47725	0.01324	0.0421076
YDR421W	342.166	0.662655	0.187527	3.53366	0.000409847	0.00262832																			Sbay_11.87	179.053	-0.081218	0.269277	-0.301615	0.762946	0.848683
YDR422C	388.462	-0.265973	0.190214	-1.39829	0.162027	0.288033																			Sbay_11.88	2289.05	0.399919	0.232659	1.7189	0.0856324	0.178936
YDR423C	130.252	0.100103	0.321322	0.311535	0.755394	0.842284																			Sbay_11.89	618.181	0.41429	0.179508	2.30792	0.0210038	0.0604906
YDR424C	424.661	0.539904	0.229189	2.35572	0.0184869	0.0547529																			Sbay_11.90	853.999	-0.0783659	0.161035	-0.48664	0.626514	0.74364
YDR425W	259.934	-0.146713	0.221088	-0.663597	0.506948	0.643746																			Sbay_11.91	406.369	0.21502	0.179818	1.19577	0.231788	0.372528
YDR426C	0	NA	NA	NA	NA	NA																			Sbay_11.92	187.391	0.831482	0.285042	2.91705	0.00353359	0.0149326
YDR427W	1155.23	-0.281387	0.215994	-1.30276	0.192658	0.326535																			Sbay_11.93	180.622	-0.175223	0.223546	-0.783834	0.433138	0.578874
YDR428C	316.834	-0.0775447	0.210078	-0.369123	0.712036	0.808645																			Sbay_11.94	228.352	-0.539231	0.249835	-2.15835	0.0309008	0.0812776
YDR429C	3499.32	-0.0529967	0.196079	-0.270282	0.786943	0.866081																			Sbay_11.95	478.919	0.879898	0.266654	3.29977	0.000967644	0.00529986
YDR430C	2471.4	0.435629	0.189212	2.30234	0.0213162	0.0611728																			Sbay_11.96	518.808	-0.0345257	0.200901	-0.171855	0.863552	0.917122
YDR431W	0	NA	NA	NA	NA	NA																			Sbay_11.97	0	NA	NA	NA	NA	NA
YDR432W	3700.36	0.517609	0.184449	2.80625	0.00501217	0.0196165																			Sbay_11.98	777.408	-0.383389	0.183224	-2.09246	0.0363976	0.0924547
YDR433W	11.707	0.321512	0.656585	0.489673	0.624365	0.74215																			Sbay_11.99	2302.88	0.279797	0.195302	1.43264	0.151962	0.274398
YDR434W	530.849	-0.567537	0.244757	-2.31877	0.0204073	0.0592534																			Sbay_11.100	530.434	-0.448694	0.335539	-1.33723	0.181146	0.312588
YDR435C	806.4	0.622464	0.188901	3.29519	0.00098356	0.00537096																			Sbay_11.101	280.486	-0.0241674	0.212855	-0.113539	0.909603	0.947362
YDR436W	532.667	0.63138	0.231073	2.73239	0.00628767	0.0234113																			Sbay_11.102	597.758	-0.411966	0.188594	-2.1844	0.0289329	0.0771355
YDR437W	39.8285	-0.154944	0.381001	-0.406677	0.684246	0.787239																			Sbay_11.103	402.973	0.644481	0.197366	3.26541	0.00109305	0.0058377
YDR438W	73.2108	-0.220802	0.335437	-0.658252	0.510376	0.646703																			Sbay_11.104	408.724	-1.70814	0.300219	-5.68965	1.27298e-08	3.49367e-07
YDR439W	146.678	-0.25503	0.2726	-0.935547	0.349507	0.499616																			Sbay_11.105	634.975	-0.0793809	0.206647	-0.384137	0.700877	0.800568
YDR440W	210.972	-1.31094	0.268498	-4.88247	1.04763e-06	1.7831e-05																			Sbay_11.106	0	NA	NA	NA	NA	NA
YDR441C	193.13	-0.682037	0.226581	-3.01012	0.00261142	0.0116806																			Sbay_11.107	4195.34	0.773967	0.200948	3.85157	0.000117363	0.000961064
YDR442W	1.04346	-2.33534	2.07849	-1.12357	0.261194	NA																			Sbay_11.108	408.414	0.288415	0.186557	1.54599	0.122107	0.234367
YDR443C	318.125	-0.0361588	0.189639	-0.190672	0.848783	0.907197																			Sbay_11.109	3.29546	-0.695132	1.11926	-0.621063	0.534558	0.668983
YDR444W	507.244	-0.17069	0.203997	-0.836725	0.402747	0.552568																			Sbay_11.110	934.532	-0.092202	0.193117	-0.47744	0.633049	0.748486
YDR445C	0	NA	NA	NA	NA	NA																			Sbay_11.111	420.193	-1.44874	0.227257	-6.37487	1.83115e-10	7.28701e-09
tK(CUU)D2	0	NA	NA	NA	NA	NA																			Sbay_11.112	930.339	0.0666057	0.187104	0.355982	0.721854	0.816233
YDR446W	1.20102	0.252906	2.20977	0.114449	0.908882	NA																			Sbay_11.113	322.308	-1.04569	0.267495	-3.90919	9.26047e-05	0.000788082
YDR447C	8533.6	0.113426	0.226984	0.49971	0.61728	0.736534																			Sbay_11.114	6422.28	0.42596	0.317253	1.34265	0.179384	0.310417
YDR448W	156.763	-0.455504	0.265729	-1.71417	0.0864975	0.180417																			Sbay_11.115	117.268	-1.4146	0.268354	-5.27138	1.35398e-07	2.90387e-06
YDR449C	280.283	-1.38464	0.436513	-3.17205	0.00151365	0.00751692																			Sbay_11.116	27.5152	1.03275	0.447035	2.31022	0.0208762	0.0602564
YDR450W	13928.4	0.0576944	0.224071	0.257483	0.796806	0.873063																			Sbay_11.117	0.337843	-0.123448	3.80189	-0.0324702	0.974097	NA
YDR451C	70.0977	-2.55809	0.479235	-5.33788	9.40415e-08	2.11774e-06																			Sbay_11.118	300.673	-1.43685	0.240305	-5.97926	2.24157e-09	7.1718e-08
YDR452W	2823.31	0.802287	0.194755	4.11947	3.79742e-05	0.000384337																			Sbay_11.119	523.109	0.16071	0.209162	0.768352	0.442278	0.587055
YDR453C	253.229	1.74861	0.292095	5.98646	2.14461e-09	6.88038e-08																			Sbay_11.120	2448.28	0.119357	0.187745	0.635739	0.524946	0.660555
YDR454C	1671.99	-0.532937	0.195677	-2.72356	0.00645818	0.0239468																			Sbay_11.121	2552.11	0.37757	0.350893	1.07602	0.281916	0.429514
YDR455C	0.300817	1.66264	3.91709	0.424457	0.671233	NA																			Sbay_11.122	0.81484	1.76695	2.2416	0.788255	0.430548	NA
YDR456W	638.361	0.0234732	0.191345	0.122674	0.902365	0.943243																			Sbay_11.123	780.787	-1.00096	0.265626	-3.76829	0.000164371	0.00126273
YDR457W	1383.47	0.223853	0.244255	0.916472	0.359419	0.509725																			Sbay_11.124	669.172	-0.141608	0.251152	-0.563833	0.572867	0.700227
YDR458C	649	0.0580648	0.221489	0.262156	0.793201	0.871004																			Sbay_11.125	640.708	-0.535401	0.234923	-2.27905	0.0226642	0.0641144
YDR459C	157.705	-0.700853	0.252029	-2.78085	0.00542171	0.0208431																			Sbay_11.126	172.571	-0.372709	0.248572	-1.4994	0.133771	0.250285
YDR460W	391.461	0.217495	0.224733	0.967792	0.333148	0.482741																			Sbay_11.127	527.645	-0.62547	0.338839	-1.84592	0.0649037	0.143509
YDR461W	9.38229	1.51964	0.774198	1.96285	0.0496633	0.117463																			Sbay_11.128	7.00697	-0.223231	0.815196	-0.273837	0.78421	0.864086
YDR461C-A	57.6747	1.922	0.347754	5.52691	3.25927e-08	8.08604e-07																			Sbay_11.129	990.186	1.98437	0.344866	5.75403	8.71396e-09	2.46475e-07
YDR462W	1102.86	0.212933	0.198374	1.07339	0.283097	0.430584																			Sbay_11.130	205.35	0.0691265	0.282578	0.244628	0.806745	0.879116
YDR463W	663.886	0.453506	0.196096	2.31267	0.0207407	0.059954																			Sbay_11.131	1270.29	0.554012	0.2228	2.48658	0.0128976	0.041306
YDR464W	527.876	0.0125359	0.270614	0.046324	0.963052	0.979701																			Sbay_11.132	148.738	1.8932	0.280427	6.75113	1.46694e-11	6.95459e-10
YDR464C-A	0.1586	-1.08523	4.08047	-0.265957	0.790272	NA																			Sbay_11.133	506.619	-0.532951	0.214911	-2.47986	0.0131434	0.0418913
YDR465C	784.617	-0.920131	0.291931	-3.15188	0.00162222	0.00795549																			Sbay_11.134	1349.85	0.974195	0.264975	3.67655	0.000236407	0.00169627
YDR466W	520.482	-0.345357	0.209121	-1.65147	0.0986433	0.198802																			Sbay_11.135	120.253	-0.278256	0.274994	-1.01186	0.311604	0.460776
YDR467C	5.88687	0.13615	0.933238	0.14589	0.884008	0.931079																			Sbay_11.136	209.002	-0.582933	0.225635	-2.58352	0.00977969	0.0332729
YDR468C	436.812	0.103487	0.193441	0.534981	0.592663	0.715546																			Sbay_11.137	1144.23	0.259621	0.186673	1.39078	0.164292	0.290878
YDR469W	214.67	-0.389687	0.207428	-1.87866	0.0602907	0.135931																			Sbay_11.138	2164.43	0.737922	0.211761	3.4847	0.000492695	0.0030656
YDR470C	761.578	0.532653	0.165089	3.22647	0.00125329	0.00648523																			Sbay_11.139	109.456	1.01339	0.315266	3.21441	0.00130714	0.00669582
YDR471W	6920.8	0.0221246	0.228119	0.0969873	0.922736	0.955033																			Sbay_11.140	2607.91	1.50891	0.260765	5.78645	7.18877e-09	2.06832e-07
snR13	15.6872	0.70482	0.598395	1.17785	0.238856	0.380804																			Sbay_11.141	77.9549	-0.715728	0.290377	-2.46482	0.0137081	0.0431275
YDR472W	325.529	-0.66153	0.227835	-2.90355	0.00368959	0.0154577																			Sbay_11.142	1311.03	-0.940441	0.344672	-2.72851	0.00636212	0.0236434
YDR473C	420.88	0.486521	0.183853	2.64624	0.00813911	0.0287422																			Sbay_11.143	18623.6	-0.310176	0.19201	-1.61541	0.106222	0.210609
YDR475C	894.948	0.885373	0.23312	3.79794	0.000145906	0.00115521																			Sbay_11.144	2483.53	0.335934	0.166815	2.01381	0.0440293	0.107235
YDR476C	553.412	-0.225967	0.230681	-0.979565	0.327301	0.476526																			Sbay_11.145	331.855	-0.16723	0.184421	-0.906784	0.364521	0.514964
YDR477W	1315.24	0.272912	0.183819	1.48468	0.13763	0.255695																			Sbay_11.146	369.494	-1.44664	0.378504	-3.822	0.000132376	0.00106318
YDR478W	130.603	-0.160922	0.2404	-0.669393	0.503245	0.640427																			Sbay_11.147	1819.55	0.00074262	0.192151	0.00386478	0.996916	0.998195
YDR479C	575.649	0.798515	0.219746	3.63381	0.000279262	0.00193501																			Sbay_11.148	551.084	-0.58273	0.201287	-2.89502	0.00379135	0.0157547
YDR480W	160.382	-0.67229	0.253425	-2.65282	0.00798236	0.0283439																			Sbay_11.149	463.075	-0.0868042	0.184642	-0.470123	0.638267	0.751459
YDR481C	621.003	0.295089	0.236314	1.24872	0.211769	0.349466																			Sbay_11.150	873.937	0.295437	0.208061	1.41995	0.155621	0.279283
YDR482C	248.426	-0.37292	0.243268	-1.53296	0.125285	0.238629																			Sbay_11.151	166.201	-1.31511	0.327139	-4.02003	5.81895e-05	0.000544248
YDR483W	3009.96	0.321058	0.155327	2.06698	0.0387362	0.096944																			Sbay_11.152	0.1586	-1.08523	4.08047	-0.265957	0.790272	NA
YDR484W	247.846	-0.0205307	0.242668	-0.0846041	0.932576	0.961594																			Sbay_11.153	308.796	-0.370333	0.245118	-1.51084	0.13083	0.246688
YDR485C	577.882	-0.0188907	0.186694	-0.101185	0.919403	0.952847																			Sbay_11.154	0.183573	-1.08523	4.08047	-0.265957	0.790272	NA
YDR486C	511.076	0.259365	0.202768	1.27913	0.200852	0.336777																			Sbay_11.155	407.087	-1.24757	0.382409	-3.26239	0.00110476	0.005883
YDR487C	1807.88	-0.110523	0.221065	-0.499956	0.617106	0.736477																			Sbay_11.156	1110.98	-0.812336	0.277326	-2.92917	0.00339864	0.0144405
YDR488C	263.298	-0.322219	0.237351	-1.35756	0.174602	0.303754																			Sbay_11.157	0.179871	-1.08523	4.08047	-0.265957	0.790272	NA
YDR489W	214.961	-0.94985	0.254902	-3.72633	0.000194288	0.00145097																			Sbay_11.158	1688.53	0.402074	0.272589	1.47502	0.140207	0.258902
YDR490C	682.79	0.74924	0.205225	3.65083	0.000261397	0.00183841																			Sbay_11.159	17.6719	1.06096	0.508175	2.08778	0.036818	0.0932999
YDR491C	1.21099	1.2286	2.01889	0.608553	0.542821	NA																			Sbay_11.160	1711.55	0.706096	0.199076	3.54687	0.000389837	0.00252489
YDR492W	396.476	-3.51735	0.763665	-4.60588	4.10735e-06	5.82995e-05																			Sbay_11.161	1346.24	0.681027	0.208776	3.262	0.0011063	0.00588855
YDR493W	930.615	0.469919	0.197706	2.37686	0.0174609	0.0523067																			Sbay_11.162	550.22	-0.193597	0.220906	-0.876377	0.380825	0.530573
YDR494W	3108.94	0.373893	0.156119	2.39493	0.0166237	0.0503396																			Sbay_11.163	5.00667	-0.763346	0.968415	-0.788242	0.430555	0.576601
YDR495C	246.26	-0.0754242	0.265082	-0.284532	0.776003	0.857992																			Sbay_11.164	534.917	0.770126	0.424326	1.81494	0.0695333	0.151711
YDR496C	1440.07	-1.26845	0.376489	-3.36915	0.000754003	0.00434719																			Sbay_11.165	207.875	0.281789	0.22332	1.26182	0.207014	0.343946
YDR497C	3486.3	-0.799287	0.313267	-2.55145	0.0107274	0.0357073																			Sbay_11.166	147939	0.350994	0.228209	1.53804	0.12404	0.23699
YDR498C	425.228	0.0484604	0.195748	0.247565	0.804471	0.878027																			Sbay_11.167	358.103	-0.467221	0.212029	-2.20357	0.0275544	0.0743804
YDR499W	189.014	-0.310619	0.23581	-1.31724	0.187757	0.320379																			Sbay_11.168	932.441	-0.302723	0.20253	-1.49471	0.134991	0.252031
YDR500C	7589.36	0.372369	0.217711	1.71038	0.0871956	0.181586																			Sbay_11.169	514.316	-0.934172	0.2938	-3.17962	0.00147468	0.00735785
YDR501W	76.3965	-1.25099	0.5175	-2.41738	0.0156328	0.04798																			Sbay_11.170	12451.6	-0.419567	0.200863	-2.08882	0.0367241	0.0931225
YDR502C	3822.92	-1.64245	0.305127	-5.38283	7.33243e-08	1.70387e-06																			Sbay_11.171	6.60043	-0.328803	0.860356	-0.382171	0.702334	0.801514
YDR503C	131.719	-0.291365	0.289073	-1.00793	0.313488	0.462277																			Sbay_11.172	3315.94	-0.31056	0.192265	-1.61527	0.106252	0.210633
YDR504C	17.529	1.11939	0.561881	1.99222	0.0463471	0.11158																			Sbay_11.173	1245.06	0.828464	0.23816	3.47859	0.000504053	0.00312299
YDR505C	596.885	-0.271499	0.186178	-1.45828	0.144765	0.264502																			Sbay_11.174	987.384	0.52897	0.186804	2.83168	0.00463044	0.0184493
YDR506C	69.1484	0.666807	0.301195	2.21387	0.0268376	0.0730006																			Sbay_11.175	1344.03	-0.195991	0.207853	-0.942932	0.345716	0.4958
tL(CAA)D	0.154909	0.838323	4.08047	0.205448	0.837222	NA																			Sbay_11.176	384.475	0.130326	0.186041	0.700522	0.483601	0.623675
YDR507C	492.358	-1.76296	0.288607	-6.10852	1.00561e-09	3.47365e-08																			Sbay_11.177	192.532	-0.552468	0.205823	-2.68419	0.00727057	0.026326
YDR508C	1914.15	-0.365434	0.31328	-1.16648	0.243421	0.385875																			Sbay_11.178	89.5472	-1.54628	0.376269	-4.10951	3.96492e-05	0.000396492
YDR509W	0.179871	-1.08523	4.08047	-0.265957	0.790272	NA																			Sbay_11.179	254.2	0.00283383	0.235434	0.0120366	0.990396	0.994217
YDR510W	1420.61	-0.102233	0.222913	-0.458626	0.646503	0.757826																			Sbay_11.180	1063.94	-0.465731	0.168325	-2.76686	0.00565995	0.0215365
YDR510C-A	0.504393	2.38449	3.26127	0.731153	0.464685	NA																			Sbay_11.181	256.906	-0.844082	0.288327	-2.92751	0.00341684	0.0145126
YDR511W	958.141	0.806575	0.211652	3.81086	0.000138487	0.00109944																			Sbay_11.182	123.425	-1.1534	1.12906	-1.02156	0.306989	0.455678
YDR512C	448.292	0.637606	0.29308	2.17554	0.0295899	0.0784641																			Sbay_11.183	286.298	-1.44145	0.257672	-5.59412	2.21741e-08	5.78303e-07
YDR513W	2392.66	0.9304	0.263662	3.52877	0.000417503	0.00266574																			Sbay_11.184	438.542	0.0389084	0.208703	0.18643	0.852108	0.909257
YDR514C	255.257	-1.5235	0.337321	-4.51647	6.2879e-06	8.51228e-05																			Sbay_11.185	810.945	-0.0784128	0.182305	-0.430119	0.667109	0.774624
YDR515W	329.491	-0.628865	0.274183	-2.2936	0.0218137	0.0622566																			Sbay_11.186	2129.67	0.543028	0.156256	3.47526	0.00051036	0.00315539
YDR516C	9819.47	1.04772	0.321849	3.25532	0.00113266	0.00600427																			Sbay_11.187	326.206	-0.243161	0.269058	-0.903749	0.366129	0.516363
YDR517W	1485.34	0.176097	0.252811	0.696556	0.486081	0.625564																			Sbay_11.188	18365.2	1.89311	0.297296	6.36777	1.91798e-10	7.58769e-09
YDR518W	331.457	-0.0152379	0.200647	-0.0759439	0.939464	0.966112																			Sbay_11.189	470.597	0.245001	0.214339	1.14306	0.253016	0.396788
YDR519W	540.125	-0.00793598	0.206017	-0.0385211	0.969272	0.982614																			Sbay_11.190	1003.26	0.327753	0.198731	1.64923	0.0991003	0.199427
YDR520C	231.093	-0.187872	0.294518	-0.637898	0.52354	0.659352																			Sbay_11.191	375.225	-0.408167	0.23913	-1.70688	0.087844	0.182742
YDR521W	0.484378	-0.990888	2.93845	-0.337215	0.735955	NA																			Sbay_11.192	0.680644	-2.95664	2.54311	-1.16261	0.244989	NA
YDR522C	1.32704	0.0715918	2.18972	0.0326945	0.973918	NA																			Sbay_11.193	399.154	-0.527465	0.224328	-2.35131	0.0187073	0.0552489
YDR523C	31.5619	-0.311824	0.503232	-0.619643	0.535493	0.669989																			Sbay_11.195	1782.45	-0.749892	0.295711	-2.5359	0.0112159	0.0369862
YDR524C	313.843	-0.600038	0.274328	-2.1873	0.0287207	0.0767326																			Sbay_11.197	673.052	-0.330354	0.170085	-1.94228	0.0521028	0.12183
YDR524W-C	0.455726	2.2593	3.36119	0.672174	0.501473	NA																			Sbay_11.198	395.597	-0.807172	0.217875	-3.70475	0.000211601	0.00154963
YDR524C-B	10821.5	-0.56316	0.212609	-2.64881	0.00807759	0.0286025																			Sbay_11.199	256.8	0.29803	0.227727	1.30871	0.190631	0.323831
YDR524C-A	1.40279	0.793727	1.92066	0.413257	0.679418	NA																			Sbay_11.200	129.815	2.07848	0.289549	7.17836	7.05509e-13	4.26897e-11
YDR525W	0.359743	-2.02562	4.03403	-0.502132	0.615574	NA																			Sbay_11.201	531.115	-0.113486	0.176499	-0.642986	0.520233	0.656387
YDR525W-A	155.469	-0.112303	0.288991	-0.388603	0.69757	0.797943																			Sbay_11.202	1445.29	-0.154908	0.235762	-0.657053	0.511147	0.647379
YDR526C	0.450414	0.668994	3.45542	0.193607	0.846483	NA																			Sbay_11.203	420.88	0.376181	0.224422	1.67622	0.0936947	0.191578
YDR527W	605.2	-0.746869	0.234489	-3.18509	0.00144707	0.00725393																			Sbay_11.204	222.738	-0.249434	0.239479	-1.04157	0.297611	0.44594
snR84	54.9361	-1.36505	0.460137	-2.96662	0.00301096	0.0131316																			Sbay_11.205	986.604	-1.16027	0.257731	-4.50185	6.7366e-06	8.97034e-05
YDR528W	71.3936	-3.47092	0.39025	-8.8941	5.88929e-19	8.63631e-17																			Sbay_11.207	1100.11	0.0266144	0.167656	0.158744	0.87387	0.924142
YDR529C	2132.78	0.540709	0.302835	1.78549	0.0741821	0.159682																			Sbay_11.208	572.635	-0.427003	0.190515	-2.24131	0.0250063	0.0690296
YDR530C	415.165	0.894293	0.229333	3.89954	9.63761e-05	0.000814848																			Sbay_11.209	164.043	0.858417	0.252269	3.40279	0.000667016	0.00394084
YDR531W	487.607	-0.862816	0.215264	-4.00817	6.11919e-05	0.000566001																			Sbay_11.210	288.88	0.00435806	0.204947	0.0212644	0.983035	0.989627
YDR532C	152.461	-0.748055	0.314344	-2.37973	0.0173251	0.0519799																			Sbay_11.211	267.922	-0.0751517	0.225358	-0.333477	0.738774	0.829678
YDR533C	734.158	2.38519	0.364736	6.53951	6.17221e-11	2.67691e-09																			Sbay_11.212	1885.6	0.560751	0.284697	1.96964	0.04888	0.116102
YDR534C	35.6435	0.915305	0.468177	1.95504	0.0505784	0.119239																			Sbay_11.213	319.421	-0.157902	0.212251	-0.743939	0.456914	0.60057
YDR535C	10.7905	0.386203	0.639459	0.603954	0.545874	0.678495																			Sbay_11.214	793.903	-1.26847	0.381398	-3.32585	0.000881488	0.00492238
YDR536W	9.05995	2.0898	1.02821	2.03247	0.0421058	0.103453																			Sbay_11.215	1811.16	0.679367	0.23785	2.85629	0.00428625	0.0173976
YDR537C	0.696957	0.0250284	2.66026	0.00940827	0.992493	NA																			Sbay_11.216	396.299	-0.573402	0.217966	-2.6307	0.00852088	0.0298205
YDR538W	195.001	-0.0996601	0.216193	-0.460977	0.644815	0.75644																			Sbay_11.217	168.502	0.0896839	0.237097	0.378258	0.705239	0.803424
YDR539W	510.79	0.295019	0.245836	1.20006	0.230115	0.370448																			Sbay_11.218	798.079	0.288324	0.173045	1.66618	0.0956784	0.194479
YDR540C	41.2025	-0.489938	0.385714	-1.27021	0.204009	0.340473																			Sbay_11.219	1763.42	-1.45151	0.307819	-4.71546	2.4117e-06	3.67244e-05
YDR541C	147.485	-0.899651	0.246913	-3.64359	0.00026886	0.00187849																			Sbay_11.220	711.98	-0.689705	0.184869	-3.73078	0.000190886	0.00143195
YDR542W	6.38546	1.40047	0.879792	1.59182	0.111426	0.218852																			Sbay_11.221	1264.91	0.498356	0.227484	2.19073	0.0284712	0.0762813
YDR543C	0.359743	-2.02562	4.03403	-0.502132	0.615574	NA																			Sbay_11.222	310.272	0.428199	0.253735	1.68759	0.0914907	0.18799
YDR544C	0.154909	0.838323	4.08047	0.205448	0.837222	NA																			Sbay_11.223	11436.2	0.0611998	0.200694	0.304941	0.760411	0.846749
YDR545W	0.183573	-1.08523	4.08047	-0.265957	0.790272	NA																			Sbay_11.224	348.32	0.0119102	0.200238	0.0594802	0.95257	0.97386
YDR545C-A	0	NA	NA	NA	NA	NA																			Sbay_11.225	438.247	-1.03465	0.325533	-3.17833	0.00148127	0.00738426
YOL166W-A	0	NA	NA	NA	NA	NA																			Sbay_11.226	1656.58	0.183779	0.180633	1.01742	0.308954	0.457667
YOL166C	0.790507	1.72244	2.52708	0.681593	0.495497	NA																			Sbay_11.227	887.979	0.239295	0.203449	1.17619	0.23952	0.381498
YOL165C	7.69653	1.95759	0.873606	2.24081	0.0250384	0.069102																			Sbay_11.228	152.577	-2.23648	0.248283	-9.00775	2.10322e-19	3.3282e-17
YOL164W-A	0.145907	0.838323	4.08047	0.205448	0.837222	NA																			Sbay_11.229	0	NA	NA	NA	NA	NA
YOL164W	176.371	-0.449698	0.231216	-1.94493	0.051784	0.121157																			Sbay_11.231	2866.39	0.238708	0.168187	1.4193	0.155812	0.279497
YOL163W	43.3127	0.63196	0.465125	1.35869	0.174246	0.303228																			Sbay_11.232	937.357	0.171246	0.170574	1.00394	0.315407	0.464056
YOL162W	21.8941	0.901935	0.586835	1.53695	0.124306	0.237305																			Sbay_11.233	363.481	-0.00608935	0.264435	-0.0230278	0.981628	0.989319
YOL161C	0.48439	0.710447	2.93629	0.241954	0.808815	NA																			Sbay_11.235	103.189	-0.971585	0.333377	-2.91437	0.00356404	0.0150342
YOL160W	1.31497	-0.0383199	1.75048	-0.021891	0.982535	NA																			Sbay_11.236	305.631	0.539329	0.219214	2.46029	0.0138826	0.0435833
YOL159C-A	34.5578	-0.566179	0.371125	-1.52557	0.127116	0.241258																			Sbay_11.237	2783.69	0.523481	0.203118	2.57723	0.0099596	0.0337538
YOL159C	60.4959	-1.25642	0.426036	-2.94909	0.00318712	0.0137311																			Sbay_11.238	459.643	-0.307149	0.232332	-1.32203	0.186159	0.318701
YOL158C	3067.73	0.0749314	0.288526	0.259704	0.795092	0.872262																			Sbay_11.239	652.79	-1.18175	0.270726	-4.36511	1.27058e-05	0.000153071
YOL157C	92.8907	0.442054	0.261766	1.68874	0.0912694	0.187674																			Sbay_11.240	99.0409	1.48556	0.304828	4.87343	1.09677e-06	1.85863e-05
YOL156W	2.2751	1.78999	1.42509	1.25606	0.209096	0.346471																			Sbay_11.241	0	NA	NA	NA	NA	NA
YOL155W-A	0	NA	NA	NA	NA	NA																			Sbay_11.242	201.041	-1.48155	0.315187	-4.70054	2.59468e-06	3.89956e-05
YOL155C	18957.3	1.1468	0.337614	3.39677	0.000681862	0.00401298																			Sbay_11.243	577.823	0.222934	0.253887	0.878083	0.379898	0.52995
YOL154W	329.614	-0.912214	0.487028	-1.87302	0.0610651	0.137236																			Sbay_11.244	1.6531	-2.15936	1.77092	-1.21934	0.222714	0.362169
YOL153C	3136.9	1.3016	0.278244	4.67791	2.89819e-06	4.27968e-05																			Sbay_11.245	382.632	-1.16775	0.228643	-5.1073	3.26797e-07	6.38863e-06
YOL152W	81.6663	2.81319	0.483742	5.81547	6.04626e-09	1.77894e-07																			Sbay_11.246	991.668	0.670508	0.163133	4.1102	3.95322e-05	0.000396337
YOL151W	1374.1	1.19263	0.29584	4.03134	5.54606e-05	0.000524591																			Sbay_11.247	41.8827	-0.452895	0.424918	-1.06584	0.286496	0.433726
YOL150C	1.45726	-1.91593	1.79993	-1.06445	0.287125	NA																			Sbay_11.248	2067.87	0.254877	0.165735	1.53786	0.124083	0.236994
YOL149W	348.829	-0.667175	0.2141	-3.11618	0.00183208	0.00878527																			Sbay_11.249	151.997	-0.380271	0.242679	-1.56697	0.117122	0.226882
YOL148C	398.349	-0.467255	0.183863	-2.54133	0.0110433	0.0365198																			Sbay_11.250	1824.07	0.909415	0.236022	3.8531	0.000116632	0.000956416
YOL147C	502.631	0.129778	0.182748	0.710145	0.477614	0.618748																			Sbay_11.251	302.015	0.0793868	0.205747	0.385847	0.69961	0.799495
YOL146W	172.246	-0.226709	0.239465	-0.946732	0.343775	0.49394																			Sbay_11.252	241.368	0.0460273	0.239109	0.192495	0.847355	0.906339
YOL145C	1332.23	-0.288709	0.199479	-1.44731	0.147809	0.268515																			Sbay_11.253	335.507	-0.165797	0.210164	-0.788893	0.430175	0.576343
YOL144W	322.817	-0.390014	0.373292	-1.0448	0.296117	0.444715																			Sbay_11.254	425.263	0.35312	0.202766	1.74151	0.0815944	0.17225
YOL143C	916.154	0.784335	0.254764	3.07867	0.00207925	0.0097004																			Sbay_11.255	401.782	-0.191348	0.173707	-1.10156	0.270653	0.417075
YOL142W	401.757	-0.67721	0.241256	-2.80702	0.00500026	0.019583																			Sbay_11.256	582.826	-1.74828	0.38852	-4.49985	6.80007e-06	9.02822e-05
YOL141W	76.3632	-1.2485	0.464434	-2.68823	0.00718328	0.0260745																			Sbay_11.257	504.65	-0.784401	0.214313	-3.66007	0.000252146	0.00179056
YOL140W	187.674	-0.703545	0.251655	-2.79567	0.00517925	0.0201492																			Sbay_11.258	788.628	-0.126261	0.209366	-0.603064	0.546466	0.678735
YOL139C	5381.93	-0.30998	0.203196	-1.52552	0.127129	0.241258																			Sbay_11.259	0	NA	NA	NA	NA	NA
YOL138C	336.651	0.336008	0.209415	1.60451	0.108602	0.214458																			Sbay_11.260	282.547	0.118507	0.237733	0.498488	0.61814	0.737243
YOL137W	232.17	-0.376146	0.273718	-1.37421	0.169377	0.297228																			Sbay_11.261	1020.93	-0.299107	0.183065	-1.63389	0.102283	0.204495
YOL136C	707.415	-0.809939	0.371602	-2.17959	0.0292879	0.0778397																			Sbay_11.262	714.113	0.336053	0.216859	1.54964	0.121228	0.232937
YOL135C	161.685	0.0420022	0.283472	0.148171	0.882208	0.929601																			Sbay_11.263	354.449	-0.370914	0.19847	-1.86886	0.0616418	0.138104
YOL134C	0.806889	-0.683865	2.50104	-0.273432	0.784521	NA																			Sbay_11.264	541.28	-0.222867	0.207411	-1.07452	0.282591	0.430205
YOL133W	469.399	0.00175481	0.213667	0.00821282	0.993447	0.995914																			Sbay_11.265	1.44988	-0.450263	1.69223	-0.266077	0.79018	NA
YOL132W	10.2763	0.151269	0.748496	0.202097	0.839841	0.902002																			Sbay_11.266	2.26575	0.282298	1.31642	0.214445	0.8302	0.895141
YOL131W	1.2366	3.6967	2.09754	1.7624	0.0780015	NA																			Sbay_11.267	708.034	0.0816644	0.230735	0.353932	0.72339	0.81752
YOL130W	1337.65	-0.360709	0.198649	-1.81581	0.0693989	0.151518																			Sbay_11.268	284.274	-0.147797	0.211732	-0.698037	0.485154	0.624832
YOL129W	1478.91	0.626574	0.195306	3.20817	0.00133583	0.00681593																			Sbay_11.269	228.289	-0.71979	0.244557	-2.94324	0.00324794	0.0139113
YOL128C	123.968	-0.581976	0.379091	-1.53519	0.124738	0.237884																			Sbay_11.270	602.046	0.0636266	0.272787	0.233246	0.81557	0.885355
YOL127W	18180.6	0.302102	0.207886	1.45321	0.146166	0.266397																			Sbay_11.271	0.304507	-0.123449	3.94333	-0.0313058	0.975026	NA
YOL126C	624.014	-0.331535	0.35116	-0.944113	0.345112	0.495192																			Sbay_11.272	6.12953	0.309731	0.827147	0.374457	0.708064	0.805463
YOL125W	344.258	-0.289358	0.273565	-1.05773	0.290179	0.437943																			Sbay_11.273	277.464	0.350604	0.382255	0.917199	0.359038	0.509308
YOL124C	353.348	-1.74366	0.325052	-5.36425	8.12847e-08	1.85545e-06																			Sbay_11.274	0.334781	-0.123448	3.814	-0.0323672	0.974179	NA
YOL123W	4937.48	0.286875	0.225769	1.27065	0.203852	0.340382																			Sbay_11.275	66.8027	-0.181823	0.393933	-0.461558	0.644399	0.756103
YOL122C	1071.78	-0.162503	0.231553	-0.701798	0.482805	0.622992																			Sbay_11.277	2882.71	-0.584027	0.192112	-3.04004	0.00236549	0.010774
YOL121C	6748.65	0.360849	0.222603	1.62104	0.105009	0.208735																			Sbay_11.278	1588.49	-0.273625	0.248256	-1.10219	0.27038	0.416763
YOL120C	20337.3	0.232312	0.185038	1.25549	0.209303	0.346765																			Sbay_11.279	178.393	-0.704157	0.220806	-3.18903	0.00142753	0.00718984
YOL119C	193.368	-0.160771	0.388022	-0.414333	0.67863	0.783317																			Sbay_11.280	103.753	0.857414	0.297004	2.88688	0.00389078	0.0160936
YOL118C	2.89411	1.17269	1.42096	0.825284	0.409211	0.558361																			Sbay_11.281	2597.98	0.433192	0.213697	2.02713	0.0426492	0.10452
YOL117W	171.481	0.545039	0.24048	2.26646	0.0234232	0.0656971																			Sbay_11.282	2867.62	0.0720939	0.238571	0.30219	0.762507	0.848438
YOL116W	293.938	-0.151582	0.236235	-0.641657	0.521096	0.657264																			Sbay_11.283	427.396	1.15243	0.480418	2.39881	0.0164485	0.0499124
YOL115W	628.501	-0.378241	0.223451	-1.69272	0.0905081	0.186598																			Sbay_11.284	809.259	0.72331	0.24641	2.93539	0.00333124	0.014185
YOL114C	57.0166	0.49874	0.298859	1.66881	0.095155	0.193583																			Sbay_11.285	234.539	0.135346	0.231145	0.585545	0.558181	0.688964
YOL113W	394.879	-0.281732	0.201975	-1.39489	0.16305	0.289325																			Sbay_11.286	289.829	-0.272988	0.287678	-0.948934	0.342654	0.49287
YOL112W	453.393	-0.264479	0.173321	-1.52595	0.127023	0.241181																			Sbay_11.287	216.051	-0.988867	0.354306	-2.79099	0.00525465	0.0203883
YOL111C	577.068	0.356002	0.25039	1.42179	0.155087	0.278539																			Sbay_11.288	450.596	-0.131349	0.247028	-0.531718	0.594922	0.717607
YOL110W	256.378	0.0217353	0.252832	0.0859675	0.931492	0.960868																			Sbay_11.289	174.873	-0.530174	0.217348	-2.43929	0.0147162	0.0457221
YOL109W	9714.36	-0.432701	0.314245	-1.37695	0.168526	0.295957																			Sbay_11.290	561.747	-0.471678	0.274653	-1.71736	0.0859132	0.179362
tG(UCC)O	0	NA	NA	NA	NA	NA																			Sbay_11.291	5999.6	-0.129292	0.223952	-0.577318	0.563725	0.69332
YOL108C	316.218	0.234855	0.229153	1.02488	0.305418	0.454024																			Sbay_11.292	600.738	0.88292	0.235477	3.7495	0.000177191	0.00134599
YOL107W	83.8792	-0.575432	0.355263	-1.61973	0.10529	0.209061																			Sbay_11.293	187.495	0.894699	0.258093	3.46658	0.000527131	0.00324197
YOL106W	4.06058	-0.623697	1.00664	-0.619582	0.535533	0.669989																			Sbay_11.294	5066.23	-0.0646269	0.172481	-0.374689	0.707891	0.805446
tT(AGU)O1	0	NA	NA	NA	NA	NA																			Sbay_11.295	285.177	-0.993285	0.3044	-3.26309	0.00110203	0.00587382
YOL105C	215.514	-1.14564	0.245211	-4.67207	2.98186e-06	4.38113e-05																			Sbay_11.296	286.744	0.220642	0.296657	0.74376	0.457022	0.600575
YOL104C	1.90887	-1.56726	1.48551	-1.05503	0.29141	0.439347																			Sbay_11.297	1242.36	0.198662	0.217432	0.913674	0.360888	0.511004
YOL103W-B	0.183573	-1.08523	4.08047	-0.265957	0.790272	NA																			Sbay_11.298	279.566	-0.582753	0.319373	-1.82468	0.0680499	0.149142
YOL103W-A	0	NA	NA	NA	NA	NA																			Sbay_11.299	207.441	0.0121975	0.23177	0.0526277	0.958029	0.976967
YOL103W	686.372	-0.120266	0.21174	-0.567986	0.570044	0.698046																			Sbay_11.300	999.935	0.226644	0.199039	1.13869	0.254833	0.398783
YOL102C	187.401	-0.436319	0.207123	-2.10657	0.0351547	0.09002																			Sbay_11.301	1498.33	0.0158225	0.309988	0.0510422	0.959292	0.977309
YOL101C	39.6718	-2.00199	0.752526	-2.66035	0.00780587	0.027919																			Sbay_11.302	2098.9	1.71833	0.272322	6.30991	2.79197e-10	1.07901e-08
YOL100W	590.555	0.411325	0.183825	2.2376	0.0252473	0.0695563																			Sbay_11.303	582.935	0.286511	0.27065	1.0586	0.28978	0.437397
YOL099C	1.57876	1.10304	1.62146	0.680273	0.496332	0.634433																			Sbay_11.304	187.604	-0.451253	0.270767	-1.66657	0.0955998	0.194353
YOL098C	1274.81	-0.261524	0.218502	-1.19689	0.231348	0.371872																			Sbay_11.305	362.481	0.504721	0.214514	2.35286	0.0186296	0.0551029
snR58	1.86011	-0.449312	1.78204	-0.252134	0.800937	0.875723																			Sbay_11.306	764.814	-0.0462508	0.204782	-0.225854	0.821315	0.889119
YOL097W-A	20.005	-0.52638	0.48812	-1.07838	0.280863	0.428462																			Sbay_11.307	875.05	0.253456	0.165893	1.52782	0.126556	0.240541
YOL097C	2337.09	-0.317303	0.222428	-1.42654	0.153712	0.276663																			Sbay_11.308	4.30309	-0.375488	0.997594	-0.376393	0.706624	0.804606
YOL096C	812.303	1.0758	0.225922	4.76184	1.91834e-06	3.03975e-05																			Sbay_11.309	0.542688	-1.0679	2.85	-0.374701	0.707883	NA
YOL095C	172.519	-0.915404	0.24181	-3.78564	0.000153315	0.00119775																			Sbay_11.310	417.907	0.189671	0.209132	0.906944	0.364437	0.514907
YOL094C	269.446	-0.359195	0.193668	-1.85469	0.0636407	0.14133																			Sbay_11.311	114.91	0.0331003	0.342719	0.0965815	0.923059	0.955198
YOL093W	463.611	-0.40218	0.181628	-2.21431	0.0268074	0.0729355																			Sbay_11.312	432.313	2.05294	0.239529	8.57074	1.02822e-17	1.24128e-15
YOL092W	802.403	-0.541272	0.217401	-2.48974	0.0127837	0.0410659																			Sbay_11.313	96.1568	-1.32393	0.270662	-4.89148	1.00083e-06	1.70841e-05
YOL091W	17.4368	-0.31891	0.674897	-0.472531	0.636548	0.750632																			Sbay_11.314	238.386	0.0862635	0.229935	0.375165	0.707538	0.805333
YOL090W	436.729	-0.662974	0.268772	-2.46667	0.0136374	0.0429963																			Sbay_11.315	493.632	-1.70619	0.337075	-5.06174	4.15443e-07	7.92319e-06
YOL089C	185.372	-1.10143	0.306768	-3.59045	0.000330107	0.00221268																			Sbay_11.316	2824.65	-1.0499	0.73381	-1.43075	0.152502	0.275034
YOL088C	459.55	0.537396	0.193242	2.78094	0.00542012	0.0208431																			Sbay_11.317	1361.37	-1.16428	0.319471	-3.64439	0.000268026	0.00187378
YOL087C	1203.78	0.204192	0.168189	1.21406	0.224724	0.364766																			Sbay_11.318	595.197	-0.318237	0.212091	-1.50048	0.133491	0.250031
YOL086W-A	241.232	1.04596	0.272691	3.83569	0.000125214	0.00101541																			Sbay_11.319	136.965	-0.829137	0.284381	-2.91558	0.00355025	0.0149814
YOL086C	85477.7	0.0107291	0.204437	0.0524814	0.958145	0.977001																			Sbay_11.320	1166.16	-0.0634647	0.206667	-0.307087	0.758777	0.845251
YOL085W-A	22.0999	2.42033	0.711359	3.4024	0.000667977	0.00394454																			Sbay_11.321	2010.48	0.292684	0.217313	1.34683	0.178034	0.308673
YOL085C	2.82077	0.664101	1.70118	0.390377	0.696258	0.796832																			Sbay_11.322	288.538	-0.582338	0.21368	-2.72528	0.00642472	0.0238307
YOL084W	213.647	2.38188	0.942895	2.52613	0.0115326	0.0378175																			Sbay_11.323	372.28	0.194623	0.186339	1.04445	0.296276	0.444715
YOL083W	118.903	2.1661	0.318658	6.79758	1.06394e-11	5.25687e-10																			Sbay_11.324	390.032	-0.0777707	0.187141	-0.415573	0.677723	0.78264
YOL083C-A	0.455726	2.2593	3.36119	0.672174	0.501473	NA																			Sbay_11.325	925.589	0.439176	0.190186	2.30919	0.0209329	0.0603902
YOL082W	1378.85	1.14467	0.256255	4.46692	7.93531e-06	0.000102546																			Sbay_11.326	850.252	0.194924	0.222278	0.876938	0.38052	0.530379
YOL081W	1335.12	1.12524	0.29539	3.80934	0.000139336	0.00110543																			Sbay_11.327	176.666	0.36923	0.298929	1.23518	0.216765	0.355743
YOL080C	312.573	-1.47509	0.350849	-4.20434	2.61849e-05	0.000284967																			Sbay_11.328	2132.12	0.21601	0.291616	0.740737	0.458853	0.60219
YOL079W	0.179871	-1.08523	4.08047	-0.265957	0.790272	NA																			Sbay_11.329	2766.19	-0.624948	0.456716	-1.36835	0.171201	0.299577
YOL078W	239.452	-0.407822	0.230853	-1.76658	0.0772981	0.165146																			Sbay_11.330	13636.3	0.0359779	0.217199	0.165645	0.868437	0.920557
YOL077W-A	443.706	-0.0288768	0.260373	-0.110906	0.911691	0.948336																			Sbay_11.331	1204.04	0.434735	0.208823	2.08184	0.0373574	0.0942949
YOL077C	1123.77	-1.14673	0.291844	-3.92925	8.52104e-05	0.000737483																			Sbay_11.332	230.944	0.104433	0.242716	0.430268	0.667001	0.774624
YOL076W	533.655	-0.747008	0.208625	-3.58062	0.000342774	0.00228321																			Sbay_11.333	593.971	0.261176	0.194376	1.34366	0.179057	0.309988
YOL075C	288.402	0.556918	0.216419	2.57333	0.0100726	0.03406																			Sbay_11.334	16.8025	0.99832	0.561961	1.77649	0.0756517	0.162288
YOL073C	364.071	0.164046	0.229969	0.713343	0.475634	0.61707																			Sbay_11.335	321.534	0.978292	0.213906	4.57348	4.79693e-06	6.71112e-05
YOL072W	337.939	0.171553	0.195486	0.877572	0.380176	0.530073																			Sbay_11.336	241.034	-1.31618	0.389447	-3.3796	0.000725911	0.00420605
YOL071W	738.904	0.532897	0.201648	2.64271	0.0082245	0.0289279																			Sbay_11.338	741.034	-0.331229	0.195931	-1.69055	0.0909236	0.187203
YOL070C	551.504	-0.0340924	0.190955	-0.178536	0.858302	0.91312																			Sbay_11.339	160.886	-0.526397	0.292109	-1.80206	0.0715363	0.155057
YOL069W	114.913	-0.466609	0.270605	-1.72432	0.0846499	0.17738																			Sbay_11.340	287.725	-1.26609	0.239112	-5.29497	1.19039e-07	2.58617e-06
YOL068C	752.638	-0.395367	0.197586	-2.00099	0.0453937	0.109736																			Sbay_111.1	9.02042	1.74055	0.734471	2.3698	0.0177979	0.0530855
YOL067C	182.538	-0.185913	0.23006	-0.808107	0.419029	0.568017																			Sbay_113.1	0	NA	NA	NA	NA	NA
YOL066C	473.496	0.321044	0.193759	1.65693	0.0975336	0.197286																			Sbay_114.1	4.30899	4.4647	1.53606	2.90659	0.00365392	0.0153415
YOL065C	312.483	0.341721	0.219983	1.5534	0.120328	0.231674																			Sbay_12.1	0.911452	3.25825	2.64739	1.23074	0.21842	NA
YOL064C	892.723	-0.379525	0.196985	-1.92668	0.0540201	0.125163																			Sbay_12.2	1.89858	4.30966	1.97027	2.18734	0.0287176	0.0767326
YOL063C	445.035	0.339884	0.174655	1.94603	0.0516509	0.120942																			Sbay_12.3	152.216	-1.0892	0.557952	-1.95213	0.0509222	0.119859
YOL062C	1379.36	-0.0215635	0.188485	-0.114404	0.908917	0.94693																			Sbay_12.4	34445.5	1.44666	0.319845	4.52299	6.09711e-06	8.27313e-05
YOL061W	1733.3	-0.416317	0.184719	-2.25378	0.0242097	0.0674034																			Sbay_12.5	1049.56	0.248637	0.243034	1.02306	0.306281	0.4548
YOL060C	1417.55	0.270661	0.175561	1.54169	0.123148	0.235746																			Sbay_12.6	1956.48	-0.0432576	0.229001	-0.188897	0.850174	0.908186
YOL059W	2276.23	-0.316417	0.234982	-1.34656	0.178121	0.308779																			Sbay_12.7	1989.89	0.352579	0.261637	1.34759	0.17779	0.308342
YOL058W	210.707	-0.272986	0.388779	-0.702162	0.482578	0.622767																			Sbay_12.8	348.56	0.545753	0.286135	1.90732	0.0564787	0.129299
YOL057W	1188.32	-0.0183727	0.172426	-0.106554	0.915143	0.950365																			Sbay_12.9	287.893	-0.346232	0.259197	-1.33579	0.181619	0.313081
YOL056W	317.425	-1.30125	0.213909	-6.08319	1.17815e-09	4.02218e-08																			Sbay_12.10	708.904	0.301041	0.278027	1.08278	0.278907	0.42637
YOL055C	285.397	0.155333	0.311651	0.498419	0.618189	0.737243																			Sbay_12.11	144.046	-0.0103084	0.237509	-0.0434021	0.965381	0.981048
tG(GCC)O1	0.680644	-2.95664	2.54311	-1.16261	0.244989	NA																			Sbay_12.12	470.908	0.428954	0.217543	1.97181	0.0486309	0.115605
tN(GUU)O1	0	NA	NA	NA	NA	NA																			Sbay_12.13	3915.47	0.39292	0.205253	1.91432	0.055579	0.127789
YOL054W	238.093	-0.548734	0.24166	-2.27069	0.0231659	0.0650845																			Sbay_12.14	271.915	0.314402	0.204161	1.53997	0.123568	0.236279
YOL053W	448.617	0.690409	0.238115	2.89947	0.00373791	0.0155991																			Sbay_12.15	208.092	-0.551639	0.211031	-2.61402	0.0089485	0.031048
YOL052C-A	139.238	4.50924	0.372767	12.0967	1.09975e-33	6.77791e-31																			Sbay_12.16	606.349	-0.282563	0.180389	-1.5664	0.117254	0.2271
YOL052C	667.913	-0.412771	0.183338	-2.25142	0.0243589	0.0677535																			Sbay_12.17	1147.15	0.0464266	0.189201	0.245382	0.80616	0.878806
snR81	23.4745	-0.0107523	0.478828	-0.0224555	0.982085	0.989319																			Sbay_12.18	655.591	-0.344112	0.183724	-1.87298	0.0610714	0.137236
YOL051W	1022.17	0.270605	0.188553	1.43517	0.151239	0.273388																			Sbay_12.19	216.433	-0.637691	0.217682	-2.92945	0.00339558	0.0144328
YOL050C	0	NA	NA	NA	NA	NA																			Sbay_12.20	1833.56	-0.00358855	0.20893	-0.0171758	0.986296	0.991543
YOL049W	1375.22	0.0757374	0.15986	0.473773	0.635662	0.750136																			Sbay_12.21	122.429	0.193405	0.245568	0.78758	0.430942	0.576922
YOL048C	442.858	1.04397	0.231951	4.50083	6.76899e-06	8.99715e-05																			Sbay_12.22	0	NA	NA	NA	NA	NA
YOL047C	1.79162	-0.978673	1.55108	-0.630963	0.528065	0.663623																			Sbay_12.23	0	NA	NA	NA	NA	NA
YOL046C	0	NA	NA	NA	NA	NA																			Sbay_12.24	0.179871	-1.08523	4.08047	-0.265957	0.790272	NA
YOL045W	414.936	-0.42461	0.30301	-1.40131	0.161122	0.286913																			Sbay_12.25	8.85788	-0.404925	0.675624	-0.599335	0.54895	0.68079
YOL044W	196.871	-0.0429294	0.257985	-0.166403	0.86784	0.920174																			Sbay_12.26	0.1586	-1.08523	4.08047	-0.265957	0.790272	NA
YOL043C	234.941	0.447356	0.196915	2.27182	0.0230971	0.0650015																			Sbay_12.27	0.309819	1.69885	4.04131	0.42037	0.674215	NA
YOL042W	311.857	-0.307751	0.23099	-1.33231	0.182758	0.314442																			Sbay_12.28	17.5553	2.88287	0.644541	4.47275	7.72183e-06	0.000100358
YOL041C	958.585	-0.845681	0.302182	-2.79858	0.00513279	0.019995																			Sbay_12.29	1067.02	-0.0419831	0.23504	-0.178621	0.858235	0.91312
YOL040C	16010.9	0.159286	0.221345	0.719624	0.471756	0.613467																			Sbay_12.30	1.97554	0.368201	1.33909	0.274963	0.783345	0.863663
YOL039W	7419.5	0.299986	0.215554	1.39169	0.164015	0.290607																			Sbay_12.31	0.471058	2.29918	3.32775	0.690909	0.489622	NA
YOL038C-A	21.7338	-0.527338	0.53183	-0.991555	0.321415	0.470001																			Sbay_12.32	143.887	0.993885	0.330865	3.0039	0.00266546	0.0118679
YOL038W	2030.87	0.448899	0.234922	1.91084	0.0560251	0.128487																			Sbay_12.35	1364.59	1.16801	0.243355	4.79962	1.58969e-06	2.57117e-05
YOL037C	0.334152	1.79162	3.78318	0.473574	0.635803	NA																			Sbay_12.36	1186.24	-0.124497	0.163914	-0.759526	0.447538	0.591698
YOL036W	698.858	-0.187295	0.182153	-1.02823	0.303843	0.452178																			Sbay_12.37	911.311	-0.197983	0.271521	-0.72916	0.465904	0.608016
YOL035C	0.1586	-1.08523	4.08047	-0.265957	0.790272	NA																			Sbay_12.38	0	NA	NA	NA	NA	NA
snR50	17.1362	1.34364	0.668733	2.00924	0.0445119	0.108117																			Sbay_12.39	0	NA	NA	NA	NA	NA
YOL034W	275.281	-0.934511	0.301455	-3.1	0.00193518	0.00915593																			Sbay_12.40	0.760233	1.70535	2.51321	0.678553	0.497421	NA
YOL033W	667.071	0.16611	0.195295	0.850559	0.395014	0.544703																			Sbay_12.41	12.1111	1.52538	0.609556	2.50244	0.012334	0.0399465
YOL032W	908.905	2.30554	0.756276	3.04854	0.00229955	0.0105269																			Sbay_12.42	333.078	-0.0838326	0.190441	-0.440202	0.659791	0.768511
YOL031C	355.293	-0.388606	0.203547	-1.90917	0.0562396	0.128878																			Sbay_12.43	7.473	1.35616	0.850855	1.59388	0.110963	0.218127
YOL030W	1442.41	0.150264	0.196161	0.76602	0.443664	0.58817																			Sbay_12.44	0.154909	0.838323	4.08047	0.205448	0.837222	NA
YOL029C	200.323	0.406274	0.277527	1.46391	0.143219	0.262374																			Sbay_12.45	937.878	0.349847	0.18869	1.85409	0.0637267	0.141387
YOL028C	250.276	0.12169	0.257826	0.471987	0.636936	0.750632																			Sbay_12.46	356.142	-0.405429	0.244857	-1.65577	0.0977676	0.19756
YOL027C	2451.77	0.175987	0.220553	0.797935	0.424908	0.572641																			Sbay_12.47	7341.33	1.09094	0.437504	2.49356	0.0126468	0.0407188
YOL026C	284.521	0.507692	0.298955	1.69823	0.0894652	0.184964																			Sbay_12.48	719.706	-1.93807	0.421783	-4.59495	4.32861e-06	6.10698e-05
tS(GCU)O	0	NA	NA	NA	NA	NA																			Sbay_12.49	342.752	0.0721213	0.215901	0.334049	0.738343	0.829352
YOL025W	190.714	0.0866145	0.225982	0.38328	0.701512	0.800888																			Sbay_12.50	300.856	0.0736289	0.274002	0.268717	0.788148	0.867081
YOL024W	4.58975	0.517963	0.918023	0.564215	0.572608	0.700212																			Sbay_12.51	620.733	-1.25134	0.203582	-6.1466	7.91625e-10	2.78376e-08
YOL023W	681.65	0.0533805	0.217999	0.244866	0.80656	0.878997																			Sbay_12.52	0.1586	-1.08523	4.08047	-0.265957	0.790272	NA
YOL022C	623.58	-0.264337	0.240682	-1.09828	0.272081	0.418874																			Sbay_12.54	0.55072	-2.63844	3.77586	-0.698764	0.4847	NA
tG(GCC)O2	0.696627	-1.6719	3.02817	-0.552117	0.580868	NA																			Sbay_12.55	5915.3	0.171451	0.269609	0.635922	0.524827	0.660476
YOL021C	1205.71	-0.7316	0.220215	-3.3222	0.000893109	0.00496832																			Sbay_12.56	60.9282	-0.710744	0.293884	-2.41845	0.0155867	0.0478806
YOL020W	872.74	-0.613365	0.238604	-2.57064	0.0101511	0.0342481																			Sbay_12.57	314.151	-0.401477	0.188633	-2.12836	0.0333075	0.08629
tY(GUA)O	0.179871	-1.08523	4.08047	-0.265957	0.790272	NA																			Sbay_12.58	0	NA	NA	NA	NA	NA
YOL019W-A	0	NA	NA	NA	NA	NA																			Sbay_12.59	345.573	0.480713	0.188489	2.55035	0.0107615	0.0357802
YOL019W	445.759	-1.43655	0.257456	-5.5798	2.40799e-08	6.22462e-07																			Sbay_12.60	1904.78	0.91321	0.270696	3.37357	0.000742009	0.00429083
YOL018C	437.655	-0.0452409	0.201823	-0.224161	0.822632	0.890216																			Sbay_12.61	102.935	-0.560684	0.308786	-1.81577	0.069406	0.151518
YOL017W	102.833	-1.06746	0.341926	-3.12191	0.00179682	0.00864589																			Sbay_12.62	895.575	0.916889	0.248159	3.69476	0.000220096	0.00159989
YOL016C	15399.8	0.823974	0.373345	2.20701	0.0273137	0.0738919																			Sbay_12.63	2346.57	-0.210014	0.182161	-1.1529	0.248952	0.39211
YOL015W	182.934	0.429965	0.298543	1.44021	0.149808	0.27143																			Sbay_12.64	244.917	0.304873	0.192064	1.58735	0.112434	0.220351
YOL014W	4209.39	0.234551	0.370652	0.632806	0.52686	0.662532																			Sbay_12.65	1705.48	0.0611135	0.248674	0.245757	0.80587	0.878735
YOL013W-B	3.65919	0.0589241	1.33402	0.0441705	0.964768	0.980851																			Sbay_12.66	189.047	-0.898011	0.323441	-2.77643	0.00549597	0.0210802
YOL013W-A	0.522044	-2.56795	2.78891	-0.920771	0.35717	NA																			Sbay_12.67	0.1586	-1.08523	4.08047	-0.265957	0.790272	NA
tP(UGG)O1	0	NA	NA	NA	NA	NA																			Sbay_12.68	0.300817	1.66264	3.91709	0.424457	0.671233	NA
YOL013C	481.456	-0.230654	0.180078	-1.28086	0.200243	0.336034																			Sbay_12.69	590.318	-1.34884	0.376482	-3.58273	0.000340016	0.00227001
YOL012C	550.926	-0.683221	0.237051	-2.88218	0.00394939	0.0163073																			Sbay_12.70	0	NA	NA	NA	NA	NA
YOL011W	937.358	0.580872	0.302483	1.92035	0.0548143	0.126553																			Sbay_12.71	2327.42	-0.10502	0.17502	-0.600045	0.548476	0.680583
YOL010W	491.642	-0.923849	0.362575	-2.54802	0.0108337	0.0359689																			Sbay_12.72	38.4468	-0.0952183	0.395759	-0.240596	0.809868	0.881189
YOL009C	237.689	0.157686	0.191454	0.823624	0.410153	0.559141																			Sbay_12.73	0.179871	-1.08523	4.08047	-0.265957	0.790272	NA
YOL008W	253.42	0.0663357	0.238235	0.278446	0.78067	0.861931																			Sbay_12.74	210.303	-0.741925	0.231062	-3.21093	0.00132306	0.00676258
YOL007C	293.308	-2.13109	0.297269	-7.16891	7.55979e-13	4.49366e-11																			Sbay_12.75	0	NA	NA	NA	NA	NA
YOL006C	736.369	-0.0922819	0.194487	-0.474489	0.635151	0.749911																			Sbay_12.76	1067.62	1.01202	0.216036	4.68449	2.80654e-06	4.15481e-05
YOL005C	483.32	-0.191452	0.280667	-0.682133	0.495155	0.633482																			Sbay_12.77	325.785	-0.307461	0.210238	-1.46244	0.14362	0.262864
YOL004W	1259.49	-0.0943987	0.178734	-0.528154	0.597393	0.719995																			Sbay_12.78	447.949	0.661405	0.183352	3.6073	0.000309395	0.00210396
YOL003C	227.923	0.0717519	0.217261	0.330257	0.741206	0.83177																			Sbay_12.79	2350.09	-0.00876614	0.187648	-0.0467159	0.96274	0.979554
YOL002C	486.555	-1.93243	0.453542	-4.26074	2.0375e-05	0.000230746																			Sbay_12.80	1922.87	0.559321	0.254782	2.1953	0.0281424	0.0756191
YOL001W	204.441	-0.118904	0.260103	-0.457141	0.64757	0.75838																			Sbay_12.81	0	NA	NA	NA	NA	NA
YOR001W	762.525	-0.383349	0.267319	-1.43405	0.151558	0.273796																			Sbay_12.83	1291.01	-0.156272	0.168315	-0.928449	0.353175	0.503368
YOR002W	854.479	-0.0523091	0.187253	-0.27935	0.779976	0.861328																			Sbay_12.84	833.996	-0.804276	0.315874	-2.54619	0.0108905	0.0361065
YOR003W	150.142	0.168908	0.235691	0.71665	0.47359	0.615031																			Sbay_12.85	434.272	-0.742073	0.251365	-2.95218	0.00315544	0.0136267
YOR004W	492.849	-1.10605	0.365237	-3.02832	0.0024592	0.0111186																			Sbay_12.87	120.767	0.038511	0.240935	0.15984	0.873007	0.923813
YOR005C	447.241	0.0612887	0.184185	0.332756	0.739319	0.83013																			Sbay_12.88	667.401	0.22669	0.184787	1.22676	0.219913	0.35896
YOR006C	480.421	-0.470894	0.210228	-2.23992	0.0250958	0.0692278																			Sbay_12.89	74.4065	1.18564	0.351918	3.36909	0.000754163	0.00434719
YOR007C	3979.13	0.906896	0.250724	3.61711	0.000297909	0.00204725																			Sbay_12.90	279.855	-0.427616	0.204448	-2.09156	0.0364776	0.0926378
tR(ACG)O	0	NA	NA	NA	NA	NA																			Sbay_12.91	1883.49	-0.630982	0.25731	-2.45222	0.0141977	0.0443582
YOR008C	1033.75	-0.540958	0.167864	-3.22259	0.00127038	0.0065476																			Sbay_12.92	327.973	1.37054	0.219277	6.25028	4.09724e-10	1.52798e-08
YOR008C-A	0	NA	NA	NA	NA	NA																			Sbay_12.93	23612.8	0.392392	0.170355	2.30338	0.0212573	0.0610857
YOR008W-B	28.7721	-0.0766995	0.43933	-0.174583	0.861407	0.915429																			Sbay_12.94	141.572	-1.22243	0.342449	-3.56966	0.000357443	0.00235679
YOR009W	124.615	0.184464	0.304867	0.605063	0.545137	0.677908																			Sbay_12.95	359.513	-0.0341015	0.21319	-0.159958	0.872914	0.923798
YOR010C	28.3053	-0.620137	0.553803	-1.11978	0.262808	0.408317																			Sbay_12.96	110.794	-0.732712	0.270714	-2.70659	0.00679791	0.0249456
YOR011W	52.0052	-0.72797	0.446835	-1.62917	0.103277	0.206035																			Sbay_12.97	155.635	0.188521	0.283772	0.66434	0.506473	0.643332
tT(AGU)O2	0.698214	-2.9874	2.92661	-1.02077	0.307363	NA																			Sbay_12.98	326.196	0.0887646	0.206376	0.430112	0.667114	0.774624
YOR011W-A	0	NA	NA	NA	NA	NA																			Sbay_12.99	1752.81	0.218356	0.22414	0.974197	0.329959	0.479263
YOR012W	3.62131	-1.90655	1.21633	-1.56746	0.117007	0.226768																			Sbay_12.100	62.1997	-0.235735	0.358641	-0.6573	0.510988	0.647373
YOR013W	4.8845	-0.851984	0.955318	-0.891833	0.372483	0.522243																			Sbay_12.101	0	NA	NA	NA	NA	NA
YOR014W	1039.43	0.00253093	0.186651	0.0135597	0.989181	0.9935																			Sbay_12.102	108.761	0.918211	0.286468	3.20528	0.00134931	0.00686376
YOR015W	90.3201	0.580662	0.312509	1.85807	0.0631593	0.140554																			Sbay_12.103	270.16	0.955548	0.240911	3.9664	7.29674e-05	0.000654249
YOR016C	405.091	-0.513196	0.220453	-2.32792	0.0199164	0.0580874																			Sbay_12.104	2497.68	-0.695006	0.18066	-3.84703	0.000119558	0.000974951
YOR017W	400.782	-0.96293	0.277696	-3.46757	0.000525183	0.00323168																			Sbay_12.105	419.476	-0.0725106	0.230339	-0.314799	0.752914	0.840754
YOR018W	423.082	-0.238632	0.198045	-1.20494	0.228228	0.368424																			Sbay_12.106	268.697	0.294611	0.296006	0.995286	0.319597	0.468103
YOR019W	247.536	1.4851	0.196135	7.5718	3.68089e-14	2.69395e-12																			Sbay_12.107	59.7412	0.0864399	0.37814	0.228592	0.819186	0.887717
YOR020C	5838.36	0.692385	0.17583	3.93782	8.22247e-05	0.000716407																			Sbay_12.108	66.2174	0.479478	0.3247	1.47668	0.139761	0.258653
YOR020W-A	522.917	0.52102	0.299346	1.74053	0.0817665	0.172489																			Sbay_12.109	88.1614	-0.221295	0.287836	-0.768821	0.441999	0.587026
YOR021C	1496.58	-0.251128	0.198239	-1.26679	0.205229	0.341775																			Sbay_12.110	316.513	-0.041264	0.235799	-0.174997	0.861082	0.915247
YOR022C	274.742	0.0586179	0.227207	0.257993	0.796412	0.872931																			Sbay_12.111	514.077	-0.0945302	0.183374	-0.515504	0.606201	0.727913
YOR023C	614.249	-0.03277	0.192607	-0.170139	0.864901	0.918139																			Sbay_12.112	293.74	-1.63939	0.295527	-5.54734	2.90049e-08	7.35169e-07
YOR024W	0.471686	0.669753	3.40256	0.196838	0.843955	NA																			Sbay_12.113	297.574	-0.266018	0.225499	-1.17969	0.238125	0.38
YOR025W	262.198	-0.477602	0.236154	-2.02242	0.0431334	0.105447																			Sbay_12.114	520.618	-0.348118	0.189985	-1.83235	0.0669	0.147117
YOR026W	234.976	-0.574926	0.223268	-2.57505	0.0100224	0.0339198																			Sbay_12.116	662.701	0.641438	0.2013	3.18648	0.00144015	0.0072343
YOR027W	3562.7	1.66746	0.401023	4.15803	3.21003e-05	0.000332945																			Sbay_12.117	785.582	1.02291	0.243805	4.19559	2.72167e-05	0.00029293
YOR028C	331.017	0.687889	1.02711	0.669729	0.50303	0.64027																			Sbay_12.118	482.284	0.6202	0.179031	3.4642	0.000531812	0.0032639
YOR029W	1.31455	0.6157	1.90191	0.323727	0.746145	NA																			Sbay_12.119	169.04	-0.175467	0.266441	-0.658558	0.510179	0.646559
YOR030W	258.399	-0.252975	0.277466	-0.91173	0.361911	0.512204																			Sbay_12.121	147.929	0.254975	0.239439	1.06489	0.286927	0.434154
YOR031W	181.983	-0.0682369	0.345795	-0.197334	0.843567	0.903849																			Sbay_12.122	475.291	-0.158652	0.201058	-0.789083	0.430063	0.576338
YOR032C	282.546	1.21261	0.467575	2.59341	0.00950304	0.0325097																			Sbay_12.123	341.309	-1.42001	0.38157	-3.72148	0.00019806	0.00147218
YOR032W-A	4.62276	1.01995	0.988346	1.03198	0.302082	0.450334																			Sbay_12.124	636.986	-0.215682	0.182923	-1.17908	0.238365	0.380124
YOR033C	367.595	-0.389913	0.206578	-1.88749	0.0590951	0.133798																			Sbay_12.125	183.181	-1.41991	0.269496	-5.26874	1.37363e-07	2.93525e-06
YOR034C	307.554	0.216758	0.215048	1.00795	0.313478	0.462277																			Sbay_12.126	0.179243	0.838323	4.08047	0.205448	0.837222	NA
YOR034C-A	13.7472	0.46622	0.59261	0.786722	0.431444	0.577396																			Sbay_12.127	712.564	0.397759	0.189468	2.09935	0.0357865	0.0912316
YOR035C	652.801	0.277276	0.169123	1.6395	0.10111	0.20267																			Sbay_12.128	20906.9	0.668564	0.232446	2.87621	0.00402483	0.0165603
YOR036W	1863.95	0.854825	0.268364	3.18531	0.00144598	0.00725156																			Sbay_12.129	523.533	0.268409	0.230816	1.16287	0.244882	0.38751
YOR037W	492.736	0.376508	0.199349	1.88869	0.0589337	0.133484																			Sbay_12.130	1.28164	-0.0874887	1.75448	-0.0498658	0.960229	NA
YOR038C	336.388	-0.410163	0.24345	-1.68479	0.0920289	0.188897																			Sbay_12.131	9.96899	-1.04452	0.824829	-1.26635	0.205387	0.341971
YOR039W	1101.36	-0.281441	0.174975	-1.60846	0.107734	0.212923																			Sbay_12.132	5352.99	-0.584648	0.244525	-2.39095	0.0168047	0.0507697
YOR040W	145.333	1.48147	0.267147	5.54553	2.93057e-08	7.41187e-07																			Sbay_12.133	846.611	0.396044	0.208734	1.89737	0.0577796	0.131573
snR9	45.5054	0.428557	0.337419	1.2701	0.204048	0.340473																			Sbay_12.134	283.392	-0.588213	0.22702	-2.59102	0.0095692	0.0326978
YOR041C	3.7382	1.73381	1.14762	1.51078	0.130844	0.246688																			Sbay_12.135	345.972	-0.0619935	0.219669	-0.282213	0.77778	0.85947
YOR042W	1937.34	0.852741	0.19591	4.35272	1.34461e-05	0.000160504																			Sbay_12.136	0.338471	-1.94921	3.75757	-0.518742	0.603941	NA
snR62	4.62181	0.784513	0.988584	0.793573	0.427444	0.574678																			Sbay_12.137	511.728	0.32303	0.18689	1.72845	0.0839079	0.176213
YOR043W	906.174	-0.624863	0.320945	-1.94695	0.0515408	0.120811																			Sbay_12.138	126.964	-0.421258	0.317695	-1.32598	0.184846	0.316871
YOR044W	115.061	-0.77339	0.372788	-2.07461	0.0380227	0.0955054																			Sbay_12.139	257.684	-1.18546	0.226968	-5.22303	1.76019e-07	3.66758e-06
YOR045W	1137.98	0.179217	0.222151	0.806734	0.41982	0.568268																			Sbay_12.140	0	NA	NA	NA	NA	NA
YOR046C	1593.55	-0.236955	0.191407	-1.23796	0.21573	0.354356																			Sbay_12.141	61.6367	-1.75614	0.462521	-3.7969	0.000146519	0.00115928
YOR047C	593.302	-1.25212	0.233283	-5.36737	7.98925e-08	1.8308e-06																			Sbay_12.142	6.80795	0.711062	0.85326	0.833348	0.404649	0.554203
YOR048C	948.699	-0.323339	0.203817	-1.58641	0.112646	0.220619																			Sbay_12.143	0.362816	-0.123448	3.70894	-0.0332839	0.973448	NA
YOR049C	567.452	-0.537343	0.2104	-2.55392	0.0106518	0.0354959																			Sbay_12.144	228.069	0.293029	0.258501	1.13357	0.256974	0.401436
YOR050C	7.4902	-0.256388	0.839917	-0.305254	0.760173	0.846564																			Sbay_12.145	0	NA	NA	NA	NA	NA
YOR051C	1757.51	-0.0715092	0.181157	-0.394736	0.693038	0.794233																			Sbay_12.146	323.455	-0.452831	0.226956	-1.99523	0.0460174	0.110946
YOR052C	1809.51	0.107804	0.175504	0.614253	0.539048	0.672536																			Sbay_12.147	399.537	0.318334	0.219854	1.44793	0.147635	0.26824
YOR053W	3.87171	-0.519931	1.00901	-0.515287	0.606353	0.728021																			Sbay_12.148	2992.32	0.946258	0.254619	3.71637	0.000202108	0.00149601
YOR054C	540.919	0.139749	0.254932	0.548184	0.583565	0.708213																			Sbay_12.149	325.099	0.308989	0.265873	1.16217	0.245167	0.387803
YOR055W	0	NA	NA	NA	NA	NA																			Sbay_12.150	173.508	0.0926206	0.229936	0.40281	0.687088	0.789269
YOR056C	729.07	-0.618963	0.248079	-2.49502	0.0125949	0.0406073																			Sbay_12.151	220.958	-0.101122	0.236877	-0.426897	0.669454	0.776029
YOR057W	342.179	0.0234312	0.211563	0.110753	0.911812	0.948336																			Sbay_12.152	583.181	-1.13963	0.306915	-3.71317	0.000204677	0.00151108
YOR058C	213.461	-0.333411	0.251333	-1.32657	0.184651	0.31663																			Sbay_12.153	2988.88	-0.249511	0.192269	-1.29771	0.194386	0.328654
tK(UUU)O	1.29455	-0.201633	1.75247	-0.115057	0.9084	NA																			Sbay_12.154	3361.46	0.489222	0.245656	1.99149	0.0464265	0.111702
YOR059C	606.653	0.377664	0.198355	1.90398	0.0569133	0.129863																			Sbay_12.155	642.618	0.32594	0.222332	1.46601	0.142647	0.261858
YOR060C	182.256	-0.254715	0.235651	-1.0809	0.279743	0.427035																			Sbay_12.156	0.179871	-1.08523	4.08047	-0.265957	0.790272	NA
YOR061W	1689.06	-0.356686	0.181838	-1.96156	0.0498133	0.117699																			Sbay_12.157	99.8648	-0.120789	0.288435	-0.418773	0.675382	0.781262
YOR062C	197.202	-0.531392	0.275746	-1.92711	0.0539662	0.125163																			Sbay_12.158	423.169	-0.367547	0.208132	-1.76593	0.0774076	0.165258
YOR063W	47110.6	0.511481	0.211446	2.41897	0.0155646	0.0478376																			Sbay_12.159	464.219	-0.262321	0.225312	-1.16426	0.24432	0.386902
YOR064C	189.418	-0.230188	0.216819	-1.06166	0.288392	0.435751																			Sbay_12.160	1606.05	-0.668433	0.309757	-2.15792	0.0309338	0.0813463
YOR065W	3578.14	0.362908	0.214002	1.69581	0.089921	0.185612																			Sbay_12.161	0.337843	-0.123448	3.80189	-0.0324702	0.974097	NA
YOR066W	200.523	-0.397199	0.344018	-1.15459	0.248259	0.39132																			Sbay_12.162	1010.12	-0.307484	0.186884	-1.64532	0.0999037	0.20063
YOR067C	424.597	-0.602581	0.262269	-2.29757	0.0215863	0.0617881																			Sbay_12.163	2067.45	0.59266	0.314107	1.88681	0.0591858	0.133978
YOR069W	825.154	-0.11921	0.167289	-0.7126	0.476093	0.617439																			Sbay_12.164	511.521	-0.349631	0.268518	-1.30208	0.19289	0.326797
YOR068C	2.85734	-0.312368	1.14687	-0.272366	0.78534	0.864886																			Sbay_12.165	966.084	0.207584	0.170049	1.22073	0.222188	0.361615
YOR070C	446.684	-0.136974	0.204897	-0.6685	0.503815	0.64092																			Sbay_12.166	815.239	-0.521615	0.173261	-3.01058	0.00260752	0.0116676
YOR071C	96.5746	-0.639324	0.32889	-1.94389	0.0519092	0.121426																			Sbay_12.167	3176.19	-0.242674	0.218826	-1.10898	0.267439	0.413604
YOR072W	4.28041	-0.634818	1.06989	-0.593349	0.552947	0.684679																			Sbay_12.168	150.394	-2.2805	1.08249	-2.10671	0.0351429	0.0900197
YOR072W-A	2.96906	-0.397536	1.16442	-0.341402	0.732801	0.824994																			Sbay_12.169	1048.24	0.518813	0.171347	3.02785	0.00246304	0.0111313
tP(UGG)O2	0	NA	NA	NA	NA	NA																			Sbay_12.170	216.254	-0.40804	0.255301	-1.59827	0.109983	0.216672
YOR072W-B	0	NA	NA	NA	NA	NA																			Sbay_12.171	302.773	-0.164178	0.208107	-0.788914	0.430162	0.576343
YOR073W	148.665	-0.918701	0.235329	-3.9039	9.46535e-05	0.000803183																			Sbay_12.172	305.695	-0.013135	0.208471	-0.0630062	0.949762	0.972007
YOR074C	346.836	-0.366097	0.270849	-1.35166	0.176483	0.306528																			Sbay_12.173	866.752	0.319331	0.279558	1.14227	0.253342	0.397033
YOR073W-A	0.183573	-1.08523	4.08047	-0.265957	0.790272	NA																			Sbay_12.174	18.0324	1.49957	0.531853	2.81951	0.00480965	0.0189889
YOR075W	242.455	-0.218748	0.201342	-1.08645	0.27728	0.424877																			Sbay_12.175	879.041	0.114416	0.200748	0.569951	0.568711	0.697245
YOR076C	194.577	-0.556346	0.272983	-2.03803	0.0415473	0.102403																			Sbay_12.176	374.685	-0.134984	0.215875	-0.625288	0.531782	0.66672
YOR077W	104.802	0.233727	0.264087	0.885039	0.376136	0.526293																			Sbay_12.177	669.56	-0.107284	0.226407	-0.473853	0.635605	0.750136
YOR078W	533.342	-0.884462	0.327747	-2.69862	0.00696286	0.0253924																			Sbay_12.178	1225.72	0.3173	0.189382	1.67545	0.0938451	0.191785
YOR079C	167.581	-1.69971	0.336292	-5.05428	4.32021e-07	8.17281e-06																			Sbay_12.179	716.309	0.166575	0.179528	0.927845	0.353488	0.503508
YOR080W	204.984	-0.547867	0.239245	-2.28998	0.0220225	0.0627149																			Sbay_12.180	802.932	0.0414171	0.179461	0.230786	0.817481	0.886854
YOR081C	273.762	-0.288705	0.197414	-1.46244	0.143621	0.262864																			Sbay_12.181	62.6499	2.09078	0.331935	6.29874	3.00065e-10	1.15584e-08
YOR082C	0.362816	-0.123448	3.70894	-0.0332839	0.973448	NA																			Sbay_12.182	4166.53	0.624982	0.225548	2.77095	0.00558936	0.0213336
YOR083W	142.471	-0.105699	0.283859	-0.372365	0.709621	0.806685																			Sbay_12.183	3.40514	0.898161	1.16262	0.77253	0.4398	0.585035
YOR084W	186.755	-0.273915	0.234578	-1.16769	0.24293	0.385306																			Sbay_12.184	555.241	4.37257	0.369945	11.8195	3.09409e-32	1.5753e-29
YOR085W	875.25	-0.539007	0.179272	-3.00665	0.00264145	0.0117843																			Sbay_12.185	85.0658	-0.966558	0.337066	-2.86757	0.00413641	0.0169007
YOR086C	1891.45	0.566674	0.198578	2.85366	0.00432187	0.0175057																			Sbay_12.186	120.201	-0.038015	0.270166	-0.14071	0.888099	0.934295
tN(GUU)O2	0.317199	-1.86817	4.04844	-0.461454	0.644473	NA																			Sbay_12.187	162.922	0.947262	0.262264	3.61186	0.000304007	0.00207455
YOR087W	369.038	0.243601	0.197735	1.23195	0.217966	0.356827																			Sbay_12.188	471.581	0.658323	0.192713	3.41607	0.000635313	0.0037918
YOR089C	1208.62	0.126725	0.170364	0.743851	0.456967	0.60057																			Sbay_12.189	0.145907	0.838323	4.08047	0.205448	0.837222	NA
YOR090C	767.748	0.199381	0.177122	1.12567	0.260306	0.405559																			Sbay_12.190	2457.07	0.389492	0.163141	2.38745	0.0169657	0.0511504
YOR091W	907.689	-0.131722	0.233138	-0.564998	0.572075	0.699708																			Sbay_12.191	264.054	0.0960803	0.19601	0.490182	0.624005	0.741913
YOR092W	665.166	0.781415	0.182188	4.28906	1.79433e-05	0.000206198																			Sbay_12.192	1359.09	-0.0436677	0.343195	-0.127239	0.898752	0.941021
YOR093C	479.149	-0.224783	0.217954	-1.03133	0.302385	0.45053																			Sbay_12.193	9429.1	0.0705655	0.228432	0.308912	0.757388	0.843865
YOR094W	284.76	-0.042958	0.226557	-0.189613	0.849613	0.907818																			Sbay_12.194	3235.87	-0.683306	0.235709	-2.89894	0.00374422	0.0156142
YOR095C	509.432	-1.22301	0.297573	-4.10995	3.9574e-05	0.000396417																			Sbay_12.195	490.11	-0.00298336	0.172804	-0.0172645	0.986226	0.991543
YOR096W	16324.7	0.390306	0.21594	1.80747	0.070689	0.153632																			Sbay_12.196	13.4388	2.6265	0.731036	3.59285	0.000327083	0.00220139
YOR097C	232.82	0.306799	0.216054	1.42001	0.155605	0.279283																			Sbay_12.197	0.358486	1.88262	4.02547	0.467678	0.640015	NA
YOR098C	853.646	-0.410198	0.204637	-2.00452	0.0450148	0.109062																			Sbay_12.198	0	NA	NA	NA	NA	NA
YOR099W	2157.9	0.303086	0.170496	1.77767	0.075458	0.161982																			Sbay_12.199	35.7874	-0.529593	0.418752	-1.26469	0.205981	0.342765
YOR100C	46.7705	1.54226	0.458075	3.36683	0.000760382	0.00437547																			Sbay_12.200	643.251	-0.374906	0.269953	-1.38878	0.164898	0.291561
YOR101W	714.532	-1.36878	0.277335	-4.93546	7.99622e-07	1.42304e-05																			Sbay_12.201	289.269	-0.311354	0.199445	-1.5611	0.118499	0.228943
YOR102W	0.835542	-3.25461	2.71386	-1.19926	0.230428	NA																			Sbay_12.202	245.288	-0.54207	0.267733	-2.02467	0.0429013	0.105011
YOR103C	263.649	-0.62409	0.294496	-2.11918	0.0340753	0.0877936																			Sbay_12.203	75.8559	-1.0989	0.340417	-3.22809	0.00124621	0.0064543
YOR104W	138.421	-0.876585	0.253522	-3.45763	0.000544951	0.00333057																			Sbay_12.204	98.7547	-0.331929	0.285704	-1.1618	0.245319	0.38799
YOR105W	2.1464	-0.335565	1.44366	-0.232441	0.816196	0.885788																			Sbay_12.205	1496.3	0.604238	0.190283	3.17547	0.00149595	0.00744793
YOR106W	286.383	-0.362763	0.200261	-1.81145	0.0700711	0.152532																			Sbay_12.206	199.007	1.37354	0.401821	3.4183	0.00063014	0.00376914
YOR107W	432.251	-1.49666	0.229954	-6.50851	7.59012e-11	3.2203e-09																			Sbay_12.207	86.9729	-0.79094	0.283882	-2.78615	0.00533375	0.0206201
YOR108W	1012.55	-0.927777	0.208691	-4.4457	8.7608e-06	0.000111631																			Sbay_12.208	824.46	-0.0932872	0.168374	-0.554048	0.579546	0.705129
YOR108C-A	1.15637	0.363488	1.82206	0.199493	0.841877	NA																			Sbay_12.209	343.84	-0.502362	0.270767	-1.85533	0.0635491	0.141246
YOR109W	778.595	0.0851923	0.197794	0.430712	0.666678	0.774624																			Sbay_12.210	275.262	-0.270773	0.235851	-1.14807	0.25094	0.394325
YOR110W	449.096	-0.286079	0.203892	-1.40309	0.160589	0.286137																			Sbay_12.211	121.511	0.649631	0.233322	2.78427	0.00536483	0.0206992
YOR111W	221.074	0.168436	0.216676	0.777365	0.436944	0.582293																			Sbay_12.212	7762.52	0.386365	0.236272	1.63526	0.101995	0.20413
YOR112W	531.612	-0.0377438	0.175527	-0.215031	0.829743	0.895016																			Sbay_12.213	320.046	0.114771	0.227259	0.505022	0.613543	0.734149
YOR113W	376.295	-0.0630878	0.237676	-0.265436	0.790673	0.869533																			Sbay_12.214	31238.9	0.276378	0.195035	1.41707	0.156462	0.280406
YOR114W	36.8142	-0.961554	0.428824	-2.24231	0.0249416	0.0688673																			Sbay_12.215	358.049	-0.1696	0.231368	-0.73303	0.46354	0.605816
YOR115C	559.16	-0.373549	0.179415	-2.08204	0.0373384	0.0942922																			Sbay_12.216	1154.31	-0.115994	0.185382	-0.625703	0.53151	0.666665
YOR116C	956.405	-0.606269	0.271937	-2.22945	0.025784	0.0706745																			Sbay_12.217	739.8	1.00846	0.272955	3.69459	0.000220241	0.00159989
YOR117W	2291.37	0.351975	0.194253	1.81194	0.0699956	0.152493																			Sbay_12.218	257.442	0.674208	0.285706	2.3598	0.0182848	0.0542751
YOR118W	550.041	-0.139957	0.193357	-0.723826	0.469173	0.610921																			Sbay_12.219	0	NA	NA	NA	NA	NA
YOR119C	510.761	-0.233496	0.311268	-0.750143	0.453168	0.59712																			Sbay_12.220	178.736	-0.616199	0.296174	-2.08053	0.0374769	0.0945104
YOR120W	3069.42	2.87483	0.343433	8.37087	5.71954e-17	6.08871e-15																			Sbay_12.221	579.887	0.432627	0.286509	1.50999	0.131046	0.24687
YOR121C	2.38565	0.473812	1.3949	0.339674	0.734102	0.826094																			Sbay_12.222	394.281	0.29069	0.18237	1.59396	0.110946	0.218127
YOR122C	3196.81	0.0978752	0.190167	0.51468	0.606777	0.728455																			Sbay_12.223	518.656	-0.634191	0.232661	-2.72581	0.00641431	0.0237996
YOR123C	1458.26	-0.0895666	0.161719	-0.553842	0.579687	0.705188																			Sbay_12.224	160.767	-0.0139199	0.275685	-0.0504921	0.95973	0.977309
YOR124C	1067.82	0.719539	0.173153	4.15552	3.24554e-05	0.000335736																			Sbay_12.225	474.468	0.0746068	0.182239	0.409389	0.682254	0.785967
YOR125C	737.8	0.293084	0.192074	1.52589	0.127037	0.241181																			Sbay_12.226	222.199	0.212695	0.246881	0.861529	0.388947	0.538619
YOR126C	256.718	0.299511	0.218419	1.37127	0.170292	0.298436																			Sbay_12.227	436.76	0.475797	0.247129	1.9253	0.0541921	0.125461
YOR127W	693.345	-0.271647	0.206111	-1.31797	0.187515	0.320135																			Sbay_12.228	350.385	-0.0679774	0.188786	-0.360077	0.71879	0.813632
YOR128C	5636.58	-0.599605	0.456272	-1.31414	0.188799	0.32153																			Sbay_12.229	840.235	-0.763056	0.199846	-3.81822	0.000134416	0.00107368
YOR129C	135.86	-0.528036	0.274051	-1.92678	0.0540068	0.125163																			Sbay_12.230	217.708	-0.373038	0.249423	-1.49561	0.134756	0.251647
YOR130C	215.484	-0.597524	0.255233	-2.34109	0.0192275	0.0564934																			Sbay_12.232	2431.74	0.341753	0.161032	2.12226	0.0338155	0.0872557
tD(GUC)O	10.1103	-0.452546	0.73166	-0.618519	0.536233	0.670291																			Sbay_12.233	335.959	0.242648	0.198761	1.2208	0.222162	0.361615
YOR131C	813.33	0.361266	0.189022	1.91124	0.0559741	0.128395																			Sbay_12.234	202.178	-0.457554	0.199571	-2.29268	0.0218662	0.0623912
YOR132W	1102.98	0.350415	0.177242	1.97704	0.048037	0.114425																			Sbay_12.235	421.169	0.554178	0.196669	2.81782	0.00483511	0.0190637
YOR133W	8788.13	0.617513	0.188903	3.26893	0.00107953	0.00577758																			Sbay_12.236	1982.67	0.0297341	0.163859	0.181462	0.856005	0.911505
YOR134W	328.468	2.02733	0.423963	4.78186	1.73681e-06	2.78674e-05																			Sbay_12.237	531.3	-0.161492	0.206713	-0.781239	0.434662	0.580111
YOR135C	1.67368	1.07768	1.61451	0.667501	0.504452	0.641383																			Sbay_12.238	7007.02	0.279226	0.226314	1.2338	0.217277	0.356246
YOR136W	4956.13	0.870716	0.315261	2.76189	0.00574684	0.0217785																			Sbay_12.240	3.83997	1.08812	1.20064	0.906282	0.364787	0.514967
YOR137C	302.57	-1.08853	0.30582	-3.55938	0.000371727	0.00243998																			Sbay_12.241	140.87	-0.834511	0.278986	-2.99123	0.00277852	0.0123011
YOR138C	663.115	-0.0129822	0.201017	-0.0645827	0.948506	0.971051																			Sbay_12.242	1509.97	-0.742726	0.844941	-0.879026	0.379387	0.529577
YOR139C	0.291815	1.62418	4.04832	0.401198	0.688274	NA																			Sbay_12.243	8.34055	0.319933	0.726141	0.440594	0.659507	0.768287
YOR140W	432.247	-1.20259	0.306004	-3.92999	8.49503e-05	0.000736494																			Sbay_12.244	10.7229	-1.8059	0.681228	-2.65095	0.00802655	0.0284621
YOR141C	708.307	-0.100655	0.188647	-0.533563	0.593644	0.716508																			Sbay_12.245	3.00059	-1.11974	1.25106	-0.895038	0.370767	0.520835
YOR142W	1895.77	0.438804	0.188132	2.33242	0.0196785	0.0575226																			Sbay_12.246	112.343	1.11109	0.280042	3.96757	7.2608e-05	0.000652025
tG(CCC)O	1.314	-0.844175	1.89602	-0.445235	0.65615	NA																			Sbay_12.247	77.8561	-0.0954955	0.287718	-0.331907	0.73996	0.83069
YOR142W-B	0	NA	NA	NA	NA	NA																			Sbay_12.248	0	NA	NA	NA	NA	NA
YOR142W-A	0	NA	NA	NA	NA	NA																			Sbay_12.249	153.329	0.0451113	0.229747	0.196353	0.844334	0.904423
YOR143C	226.733	-1.39811	0.307106	-4.55253	5.30036e-06	7.33655e-05																			Sbay_12.250	83.915	0.327743	0.281758	1.16321	0.244745	0.387397
YOR144C	144.892	-1.18886	0.293507	-4.05055	5.10984e-05	0.000490059																			Sbay_12.251	0.1586	-1.08523	4.08047	-0.265957	0.790272	NA
YOR145C	1040.37	-0.857667	0.324214	-2.64538	0.00815997	0.0287811																			Sbay_12.252	44.979	-0.320775	0.362822	-0.884113	0.376635	0.526866
YOR146W	1.59473	-1.12884	1.81652	-0.621433	0.534315	0.668821																			Sbay_12.253	492.302	1.28692	0.283992	4.53153	5.8559e-06	7.99511e-05
YOR147W	390.447	-0.618237	0.285059	-2.16881	0.0300974	0.0795217																			Sbay_12.254	0	NA	NA	NA	NA	NA
YOR148C	215.649	-0.0834483	0.220615	-0.378253	0.705243	0.803424																			Sbay_12.255	0.610635	2.68001	3.05055	0.878535	0.379653	NA
YOR149C	191.895	-0.185434	0.233679	-0.79354	0.427463	0.574678																			Sbay_12.256	88.9518	0.239465	0.41424	0.578084	0.563208	0.692769
YOR150W	1800.13	0.371251	0.185593	2.00034	0.0454631	0.109836																			Sbay_12.257	0.300817	1.66264	3.91709	0.424457	0.671233	NA
YOR151C	2128.6	-0.268551	0.174505	-1.53893	0.123821	0.236686																			Sbay_12.258	318.604	-0.0817904	0.191022	-0.428172	0.668526	0.7754
YOR152C	127.215	1.10831	0.269406	4.1139	3.89028e-05	0.000392041																			Sbay_12.259	47.7699	3.94749	0.617232	6.39547	1.60049e-10	6.46268e-09
YOR153W	4013.34	-1.15217	0.375828	-3.06569	0.00217166	0.0100475																			Sbay_12.260	7.50506	1.92504	0.81511	2.3617	0.0181914	0.0540388
YOR154W	263.282	-0.689877	0.334288	-2.06372	0.0390444	0.0974446																			Sbay_12.261	1.26361	3.7224	2.50435	1.48637	0.137181	NA
YOR155C	655.059	0.484453	0.172188	2.81352	0.0049003	0.0192559																			Sbay_12.262	0	NA	NA	NA	NA	NA
YOR156C	156.73	-0.705999	0.257054	-2.7465	0.0060235	0.0226147																			Sbay_12.263	49.9074	1.43155	0.560483	2.55413	0.0106453	0.0354842
YOR157C	1212.66	0.365146	0.184902	1.97481	0.0482895	0.11491																			Sbay_12.264	0.877469	-0.711335	2.22179	-0.320164	0.748844	NA
YOR158W	2052.8	0.167908	0.157637	1.06516	0.286804	0.434036																			Sbay_12.265	77.8983	2.07347	0.564289	3.67449	0.000238324	0.00170794
YOR159C	349.554	-0.416718	0.206537	-2.01764	0.0436289	0.106525																			Sbay_12.266	181.424	-1.19638	0.238676	-5.01256	5.3711e-07	9.90482e-06
YOR160W	550.051	-0.109818	0.208342	-0.527107	0.598119	0.72048																			Sbay_12.267	1.30661	-0.122641	1.61368	-0.0760012	0.939418	NA
YOR161C	857.965	2.36115	0.402775	5.8622	4.56787e-09	1.36802e-07																			Sbay_12.268	0.692297	-0.163206	2.66326	-0.0612807	0.951136	NA
YOR161W-A	3.17767	-2.00875	1.2091	-1.66136	0.0966418	0.196029																			Sbay_12.269	0	NA	NA	NA	NA	NA
YOR161W-B	8.42167	-1.62106	0.863449	-1.87743	0.0604597	0.136193																			Sbay_12.270	0	NA	NA	NA	NA	NA
YOR161C-C	2.39829	2.58435	1.52692	1.69253	0.0905447	0.186603																			Sbay_12.271	0	NA	NA	NA	NA	NA
YOR162C	320.06	0.521507	0.218793	2.38356	0.0171459	0.0515477																			Sbay_12.272	3.05562	0.661545	1.13618	0.582254	0.560395	0.690876
YOR163W	415.222	0.609955	0.212514	2.87019	0.00410228	0.0167905																			Sbay_12.273	10.2118	-0.846316	0.679111	-1.24621	0.212686	0.35056
YOR164C	508.087	0.169968	0.173004	0.982449	0.325879	0.474868																			Sbay_13.1	0	NA	NA	NA	NA	NA
YOR165W	1328.26	0.102325	0.150569	0.67959	0.496764	0.634847																			Sbay_13.2	438.749	0.933972	0.300128	3.11191	0.00185882	0.00888441
YOR166C	319.854	-0.420462	0.253799	-1.65667	0.0975857	0.197328																			Sbay_13.3	6.06318	-0.617131	0.804331	-0.76726	0.442927	0.587393
YOR167C	7318.6	-0.00565813	0.240111	-0.0235646	0.9812	0.989319																			Sbay_13.4	39.8755	-0.646601	0.432788	-1.49404	0.135166	0.252318
YOR168W	3203	0.0139322	0.204298	0.0681953	0.94563	0.969389																			Sbay_13.5	52.0552	0.660346	0.350938	1.88166	0.0598818	0.135298
YOR169C	0.48808	-1.00224	2.93281	-0.341733	0.732552	NA																			Sbay_13.6	351.588	0.161527	0.189427	0.852709	0.393821	0.543377
YOR170W	0	NA	NA	NA	NA	NA																			Sbay_13.7	1.13469	2.34958	2.03088	1.15693	0.247301	NA
YOR171C	808.764	-0.185599	0.175145	-1.05969	0.289287	0.436821																			Sbay_13.8	1.40014	-2.85376	1.9499	-1.46354	0.14332	NA
YOR172W	416.726	-0.401909	0.248832	-1.61519	0.10627	0.210634																			Sbay_13.9	10.415	-1.23399	0.677537	-1.82129	0.0685623	0.150068
YOR173W	1372.55	3.53482	0.322329	10.9665	5.5383e-28	2.16178e-25																			Sbay_13.10	585.687	-0.0681777	0.199167	-0.342314	0.732115	0.824412
YOR174W	487.618	-0.0798599	0.19105	-0.418004	0.675944	0.781527																			Sbay_13.11	1388.91	0.792996	0.293239	2.70427	0.00684551	0.0250503
YOR175C	1004.79	0.253789	0.169164	1.50025	0.133549	0.25008																			Sbay_13.12	248.23	0.69242	0.223911	3.09239	0.00198552	0.00933752
YOR176W	818.265	0.545763	0.201737	2.70533	0.00682375	0.0249972																			Sbay_13.13	1096.41	0.964471	0.203376	4.7423	2.11305e-06	3.29918e-05
tV(AAC)O	0.521416	-1.00242	2.87769	-0.348341	0.727584	NA																			Sbay_13.14	5756.44	2.72578	0.294554	9.25395	2.16355e-20	3.72575e-18
YOR177C	3.73243	-0.722161	1.12391	-0.642542	0.520521	0.656609																			Sbay_13.15	1165.69	0.200722	0.172594	1.16297	0.244841	0.387497
YOR178C	503.209	1.04242	0.252417	4.12975	3.63153e-05	0.000369018																			Sbay_13.17	4542.38	-0.742315	0.236326	-3.14107	0.00168334	0.00820595
YOR179C	278.228	0.626428	0.210281	2.97901	0.00289185	0.0127211																			Sbay_13.18	796.848	-0.710685	0.254539	-2.79204	0.00523766	0.0203494
YOR180C	100.71	-0.669146	0.287954	-2.3238	0.0201363	0.058612																			Sbay_13.19	2328.33	-0.289176	0.204303	-1.41542	0.156944	0.281054
YOR181W	448.073	-0.182434	0.243435	-0.749415	0.453607	0.597496																			Sbay_13.20	1449.23	-2.79503	1.00727	-2.77486	0.0055225	0.0211611
YOR182C	5629.65	0.265101	0.246948	1.07351	0.283041	0.430555																			Sbay_13.21	2.12409	1.02842	1.38934	0.740222	0.459166	0.602399
YOR183W	0.496442	-0.914755	3.34489	-0.273478	0.784486	NA																			Sbay_13.22	690.164	-0.223316	0.209137	-1.0678	0.285612	0.432862
YOR184W	3419.46	-0.590058	0.401599	-1.46927	0.141759	0.260843																			Sbay_13.23	2381.49	0.868833	0.282376	3.07686	0.00209192	0.00974012
snR36	12.7808	-0.6518	0.590929	-1.10301	0.270023	0.416377																			Sbay_13.24	193.332	0.197001	0.256075	0.76931	0.44171	0.586775
YOR185C	1282.61	2.16543	0.248579	8.71122	3.00619e-18	3.91139e-16																			Sbay_13.25	153.936	0.243037	0.271168	0.896258	0.370115	0.520169
YOR186W	11.8375	1.26088	0.666109	1.8929	0.0583713	0.132405																			Sbay_13.26	957.842	0.0211404	0.162648	0.129976	0.896585	0.940436
YOR186C-A	1.30249	0.523615	2.19571	0.238472	0.811515	NA																			Sbay_13.27	261.76	-0.319255	0.227401	-1.40393	0.16034	0.285812
YOR187W	7246.69	0.643406	0.202097	3.18366	0.00145428	0.00728072																			Sbay_13.28	1049.53	0.0979442	0.173116	0.565773	0.571548	0.699209
YOR188W	329.204	-0.746606	0.25916	-2.88087	0.00396581	0.0163578																			Sbay_13.29	426.661	-0.318821	0.218506	-1.4591	0.144538	0.264253
YOR189W	357.124	-0.279787	0.214603	-1.30374	0.192322	0.326059																			Sbay_13.30	0	NA	NA	NA	NA	NA
YOR190W	29.0076	-0.357392	0.507027	-0.704879	0.480886	0.621199																			Sbay_13.31	85.5733	-0.413748	0.398259	-1.03889	0.298855	0.447117
YOR191W	754.405	0.024658	0.185463	0.132954	0.89423	0.938721																			Sbay_13.32	216.882	-0.166436	0.214982	-0.774188	0.43882	0.584046
YOR192C	66.3192	-0.0593927	0.353508	-0.168009	0.866576	0.919228																			Sbay_13.33	501.178	-0.485092	0.22111	-2.1939	0.0282428	0.0758191
YOR192C-C	0.538986	-1.06036	3.26839	-0.324428	0.745614	NA																			Sbay_13.34	3953.4	1.33638	0.160198	8.34201	7.3037e-17	7.63628e-15
YOR192C-B	7.72318	-0.895288	0.754093	-1.18724	0.235134	0.376304																			Sbay_13.35	185.438	-0.799491	0.232089	-3.44477	0.000571548	0.0034624
YOR192C-A	0	NA	NA	NA	NA	NA																			Sbay_13.36	72.9984	-1.87174	0.548897	-3.41001	0.00064961	0.00385356
tM(CAU)O1	0	NA	NA	NA	NA	NA																			Sbay_13.37	229.122	-0.493363	0.259779	-1.89917	0.0575425	0.131069
YOR193W	112.027	-0.199663	0.259419	-0.769656	0.441504	0.586635																			Sbay_13.38	1860.2	-0.343438	0.217756	-1.57717	0.114757	0.223482
YOR194C	1179.56	-0.12217	0.164825	-0.741213	0.458564	0.601948																			Sbay_13.39	1186.54	-0.00892857	0.172671	-0.0517086	0.958761	0.977288
YOR195W	246.351	-1.19871	0.274477	-4.36725	1.25821e-05	0.000151893																			Sbay_13.40	158.149	0.243053	0.291126	0.834873	0.403789	0.55335
YOR196C	1038.87	0.00970842	0.165069	0.0588142	0.9531	0.974177																			Sbay_13.41	656.552	-0.282063	0.275293	-1.02459	0.305557	0.454127
YOR197W	1696.25	0.586689	0.219501	2.67283	0.00752141	0.0270539																			Sbay_13.42	18.0053	0.277796	0.489683	0.567298	0.570512	0.698452
YOR198C	4847.53	-0.0566204	0.174928	-0.323679	0.746181	0.835592																			Sbay_13.43	49.5237	0.168751	0.561748	0.300404	0.763869	0.849308
YOR199W	0.154909	0.838323	4.08047	0.205448	0.837222	NA																			Sbay_13.44	0	NA	NA	NA	NA	NA
YOR200W	0.788257	0.53177	2.51826	0.211165	0.832758	NA																			Sbay_13.45	76.9187	-0.365525	0.387118	-0.944221	0.345057	0.495192
YOR201C	757.877	-0.492453	0.162259	-3.03499	0.00240545	0.0109305																			Sbay_13.46	269.631	1.67074	0.440906	3.78932	0.00015106	0.0011856
YOR202W	440.592	-0.205744	0.332504	-0.618771	0.536067	0.670227																			Sbay_13.47	0	NA	NA	NA	NA	NA
YOR203W	0.676314	-1.5513	2.636	-0.588506	0.556193	NA																			Sbay_13.48	50.8242	4.08366	0.561359	7.27461	3.47424e-13	2.22313e-11
YOR204W	2711.78	-0.805936	0.212275	-3.79665	0.000146663	0.00115964																			Sbay_13.49	359.791	-0.618609	0.238379	-2.59507	0.00945716	0.0323811
YOR205C	750.307	-0.0551029	0.228565	-0.241082	0.809491	0.880973																			Sbay_13.50	263.613	-0.294622	0.239587	-1.22971	0.218805	0.357451
YOR206W	1272.81	-1.09016	0.34111	-3.19592	0.00139385	0.00704445																			Sbay_13.51	306.83	-0.334715	0.18445	-1.81467	0.0695745	0.151773
YOR207C	1028.93	-0.280711	0.260445	-1.07781	0.281118	0.428743																			Sbay_13.52	336.569	-0.313015	0.185788	-1.68479	0.0920284	0.188897
YOR208W	404.818	-0.124249	0.207709	-0.598187	0.549715	0.681325																			Sbay_13.53	105.146	0.233586	0.257504	0.907115	0.364346	0.514907
YOR209C	1369.34	-0.171834	0.153537	-1.11917	0.263069	0.408505																			Sbay_13.54	444.101	0.307243	0.300028	1.02405	0.305813	0.454381
YOR210W	741.191	-0.577534	0.202162	-2.85679	0.00427948	0.0173821																			Sbay_13.55	980.265	-1.00379	0.331454	-3.02844	0.00245823	0.0111185
YOR211C	725.468	0.28875	0.199357	1.4484	0.147504	0.268085																			Sbay_13.56	1911.11	0.447814	0.252911	1.77064	0.0766209	0.163938
YOR212W	55.3117	0.310532	0.347908	0.89257	0.372087	0.521876																			Sbay_13.58	5.52603	0.313233	0.942414	0.332373	0.739607	0.830374
YOR213C	260.365	-0.430942	0.205627	-2.09574	0.0361049	0.0918348																			Sbay_13.59	464.511	-0.224318	0.292106	-0.767935	0.442526	0.58706
YOR214C	0.989822	-1.0225	2.14098	-0.477584	0.632946	NA																			Sbay_13.61	0.859899	-0.676561	2.22909	-0.303515	0.761497	NA
YOR215C	1533.86	0.934535	0.200931	4.65101	3.30306e-06	4.78107e-05																			Sbay_13.62	2.9114	-0.125459	1.17106	-0.107133	0.914684	0.950141
YOR216C	618.875	-0.421325	0.165717	-2.54244	0.0110083	0.0364247																			Sbay_13.63	442.592	-1.0196	0.24222	-4.2094	2.56049e-05	0.000281006
YOR217W	738.608	-0.287048	0.18485	-1.55287	0.120455	0.231803																			Sbay_13.64	126.93	0.131728	0.239605	0.549773	0.582475	0.70733
YOR218C	0.337843	-0.123448	3.80189	-0.0324702	0.974097	NA																			Sbay_13.65	2231.08	0.387438	0.18209	2.12773	0.0333592	0.0863562
YOR219C	984.882	0.544367	0.244834	2.22341	0.026188	0.0716165																			Sbay_13.66	3578.2	-0.207693	0.200337	-1.03672	0.299867	0.447888
YOR220W	2269.25	1.01779	0.270462	3.76316	0.000167777	0.00128242																			Sbay_13.67	8.91325	0.152191	0.692074	0.219906	0.825945	0.892398
YOR221C	379.879	0.141405	0.234322	0.603466	0.546199	0.678719																			Sbay_13.68	541.483	-0.874132	0.185627	-4.70907	2.48845e-06	3.77815e-05
YOR222W	731.911	-0.588847	0.267951	-2.19759	0.027978	0.0753155																			Sbay_13.69	1097.05	0.274543	0.316284	0.868026	0.38538	0.534963
snR35	92.3642	1.1438	0.269607	4.24248	2.21062e-05	0.000247243																			Sbay_13.70	206.295	-0.974067	0.265709	-3.66591	0.000246456	0.00175334
YOR223W	398.97	0.203366	0.250074	0.813224	0.416089	0.565179																			Sbay_13.71	125.769	-1.12416	0.278982	-4.0295	5.58961e-05	0.000527858
YOR224C	1094	-0.662362	0.225314	-2.93972	0.00328507	0.0140395																			Sbay_13.72	394.723	-0.855455	0.329328	-2.59758	0.00938834	0.0322019
YOR225W	0.304507	-0.123449	3.94333	-0.0313058	0.975026	NA																			Sbay_13.73	485.149	0.650352	0.207027	3.14138	0.00168152	0.00820098
YOR226C	135.957	-1.62742	0.293618	-5.54264	2.97943e-08	7.51921e-07																			Sbay_13.74	2521.55	0.850867	0.175434	4.85006	1.23427e-06	2.05887e-05
YOR227W	1250.23	1.14408	0.196398	5.82534	5.69969e-09	1.6897e-07																			Sbay_13.75	228.546	-0.624673	0.25017	-2.497	0.012525	0.0404043
YOR228C	312.668	0.689761	0.276688	2.49292	0.0126696	0.0407697																			Sbay_13.76	184.545	-0.769437	0.318855	-2.41313	0.0158164	0.0484334
YOR229W	197.875	-0.138993	0.267033	-0.520509	0.602709	0.724984																			Sbay_13.77	1818.65	-0.300429	0.199887	-1.50299	0.132841	0.249196
YOR230W	7939.65	0.857788	0.288982	2.96831	0.00299439	0.0130823																			Sbay_13.78	5143.84	0.373286	0.188618	1.97906	0.0478094	0.114036
YOR231W	567.706	0.137896	0.201607	0.683983	0.493986	0.632563																			Sbay_13.79	645.021	-0.678709	0.256936	-2.64155	0.00825287	0.0289865
YOR231C-A	0.179243	0.838323	4.08047	0.205448	0.837222	NA																			Sbay_13.80	0	NA	NA	NA	NA	NA
YOR232W	3932.33	0.357121	0.186025	1.91975	0.0548898	0.126677																			Sbay_13.81	2.83125	-3.00776	1.572	-1.91333	0.0557063	0.12798
YOR233W	266.611	-1.31989	0.339403	-3.88886	0.000100714	0.00084603																			Sbay_13.82	7783.42	0.272425	0.203069	1.34154	0.179746	0.310904
YOR234C	5234.47	0.355451	0.244793	1.45205	0.146488	0.266694																			Sbay_13.83	4062.76	0.836462	0.201311	4.15506	3.25196e-05	0.000336103
YOR235W	0.359115	-0.123448	3.7221	-0.0331662	0.973542	NA																			Sbay_13.84	423.654	0.115389	0.186383	0.619094	0.535854	0.670206
snR17a	43.7722	0.701303	0.475046	1.47629	0.139867	0.258737																			Sbay_13.85	0	NA	NA	NA	NA	NA
YOR236W	218.209	-0.875919	0.212987	-4.11254	3.91329e-05	0.000393625																			Sbay_13.86	2892.08	1.3913	0.260434	5.34224	9.18054e-08	2.07537e-06
YOR237W	6.31269	-1.24621	1.02293	-1.21828	0.223119	0.362676																			Sbay_13.87	1328.07	-0.164908	0.190516	-0.865589	0.386716	0.536545
YOR238W	290.008	-0.252072	0.206056	-1.22332	0.22121	0.360725																			Sbay_13.88	361.237	0.47932	0.243529	1.96822	0.0490424	0.116394
YOR239W	1547.79	-0.0240208	0.162933	-0.147427	0.882795	0.930052																			Sbay_13.89	910.435	-0.0439212	0.160345	-0.273917	0.784148	0.864086
YOR241W	809.01	-0.299378	0.16697	-1.793	0.0729725	0.1576																			Sbay_13.90	4.53424	-1.13251	0.963843	-1.175	0.239996	0.38205
YOR242C	10.0759	1.3472	0.805052	1.67344	0.0942414	0.192326																			Sbay_13.92	352.832	-0.157278	0.217319	-0.72372	0.469238	0.610938
YOR243C	1339.84	-0.38511	0.228516	-1.68527	0.0919371	0.188808																			Sbay_13.93	178.761	-0.300082	0.239981	-1.25044	0.211138	0.348769
YOR244W	404.117	-0.320943	0.193217	-1.66105	0.0967036	0.196047																			Sbay_13.94	22887.6	0.348761	0.225753	1.54488	0.122376	0.234791
YOR245C	351.532	0.28722	0.22131	1.29781	0.194351	0.328654																			Sbay_13.95	468.336	-0.0491585	0.19962	-0.246261	0.80548	0.878699
YOR246C	761.35	-0.709941	0.194684	-3.64662	0.000265709	0.00186103																			Sbay_13.96	288.255	-0.953711	0.216645	-4.40219	1.07163e-05	0.000133215
YOR247W	229.009	-1.60525	0.343856	-4.66838	3.0359e-06	4.43825e-05																			Sbay_13.97	149.738	-1.13295	0.322729	-3.51054	0.000447196	0.0028291
YOR248W	0	NA	NA	NA	NA	NA																			Sbay_13.98	624.957	-0.183263	0.190607	-0.961469	0.336316	0.485606
YOR249C	143.892	-0.778459	0.297975	-2.6125	0.00898839	0.0311464																			Sbay_13.99	18.8772	0.143696	0.480737	0.298909	0.76501	0.850066
YOR250C	375.786	0.124331	0.223909	0.555273	0.578708	0.704509																			Sbay_13.100	665.013	-0.245114	0.223849	-1.095	0.273518	0.420659
YOR251C	698.383	0.101991	0.17818	0.572405	0.567047	0.696176																			Sbay_13.101	736.898	0.354667	0.218269	1.6249	0.104183	0.207481
YOR252W	538.997	-0.523683	0.249067	-2.10258	0.0355024	0.0906328																			Sbay_13.102	299.77	-1.11723	0.310743	-3.59534	0.000323973	0.00218911
YOR253W	421.02	-0.365852	0.20809	-1.75814	0.0787231	0.16767																			Sbay_13.103	6389.74	-1.10124	0.246195	-4.47306	7.71083e-06	0.000100326
YOR254C	1711.51	-0.321147	0.184238	-1.74311	0.0813143	0.171864																			Sbay_13.104	872.055	0.433308	0.209697	2.06635	0.0387953	0.0969803
YOR255W	1.8382	0.13149	1.53834	0.0854755	0.931883	0.961102																			Sbay_13.105	788.366	3.27522	0.318971	10.2681	9.81375e-25	2.94664e-22
YOR256C	672.897	0.154953	0.180218	0.859808	0.389895	0.539358																			Sbay_13.106	1.26896	1.43967	1.80093	0.799405	0.424055	NA
YOR257W	546.386	0.508998	0.20234	2.51556	0.0118842	0.03884																			Sbay_13.107	165.532	-0.558452	0.231928	-2.40787	0.0160459	0.0489571
YOR258W	98.7193	-0.214526	0.267372	-0.802348	0.422351	0.570508																			Sbay_13.108	612.613	-0.948343	0.32124	-2.95213	0.0031559	0.0136267
YOR259C	2518.37	0.485101	0.19405	2.49988	0.0124236	0.0401657																			Sbay_13.109	200.461	-0.281194	0.200153	-1.4049	0.160052	0.285505
YOR260W	1255.86	-0.484767	0.201854	-2.40157	0.0163247	0.0496269																			Sbay_13.110	511.517	0.866082	0.23984	3.61108	0.000304929	0.00207962
YOR261C	1845.62	0.329928	0.208563	1.58191	0.113669	0.221844																			Sbay_13.111	600.537	-0.0625054	0.177594	-0.351957	0.724871	0.818696
YOR262W	326.077	-0.360013	0.235801	-1.52677	0.126819	0.240923																			Sbay_13.112	1441.1	0.00258456	0.193498	0.013357	0.989343	0.9935
YOR263C	0.662993	1.41633	2.66457	0.53154	0.595045	NA																			Sbay_13.113	2.06314	0.549665	1.44443	0.380541	0.703544	0.802325
YOR264W	480.065	0.878683	0.222732	3.94502	7.97931e-05	0.000699198																			Sbay_13.114	229.548	-1.10881	0.312001	-3.55386	0.000379625	0.00247721
YOR265W	384.613	-0.0445776	0.221238	-0.201491	0.840314	0.902081																			Sbay_13.116	0	NA	NA	NA	NA	NA
YOR266W	444.815	-0.0349758	0.185762	-0.188282	0.850655	0.908277																			Sbay_13.117	206.588	-1.04287	0.499534	-2.08768	0.0368271	0.0933028
YOR267C	1474.77	0.435133	0.21376	2.03562	0.0417887	0.102829																			Sbay_13.118	248.928	2.36152	0.30474	7.74929	9.24058e-15	7.46256e-13
YOR268C	0.968128	-0.0938477	2.10226	-0.0446414	0.964393	NA																			Sbay_13.119	254.074	-0.765209	0.195921	-3.90569	9.39558e-05	0.000797841
YOR269W	134.588	-0.920973	0.271929	-3.38681	0.000707098	0.00413179																			Sbay_13.120	0.183573	-1.08523	4.08047	-0.265957	0.790272	NA
YOR270C	5290.63	0.460111	0.180622	2.54737	0.010854	0.0360256																			Sbay_13.121	291.283	-1.24227	0.288887	-4.30017	1.70668e-05	0.000197457
YOR271C	790.158	-0.831363	0.17412	-4.77465	1.80016e-06	2.87191e-05																			Sbay_13.122	85.0061	-0.297167	0.297312	-0.999512	0.317547	0.466091
snR8	35.7777	0.759661	0.492793	1.54154	0.123185	0.23578																			Sbay_13.123	133.467	-1.27131	0.328404	-3.87116	0.000108317	0.000899569
YOR272W	790.481	-0.81677	0.288009	-2.83592	0.00456945	0.0182435																			Sbay_13.124	1079.54	0.0322227	0.198982	0.161938	0.871355	0.922982
YOR273C	1508.5	0.627899	0.742685	0.845445	0.397862	0.547663																			Sbay_13.125	681.033	0.349689	0.192495	1.81661	0.0692761	0.151376
YOR274W	294.343	-0.630116	0.253509	-2.48557	0.0129344	0.0413716																			Sbay_13.126	186.269	0.338511	0.247045	1.37024	0.170612	0.298906
YOR275C	600.489	0.0336974	0.174465	0.193147	0.846844	0.906199																			Sbay_13.127	532.684	-0.294482	0.188128	-1.56533	0.117506	0.227437
YOR276W	2259.19	-0.471305	0.195776	-2.40736	0.0160681	0.0490123																			Sbay_13.128	581.624	-0.355211	0.18233	-1.94817	0.0513942	0.120631
YOR277C	6.36781	-0.380586	0.839581	-0.453304	0.65033	0.760793																			Sbay_13.129	1684.97	1.04076	0.220126	4.72803	2.26708e-06	3.51158e-05
snR31	108.708	0.320472	0.278389	1.15116	0.249665	0.392848																			Sbay_13.130	472.098	0.613601	0.233367	2.62934	0.00855516	0.0299315
snR5	22.7895	-0.236475	0.533232	-0.443474	0.657423	0.766393																			Sbay_13.131	20229	-0.479426	0.255084	-1.87949	0.0601781	0.135804
YOR278W	206.64	0.277102	0.203795	1.35971	0.173922	0.302845																			Sbay_13.132	85.5688	-3.1256	0.348017	-8.98117	2.67896e-19	4.0741e-17
YOR279C	146.461	-0.822561	0.315585	-2.60646	0.00914828	0.031529																			Sbay_13.133	14054.5	0.0133864	0.223268	0.0599567	0.95219	0.973812
YOR280C	213.111	0.234071	0.206958	1.13101	0.258051	0.402904																			Sbay_13.134	1509.84	0.306433	0.205318	1.49248	0.135573	0.252858
YOR281C	615.392	-0.188004	0.176869	-1.06296	0.287801	0.43514																			Sbay_13.135	13657	0.105318	0.173115	0.60837	0.542942	0.675792
YOR282W	0	NA	NA	NA	NA	NA																			Sbay_13.136	278.159	-1.00759	0.242795	-4.14997	3.32521e-05	0.000342766
YOR283W	460.993	-0.953829	0.225537	-4.22915	2.34578e-05	0.000260124																			Sbay_13.137	1514.55	-0.769215	0.270546	-2.84319	0.00446644	0.0179239
YOR284W	47.7547	-1.42637	0.341157	-4.18096	2.9028e-05	0.000308735																			Sbay_13.138	377.247	-0.244362	0.247464	-0.987465	0.323415	0.472218
YOR285W	376.08	2.15016	0.314178	6.84377	7.71382e-12	3.89348e-10																			Sbay_13.139	449.635	-0.06114	0.204411	-0.299104	0.764861	0.850066
YOR286W	2780.6	0.548801	0.223541	2.45503	0.0140872	0.0440836																			Sbay_13.140	210.426	-0.127675	0.248453	-0.513879	0.607337	0.728931
YOR287C	164.511	-1.24527	0.375325	-3.31784	0.00090718	0.00502748																			Sbay_13.141	279.58	-1.13096	0.189659	-5.96313	2.47454e-09	7.86431e-08
YOR288C	281.805	0.562817	0.262578	2.14343	0.0320788	0.083905																			Sbay_13.142	1023.79	-0.121484	0.165121	-0.735728	0.461896	0.604486
YOR289W	488.294	1.59237	0.214911	7.40945	1.26828e-13	8.73622e-12																			Sbay_13.143	530.278	0.158116	0.291321	0.542756	0.587298	0.71046
tA(UGC)O	0	NA	NA	NA	NA	NA																			Sbay_13.145	232.266	-0.219058	0.239483	-0.914713	0.360342	0.510663
YOR290C	1038.5	0.27839	0.182361	1.52659	0.126863	0.240968																			Sbay_13.146	271.324	-0.31675	0.226957	-1.39564	0.162824	0.289064
YOR291W	739.424	0.634284	0.198689	3.19234	0.00141124	0.00712311																			Sbay_13.147	1015.58	0.377078	0.189716	1.9876	0.0468563	0.112344
YOR292C	307.496	-0.0058534	0.262204	-0.0223239	0.98219	0.989319																			Sbay_13.149	1283.91	-0.115508	0.17529	-0.658957	0.509923	0.646478
YOR293W	14898.6	-0.00819716	0.230824	-0.0355126	0.971671	0.984109																			Sbay_13.150	107.592	0.0145516	0.240899	0.0604054	0.951833	0.973531
YOR293C-A	0.179243	0.838323	4.08047	0.205448	0.837222	NA																			Sbay_13.151	2299.34	-0.22465	0.164358	-1.36683	0.171678	0.300052
YOR294W	681.188	-0.956859	0.278535	-3.43532	0.000591848	0.00357244																			Sbay_13.152	1187.63	0.73544	0.237337	3.09872	0.0019436	0.00918153
YOR295W	184.351	-0.580947	0.248759	-2.33538	0.0195237	0.0571558																			Sbay_13.153	4690.1	-0.309385	0.276964	-1.11706	0.26397	0.409632
YOR296W	198.107	-0.0608044	0.229412	-0.265045	0.790975	0.869713																			Sbay_13.154	8.25807	0.40788	0.738743	0.552126	0.580862	0.705883
YOR297C	171.163	-0.579846	0.344163	-1.6848	0.0920274	0.188897																			Sbay_13.155	1993.52	0.294583	0.178382	1.65142	0.0986538	0.198802
YOR298W	16.644	-1.46516	0.648748	-2.25844	0.0239184	0.0667504																			Sbay_13.156	645.124	-0.147438	0.208034	-0.708721	0.478498	0.619276
YOR298C-A	4737.77	1.00943	0.736748	1.37012	0.170649	0.298923																			Sbay_13.157	0	NA	NA	NA	NA	NA
YOR299W	790.726	-0.293925	0.194747	-1.50926	0.131231	0.246981																			Sbay_13.158	169.026	-0.874396	0.363337	-2.40657	0.016103	0.0490931
YOR300W	0.48006	2.32262	2.86071	0.811905	0.416846	NA																			Sbay_13.159	2866.09	0.826567	0.218392	3.78479	0.000153837	0.00119936
YOR301W	202.81	-0.501256	0.243055	-2.06231	0.0391782	0.0976328																			Sbay_13.160	195.369	-0.0841917	0.242654	-0.346962	0.72862	0.821741
YOR302W	12.0786	-1.83864	0.768648	-2.39204	0.0167552	0.0506591																			Sbay_13.161	1205.81	0.21443	0.219784	0.97564	0.329243	0.47846
YOR303W	706.467	-0.625768	0.302222	-2.07056	0.0384004	0.0962476																			Sbay_13.162	0	NA	NA	NA	NA	NA
YOR304W	656.82	-0.114757	0.206018	-0.557024	0.577511	0.703491																			Sbay_13.163	376.141	-0.637357	0.314588	-2.026	0.0427645	0.104742
YOR304C-A	175.668	-0.137454	0.225745	-0.608892	0.542596	0.675505																			Sbay_13.164	4.95206	-1.08837	0.938648	-1.15951	0.24625	0.389042
YOR305W	273.377	-0.117268	0.189999	-0.617204	0.5371	0.670731																			Sbay_13.165	2846.14	0.184817	0.20397	0.906097	0.364884	0.515043
YOR306C	231.521	-2.2228	0.392551	-5.66245	1.49225e-08	4.02631e-07																			Sbay_13.166	92.2147	-0.786194	0.326603	-2.40718	0.0160762	0.0490239
YOR307C	347.276	0.193249	0.24361	0.793269	0.427621	0.574678																			Sbay_13.167	888.055	0.325694	0.184654	1.76381	0.0777643	0.165899
YOR308C	271.8	0.23853	0.225631	1.05717	0.290435	0.438272																			Sbay_13.168	603.104	-0.0385936	0.205929	-0.187413	0.851337	0.908612
YOR309C	2.54852	1.9677	1.35169	1.45574	0.145465	0.26545																			Sbay_13.169	274.447	-2.14105	0.389769	-5.49313	3.94871e-08	9.5536e-07
YOR310C	3726.04	-0.503303	0.269139	-1.87005	0.0614771	0.137885																			Sbay_13.170	15912.5	1.44551	0.341299	4.23531	2.28238e-05	0.000253814
YOR311C	494.528	-0.267514	0.176783	-1.51323	0.130221	0.245831																			Sbay_13.171	6.94622	-0.52172	0.770753	-0.676897	0.498472	0.636196
YOR312C	14843.8	0.202307	0.220741	0.916489	0.35941	0.509725																			Sbay_13.172	3812.29	1.00391	0.318196	3.155	0.00160498	0.00788024
YOR313C	22.607	-1.80061	0.725789	-2.4809	0.0131051	0.0417922																			Sbay_13.173	314.465	-0.916958	0.28399	-3.22885	0.00124291	0.00644574
YOR314W	0	NA	NA	NA	NA	NA																			Sbay_13.174	22547.4	-0.0405787	0.356352	-0.113873	0.909339	0.947262
YOR314W-A	0.7635	1.66293	2.94139	0.565357	0.571831	NA																			Sbay_13.175	0	NA	NA	NA	NA	NA
YOR315W	256.426	-3.21338	0.442468	-7.26241	3.80253e-13	2.41998e-11																			Sbay_13.176	3846.97	0.147937	0.176229	0.83946	0.401211	0.551236
YOR316C	622.772	0.492811	0.178463	2.76142	0.00575503	0.0218025																			Sbay_13.177	135.493	-0.996144	0.322021	-3.09342	0.00197866	0.00931537
YOR316C-A	2.7857	0.0342385	1.16756	0.0293249	0.976605	0.987392																			Sbay_13.180	2.82218	-0.971038	1.17132	-0.829012	0.407098	0.556386
YOR317W	2799.08	2.29714	0.277636	8.27394	1.29606e-16	1.29139e-14																			Sbay_13.181	444.191	-1.08978	0.414611	-2.62844	0.00857786	0.0299841
YOR318C	4.85221	-0.669874	0.913929	-0.73296	0.463583	0.605816																			Sbay_13.182	1322.01	-1.01595	0.331279	-3.06674	0.00216404	0.0100201
YOR319W	166.421	-1.15377	0.32469	-3.55346	0.000380205	0.00247757																			Sbay_13.183	1325.51	-0.0163749	0.331138	-0.0494504	0.96056	0.977676
YOR320C	425.975	-0.512271	0.21583	-2.37349	0.0176209	0.0526784																			Sbay_13.184	47.1086	1.24935	0.379478	3.29229	0.000993745	0.00541496
YOR321W	248.251	0.0908325	0.246585	0.368362	0.712603	0.808976																			Sbay_13.185	25.1261	-0.499125	0.518485	-0.96266	0.335718	0.485041
YOR322C	645.153	-0.566793	0.232412	-2.43875	0.0147383	0.0457542																			Sbay_13.186	304.712	-0.266348	0.212387	-1.25407	0.209816	0.347321
YOR323C	1233.77	0.114172	0.184481	0.618884	0.535993	0.670206																			Sbay_13.187	1657.55	0.249889	0.170158	1.46858	0.141948	0.261017
YOR324C	130.216	-0.928699	0.234283	-3.96401	7.37021e-05	0.000659825																			Sbay_13.188	326.573	-0.820888	0.258102	-3.18048	0.00147031	0.00734355
YOR325W	0.475799	-2.44804	3.96335	-0.617669	0.536793	NA																			Sbay_13.189	435.479	0.811806	0.365307	2.22226	0.0262657	0.0717866
YOR326W	2374.75	-0.0514401	0.204583	-0.251439	0.801475	0.875982																			Sbay_13.190	465.356	-0.102787	0.192631	-0.533593	0.593623	0.716508
YOR327C	1072.46	0.0832617	0.230798	0.360756	0.718282	0.813215																			Sbay_13.191	0	NA	NA	NA	NA	NA
YOR328W	213.326	0.295293	0.230578	1.28066	0.200312	0.336102																			Sbay_13.192	3420.37	0.533819	0.187593	2.84563	0.00443241	0.0178363
YOR329C	900.816	0.641965	0.166754	3.84977	0.000118229	0.000965847																			Sbay_13.193	96.8503	0.149636	0.249723	0.599208	0.549034	0.68079
YOR329W-A	1.54235	-1.99386	1.794	-1.11141	0.266393	NA																			Sbay_13.194	359.574	0.245597	0.195875	1.25385	0.209897	0.347405
YOR330C	424.831	-0.429969	0.201055	-2.13857	0.0324709	0.084647																			Sbay_13.195	1983.17	0.465	0.224043	2.07549	0.0379408	0.0953201
YOR331C	1.14368	1.22639	1.85854	0.659868	0.509338	NA																			Sbay_13.196	277.705	-0.473111	0.207528	-2.27975	0.0226228	0.0640239
YOR332W	4634.23	0.577314	0.185847	3.10639	0.00189385	0.00900406																			Sbay_13.197	511.952	0.345976	0.180266	1.91926	0.054952	0.126713
YOR333C	0.931102	0.821663	2.16883	0.37885	0.704799	NA																			Sbay_13.198	205.798	0.143896	0.260539	0.552301	0.580742	0.705883
YOR334W	320.884	-0.27705	0.242466	-1.14264	0.25319	0.39691																			Sbay_13.199	5456.52	1.19656	0.252924	4.73093	2.23497e-06	3.47563e-05
YOR335C	3210.5	-0.402451	0.170104	-2.36592	0.0179854	0.0535083																			Sbay_13.200	0.508724	0.791275	2.90097	0.272762	0.785036	NA
YOR335W-A	0.334152	1.79162	3.78318	0.473574	0.635803	NA																			Sbay_13.201	320.602	-0.221093	0.289574	-0.763513	0.445157	0.589482
YOR336W	324.982	0.196059	0.205677	0.953238	0.34047	0.490629																			Sbay_13.202	710.475	-0.261544	0.177832	-1.47073	0.141363	0.260278
YOR337W	165.358	-0.608339	0.361806	-1.6814	0.0926857	0.189913																			Sbay_13.203	99.5408	-0.621954	0.449066	-1.38499	0.166055	0.292934
YOR338W	415.722	1.06187	0.35563	2.9859	0.00282746	0.0124894																			Sbay_13.204	194.743	-0.0617714	0.219658	-0.281217	0.778544	0.860071
YOR339C	15.8716	-0.960246	0.65106	-1.4749	0.140241	0.258902																			Sbay_13.205	187.59	-0.146165	0.219884	-0.664737	0.506219	0.64314
YOR340C	562.043	-0.859149	0.25159	-3.41488	0.000638106	0.00380266																			Sbay_13.206	637.067	-0.153448	0.223389	-0.686907	0.492141	0.631045
YOR341W	2205.86	-0.528909	0.314266	-1.683	0.0923754	0.189389																			Sbay_13.207	377.358	0.200992	0.301096	0.667536	0.50443	0.641383
YOR342C	1096.31	-0.269051	0.338209	-0.795516	0.426313	0.57388																			Sbay_13.208	911.331	0.164981	0.163143	1.01126	0.31189	0.461046
YOR343C	8.38775	1.43	0.742182	1.92675	0.0540111	0.125163																			Sbay_13.209	227.686	0.730367	0.321822	2.26947	0.0232395	0.0652602
YOR343W-B	74.6429	-0.34168	0.284615	-1.2005	0.229946	0.370329																			Sbay_13.210	152.664	1.21654	0.269829	4.50854	6.52751e-06	8.75568e-05
YOR343W-A	0	NA	NA	NA	NA	NA																			Sbay_13.211	1.35263	-1.54803	2.14221	-0.722634	0.469905	NA
tM(CAU)O2	0.547018	-2.62655	3.17209	-0.828018	0.407661	NA																			Sbay_13.212	163.013	-0.761981	0.248649	-3.06448	0.00218046	0.0100762
YOR344C	1061.17	0.253466	0.193056	1.31291	0.189212	0.322045																			Sbay_13.213	640.545	-0.112579	0.1662	-0.677368	0.498172	0.636092
tP(UGG)O3	0.145907	0.838323	4.08047	0.205448	0.837222	NA																			Sbay_13.214	381.363	-0.913704	0.185522	-4.92504	8.4342e-07	1.48966e-05
YOR345C	6.87739	4.24243	1.24047	3.42003	0.000626149	0.00375241																			Sbay_13.215	0	NA	NA	NA	NA	NA
YOR346W	26.5849	-0.820102	0.45742	-1.79289	0.0729911	0.157611																			Sbay_13.216	1268.76	0.0380941	0.187852	0.202788	0.839301	0.901588
YOR347C	564.059	1.08394	0.380365	2.84974	0.00437553	0.017662																			Sbay_13.217	199.72	-1.07184	0.267165	-4.0119	6.02311e-05	0.000559767
YOR348C	42.24	0.406156	0.473251	0.858226	0.390768	0.540247																			Sbay_13.218	1273.52	-0.844453	0.312214	-2.70472	0.00683616	0.0250239
YOR349W	150.791	0.491998	0.299013	1.64541	0.0998863	0.200629																			Sbay_13.219	245.541	0.195456	0.347735	0.562083	0.574059	0.701126
YOR350C	199.165	0.325758	0.224862	1.4487	0.147422	0.268018																			Sbay_13.220	135.485	-0.00725438	0.420922	-0.0172345	0.98625	0.991543
YOR351C	4.54006	2.49231	1.1672	2.1353	0.0327367	0.0851503																			Sbay_13.221	0.183573	-1.08523	4.08047	-0.265957	0.790272	NA
YOR352W	289.618	0.358611	0.201006	1.78408	0.0744105	0.160086																			Sbay_13.222	1350.34	1.46938	0.257128	5.71458	1.09974e-08	3.0589e-07
YOR353C	398.671	-0.291191	0.219456	-1.32688	0.184549	0.316501																			Sbay_13.223	33.8184	0.641687	0.531759	1.20673	0.227538	0.367513
YOR354C	3255.54	0.26022	0.233128	1.11621	0.264332	0.410032																			Sbay_13.224	0.179871	-1.08523	4.08047	-0.265957	0.790272	NA
YOR355W	1479.3	0.558571	0.289123	1.93195	0.0533652	0.124137																			Sbay_13.225	137.468	-0.1842	0.262167	-0.702606	0.482301	0.622554
YOR356W	781.268	0.181155	0.182177	0.99439	0.320033	0.468624																			Sbay_13.226	288.212	0.998883	0.342558	2.91595	0.00354609	0.014971
YOR357C	466.149	0.476225	0.300922	1.58256	0.113523	0.2217																			Sbay_13.227	1032.86	0.143835	0.167838	0.856986	0.391453	0.540938
YOR358W	724.742	0.736027	0.180818	4.07054	4.69034e-05	0.000454292																			Sbay_13.228	235.346	-0.565956	0.346004	-1.63569	0.101904	0.204026
YOR359W	242.245	-1.69362	0.380546	-4.45049	8.56735e-06	0.000109404																			Sbay_13.229	110.346	-0.859472	0.295992	-2.9037	0.00368778	0.0154559
YOR360C	712.339	-0.876449	0.323465	-2.70956	0.00673723	0.0248091																			Sbay_13.230	2.9302	-0.687441	1.28472	-0.535091	0.592587	0.715528
YOR361C	4812.53	-0.0443084	0.195056	-0.227157	0.820302	0.888389																			Sbay_13.231	4867.24	-0.852231	0.299862	-2.84208	0.00448208	0.0179744
YOR362C	2582	0.497937	0.243608	2.04401	0.0409527	0.101258																			Sbay_13.232	227.081	-0.166274	0.216451	-0.768182	0.442379	0.587055
YOR363C	363.423	0.453514	0.239058	1.89709	0.0578166	0.13159																			Sbay_13.233	569.868	-0.0137099	0.172991	-0.0792523	0.936832	0.964503
YOR364W	7.87043	-0.0538922	0.771701	-0.0698356	0.944325	0.968644																			Sbay_13.234	717.768	-0.0820011	0.190842	-0.42968	0.667428	0.774624
YOR365C	11.5625	-0.774073	0.588533	-1.31526	0.188423	0.321123																			Sbay_13.236	390.092	-0.292005	0.184999	-1.57841	0.114471	0.222963
YOR366W	5.39262	0.295573	0.868935	0.340155	0.73374	0.825924																			Sbay_13.237	80.9016	-0.356508	0.302296	-1.17934	0.238265	0.380016
YOR367W	292.031	0.0757052	0.207873	0.36419	0.715716	0.81133																			Sbay_13.238	552.1	-0.419121	0.259944	-1.61235	0.106885	0.21153
YOR368W	187.389	-0.358781	0.234786	-1.52812	0.126483	0.240442																			Sbay_13.239	102.688	0.0715305	0.255468	0.279997	0.77948	0.860861
YOR369C	26581.9	-0.0129192	0.237528	-0.05439	0.956624	0.97613																			Sbay_13.241	248.674	-0.167977	0.311606	-0.539069	0.589839	0.712702
YOR370C	1440.86	0.104922	0.16883	0.621464	0.534294	0.668821																			Sbay_13.242	437.184	-0.265807	0.204179	-1.30183	0.192973	0.326833
YOR371C	318.619	0.194027	0.193757	1.0014	0.316635	0.465103																			Sbay_13.243	147.171	-0.237654	0.295691	-0.803726	0.421555	0.569761
YOR372C	315.566	-0.462679	0.231276	-2.00055	0.0454407	0.109804																			Sbay_13.244	26.3856	-1.13247	0.550174	-2.05839	0.0395531	0.0983282
YOR373W	213.669	-0.956414	0.227516	-4.20372	2.62558e-05	0.000285474																			Sbay_13.246	290.448	-0.247753	0.211554	-1.17111	0.241555	0.383811
YOR374W	3690.08	1.63107	0.8233	1.98114	0.047576	0.113627																			Sbay_13.247	0.696957	0.0250284	2.66026	0.00940827	0.992493	NA
YOR375C	4175.4	-1.70688	0.729285	-2.34049	0.0192585	0.0565489																			Sbay_13.248	752.272	0.174057	0.235565	0.73889	0.459974	0.603101
YOR376W	0	NA	NA	NA	NA	NA																			Sbay_13.249	1179.65	0.397831	0.19127	2.07995	0.0375301	0.0945723
YOR376W-A	76.2145	0.619254	0.295496	2.09565	0.0361136	0.0918348																			Sbay_13.250	209.485	-0.0668104	0.254595	-0.262418	0.792999	0.870945
YOR377W	352.701	0.161235	0.202773	0.795147	0.426528	0.574031																			Sbay_13.251	460.496	-0.364354	0.236286	-1.54201	0.123072	0.235679
YOR378W	7.91039	-1.00439	0.777817	-1.29129	0.196604	0.331399																			Sbay_13.252	331.512	-0.645563	0.246184	-2.62228	0.00873428	0.0304491
YOR379C	13.0582	-0.716581	0.578542	-1.2386	0.215495	0.354018																			Sbay_13.254	370.117	-0.694375	0.281634	-2.46552	0.0136815	0.0430905
YOR380W	212.396	-0.507656	0.253994	-1.9987	0.0456413	0.110198																			Sbay_13.255	0	NA	NA	NA	NA	NA
YOR381W	385.843	-0.0655598	0.289723	-0.226284	0.82098	0.888921																			Sbay_13.256	184.869	-0.107564	0.239538	-0.44905	0.653396	0.763371
YOR381W-A	0.855568	0.547763	2.23651	0.244919	0.806519	NA																			Sbay_13.257	276.555	-0.929112	0.22123	-4.19975	2.67209e-05	0.000289188
YOR382W	103.548	1.6352	0.307403	5.3194	1.04107e-07	2.3175e-06																			Sbay_13.258	1761.1	-0.276558	0.176049	-1.57092	0.116201	0.225505
YOR383C	236.185	0.249642	0.247627	1.00814	0.313389	0.462277																			Sbay_13.259	1381.56	-0.143324	0.195476	-0.733204	0.463434	0.605807
YOR384W	14.1431	0.474948	0.550252	0.863146	0.388057	0.537934																			Sbay_13.260	1736.67	1.40589	0.335258	4.19345	2.74743e-05	0.000295033
YOR385W	2203.29	0.0914844	0.382701	0.23905	0.811067	0.882184																			Sbay_13.261	4430.1	0.0398259	0.276717	0.143923	0.885561	0.932295
YOR386W	568.552	1.09813	0.213596	5.14115	2.73059e-07	5.46584e-06																			Sbay_13.262	788.137	1.08105	0.241011	4.48547	7.27547e-06	9.55109e-05
YOR387C	2.47937	-0.63936	1.30057	-0.4916	0.623002	0.740946																			Sbay_13.263	1397.95	0.572813	0.21498	2.66449	0.00771041	0.0276451
YOR388C	1.90656	3.21035	1.76583	1.81804	0.0690575	0.151011																			Sbay_13.264	157.147	0.474395	0.229726	2.06504	0.0389189	0.0971934
YOR389W	195.536	1.72203	0.226205	7.6127	2.68437e-14	2.028e-12																			Sbay_13.265	723.855	-0.273804	0.180091	-1.52036	0.128419	0.243175
YOR390W	19.0172	-0.935874	0.550846	-1.69898	0.0893234	0.184771																			Sbay_13.266	2702.03	0.85644	0.162957	5.25562	1.47523e-07	3.12952e-06
YOR391C	0	NA	NA	NA	NA	NA																			Sbay_13.267	571.173	0.763649	0.307091	2.48672	0.0128927	0.041306
YOR392W	0.154909	0.838323	4.08047	0.205448	0.837222	NA																			Sbay_13.268	804.069	-0.489635	0.177386	-2.76027	0.00577529	0.0218368
YOR393W	0	NA	NA	NA	NA	NA																			Sbay_13.269	1052.51	0.416471	0.176745	2.35635	0.0184557	0.0546852
YOR394W	0	NA	NA	NA	NA	NA																			Sbay_13.270	735.38	-1.16238	0.28207	-4.1209	3.77403e-05	0.0003823
YOR394C-A	0	NA	NA	NA	NA	NA																			Sbay_13.271	56.1647	-0.883608	0.354438	-2.49298	0.0126675	0.0407697
YOR396W	0	NA	NA	NA	NA	NA																			Sbay_13.272	820.592	-0.541234	0.831947	-0.650563	0.515329	0.651422
YOR396C-A	0	NA	NA	NA	NA	NA																			Sbay_13.273	4965.04	-0.407847	0.993029	-0.41071	0.681286	0.785376
YGL263W	126.046	-0.918234	0.35928	-2.55576	0.0105957	0.0353546																			Sbay_13.274	230.332	-0.599998	0.197312	-3.04085	0.0023591	0.0107574
YGL262W	32.8342	0.0798087	0.526052	0.151712	0.879414	0.927658																			Sbay_13.275	568.105	-0.0031934	0.197629	-0.0161586	0.987108	0.992041
YGL261C	0.154909	0.838323	4.08047	0.205448	0.837222	NA																			Sbay_13.276	0	NA	NA	NA	NA	NA
YGL260W	0.179871	-1.08523	4.08047	-0.265957	0.790272	NA																			Sbay_13.277	2336.1	0.707718	0.248292	2.85035	0.00436713	0.0176403
YGL259W	7.79946	1.3388	0.849404	1.57617	0.114987	0.223725																			Sbay_13.278	302.088	-0.582734	0.228613	-2.549	0.0108033	0.0358781
YGL258W-A	8.39627	2.13985	0.769699	2.78011	0.00543398	0.0208835																			Sbay_13.279	7.71101	3.75923	1.09082	3.44625	0.00056842	0.00344881
YGL258W	0.856197	-0.673803	2.05827	-0.327364	0.743393	NA																			Sbay_13.280	3081.74	-0.160352	0.218851	-0.7327	0.463742	0.605938
YGL257C	452.79	-0.378789	0.21622	-1.75187	0.0797957	0.169423																			Sbay_13.281	274.062	2.36082	0.350989	6.72619	1.74168e-11	8.09327e-10
YGL256W	605.675	-0.448157	0.233944	-1.91566	0.0554081	0.127546																			Sbay_13.282	28092.1	2.03742	0.300315	6.78426	1.16683e-11	5.74101e-10
YGL255W	1850.16	-0.767622	0.300918	-2.55093	0.0107435	0.0357405																			Sbay_13.283	108.16	-0.0771285	0.36525	-0.211166	0.832758	0.896946
YGL254W	166.462	0.0347536	0.218644	0.15895	0.873708	0.924142																			Sbay_13.284	0	NA	NA	NA	NA	NA
YGL253W	14495.2	-1.53058	0.184999	-8.27346	1.30132e-16	1.29139e-14																			Sbay_13.285	0	NA	NA	NA	NA	NA
YGL252C	1261.15	0.253918	0.173541	1.46316	0.143424	0.262651																			Sbay_13.286	9.80958	2.83705	0.882051	3.21643	0.00129798	0.00666348
YGL251C	141.216	0.157214	0.221943	0.708354	0.478726	0.619366																			Sbay_13.287	1473.48	-0.460387	0.27098	-1.69897	0.0893246	0.184771
YGL250W	244.818	0.580504	0.275786	2.10491	0.0352989	0.0902512																			Sbay_13.288	1575.16	0.323498	0.156524	2.06677	0.0387561	0.0969693
YGL249W	13.8762	1.48376	0.571188	2.59767	0.00938595	0.0322019																			Sbay_13.289	1224.36	0.522799	0.18731	2.79108	0.0052532	0.0203883
YGL248W	354.032	0.231526	0.215612	1.07381	0.282908	0.430464																			Sbay_13.290	241.133	0.197225	0.227181	0.868137	0.38532	0.534963
YGL247W	106.956	-0.356028	0.244321	-1.45721	0.145057	0.264959																			Sbay_13.291	119.694	-0.137678	0.317107	-0.434169	0.664166	0.772639
YGL246C	389.801	-1.2606	0.267092	-4.71974	2.36146e-06	3.61946e-05																			Sbay_13.292	338.461	-0.961344	0.200741	-4.78899	1.67625e-06	2.69999e-05
YGL245W	4953.19	-0.15524	0.15434	-1.00584	0.314494	0.463309																			Sbay_13.293	495.667	1.04891	0.240483	4.36167	1.29074e-05	0.000154979
YGL244W	1029.65	-0.214315	0.161755	-1.32494	0.185193	0.317321																			Sbay_13.294	557.172	0.0560533	0.184125	0.304431	0.760799	0.84702
YGL243W	166.335	-0.216566	0.267661	-0.809106	0.418454	0.567535																			Sbay_13.295	27795.1	-0.0860313	0.216256	-0.397821	0.690762	0.7924
YGL242C	522.342	-0.274029	0.254727	-1.07577	0.282028	0.429572																			Sbay_13.296	128.719	-0.55452	0.249006	-2.22694	0.0259514	0.071069
YGL241W	495.308	0.151208	0.208375	0.725655	0.46805	0.61007																			Sbay_13.297	13.0836	0.669816	0.712612	0.939945	0.347246	0.497461
YGL240W	73.2982	0.048369	0.268006	0.180477	0.856778	0.912079																			Sbay_13.298	674.902	0.182025	0.235979	0.771361	0.440493	0.585756
YGL239C	0	NA	NA	NA	NA	NA																			Sbay_13.299	11939.2	-0.999692	1.02163	-0.978525	0.327815	0.476921
YGL238W	970.772	-0.601078	0.274025	-2.19351	0.0282703	0.0758757																			Sbay_13.300	3882.04	0.187217	0.208669	0.897196	0.369614	0.519652
YGL237C	278.759	0.039978	0.222407	0.179752	0.857347	0.912436																			Sbay_13.301	2056.89	-0.0027235	0.211924	-0.0128513	0.989746	0.99365
YGL236C	1230.54	0.0180513	0.199742	0.0903732	0.927991	0.958603																			Sbay_13.302	615.523	-0.181152	0.248003	-0.730442	0.46512	0.607332
YGL235W	0.484378	-0.990888	2.93845	-0.337215	0.735955	NA																			Sbay_13.303	1190.65	0.230635	0.183755	1.25512	0.209434	0.346885
YGL234W	8991.94	-0.768236	0.456314	-1.68357	0.0922653	0.189283																			Sbay_13.304	1209.58	-0.243689	0.192278	-1.26738	0.20502	0.341554
YGL233W	366.425	0.0237016	0.214899	0.110292	0.912178	0.948429																			Sbay_13.305	97.3075	-0.894667	0.356342	-2.5107	0.0120494	0.0392878
YGL232W	512.703	-0.110231	0.202577	-0.544145	0.586342	0.710101																			Sbay_13.306	173.563	-0.0994969	0.270717	-0.367531	0.713223	0.809365
YGL231C	740.921	0.0107185	0.207849	0.0515688	0.958872	0.977309																			Sbay_13.307	1022.73	-0.708827	0.287296	-2.46724	0.013616	0.0429536
YGL230C	4.11638	1.26246	0.994653	1.26925	0.204352	0.340878																			Sbay_13.308	802.617	-0.312338	0.24121	-1.29488	0.195363	0.329783
YGL229C	354.254	1.23566	0.259534	4.76106	1.92574e-06	3.04325e-05																			Sbay_13.309	94.3968	0.0947383	0.299782	0.316024	0.751984	0.840118
YGL228W	1264.43	0.460925	0.162891	2.82965	0.00465988	0.0185406																			Sbay_13.310	0	NA	NA	NA	NA	NA
YGL227W	845.928	0.600728	0.186324	3.22411	0.00126367	0.00651873																			Sbay_13.311	1665.64	-0.846782	0.314967	-2.68848	0.00717779	0.0260626
YGL226C-A	261.562	-1.2224	0.369583	-3.3075	0.000941315	0.00518424																			Sbay_13.312	71.9378	-0.652049	0.351051	-1.85742	0.0632512	0.140704
YGL226W	394.734	0.366276	0.231557	1.58179	0.113697	0.221844																			Sbay_13.313	3.2475	3.02536	1.44943	2.08728	0.0368627	0.0933525
tV(AAC)G3	0.659372	-2.91561	2.9724	-0.980896	0.326644	NA																			Sbay_13.314	454.783	-0.508542	0.319292	-1.59272	0.111224	0.218529
YGL225W	1643.37	-1.28684	0.237227	-5.4245	5.81174e-08	1.37486e-06																			Sbay_13.315	1229.03	1.27292	0.28399	4.48227	7.38526e-06	9.67354e-05
YGL224C	462.408	0.132655	0.225216	0.58901	0.555854	0.686899																			Sbay_13.316	346.818	-0.0237309	0.434416	-0.054627	0.956436	0.976023
YGL223C	335.515	-0.068113	0.2065	-0.329845	0.741517	0.83204																			Sbay_13.317	202.436	-0.63332	0.267683	-2.36593	0.0179849	0.0535083
YGL222C	87.7372	0.082434	0.29872	0.275957	0.782581	0.863472																			Sbay_13.318	86.2722	-0.0905987	0.271579	-0.3336	0.738681	0.829652
YGL221C	592.515	-0.219006	0.23384	-0.936566	0.348982	0.499154																			Sbay_13.319	1151.83	0.482358	0.169653	2.8432	0.00446625	0.0179239
YGL220W	529.711	-0.366896	0.230145	-1.59419	0.110892	0.218061																			Sbay_13.320	1016.55	0.549859	0.179192	3.06854	0.00215105	0.00997182
YGL219C	998.198	0.417991	0.172468	2.42359	0.015368	0.0473327																			Sbay_13.321	13409.2	0.19952	0.21531	0.926664	0.354101	0.504075
YGL218W	0.685522	-1.64725	3.04041	-0.541784	0.587967	NA																			Sbay_13.322	11023.7	0.278061	0.24168	1.15054	0.249923	0.39309
YGL217C	0.342173	-1.96226	3.7442	-0.524079	0.600223	NA																			Sbay_13.323	116.314	-2.0376	0.39538	-5.15352	2.5564e-07	5.13473e-06
YGL216W	194.661	-0.271163	0.242922	-1.11625	0.264314	0.410032																			Sbay_13.324	5657.98	0.222975	0.234939	0.949073	0.342583	0.49287
YGL215W	1391.04	-0.424331	0.254973	-1.66422	0.0960688	0.19508																			Sbay_13.325	3668.96	-0.167826	0.181414	-0.925096	0.354916	0.504911
YGL214W	0.931524	-0.077602	2.38821	-0.0324938	0.974078	NA																			Sbay_13.326	67.1585	0.194413	0.403004	0.482409	0.629516	0.746343
YGL213C	541.176	-0.766041	0.215631	-3.55256	0.000381498	0.00248229																			Sbay_13.327	102.278	0.326227	0.277285	1.1765	0.239394	0.381463
YGL212W	175.816	0.248144	0.225918	1.09838	0.272038	0.418874																			Sbay_13.328	875.508	0.0227685	0.190427	0.119565	0.904828	0.944343
YGL211W	449.164	-0.467741	0.20782	-2.2507	0.0244047	0.0678004																			Sbay_13.329	336.573	0.754833	0.214993	3.51097	0.00044648	0.00282865
YGL210W	411.996	-0.211341	0.194254	-1.08796	0.276611	0.42411																			Sbay_13.330	247.85	0.979621	0.235099	4.16684	3.08851e-05	0.000322915
YGL209W	205.874	-0.536447	0.34183	-1.56934	0.116569	0.226033																			Sbay_13.331	401.842	-0.53189	0.210086	-2.53178	0.0113486	0.0373502
YGL208W	674.745	1.3226	0.212638	6.21994	4.97336e-10	1.81427e-08																			Sbay_13.332	197.535	-0.134612	0.258113	-0.521524	0.602002	0.724282
YGL207W	1695.52	-0.232928	0.18779	-1.24037	0.214839	0.353139																			Sbay_13.333	98.0061	-0.224203	0.305341	-0.734271	0.462784	0.605091
YGL206C	1869	0.397183	0.18397	2.15895	0.0308542	0.0812451																			Sbay_13.334	64.4256	-0.987453	0.365258	-2.70344	0.00686257	0.0250892
YGL205W	99.2163	2.7518	0.366068	7.51718	5.59718e-14	3.95515e-12																			Sbay_13.335	963.697	0.749776	0.185664	4.03836	5.38269e-05	0.000512034
tH(GUG)G1	1.35388	-3.94813	2.33708	-1.68934	0.0911534	NA																			Sbay_13.336	1618.25	0.521014	0.228066	2.28449	0.0223426	0.0633845
YGL204C	39.1018	0.412667	0.440048	0.937778	0.348358	0.498682																			Sbay_13.337	0	NA	NA	NA	NA	NA
YGL203C	620.094	-0.0764577	0.179504	-0.425938	0.670153	0.776441																			Sbay_13.338	133.705	0.565781	0.272092	2.07937	0.0375832	0.0946449
tK(UUU)G1	0.154909	0.838323	4.08047	0.205448	0.837222	NA																			Sbay_13.339	354.783	0.554543	0.195068	2.84282	0.00447162	0.0179385
YGL202W	2607.03	-0.0343636	0.177847	-0.193219	0.846787	0.906199																			Sbay_13.340	370.36	-0.314599	0.22226	-1.41546	0.156935	0.281054
YGL201C	538.67	-0.0156235	0.194186	-0.0804564	0.935874	0.96387																			Sbay_13.341	711.061	0.482878	0.22042	2.19072	0.028472	0.0762813
tK(CUU)G1	0.338471	-1.94921	3.75757	-0.518742	0.603941	NA																			Sbay_13.342	97.7127	-1.00145	0.296989	-3.372	0.000746243	0.00431105
YGL200C	2609.78	-0.133016	0.244071	-0.544988	0.585762	0.709807																			Sbay_13.343	0	NA	NA	NA	NA	NA
YGL199C	10.1026	0.154531	0.795591	0.194234	0.845993	0.905585																			Sbay_13.344	173.77	-0.192379	0.219409	-0.876806	0.380592	0.530379
YGL198W	588.19	0.315796	0.217646	1.45097	0.146789	0.267063																			Sbay_13.345	1007.87	0.0709951	0.202012	0.35144	0.725259	0.818967
YGL197W	1491.39	0.552717	0.276047	2.00226	0.0452568	0.109473																			Sbay_13.346	698.792	0.423408	0.188815	2.24245	0.0249324	0.0688583
YGL196W	646.489	0.304957	0.239133	1.27526	0.202216	0.338326																			Sbay_13.347	363.717	-0.491338	0.186495	-2.63459	0.00842396	0.0295166
YGL195W	2094.98	0.0804152	0.256327	0.313721	0.753733	0.841474																			Sbay_13.348	103.472	-1.7773	0.395791	-4.4905	7.10576e-06	9.37912e-05
YGL194C-A	21.3555	0.346151	0.4827	0.717114	0.473304	0.614796																			Sbay_13.349	735.032	3.49946	0.251912	13.8916	7.12202e-44	9.26654e-41
YGL194C	109.647	0.0122561	0.306194	0.0400272	0.968071	0.981992																			Sbay_13.350	279.941	1.2479	0.19932	6.26079	3.83028e-10	1.45154e-08
YGL193C	1.85851	1.38717	1.73644	0.798859	0.424372	0.572064																			Sbay_13.352	706.084	0.0341143	0.202512	0.168456	0.866225	0.918965
YGL192W	303.769	0.228088	0.227236	1.00375	0.315499	0.464116																			Sbay_13.353	390.209	-0.0339544	0.216257	-0.157009	0.875238	0.925003
YGL191W	1503.32	0.697904	0.221036	3.15742	0.00159174	0.00783162																			Sbay_13.354	9314.35	1.62895	0.292634	5.56652	2.59876e-08	6.68824e-07
YGL190C	605.766	-0.417453	0.264448	-1.57858	0.114432	0.222924																			Sbay_13.355	91.6693	3.89788	0.382837	10.1815	2.39719e-24	6.52815e-22
YGL189C	12977.1	0.340096	0.222423	1.52905	0.126253	0.24012																			Sbay_13.356	48.0151	2.48188	0.379288	6.54354	6.0081e-11	2.62518e-09
YGL188C-A	69.7844	-0.165755	0.353737	-0.468583	0.639368	0.752235																			Sbay_13.357	287.967	0.157394	0.217398	0.723992	0.469071	0.610856
YGL188C	71.202	-0.500908	0.377113	-1.32827	0.184089	0.316175																			Sbay_13.358	256.471	-0.365294	0.23812	-1.53407	0.125011	0.238301
YGL187C	1283.24	-0.0609928	0.274365	-0.222305	0.824077	0.891067																			Sbay_13.359	573.069	0.137814	0.235381	0.585496	0.558214	0.688964
YGL186C	612.406	-0.893378	0.475914	-1.87719	0.0604926	0.136225																			Sbay_13.360	166.148	-1.72981	0.244198	-7.08365	1.40406e-12	8.02025e-11
YGL185C	236.58	0.830579	0.432715	1.91946	0.0549264	0.126713																			Sbay_13.361	119.178	-0.568759	0.267723	-2.12443	0.0336343	0.0869252
YGL184C	392.962	-3.37863	1.17084	-2.88564	0.00390622	0.0161461																			Sbay_13.362	454.463	0.378621	0.192958	1.96219	0.0497399	0.117549
YGL183C	15.6075	-2.28296	0.825607	-2.76519	0.00568891	0.0216088																			Sbay_13.363	39.2771	0.999573	0.603545	1.65617	0.0976871	0.197465
YGL182C	0.358486	1.88262	4.02547	0.467678	0.640015	NA																			Sbay_13.364	1361.54	-0.577684	0.177521	-3.25417	0.00113725	0.00602316
YGL181W	909.41	0.255435	0.222052	1.15034	0.250003	0.393116																			Sbay_13.365	216.374	-0.308578	0.30801	-1.00184	0.316419	0.46493
YGL180W	313.536	-0.0461495	0.208548	-0.22129	0.824867	0.891669																			Sbay_13.366	231.391	-0.315499	0.313189	-1.00738	0.313754	0.462495
YGL179C	163.207	0.217998	0.321562	0.677935	0.497813	0.635779																			Sbay_13.367	12424.9	1.63111	0.701259	2.32598	0.0200199	0.0583456
YGL178W	607.827	-0.227443	0.241059	-0.943516	0.345417	0.495447																			Sbay_13.368	155.575	0.203419	0.2565	0.793057	0.427745	0.574678
YGL177W	10.6091	-0.181776	0.639879	-0.284079	0.77635	0.858236																			Sbay_13.369	2197.07	-0.324816	0.179755	-1.807	0.070763	0.153736
YGL176C	182.315	-1.21486	0.344642	-3.525	0.000423485	0.00269658																			Sbay_13.370	2264.13	-1.30549	1.48933	-0.876565	0.380723	0.530493
YGL175C	50.8084	-0.594725	0.313733	-1.89564	0.058008	0.131847																			Sbay_13.371	294.861	-0.115516	0.212495	-0.543617	0.586705	0.710101
YGL174W	186.589	-0.20606	0.214289	-0.961597	0.336252	0.485573																			Sbay_13.372	454.27	0.482814	0.182463	2.64609	0.00814281	0.0287466
YGL173C	2241.93	0.482866	0.194787	2.47895	0.0131771	0.0419648																			Sbay_13.373	479.083	0.200036	0.192747	1.03781	0.299357	0.447355
YGL172W	702.056	-0.327893	0.160841	-2.03861	0.0414891	0.102346																			Sbay_13.374	2145.04	0.389882	0.187095	2.08387	0.0371724	0.09399
YGL171W	677.922	-0.68724	0.318526	-2.15756	0.0309619	0.0813836																			Sbay_13.375	3361.59	0.206212	0.23467	0.878733	0.379546	0.529736
YGL170C	3.73022	-1.59223	1.1557	-1.37772	0.168291	0.295632																			Sbay_13.376	27.0322	0.913118	0.473004	1.93047	0.0535491	0.124441
tK(CUU)G2	0	NA	NA	NA	NA	NA																			Sbay_13.377	1123.17	0.343118	0.38351	0.894678	0.370959	0.521006
YGL169W	478.332	-0.634909	0.278043	-2.28349	0.0224013	0.0635155																			Sbay_13.378	2990.97	2.53534	0.38829	6.5295	6.59876e-11	2.85135e-09
YGL168W	0.359743	-2.02562	4.03403	-0.502132	0.615574	NA																			Sbay_13.379	654.093	0.314747	0.213528	1.47403	0.140473	0.259086
YGL167C	2265.87	0.159759	0.165407	0.965852	0.334118	0.483505																			Sbay_13.380	156.89	-0.0401474	0.265694	-0.151104	0.879894	0.927747
YGL166W	685.845	0.523058	0.286807	1.82373	0.0681929	0.149399																			Sbay_13.381	650.416	-2.23664	0.266814	-8.38277	5.16984e-17	5.60544e-15
YGL165C	1.60358	-3.09439	2.17497	-1.42273	0.154815	0.278264																			Sbay_13.382	994.321	0.12286	0.177837	0.690859	0.489654	0.628919
YGL164C	431.87	0.193985	0.194158	0.999104	0.317744	0.466205																			Sbay_13.383	367.923	0.202684	0.19799	1.02371	0.305972	0.454456
YGL163C	478.649	-0.122854	0.262658	-0.467733	0.639976	0.752799																			Sbay_13.384	2105.16	-1.19508	0.283234	-4.2194	2.44948e-05	0.000270598
YGL162W	71.7296	-0.381034	0.383332	-0.994004	0.320221	0.468724																			Sbay_13.385	4618.11	0.455391	0.190018	2.39656	0.0165497	0.0501546
YGL161C	1025.27	0.297081	0.22621	1.3133	0.189082	0.321947																			Sbay_13.386	102.748	-0.977969	0.328051	-2.98115	0.00287169	0.0126514
YGL160W	618.727	0.0294051	0.174534	0.168478	0.866208	0.918965																			Sbay_13.387	8514.39	-0.121734	0.195142	-0.62382	0.532746	0.667459
YGL159W	245.529	-0.760525	0.262498	-2.89726	0.00376439	0.0156705																			Sbay_13.388	60.163	4.29123	0.510515	8.4057	4.25322e-17	4.74335e-15
tL(CAA)G1	0	NA	NA	NA	NA	NA																			Sbay_13.389	494.683	0.0784791	0.202386	0.387769	0.698187	0.798336
YGL158W	165.677	2.09593	1.07301	1.95332	0.0507817	0.119625																			Sbay_13.390	13.5811	0.267791	0.58751	0.455807	0.648529	0.759276
YGL157W	949.748	0.163553	0.184213	0.887846	0.374623	0.524606																			Sbay_13.391	1528.14	-0.568729	0.192901	-2.9483	0.00319529	0.0137562
YGL156W	1001.28	2.62828	0.251509	10.45	1.46466e-25	4.63544e-23																			Sbay_13.392	431.512	0.135154	0.216177	0.625199	0.531841	0.666722
YGL155W	393.192	-0.371892	0.18529	-2.00708	0.0447413	0.108562																			Sbay_13.393	1056.05	1.18745	0.280141	4.23875	2.24769e-05	0.000250841
YGL154C	94.893	0.454309	0.2866	1.58516	0.112929	0.220989																			Sbay_13.394	358.176	-0.360817	0.22099	-1.63273	0.102527	0.204878
YGL153W	291.967	0.468833	0.206141	2.27434	0.0229457	0.06473																			Sbay_13.395	613.939	-0.720826	0.250707	-2.87518	0.00403803	0.016603
YGL152C	1.04708	0.911153	2.13055	0.427662	0.668897	NA																			Sbay_13.396	309.705	-0.248902	0.215034	-1.1575	0.247068	0.389863
YGL151W	504.327	-0.560602	0.256926	-2.18196	0.0291126	0.077532																			Sbay_13.397	987.949	-0.195474	0.19265	-1.01466	0.310268	0.459153
YGL150C	1191.91	0.417244	0.163445	2.55281	0.0106859	0.0355892																			Sbay_13.398	479.534	-0.620186	0.203014	-3.05489	0.00225144	0.0103512
YGL149W	2.63981	0.220622	1.16975	0.188606	0.850402	0.908245																			Sbay_13.399	1021.16	-0.0889771	0.175646	-0.506569	0.612457	0.73362
YGL148W	2739.69	-0.452198	0.212965	-2.12334	0.0337252	0.0871215																			Sbay_13.400	6218.42	-0.926264	0.196334	-4.71781	2.38402e-06	3.64927e-05
YGL147C	13828.6	0.0622538	0.227163	0.274049	0.784047	0.864086																			Sbay_13.401	424.233	-0.522274	0.211353	-2.47109	0.01347	0.0426194
YGL146C	49.1667	0.313827	0.508306	0.617399	0.536972	0.670731																			Sbay_13.402	919.531	0.457521	0.190392	2.40304	0.0162592	0.049479
YGL145W	419.671	-0.440468	0.23043	-1.9115	0.0559403	0.128368																			Sbay_13.403	946.637	-0.0450072	0.176901	-0.25442	0.799171	0.874199
YGL144C	199.948	-0.750185	0.291296	-2.57534	0.0100143	0.0339021																			Sbay_13.404	262.817	-0.803277	0.25277	-3.17789	0.00148349	0.00738908
YGL143C	921.678	0.580324	0.190348	3.04875	0.00229795	0.0105237																			Sbay_13.405	298.937	0.0225864	0.199937	0.112968	0.910056	0.947689
YGL142C	351.711	-0.0304507	0.19566	-0.15563	0.876324	0.925483																			Sbay_13.407	190.79	-0.984785	0.317186	-3.10476	0.00190434	0.00904292
YGL141W	424.087	0.296158	0.201866	1.4671	0.142348	0.261458																			Sbay_13.408	365.398	-0.273874	0.179425	-1.5264	0.126911	0.24102
YGL140C	566.508	-0.00957532	0.172904	-0.0553793	0.955836	0.975581																			Sbay_13.409	1267.4	0.306413	0.220902	1.3871	0.165411	0.29224
YGL139W	462.123	-0.41545	0.197521	-2.10332	0.0354376	0.0905159																			Sbay_13.410	1297.07	0.911605	0.274695	3.31861	0.000904657	0.00501588
YGL138C	0.65198	-1.55097	2.66337	-0.582336	0.560341	NA																			Sbay_13.411	508.474	0.242382	0.164398	1.47436	0.140385	0.259034
YGL137W	2993.94	0.301896	0.18846	1.60191	0.109176	0.215373																			Sbay_13.412	536.45	0.248384	0.192837	1.28806	0.197727	0.332813
YGL136C	490.05	0.974241	0.240992	4.04263	5.28544e-05	0.000505245																			Sbay_13.413	2479.31	-0.557139	0.313018	-1.77989	0.0750935	0.161288
YGL135W	16136.9	0.471557	0.205316	2.29674	0.0216336	0.061863																			Sbay_13.414	6991.48	0.517181	0.245315	2.10823	0.0350112	0.08979
YGL134W	417.086	0.168162	0.202725	0.829507	0.406818	0.556068																			Sbay_13.415	579.327	0.168992	0.172104	0.981917	0.326141	0.475132
YGL133W	578.124	0.382305	0.169218	2.25924	0.0238685	0.0666588																			Sbay_13.416	49.0064	-0.890154	0.395737	-2.24936	0.0244896	0.0679557
YGL132W	1.53252	-0.398877	1.62149	-0.245995	0.805686	NA																			Sbay_13.417	543.765	-0.544791	0.229929	-2.36939	0.0178174	0.05313
YGL131C	222.412	0.338834	0.204499	1.65689	0.0975409	0.197286																			Sbay_13.418	484.506	0.20545	0.172738	1.18937	0.234293	0.375421
YGL130W	507.799	-0.250213	0.17519	-1.42824	0.153224	0.276039																			Sbay_13.419	2160.44	0.100754	0.210137	0.47947	0.631604	0.747889
YGL129C	1993.28	0.211837	0.185401	1.14259	0.25321	0.39691																			Sbay_13.420	212.612	-0.17769	0.250298	-0.709912	0.477759	0.618867
YGL128C	122.41	0.284094	0.2663	1.06682	0.286053	0.433234																			Sbay_13.421	1383.39	0.136351	0.162668	0.838214	0.401911	0.551768
YGL127C	210.833	-0.387117	0.250668	-1.54434	0.122505	0.2349																			Sbay_13.422	1216.41	-0.181236	0.199943	-0.906441	0.364703	0.514967
YGL126W	709.914	0.417488	0.306507	1.36208	0.173172	0.301897																			Sbay_13.423	0	NA	NA	NA	NA	NA
YGL125W	220.863	-0.16156	0.332074	-0.486517	0.626601	0.74364																			Sbay_13.424	266.906	-1.8704	0.413344	-4.52505	6.03798e-06	8.21194e-05
YGL124C	367.6	0.787854	0.216915	3.6321	0.000281129	0.00194497																			Sbay_13.425	370.134	-0.367978	0.213537	-1.72325	0.0848427	0.177571
YGL123W	40378	0.0353438	0.208527	0.169493	0.865409	0.918428																			Sbay_13.426	872.244	-1.26688	0.241189	-5.25265	1.49923e-07	3.17468e-06
YGL123C-A	9.65504	-0.466237	0.716501	-0.650714	0.515231	0.65141																			Sbay_13.427	8924.07	0.105886	0.266498	0.397324	0.691129	0.792588
YGL122C	801.666	-0.378071	0.191907	-1.97008	0.0488297	0.11603																			Sbay_13.428	1429.41	0.0679795	0.171543	0.396282	0.691897	0.793236
YGL121C	178.952	2.09544	0.302193	6.93412	4.08764e-12	2.14647e-10																			Sbay_13.429	33.4404	-0.290771	0.427256	-0.680554	0.496154	0.634275
YGL120C	1059.51	-0.977024	0.27385	-3.56774	0.00036008	0.00237248																			Sbay_13.430	512.565	0.433557	0.242456	1.78819	0.0737458	0.15886
YGL119W	441.1	0.195682	0.216116	0.905451	0.365226	0.515402																			Sbay_13.431	2014.29	-2.05532	0.26423	-7.77849	7.33932e-15	6.01003e-13
tW(CCA)G1	0.179871	-1.08523	4.08047	-0.265957	0.790272	NA																			Sbay_13.432	748.976	0.0534864	0.24579	0.21761	0.827733	0.893259
YGL118C	0.309819	1.69885	4.04131	0.42037	0.674215	NA																			Sbay_13.433	0	NA	NA	NA	NA	NA
YGL117W	95.9339	-0.691467	0.335715	-2.05969	0.0394286	0.0981223																			Sbay_13.434	2630.18	3.73646	0.351751	10.6224	2.34336e-26	7.62243e-24
YGL116W	291.652	0.0496576	0.263349	0.188562	0.850436	0.908245																			Sbay_13.435	38.8936	1.10209	0.498456	2.21101	0.027035	0.0734184
YGL115W	1564.82	0.0379177	0.16218	0.2338	0.81514	0.885052																			Sbay_13.436	16681.4	1.79285	0.276089	6.49375	8.37249e-11	3.53942e-09
YGL114W	605.025	0.0300137	0.185101	0.162148	0.871189	0.922964																			Sbay_13.437	161.521	0.501673	0.221394	2.26598	0.0234528	0.0657644
YGL113W	250.256	-0.799019	0.258782	-3.08762	0.00201769	0.00945841																			Sbay_13.438	303.712	0.472212	0.182023	2.59425	0.00947986	0.0324398
YGL112C	704.042	0.00126316	0.170077	0.00742698	0.994074	0.996383																			Sbay_13.439	338.749	0.469774	0.186685	2.51639	0.0118563	0.0387597
YGL111W	792.325	-0.72807	0.272503	-2.67179	0.00754486	0.027118																			Sbay_13.440	569.961	0.223016	0.252557	0.883035	0.377217	0.527555
YGL110C	502.569	-0.00521136	0.189536	-0.0274954	0.978065	0.98768																			Sbay_13.441	409.286	-0.866449	0.304347	-2.84691	0.00441459	0.0177951
YGL109W	1.31929	-1.64343	1.96342	-0.837025	0.402579	NA																			Sbay_13.442	575.83	0.607214	0.171146	3.54793	0.000388275	0.00251755
YGL108C	267.876	0.0163388	0.256192	0.0637757	0.949149	0.971465																			Sbay_13.443	465.717	-0.646345	0.341653	-1.89182	0.0585152	0.13269
YGL107C	1421.51	0.0200238	0.192039	0.104269	0.916956	0.951485																			Sbay_13.444	4372.35	-0.124954	0.21558	-0.579616	0.562174	0.692245
YGL106W	1493.17	0.00148565	0.236263	0.00628813	0.994983	0.996964																			Sbay_13.445	2202.52	0.981416	0.219778	4.46549	7.98849e-06	0.000102816
YGL105W	4203.04	0.092065	0.161419	0.570347	0.568442	0.697011																			Sbay_13.446	375.708	1.77567	0.39007	4.55218	5.30933e-06	7.34028e-05
YGL104C	486.346	1.1669	0.230315	5.06655	4.05088e-07	7.75094e-06																			Sbay_13.447	249.783	-0.397511	0.220153	-1.80561	0.0709792	0.154091
YGL103W	22884.2	0.363617	0.215094	1.6905	0.0909317	0.187203																			Sbay_13.448	514.871	0.266509	0.243566	1.09419	0.27387	0.420978
YGL102C	8.73096	-0.230255	0.727235	-0.316617	0.751535	0.8399																			Sbay_13.449	445.497	0.442707	0.264913	1.67114	0.0946944	0.193082
YGL101W	480.278	-1.16958	0.236378	-4.94792	7.50093e-07	1.34306e-05																			Sbay_13.450	1221.1	0.0758677	0.251617	0.301521	0.763017	0.848683
YGL100W	819.056	0.0932691	0.18931	0.492679	0.62224	0.740566																			Sbay_13.451	1137.33	0.92492	0.179164	5.16241	2.43796e-07	4.92216e-06
YGL099W	557.138	-0.992268	0.27306	-3.63389	0.000279182	0.00193501																			Sbay_13.452	220.385	-0.576416	0.29265	-1.96964	0.0488791	0.116102
snR82	71.0949	0.779988	0.289691	2.69248	0.00709225	0.025784																			Sbay_13.453	189.967	-1.09946	0.327781	-3.35425	0.000795809	0.00452353
YGL098W	339.881	-0.135298	0.241183	-0.560977	0.574813	0.701656																			Sbay_13.454	125.591	-1.20433	0.246778	-4.8802	1.05979e-06	1.79856e-05
tH(GUG)G2	0	NA	NA	NA	NA	NA																			Sbay_13.455	124.366	2.70442	0.333439	8.1107	5.03302e-16	4.53359e-14
YGL097W	1087.06	-0.340401	0.200217	-1.70016	0.0891014	0.184505																			Sbay_13.456	2.00949	3.31491	2.01241	1.64723	0.09951	0.199976
YGL096W	204.56	1.03044	0.369659	2.78755	0.0053109	0.0205589																			Sbay_13.457	19.2521	0.0758498	0.480157	0.157969	0.874481	0.924621
tE(UUC)G1	8.04516	-2.42728	0.88917	-2.72983	0.00633675	0.0235643																			Sbay_13.458	17.0889	-0.520872	0.538431	-0.967388	0.33335	0.482774
YGL095C	530.894	0.105431	0.1808	0.583134	0.559803	0.690249																			Sbay_13.459	0	NA	NA	NA	NA	NA
YGL094C	719.701	-0.0497638	0.183495	-0.2712	0.786237	0.865559																			Sbay_13.460	2427.1	0.720711	0.19913	3.6193	0.000295401	0.00203121
YGL093W	351.818	-0.61945	0.205694	-3.01151	0.0025995	0.0116362																			Sbay_13.461	442.503	-0.482847	0.178654	-2.70269	0.00687815	0.025107
YGL092W	1189.74	-0.345295	0.231662	-1.49051	0.136091	0.253399																			Sbay_13.462	81.0624	-1.35584	0.33932	-3.99576	6.44877e-05	0.000590423
YGL091C	465.458	0.112743	0.223272	0.504958	0.613588	0.734149																			Sbay_13.463	801.661	-0.149279	0.184904	-0.807333	0.419475	0.568118
YGL090W	262.03	0.0280109	0.229898	0.12184	0.903025	0.943387																			Sbay_13.464	948.357	0.52643	0.216715	2.42913	0.015135	0.0467751
YGL089C	3.70764	2.08845	1.28376	1.62683	0.103773	0.20684																			Sbay_13.465	785.371	-0.226549	0.165971	-1.36499	0.172256	0.300704
YGL088W	0.334152	1.79162	3.78318	0.473574	0.635803	NA																			Sbay_13.466	891.131	0.974545	0.211464	4.60855	4.0548e-06	5.76235e-05
snR10	5.65095	-0.0545188	0.954566	-0.0571137	0.954455	0.974426																			Sbay_13.467	3.02569	1.85366	1.39353	1.33019	0.183457	0.315366
YGL087C	550.553	0.514582	0.293312	1.75438	0.0793647	0.168668																			Sbay_13.468	210.228	1.48464	0.239931	6.1878	6.1011e-10	2.20506e-08
YGL086W	385.125	-0.451845	0.212834	-2.12299	0.0337543	0.087139																			Sbay_13.470	590.628	0.315903	0.251972	1.25372	0.209943	0.347433
YGL085W	171.583	-0.501384	0.218576	-2.29386	0.0217983	0.0622278																			Sbay_13.471	507.041	-0.667827	0.226137	-2.9532	0.00314496	0.0136046
YGL084C	730.087	0.306579	0.171931	1.78315	0.0745622	0.160294																			Sbay_13.472	194.895	-0.0825869	0.233821	-0.353206	0.723934	0.817874
YGL083W	298.359	-0.630716	0.290076	-2.17431	0.0296817	0.0786428																			Sbay_13.473	0	NA	NA	NA	NA	NA
YGL082W	842.675	-0.105463	0.184717	-0.570945	0.568037	0.696807																			Sbay_13.474	156.549	-0.307505	0.248969	-1.23511	0.216788	0.355743
YGL081W	19.0515	0.456918	0.519441	0.879633	0.379058	0.529244																			Sbay_13.475	431.825	-0.71009	0.209833	-3.38406	0.000714211	0.00415883
YGL080W	597.675	-0.287104	0.206243	-1.39207	0.163902	0.290449																			Sbay_13.476	1525.98	0.46942	0.25317	1.85417	0.0637152	0.141387
YGL079W	237.057	0.218724	0.21828	1.00203	0.316328	0.46493																			Sbay_13.477	828.581	0.158835	0.220776	0.719442	0.471869	0.613545
YGL078C	1608.35	-0.888494	0.331736	-2.67832	0.00739935	0.026718																			Sbay_13.478	342.841	-0.186259	0.242545	-0.767937	0.442525	0.58706
YGL077C	1032.41	-1.0037	0.336292	-2.9846	0.00283946	0.0125283																			Sbay_13.479	319.49	0.612567	0.196359	3.11963	0.00181079	0.00870099
YGL076C	9982.66	0.271137	0.20627	1.31447	0.188687	0.321386																			Sbay_13.480	1603.09	-1.07547	0.320517	-3.35541	0.000792477	0.00451108
snR39	17.4118	0.30621	0.775315	0.394949	0.69288	0.794208																			Sbay_13.481	1222.66	0.532858	0.265038	2.01049	0.0443789	0.107922
snR39B	5.63023	-2.64067	1.16266	-2.27124	0.0231324	0.0650374																			Sbay_13.482	139.889	-1.43378	0.323722	-4.42904	9.46522e-06	0.000119309
YGL075C	152.865	-0.302653	0.256598	-1.17948	0.238207	0.380016																			Sbay_13.483	581.619	0.364544	0.173548	2.10054	0.0356814	0.0909907
YGL074C	0.334781	-0.123448	3.814	-0.0323672	0.974179	NA																			Sbay_13.484	425.378	-0.346617	0.192002	-1.80528	0.0710311	0.154147
YGL073W	510.593	0.40213	0.189934	2.1172	0.0342426	0.0882052																			Sbay_13.485	1680.93	0.503841	0.253243	1.98955	0.0466405	0.11201
YGL072C	100.474	-0.877301	0.404314	-2.16985	0.0300184	0.0794025																			Sbay_13.486	1474.17	-0.0744987	0.220713	-0.337536	0.735713	0.827394
YGL071W	581.735	-0.494572	0.239306	-2.0667	0.0387629	0.0969693																			Sbay_13.487	3934.23	1.77557	0.280507	6.32984	2.45421e-10	9.57961e-09
YGL070C	546.535	-0.65159	0.18978	-3.43339	0.000596079	0.00359428																			Sbay_13.488	959.41	0.422173	0.185611	2.27451	0.0229352	0.064716
YGL069C	0.672635	1.38212	2.64957	0.521638	0.601922	NA																			Sbay_13.489	190.612	-0.0872425	0.218429	-0.399409	0.689592	0.791446
YGL068W	4202.67	0.415428	0.18215	2.28069	0.0225666	0.0638913																			Sbay_13.490	3529.5	-1.34227	0.421797	-3.18227	0.00146123	0.00730929
YGL067W	291.937	-0.14204	0.207643	-0.684057	0.493939	0.632563																			Sbay_13.491	444.843	-0.0334423	0.194274	-0.17214	0.863328	0.916968
YGL066W	541.716	0.316161	0.222922	1.41826	0.156114	0.279911																			Sbay_13.492	1136.46	0.303414	0.209516	1.44816	0.147572	0.268166
YGL065C	321.395	-0.22794	0.259106	-0.879714	0.379014	0.529244																			Sbay_13.493	162.157	0.959718	0.24246	3.95825	7.55014e-05	0.000669362
YGL064C	555.064	-0.630841	0.24076	-2.62021	0.00878756	0.0306257																			Sbay_13.494	127.612	-0.507526	0.245634	-2.06619	0.0388103	0.0969803
YGL063W	210.716	0.0120134	0.250304	0.0479954	0.96172	0.978601																			Sbay_13.495	1429.77	0.727421	0.230214	3.15976	0.00157902	0.00778102
YGL063C-A	1.85427	-1.01138	1.53403	-0.659293	0.509708	0.646478																			Sbay_13.496	1575.3	-1.2117	0.187391	-6.46616	1.00525e-10	4.17429e-09
YGL062W	1719.27	1.13324	0.370516	3.05854	0.00222415	0.0102476																			Sbay_13.498	46.619	-0.112747	0.352739	-0.319634	0.749246	0.838142
YGL061C	183.391	-0.717748	0.263552	-2.72336	0.00646215	0.0239468																			Sbay_13.499	10098.7	-0.603661	0.202844	-2.97598	0.00292054	0.0128147
YGL060W	263.271	-0.295485	0.186791	-1.58191	0.113671	0.221844																			Sbay_13.500	1380.5	-0.419356	0.232688	-1.80223	0.0715093	0.155057
YGL059W	254.586	0.0996389	0.215222	0.462959	0.643394	0.755378																			Sbay_13.502	3746.92	-0.42025	0.24672	-1.70335	0.088503	0.183656
YGL058W	520.442	-0.498196	0.188386	-2.64455	0.00817987	0.0288245																			Sbay_13.503	618.314	-0.159441	0.176234	-0.904715	0.365616	0.515827
YGL057C	99.0034	-1.22724	0.308914	-3.97276	7.1044e-05	0.00064291																			Sbay_13.504	1174.49	0.587264	0.220864	2.65894	0.00783869	0.0279936
YGL056C	1092.85	-0.399905	0.27461	-1.45627	0.145319	0.265226																			Sbay_13.505	141.233	-0.283465	0.268234	-1.05678	0.29061	0.438423
YGL055W	5733.7	-2.99669	0.731221	-4.0982	4.1638e-05	0.000413205																			Sbay_13.506	600.828	-0.159041	0.188807	-0.842346	0.399594	0.549272
YGL054C	1156.26	0.0453594	0.18815	0.241081	0.809493	0.880973																			Sbay_13.507	1300.43	0.210265	0.273241	0.769522	0.441583	0.586674
tE(UUC)G2	2.01585	0.356126	1.36499	0.260899	0.79417	0.871577																			Sbay_13.508	2351.56	1.55938	0.325238	4.79457	1.63023e-06	2.6331e-05
YGL053W	34.5623	0.165703	0.372839	0.444434	0.656729	0.765756																			Sbay_13.509	2903.32	1.10131	0.319208	3.45013	0.000560327	0.00340853
YGL052W	0.183573	-1.08523	4.08047	-0.265957	0.790272	NA																			Sbay_13.510	80.4193	2.48749	0.541035	4.59765	4.27277e-06	6.05007e-05
YGL051W	1.48621	2.81776	1.9146	1.47172	0.141096	NA																			Sbay_13.511	0.514024	0.82206	2.89469	0.283989	0.776418	NA
tR(UCU)G1	0.342173	-1.96226	3.7442	-0.524079	0.600223	NA																			Sbay_13.512	45.5353	2.57988	1.31134	1.96737	0.0491405	0.116556
YGL050W	423.101	-0.545446	0.178457	-3.05646	0.00223968	0.0103011																			Sbay_13.513	1563.11	0.249796	0.16784	1.48829	0.136673	0.25424
YGL049C	1523.8	0.254573	0.154427	1.6485	0.0992505	0.199632																			Sbay_13.514	500.365	1.36323	0.857574	1.58964	0.111916	0.21952
YGL048C	3075.52	0.511525	0.242813	2.10666	0.0351469	0.0900197																			Sbay_13.515	350.475	-0.144742	0.325427	-0.444774	0.656483	0.765603
YGL047W	300.331	0.624698	0.299141	2.0883	0.0367703	0.0932082																			Sbay_13.516	144.161	-0.803521	0.307162	-2.61595	0.00889787	0.0309273
tV(AAC)G1	0	NA	NA	NA	NA	NA																			Sbay_13.517	13.5101	-2.73735	0.842435	-3.24934	0.00115674	0.00610432
YGL045W	578.181	1.92446	0.233733	8.23357	1.81709e-16	1.74411e-14																			Sbay_14.1	94.0817	0.247727	0.284547	0.8706	0.383972	0.534068
YGL044C	470.134	-0.156091	0.190464	-0.819531	0.412483	0.561192																			Sbay_14.3	5.46985	-0.111035	0.899865	-0.123391	0.901797	0.943074
YGL043W	757.507	0.0036433	0.214159	0.0170121	0.986427	0.991543																			Sbay_14.4	13.688	0.562412	0.553569	1.01597	0.309642	0.458395
YGL042C	0.359743	-2.02562	4.03403	-0.502132	0.615574	NA																			Sbay_14.6	2.84107	2.0976	1.39403	1.5047	0.132401	0.248742
YGL041C-B	2.7716	-0.554416	1.28892	-0.430141	0.667093	0.774624																			Sbay_14.7	1.63908	2.95746	1.86667	1.58435	0.113113	0.221202
YGL041W-A	470.306	0.33338	0.183928	1.81256	0.0699002	0.152342																			Sbay_14.8	0	NA	NA	NA	NA	NA
YGL041C	4.38257	-4.63027	1.55346	-2.98061	0.00287673	0.0126688																			Sbay_14.9	3.958	2.73213	1.22991	2.2214	0.0263241	0.0718986
YGL040C	1811.42	-0.0217977	0.172926	-0.126052	0.899691	0.941584																			Sbay_14.10	536.419	2.44993	0.195308	12.5439	4.29373e-36	3.35197e-33
tL(CAA)G2	0.952796	-0.123569	2.10773	-0.0586267	0.953249	NA																			Sbay_14.11	1368.23	-0.241678	0.1626	-1.48633	0.137191	0.255042
YGL039W	190.923	-0.501237	0.240963	-2.08014	0.0375126	0.0945484																			Sbay_14.12	1199.05	0.703422	0.188324	3.73516	0.000187595	0.00140997
YGL038C	392.411	-1.13993	0.306317	-3.72143	0.0001981	0.00147218																			Sbay_14.13	49.4363	0.789857	0.326654	2.41803	0.015605	0.0479241
YGL037C	10636.6	1.36511	0.325555	4.19317	2.75086e-05	0.000295033																			Sbay_14.14	2024.25	1.14872	0.183038	6.27586	3.47717e-10	1.33064e-08
YGL036W	519.523	0.137347	0.209706	0.654948	0.512501	0.648799																			Sbay_14.15	242.38	0.0839946	0.214389	0.391786	0.695216	0.796121
YGL035C	650.041	-1.05401	0.303865	-3.46867	0.000523032	0.00322183																			Sbay_14.16	155.357	-0.0136949	0.234889	-0.0583038	0.953507	0.974222
YGL034C	0.809951	-0.562448	2.53602	-0.221784	0.824482	NA																			Sbay_14.17	883.381	-0.053538	0.171458	-0.312251	0.75485	0.842158
YGL033W	5.16828	0.481871	0.98855	0.487453	0.625938	0.743229																			Sbay_14.18	710.072	0.125999	0.217886	0.578279	0.563076	0.69268
YGL032C	3.9406	0.839913	1.15699	0.725949	0.46787	0.609903																			Sbay_14.19	913.091	0.255667	0.199593	1.28094	0.200213	0.336033
YGL031C	16629.1	0.135404	0.224881	0.602112	0.5471	0.679234																			Sbay_14.20	282.702	0.233456	0.206598	1.13	0.258476	0.403391
YGL030W	12067.4	0.463164	0.205352	2.25547	0.024104	0.0671881																			Sbay_14.21	0.32515	1.7571	3.81711	0.460321	0.645286	NA
YGL029W	493.321	-1.29713	0.274619	-4.72337	2.31967e-06	3.56943e-05																			Sbay_14.22	231.804	-0.361632	0.223253	-1.61983	0.105269	0.209061
tF(GAA)G	0.1586	-1.08523	4.08047	-0.265957	0.790272	NA																			Sbay_14.23	274.502	0.288835	0.224348	1.28744	0.19794	0.333125
YGL028C	657.796	-0.0250448	0.257403	-0.097298	0.92249	0.954992																			Sbay_14.24	2682.76	0.606484	0.160657	3.77503	0.000159989	0.00123825
YGL027C	617.932	0.116361	0.205598	0.565966	0.571417	0.699195																			Sbay_14.25	321.117	0.486415	0.22018	2.20917	0.0271629	0.073629
YGL026C	1622.01	0.436467	0.174998	2.49412	0.0126271	0.0406888																			Sbay_14.26	693.193	-0.924887	0.20926	-4.4198	9.87941e-06	0.000123863
YGL025C	265.75	-0.200506	0.21438	-0.935285	0.349642	0.499671																			Sbay_14.27	213.156	-0.387897	0.30441	-1.27426	0.202572	0.338777
YGL024W	0	NA	NA	NA	NA	NA																			Sbay_14.28	140.442	-1.01315	0.325267	-3.11481	0.00184061	0.00881575
YGL023C	659.58	-0.0940234	0.208575	-0.450789	0.652141	0.762514																			Sbay_14.29	431.443	0.0558661	0.243056	0.229849	0.818209	0.886987
YGL022W	1853.44	-0.0704528	0.189687	-0.371416	0.710328	0.807253																			Sbay_14.30	139.235	-1.33171	0.267739	-4.97391	6.56159e-07	1.19126e-05
YGL021W	308.121	-0.208339	0.255145	-0.816552	0.414185	0.56318																			Sbay_14.31	1586.86	-0.160374	0.280347	-0.572053	0.567286	0.696283
YGL020C	749.206	-0.0333024	0.193086	-0.172475	0.863064	0.916771																			Sbay_14.32	1907.33	-0.163132	0.172078	-0.948012	0.343124	0.493245
YGL019W	1171.58	0.225021	0.200888	1.12013	0.262659	0.408138																			Sbay_14.33	2619.12	0.402695	0.195517	2.05964	0.0394332	0.0981223
YGL018C	325.79	0.411239	0.216433	1.90008	0.0574229	0.130867																			Sbay_14.34	1189.3	1.20023	0.288003	4.16743	3.08051e-05	0.000322367
YGL017W	252.669	-0.234524	0.236146	-0.99313	0.320646	0.46917																			Sbay_14.35	264.314	-0.651689	0.218449	-2.98326	0.00285198	0.0125751
YGL016W	332.367	-0.447992	0.288027	-1.55538	0.119855	0.231067																			Sbay_14.36	0.859887	-1.99675	2.2112	-0.903015	0.366518	NA
YGL015C	1.46173	0.0739702	1.88543	0.0392326	0.968705	NA																			Sbay_14.37	7805.65	0.264447	0.182034	1.45274	0.146297	0.266471
YGL014W	778.947	-0.776381	0.24202	-3.20792	0.00133697	0.00681878																			Sbay_14.38	5686.01	0.0189634	0.207052	0.0915877	0.927026	0.958287
YGL014C-A	0	NA	NA	NA	NA	NA																			Sbay_14.40	581.815	-2.10336	0.340174	-6.1832	6.28158e-10	2.25636e-08
YGL013C	517.839	0.180311	0.17898	1.00743	0.313727	0.462495																			Sbay_14.41	230.055	-1.34638	0.463925	-2.90216	0.00370602	0.0155089
YGL012W	2948.6	0.467808	0.170762	2.73953	0.00615263	0.0230036																			Sbay_14.42	321.02	-0.743944	0.237105	-3.13761	0.00170332	0.00828663
YGL011C	2016.34	0.499029	0.216704	2.30282	0.021289	0.0611464																			Sbay_14.43	682.795	0.226356	0.195516	1.15773	0.246973	0.389815
YGL010W	109.09	-1.04955	0.373948	-2.80668	0.00500545	0.0195967																			Sbay_14.44	421.315	-0.144368	0.207446	-0.69593	0.486473	0.626
YGL009C	1307.19	-0.291779	0.233433	-1.24995	0.211317	0.348883																			Sbay_14.45	194.4	-1.08373	0.246998	-4.38761	1.14604e-05	0.000140672
YGL008C	18662.4	0.201338	0.208989	0.963391	0.335352	0.484751																			Sbay_14.46	276.012	-0.359858	0.195218	-1.84337	0.0652756	0.144249
YGL007C-A	9.05073	0.777534	0.769073	1.011	0.312016	0.461047																			Sbay_14.47	1091.09	-0.336685	0.226959	-1.48346	0.137953	0.256132
YGL007W	2.80884	-0.936185	1.34922	-0.693872	0.487763	0.62712																			Sbay_14.48	201.681	-1.28433	0.349987	-3.66966	0.000242869	0.00173453
YGL006W-A	26.0173	-0.469392	0.639175	-0.734371	0.462723	0.605079																			Sbay_14.49	531.521	0.0254142	0.187809	0.135319	0.892359	0.937514
YGL006W	3453.1	0.803783	0.323927	2.48137	0.0130879	0.0417599																			Sbay_14.50	173.624	-2.74286	0.370591	-7.40131	1.34844e-13	9.12729e-12
YGL005C	382.827	0.22082	0.198567	1.11207	0.266108	0.412138																			Sbay_14.51	702.935	-0.707724	0.17827	-3.96996	7.18849e-05	0.000648015
YGL004C	429.425	0.503881	0.185614	2.71467	0.00663423	0.0244668																			Sbay_14.52	2319.36	-0.0241446	0.177035	-0.136383	0.891519	0.936967
YGL003C	419.753	-0.715783	0.225462	-3.17475	0.00149968	0.00746017																			Sbay_14.53	232.149	0.0108489	0.202474	0.0535818	0.957268	0.976532
YGL002W	424.273	-0.095519	0.188435	-0.506906	0.612221	0.733413																			Sbay_14.54	0.179243	0.838323	4.08047	0.205448	0.837222	NA
YGL001C	2347.36	0.211663	0.245063	0.863707	0.387749	0.53776																			Sbay_14.55	98.1045	-0.4135	0.306679	-1.34831	0.177557	0.308075
YGR001C	502.977	-0.127478	0.210699	-0.605024	0.545163	0.677908																			Sbay_14.56	0.179871	-1.08523	4.08047	-0.265957	0.790272	NA
YGR002C	482.532	-0.102331	0.203718	-0.502315	0.615446	0.73532																			Sbay_14.57	2196.37	0.10565	0.14921	0.708062	0.478907	0.619531
YGR003W	237.819	-0.309285	0.282635	-1.09429	0.273827	0.420968																			Sbay_14.58	0.437722	2.20388	4.00207	0.550686	0.581849	NA
YGR004W	164.132	-0.442508	0.249374	-1.77447	0.0759846	0.162755																			Sbay_14.59	0.337843	-0.123448	3.80189	-0.0324702	0.974097	NA
YGR005C	1010.37	0.0337875	0.1695	0.199336	0.842	0.903079																			Sbay_14.60	399.317	-1.44732	0.221919	-6.52185	6.94473e-11	2.97886e-09
YGR006W	111.988	0.0335034	0.290343	0.115392	0.908134	0.946596																			Sbay_14.61	141.621	-0.756581	0.243505	-3.10705	0.00188966	0.00899581
YGR007W	675.522	-0.100534	0.172911	-0.581423	0.560955	0.691351																			Sbay_14.62	1619.96	0.736711	0.323471	2.27752	0.0227553	0.0643012
YGR008C	6666.57	1.63659	0.246952	6.62714	3.42259e-11	1.53557e-09																			Sbay_14.63	1371.1	0.54925	0.220891	2.48652	0.0128998	0.041306
YGR009C	729.636	0.312138	0.188555	1.65542	0.09784	0.197604																			Sbay_14.64	21.8989	-0.0425447	0.456603	-0.0931766	0.925763	0.957235
YGR010W	189.975	0.235407	0.259387	0.907551	0.364116	0.514702																			Sbay_14.65	312.346	-0.685995	0.25253	-2.71649	0.00659785	0.0243725
YGR011W	2.43007	-0.26365	1.30257	-0.202407	0.839598	0.901825																			Sbay_14.66	473.151	-1.88947	0.468936	-4.02928	5.5947e-05	0.000527912
YGR012W	610.747	-0.180015	0.208755	-0.862324	0.388509	0.538268																			Sbay_14.67	174.218	0.108636	0.220125	0.493522	0.621644	0.740082
YGR013W	440.727	0.0149722	0.200007	0.0748582	0.940328	0.966746																			Sbay_14.68	2453.6	2.10467	0.385199	5.46384	4.65956e-08	1.1181e-06
YGR014W	470.409	-2.33273	0.282849	-8.24723	1.62102e-16	1.56878e-14																			Sbay_14.69	198.833	-0.733186	0.238219	-3.07778	0.00208549	0.00972431
YGR015C	98.2538	-0.309678	0.308431	-1.00404	0.315358	0.464042																			Sbay_14.70	622.554	-0.184595	0.18796	-0.982094	0.326054	0.475064
YGR016W	35.0164	-0.0691517	0.36901	-0.187398	0.851349	0.908612																			Sbay_14.71	958.771	0.00332126	0.195748	0.0169671	0.986463	0.991543
YGR017W	983.046	-0.476063	0.18525	-2.56985	0.0101744	0.0342559																			Sbay_14.73	3.69855	2.10315	1.13433	1.85409	0.0637267	0.141387
YGR018C	6.24471	2.99273	1.08568	2.75654	0.00584161	0.0220307																			Sbay_14.74	0	NA	NA	NA	NA	NA
YGR019W	1455.72	1.42878	0.265923	5.37291	7.74767e-08	1.78593e-06																			Sbay_14.75	2242.73	-0.344951	0.261797	-1.31763	0.187628	0.320281
YGR020C	1957.6	0.297818	0.180694	1.64819	0.0993141	0.19972																			Sbay_14.76	874.606	0.0128312	0.172681	0.0743058	0.940767	0.966943
YGR021W	1478.35	0.723692	0.220529	3.28161	0.00103216	0.00558529																			Sbay_14.77	584.066	0.466148	0.214622	2.17195	0.0298597	0.079058
YGR022C	0.835553	-1.99664	2.22594	-0.896987	0.369726	NA																			Sbay_14.78	1004.15	-0.0830799	0.191721	-0.433337	0.66477	0.773138
YGR023W	496.523	0.223279	0.238945	0.934437	0.350079	0.500017																			Sbay_14.79	620.466	0.247277	0.193374	1.27875	0.200986	0.336825
tD(GUC)G1	0.179243	0.838323	4.08047	0.205448	0.837222	NA																			Sbay_14.80	466.51	-0.591529	0.26593	-2.22438	0.0261229	0.0714717
YGR024C	494.826	-0.555274	0.257256	-2.15845	0.0308928	0.0812776																			Sbay_14.81	205.339	-0.566131	0.265759	-2.13024	0.0331515	0.0859429
YGR025W	1.39454	-0.722623	2.11708	-0.341329	0.732856	NA																			Sbay_14.82	78.9212	-0.79384	0.319674	-2.48328	0.0130178	0.0415929
YGR026W	1003.14	0.154384	0.204557	0.754724	0.450415	0.594294																			Sbay_14.83	227.627	0.0138807	0.242143	0.0573243	0.954287	0.974402
YGR027C	10800	0.19885	0.197934	1.00463	0.315076	0.463804																			Sbay_14.84	394.401	-0.446435	0.213031	-2.09564	0.0361144	0.0918348
YGR027W-A	0	NA	NA	NA	NA	NA																			Sbay_14.85	348.836	0.0971355	0.211907	0.458387	0.646674	0.757938
YGR027W-B	0.64668	-1.55891	2.67048	-0.583757	0.559384	NA																			Sbay_14.86	553.832	-1.13877	0.264081	-4.31219	1.61645e-05	0.000188345
tE(UUC)G3	0.522044	-2.56795	2.78891	-0.920771	0.35717	NA																			Sbay_14.87	5147.79	-0.266387	0.204992	-1.2995	0.193773	0.327902
YGR028W	984.056	0.397468	0.172174	2.30853	0.0209697	0.0604369																			Sbay_14.88	139.522	-1.32711	0.346136	-3.83408	0.000126033	0.00102038
YGR029W	562.281	0.405804	0.241081	1.68327	0.0923228	0.189368																			Sbay_14.89	236.511	-0.968458	0.22041	-4.39389	1.11342e-05	0.000137099
tD(GUC)G2	2.84778	-1.39389	1.17788	-1.18339	0.236655	0.378119																			Sbay_14.90	2555.45	0.209879	0.214584	0.978073	0.328038	0.477184
snR46	63.4541	-0.0323201	0.568286	-0.0568729	0.954646	0.974537																			Sbay_14.91	1138.61	0.150792	0.218644	0.689669	0.490402	0.6296
YGR030C	72.9955	-0.982563	0.447369	-2.19631	0.0280695	0.0754912																			Sbay_14.92	318.262	0.293328	0.184142	1.59294	0.111173	0.218465
YGR031W	366.106	-0.265005	0.30826	-0.859681	0.389965	0.539391																			Sbay_14.93	253.482	-0.121983	0.205474	-0.593668	0.552734	0.684488
YGR031C-A	4.15661	2.27123	1.20702	1.88169	0.0598783	0.135298																			Sbay_14.94	1224.82	-0.868134	0.245466	-3.53667	0.000405203	0.00260853
YGR032W	1227.53	1.16645	0.287495	4.05729	4.96454e-05	0.000478475																			Sbay_14.95	1957.03	-0.21343	0.193973	-1.10031	0.271197	0.417748
YGR033C	640.517	-0.0584395	0.185921	-0.314324	0.753275	0.841042																			Sbay_14.96	839.581	0.0522173	0.208771	0.250118	0.802496	0.87656
YGR034W	11248.8	-0.0446189	0.224357	-0.198875	0.842361	0.903384																			Sbay_14.97	153.086	-0.0193241	0.234384	-0.0824464	0.934292	0.962835
YGR035C	277.571	-1.9638	0.382398	-5.13549	2.81402e-07	5.62325e-06																			Sbay_14.98	2517.72	-0.478183	0.200616	-2.38358	0.0171453	0.0515477
YGR035W-A	0	NA	NA	NA	NA	NA																			Sbay_14.99	1912.39	0.4208	0.254354	1.65439	0.0980481	0.197956
YGR036C	139.451	-1.18848	0.371294	-3.20092	0.00136989	0.00695052																			Sbay_14.100	441.987	0.288306	0.187434	1.53817	0.124007	0.23699
YGR037C	1870.34	-0.256177	0.208973	-1.22588	0.220242	0.359358																			Sbay_14.101	1718.92	0.0606079	0.255162	0.237527	0.812248	0.883065
YGR038W	370.642	-0.0269576	0.200076	-0.134737	0.89282	0.937661																			Sbay_14.103	198.806	1.12907	0.370984	3.04345	0.00233884	0.0106817
tS(AGA)G	0.183573	-1.08523	4.08047	-0.265957	0.790272	NA																			Sbay_14.105	3201.95	1.26128	0.272523	4.62816	3.68933e-06	5.30738e-05
YGR038C-B	0.838615	-1.95861	2.48481	-0.788232	0.430561	NA																			Sbay_14.106	516.742	-0.546781	0.200581	-2.72598	0.00641107	0.0237951
YGR038C-A	0	NA	NA	NA	NA	NA																			Sbay_14.107	25.8766	0.381044	0.451482	0.843986	0.398677	0.548526
YGR039W	2.81483	-3.97017	1.70431	-2.32949	0.0198329	0.0579162																			Sbay_14.108	556.434	-0.144726	0.221687	-0.652841	0.513859	0.650166
YGR040W	206.345	-1.04141	0.276375	-3.76811	0.000164488	0.00126273																			Sbay_14.109	439.695	-0.270791	0.213905	-1.26594	0.205534	0.342168
YGR041W	334.405	0.0207098	0.247407	0.0837076	0.933289	0.962043																			Sbay_14.110	287.166	-0.847496	0.24841	-3.41169	0.000645625	0.0038416
YGR042W	343.507	0.515215	0.197351	2.61065	0.00903698	0.0312623																			Sbay_14.111	505.846	-0.700022	0.171852	-4.0734	4.63312e-05	0.000450988
YGR043C	186.754	4.24635	0.298234	14.2383	5.30089e-46	1.03456e-42																			Sbay_14.112	817.032	-0.664846	0.218482	-3.04302	0.00234215	0.0106884
YGR044C	11.3615	1.83111	0.846262	2.16377	0.0304822	0.0803572																			Sbay_14.114	116.289	-1.05932	0.274695	-3.85635	0.000115094	0.000946456
YGR045C	4.7257	-0.0220117	0.985494	-0.0223357	0.98218	0.989319																			Sbay_14.115	1143.51	0.0246772	0.162966	0.151426	0.87964	0.927659
YGR046W	320.03	-1.04011	0.248661	-4.18285	2.87878e-05	0.000306713																			Sbay_14.116	294.258	-0.436876	0.285794	-1.52864	0.126353	0.240273
YGR047C	359.905	-0.531865	0.196478	-2.70699	0.00678963	0.0249393																			Sbay_14.117	138.549	-1.19916	0.305174	-3.92942	8.51526e-05	0.000737483
YGR048W	639.487	0.103812	0.198301	0.523508	0.600621	0.723067																			Sbay_14.118	665.959	0.122884	0.181493	0.677072	0.498361	0.636193
YGR049W	458.327	-1.32912	0.229066	-5.80235	6.5392e-09	1.9001e-07																			Sbay_14.119	304.355	0.161015	0.18791	0.856871	0.391516	0.540962
YGR050C	41.6016	0.289977	0.3961	0.732081	0.464119	0.606296																			Sbay_14.120	230.205	-0.377768	0.266568	-1.41715	0.156439	0.280406
YGR051C	1.4372	0.816123	1.85663	0.439572	0.660247	NA																			Sbay_14.121	542.278	-0.707786	0.284984	-2.4836	0.0130063	0.0415788
YGR052W	509.695	0.873436	1.15176	0.758352	0.44824	0.592158																			Sbay_14.122	4825.15	-0.161343	0.379442	-0.425211	0.670683	0.776825
YGR053C	126.402	1.0375	0.235304	4.4092	1.03755e-05	0.00012939																			Sbay_14.123	819.353	-0.513974	0.208105	-2.46978	0.0135196	0.0427299
YGR054W	3221.11	-0.610439	0.170117	-3.58834	0.000332789	0.00222811																			Sbay_14.124	247.25	-0.686561	0.226257	-3.03443	0.0024099	0.0109422
YGR055W	1828.98	-1.70189	0.369666	-4.60387	4.14712e-06	5.87928e-05																			Sbay_14.125	682.775	-0.0361336	0.182695	-0.197781	0.843216	0.903556
YGR056W	418.068	-0.442091	0.228429	-1.93536	0.0529466	0.123458																			Sbay_14.126	671.978	-0.759616	0.205041	-3.70469	0.000211647	0.00154963
YGR057C	286.792	0.0636512	0.242955	0.261987	0.793331	0.871058																			Sbay_14.127	701.378	0.274575	0.205691	1.33489	0.181913	0.313495
YGR058W	262.161	0.0708445	0.192157	0.368681	0.712366	0.808896																			Sbay_14.128	301.215	0.0249896	0.276484	0.0903836	0.927982	0.958603
YGR059W	6.32621	1.46467	0.906657	1.61546	0.106211	0.210609																			Sbay_14.130	482.026	-0.861602	0.181309	-4.75213	2.01282e-06	3.15953e-05
snR48	10.3649	-2.17503	0.69829	-3.1148	0.00184069	0.00881575																			Sbay_14.131	803.133	0.29936	0.175466	1.70609	0.0879913	0.182886
YGR060W	3182.65	-0.815783	0.253653	-3.21614	0.00129927	0.00666426																			Sbay_14.132	108.916	-0.13849	0.261526	-0.529548	0.596425	0.719124
YGR061C	6228.34	-0.50282	0.395323	-1.27192	0.203401	0.339827																			Sbay_14.133	0.179871	-1.08523	4.08047	-0.265957	0.790272	NA
YGR062C	558.493	-0.0680446	0.197959	-0.343731	0.731048	0.823615																			Sbay_14.134	4008.15	0.398158	0.180749	2.20282	0.0276071	0.0744368
YGR063C	481.758	-0.544523	0.222777	-2.44425	0.0145153	0.045206																			Sbay_14.135	7009.9	0.86326	0.373921	2.30867	0.0209621	0.0604297
YGR064W	4.56908	-0.632179	0.954459	-0.662342	0.507752	0.644514																			Sbay_14.136	756.196	-1.2439	0.269082	-4.62274	3.78706e-06	5.42133e-05
YGR065C	188.056	-1.09191	0.222986	-4.89675	9.74345e-07	1.67296e-05																			Sbay_14.137	169.561	-1.59523	0.265147	-6.01639	1.78345e-09	5.83357e-08
YGR066C	35.7339	1.65456	0.403243	4.10314	4.07577e-05	0.000406536																			Sbay_14.138	10.688	-0.53288	0.691856	-0.770219	0.44117	0.586284
YGR067C	19.2226	2.48222	0.564691	4.39572	1.10406e-05	0.000136233																			Sbay_14.139	21.8024	2.59463	0.536052	4.84026	1.29669e-06	2.14466e-05
YGR068C	255.125	0.521261	0.199857	2.60817	0.00910289	0.0314197																			Sbay_14.140	316.329	-1.20685	0.325855	-3.70365	0.000212516	0.00155341
YGR068W-A	1.34017	3.81683	2.35434	1.62119	0.104978	NA																			Sbay_14.141	1174.01	1.2825	0.279176	4.59387	4.351e-06	6.13119e-05
YGR069W	2.70899	1.03021	1.42543	0.722737	0.469841	0.611452																			Sbay_14.142	567.048	-0.541617	0.19937	-2.71664	0.00659488	0.0243692
YGR070W	483.316	0.896093	0.233984	3.82971	0.000128293	0.00103679																			Sbay_14.143	0.688595	-0.150646	2.40171	-0.0627244	0.949986	NA
YGR071C	225.404	-1.28126	0.325062	-3.9416	8.09397e-05	0.000706789																			Sbay_14.144	636.489	-0.901973	0.215926	-4.17723	2.9508e-05	0.000312422
YGR072W	435.293	-0.122481	0.236993	-0.516815	0.605285	0.727052																			Sbay_14.145	27.5746	0.921679	0.547374	1.68382	0.0922167	0.189216
YGR073C	19.1108	0.0201181	0.48029	0.0418873	0.966589	0.981168																			Sbay_14.146	260.059	5.51269	0.469541	11.7406	7.89391e-32	3.85157e-29
YGR074W	351.94	-0.60979	0.190894	-3.19438	0.0014013	0.00707906																			Sbay_14.147	238.258	5.91764	0.496995	11.9069	1.09006e-32	6.07839e-30
YGR075C	66.491	-0.248492	0.326866	-0.760225	0.44712	0.591479																			Sbay_14.148	477.831	0.336039	0.235007	1.42991	0.152743	0.275384
YGR076C	1445.36	0.263363	0.17249	1.52683	0.126804	0.240923																			Sbay_14.149	3925.73	-0.169171	0.301209	-0.561642	0.57436	0.701257
YGR077C	268.439	-0.416265	0.245225	-1.69748	0.0896063	0.185191																			Sbay_14.150	274.576	-1.1446	0.415628	-2.75391	0.00588879	0.0221729
YGR078C	342.12	-0.791934	0.203003	-3.9011	9.57554e-05	0.000811358																			Sbay_14.151	2542.02	0.110326	0.200568	0.550066	0.582274	0.707159
YGR079W	190.511	-2.44862	0.885521	-2.76518	0.00568915	0.0216088																			Sbay_14.152	2374.91	-0.109397	0.15493	-0.706109	0.48012	0.620477
YGR080W	1154.84	0.635754	0.236787	2.68492	0.00725475	0.0262932																			Sbay_14.154	166.748	-1.33313	0.212701	-6.2676	3.66662e-10	1.39857e-08
YGR081C	268.429	-0.269952	0.291421	-0.926329	0.354275	0.504261																			Sbay_14.155	121.969	-0.281883	0.309907	-0.909575	0.363047	0.513502
YGR082W	2468.99	0.13664	0.206258	0.662471	0.507669	0.644514																			Sbay_14.156	1243.94	-0.158996	0.284467	-0.558927	0.576211	0.702565
YGR083C	1075.88	0.0446834	0.181716	0.245897	0.805762	0.878699																			Sbay_14.157	1257.64	0.153753	0.190086	0.808861	0.418595	0.56766
YGR084C	2411.32	0.336424	0.174989	1.92255	0.0545366	0.126036																			Sbay_14.158	471.481	-0.538092	0.235587	-2.28405	0.0223686	0.0634382
YGR085C	7873.54	0.14788	0.254	0.582203	0.56043	0.690876																			Sbay_14.159	705.714	-0.925578	0.298885	-3.09677	0.0019564	0.00922279
YGR086C	9843.07	0.989854	0.215395	4.59552	4.31666e-06	6.09748e-05																			Sbay_14.160	758.223	-0.157819	0.193665	-0.814904	0.415127	0.564133
YGR087C	11.3927	1.78032	0.664565	2.67892	0.00738601	0.0266866																			Sbay_14.161	1311.18	0.149905	0.181159	0.827477	0.407967	0.557119
YGR088W	5268.58	3.651	0.259503	14.0692	5.87264e-45	9.82409e-42																			Sbay_14.162	45.5897	0.325934	0.410357	0.794269	0.427039	0.574319
YGR089W	634.914	-0.623151	0.273073	-2.28199	0.0224899	0.063705																			Sbay_14.163	24729.9	0.124579	0.224154	0.555777	0.578363	0.704162
tT(UGU)G1	0.1586	-1.08523	4.08047	-0.265957	0.790272	NA																			Sbay_14.164	2568.67	-0.0645821	0.157693	-0.409542	0.682142	0.785967
YGR090W	1096.25	-0.752294	0.302626	-2.48589	0.0129229	0.041356																			Sbay_14.165	565.694	-0.107278	0.176312	-0.608455	0.542886	0.675792
YGR091W	273.879	-0.16598	0.207617	-0.799453	0.424028	0.571915																			Sbay_14.166	1153.79	-1.01834	0.266004	-3.8283	0.000129034	0.00104134
YGR092W	323.487	0.121804	0.214458	0.567962	0.570061	0.698046																			Sbay_14.167	1323.82	1.30986	0.271501	4.82451	1.40351e-06	2.2922e-05
YGR093W	415.468	-0.360982	0.245342	-1.47134	0.141198	0.260137																			Sbay_14.168	221.009	0.249013	0.247867	1.00462	0.315078	0.463804
YGR094W	6932.97	-0.103945	0.187899	-0.553195	0.58013	0.705405																			Sbay_14.169	700.163	-0.325641	0.334099	-0.974683	0.329717	0.478972
YGR095C	540.392	-0.495343	0.206611	-2.39747	0.0165087	0.0500561																			Sbay_14.170	425.46	0.445886	0.212758	2.09574	0.036105	0.0918348
YGR096W	123.431	-0.249301	0.229421	-1.08665	0.277191	0.424802																			Sbay_14.171	755.696	-0.427538	0.167267	-2.55602	0.0105878	0.0353428
YGR097W	1324.42	-0.124154	0.197308	-0.629241	0.529191	0.664734																			Sbay_14.172	401.31	-0.758713	0.211187	-3.59261	0.00032738	0.00220196
YGR098C	185.051	-0.540913	0.287927	-1.87865	0.0602927	0.135931																			Sbay_14.173	246.789	-1.10537	0.202771	-5.4513	5.00023e-08	1.19252e-06
YGR099W	196.664	-0.311539	0.244952	-1.27184	0.203432	0.339827																			Sbay_14.174	276.496	-1.18115	0.298601	-3.95561	7.63401e-05	0.000675694
YGR100W	789.996	0.433428	0.183721	2.35916	0.0183163	0.0543547																			Sbay_14.175	840.971	-0.208674	0.212075	-0.983966	0.325132	0.47412
YGR101W	468.965	-0.0560429	0.174099	-0.321903	0.747526	0.836778																			Sbay_14.176	45.0021	-1.67179	0.568778	-2.93926	0.00328993	0.01405
YGR102C	215.797	0.704483	0.23262	3.02847	0.00245798	0.0111185																			Sbay_14.177	9303.21	0.189655	0.196502	0.965157	0.334466	0.483889
YGR103W	2546.89	-0.777773	0.265916	-2.92488	0.00344587	0.0146147																			Sbay_14.178	583.124	-0.147415	0.197294	-0.747184	0.454952	0.598662
YGR104C	316.054	0.223389	0.202563	1.10281	0.270109	0.416454																			Sbay_14.179	10348.2	2.69947	0.29866	9.0386	1.58694e-19	2.54563e-17
YGR105W	472.127	-0.0966264	0.210694	-0.45861	0.646515	0.757826																			Sbay_14.180	252.178	0.0615335	0.207503	0.296543	0.766815	0.851532
YGR106C	1705.74	-0.0597153	0.2308	-0.258732	0.795842	0.872931																			Sbay_14.181	183.701	0.283341	0.238731	1.18686	0.235282	0.37649
tL(GAG)G	0.337843	-0.123448	3.80189	-0.0324702	0.974097	NA																			Sbay_14.182	1056.8	0.501514	0.198288	2.52922	0.0114317	0.0375709
tK(UUU)G2	0.49338	-0.990985	2.92285	-0.339048	0.734574	NA																			Sbay_14.183	1449.78	0.335282	0.178455	1.8788	0.0602718	0.135931
YGR107W	3.44514	-1.81609	1.21056	-1.50021	0.133561	0.25008																			Sbay_14.184	832.085	0.100896	0.247684	0.407357	0.683746	0.787019
YGR108W	318.353	-2.23417	0.411818	-5.42514	5.79085e-08	1.37269e-06																			Sbay_14.185	3053.26	-0.244517	0.18527	-1.31979	0.186907	0.319608
YGR109C	21.4591	-3.3677	0.649101	-5.18826	2.12269e-07	4.34557e-06																			Sbay_14.186	421.788	-1.11853	0.226254	-4.94369	7.66595e-07	1.37051e-05
tC(GCA)G	0	NA	NA	NA	NA	NA																			Sbay_14.187	258.794	-0.832447	0.190188	-4.37696	1.20346e-05	0.000146492
YGR109W-A	0	NA	NA	NA	NA	NA																			Sbay_14.188	310.316	-0.887776	0.356551	-2.4899	0.012778	0.0410621
YGR109W-B	898.675	0.60702	0.175994	3.4491	0.000562454	0.00341486																			Sbay_14.189	999.015	-0.0708254	0.257214	-0.275356	0.783043	0.863574
YGR110W	159.824	1.06489	0.352204	3.02352	0.00249853	0.0112617																			Sbay_14.190	11.386	1.17499	0.692346	1.69712	0.0896745	0.185266
YGR111W	774.37	1.04034	0.208039	5.00073	5.7115e-07	1.04666e-05																			Sbay_14.191	89.974	0.303211	0.372641	0.81368	0.415828	0.564955
YGR112W	1021.56	0.798824	0.204924	3.89815	9.6929e-05	0.000818931																			Sbay_14.192	1215.11	0.331049	0.211703	1.56374	0.117879	0.228083
YGR113W	409.482	-0.25976	0.209071	-1.24245	0.21407	0.352172																			Sbay_14.193	37.0654	-0.857461	0.522884	-1.63987	0.101032	0.202549
YGR114C	0	NA	NA	NA	NA	NA																			Sbay_14.194	30.0609	0.2627	0.459325	0.571926	0.567372	0.696283
YGR115C	0.334781	-0.123448	3.814	-0.0323672	0.974179	NA																			Sbay_14.195	1271.23	1.28987	0.266308	4.84353	1.27551e-06	2.11561e-05
YGR116W	2197.18	-0.0580464	0.172595	-0.336316	0.736633	0.828225																			Sbay_14.196	42.606	-1.58958	0.711162	-2.23518	0.0254055	0.069901
YGR117C	318.983	0.294325	0.211513	1.39152	0.164067	0.290654																			Sbay_14.197	218.804	-1.77116	0.469245	-3.77449	0.000160337	0.00124012
YGR118W	13643.7	0.299621	0.243465	1.23065	0.218453	0.357075																			Sbay_14.198	815.176	-0.208783	0.219138	-0.952744	0.34072	0.490814
YGR119C	1096.91	-0.281075	0.15641	-1.79704	0.0723296	0.156443																			Sbay_14.199	113.002	0.152343	0.287003	0.530807	0.595553	0.71822
YGR120C	218.517	-0.342788	0.229864	-1.49127	0.135892	0.253152																			Sbay_14.200	2228.01	0.714356	0.207115	3.44908	0.000562506	0.00341486
tN(GUU)G	0.484378	-0.990888	2.93845	-0.337215	0.735955	NA																			Sbay_14.201	4147.91	0.609924	0.205279	2.9712	0.00296641	0.0129785
YGR121C	476.097	-0.0306164	0.472923	-0.0647385	0.948382	0.97102																			Sbay_14.202	574.819	-0.186218	0.184272	-1.01056	0.312227	0.461115
YGR121W-A	3.18228	0.978347	1.37565	0.71119	0.476966	0.618045																			Sbay_14.203	4567.7	0.313592	0.237322	1.32138	0.186375	0.318978
YGR122W	462.557	-0.492629	0.230701	-2.13535	0.0327321	0.0851503																			Sbay_14.204	2804.4	1.44974	0.302564	4.79153	1.65518e-06	2.66972e-05
YGR122C-A	0.1586	-1.08523	4.08047	-0.265957	0.790272	NA																			Sbay_14.205	168.48	0.211897	0.236017	0.897802	0.369291	0.519572
tR(UCU)G3	0.179871	-1.08523	4.08047	-0.265957	0.790272	NA																			Sbay_14.206	0	NA	NA	NA	NA	NA
YGR123C	595.253	-1.1661	0.254568	-4.5807	4.6342e-06	6.49898e-05																			Sbay_14.207	1003.86	-1.22724	0.311097	-3.94487	7.98438e-05	0.000699198
tI(AAU)G	0.676942	-2.94871	2.91062	-1.01309	0.311019	NA																			Sbay_14.208	3461.01	0.288597	0.184294	1.56596	0.117358	0.227226
YGR124W	4955.27	0.286933	0.192864	1.48775	0.136817	0.254467																			Sbay_14.209	510.269	-0.71004	0.238592	-2.97595	0.00292078	0.0128147
YGR125W	411.147	0.430939	0.198019	2.17625	0.0295367	0.0783763																			Sbay_14.210	210.543	-1.43118	0.295557	-4.84233	1.28327e-06	2.12548e-05
YGR126W	134.109	0.283084	0.232056	1.2199	0.222504	0.361929																			Sbay_14.211	5.96679	0.213708	0.886502	0.241069	0.809502	0.880973
YGR127W	336.621	0.96774	0.185499	5.21696	1.81882e-07	3.76962e-06																			Sbay_14.212	498.714	0.0680732	0.195341	0.348484	0.727477	0.820689
YGR128C	502.349	-1.09895	0.384554	-2.85774	0.00426673	0.0173544																			Sbay_14.213	78.3573	-1.48315	0.355817	-4.16828	3.06904e-05	0.000321741
YGR129W	193.804	0.0254825	0.245995	0.103589	0.917495	0.951627																			Sbay_14.214	37.1261	-1.44196	0.489946	-2.9431	0.00324943	0.0139126
YGR130C	3051.29	0.688097	0.240074	2.86619	0.00415451	0.0169628																			Sbay_14.215	418.907	0.354653	0.263398	1.34645	0.178157	0.308796
YGR131W	72.7774	-0.697147	0.279126	-2.49761	0.0125034	0.0403568																			Sbay_14.216	552.527	-1.15457	0.332815	-3.46911	0.000522181	0.00321828
YGR132C	5025.23	0.848173	0.182855	4.63849	3.50958e-06	5.06123e-05																			Sbay_14.217	1068.58	-0.570897	0.222819	-2.56216	0.0104023	0.034853
YGR133W	226.191	0.407067	0.261822	1.55475	0.120007	0.231321																			Sbay_14.218	919.093	0.304744	0.176903	1.72266	0.0849505	0.177733
YGR134W	265.194	-0.730249	0.219091	-3.33309	0.000858886	0.00481914																			Sbay_14.219	3644	0.461523	0.197457	2.33733	0.0194221	0.0569578
YGR135W	2154.68	0.339597	0.233047	1.4572	0.14506	0.264959																			Sbay_14.220	493.972	-1.23292	0.353351	-3.48922	0.000484434	0.00302182
YGR136W	827.219	0.831933	0.207727	4.00494	6.20328e-05	0.000571522																			Sbay_14.221	1395.31	0.180805	0.201434	0.897588	0.369405	0.519622
YGR137W	64.3907	0.732742	0.344562	2.12659	0.0334545	0.0865368																			Sbay_14.222	49.5301	0.762933	0.44255	1.72395	0.0847173	0.17738
YGR138C	3261.74	0.792345	0.459468	1.72448	0.0846209	0.17738																			Sbay_14.223	435.837	0.58825	0.228414	2.57537	0.0100133	0.0339021
YGR139W	0.98571	0.825625	2.11266	0.3908	0.695945	NA																			Sbay_14.224	1072.22	1.15697	0.256685	4.50737	6.56376e-06	8.79423e-05
YGR140W	270.985	-0.938787	0.294154	-3.19148	0.00141544	0.00713816																			Sbay_14.225	497.232	-0.483599	0.261263	-1.85101	0.0641684	0.142151
YGR141W	406.073	0.591753	0.25263	2.34237	0.0191619	0.0563797																			Sbay_14.226	3789	-3.58456	0.806022	-4.44722	8.69886e-06	0.000110963
YGR142W	6644.02	3.2612	1.46504	2.22601	NA	NA																			Sbay_14.228	1019.93	-2.65806	0.293875	-9.0449	1.49809e-19	2.43647e-17
tA(AGC)G	0.183573	-1.08523	4.08047	-0.265957	0.790272	NA																			Sbay_14.229	1578.74	-1.09363	0.274334	-3.98649	6.70579e-05	0.000611564
YGR143W	516.948	-0.337104	0.267202	-1.26161	0.20709	0.344024																			Sbay_14.230	458.101	0.168313	0.180004	0.935053	0.349761	0.49972
tG(UCC)G	0.179871	-1.08523	4.08047	-0.265957	0.790272	NA																			Sbay_14.231	163.066	-0.360447	0.269355	-1.33818	0.180836	0.312191
YGR144W	19.7844	0.817082	0.473064	1.72721	0.0841296	0.176615																			Sbay_14.232	309.725	-0.0788876	0.200277	-0.393891	0.693661	0.794827
YGR145W	715.407	-0.904369	0.339851	-2.66107	0.00778925	0.0278681																			Sbay_14.233	716.342	1.1007	0.296052	3.71791	0.000200878	0.00149068
YGR146C	166.479	-0.293848	0.353115	-0.832159	0.405319	0.554797																			Sbay_14.234	0	NA	NA	NA	NA	NA
YGR146C-A	4.24192	0.0847614	0.941734	0.0900057	0.928283	0.95874																			Sbay_14.236	419.074	-0.773721	0.242722	-3.18768	0.00143418	0.00721711
YGR147C	1341.02	-0.0353	0.196635	-0.179521	0.857529	0.912546																			Sbay_14.237	425.035	-1.0792	0.321529	-3.35645	0.000789505	0.00450183
YGR148C	12566.5	0.207834	0.213456	0.973663	0.330224	0.479529																			Sbay_14.238	649.223	-0.509319	0.242155	-2.10328	0.0354411	0.0905159
YGR149W	364.617	-0.111545	0.316444	-0.352495	0.724467	0.818398																			Sbay_14.239	583.452	-0.0725549	0.198095	-0.366263	0.714169	0.809968
YGR150C	1949.23	-0.00528811	0.223766	-0.0236324	0.981146	0.989319																			Sbay_14.240	328.325	-0.134062	0.20833	-0.643506	0.519896	0.656103
tA(UGC)G	0.329481	-0.123448	3.83535	-0.032187	0.974323	NA																			Sbay_14.241	3172.86	0.599762	0.246666	2.43147	0.0150375	0.0465352
YGR151C	0	NA	NA	NA	NA	NA																			Sbay_14.242	376.245	0.244154	0.27698	0.881487	0.378054	0.528283
YGR152C	344.625	-1.62958	0.229627	-7.09667	1.27795e-12	7.37183e-11																			Sbay_14.243	1.33569	-2.76896	2.00897	-1.3783	0.168111	NA
YGR153W	45.9403	-0.736564	0.383787	-1.9192	0.0549594	0.126713																			Sbay_14.244	10880.8	0.13998	0.233012	0.600741	0.548013	0.680222
YGR154C	165.953	-0.607088	0.21369	-2.84098	0.0044975	0.0179992																			Sbay_14.245	195.247	-0.490015	0.237587	-2.06247	0.0391629	0.0976155
[truncated: 5,129 more rows]
