# Supplementary material for: Integrative Omics Analysis Reveals a Limited Transcriptional Shock After Yeast Interspecies Hybridization
Source: Front Genet. 2020 May 7;11:404. doi: 10.3389/fgene.2020.00404 (PMC7221068; doi:10.3389/fgene.2020.00404)
Supplement: Supplementary file 13 [file Table_13.XLSX]

## Sheet: Table13
Supplementary table 13. ASE effect by temperature. A. ASE comparison between 30 C vs 12 C. B. GO terms of ASE genes by temperature.
A.									B.
gene_SC	gene_SU	baseMean	log2FoldChange	lfcSE	stat	pvalue	padj		GO_category	GOID	TERM	CORRECTED_PVALUE	UNCORRECTED_PVALUE	NUM_LIST_ANNOTATIONS	LIST_SIZE	TOTAL_NUM_ANNOTATIONS	POPULATION_SIZE	FDR_RATE	EXPECTED_FALSE_POSITIVES	ANNOTATED_GENES
YBR177C	Sbay_4.429	1623.33	-0.254502	0.212496	-1.19768	0.231041	0.492327		Biological Process	GO:0051156	glucose 6-phosphate metabolic process	0.00158188	4.65259e-06	4	40	21	7166	0	0	YGR248W, YGR256W, YFR053C, YKL127W
YIL140W	Sbay_9.48	166.183	-0.0138307	0.304903	-0.0453609	0.96382	0.990757		Biological Process	GO:0055114	oxidation-reduction process	0.00968633	2.84892e-05	11	40	460	7166	0	0	YDR453C, YAL061W, YKL127W, YJR096W, YMR169C, YDL124W, YGR256W, YGL010W, YMR170C, YOR178C, YDL085W
YLR268W	Sbay_10.366	599.833	-0.557903	0.182474	-3.05743	0.00223243	0.0242204		Biological Process	GO:0006793	phosphorus metabolic process	0.0097966	2.88135e-05	15	40	857	7166	0	0	YBR093C, YMR180C, YCR091W, YDL085W, YOR178C, YFR053C, YOR317W, YMR104C, YKL127W, YPR120C, YJL106W, YJL116C, YBR045C, YGR256W, YGR248W
YOR011W	Sbay_15.188	48.6667	-0.417797	0.549038	-0.760963	0.446679	0.697417		Biological Process	GO:0019482	beta-alanine metabolic process	0.0103302	3.03831e-05	2	40	2	7166	0.01	0.04	YMR170C, YMR169C
YPL043W	Sbay_16.271	1234.27	0.418627	0.180464	2.31972	0.0203558	0.109621		Biological Process	GO:0019483	beta-alanine biosynthetic process	0.0103302	3.03831e-05	2	40	2	7166	0.008	0.04	YMR170C, YMR169C
YJL155C	Sbay_6.234	688.667	-0.618595	0.165322	-3.74175	0.000182747	0.00355708		Biological Process	GO:0032787	monocarboxylic acid metabolic process	0.0232843	6.84834e-05	7	40	188	7166	0.0067	0.04	YMR170C, YGL010W, YFR053C, YOR317W, YGR256W, YDL085W, YMR169C
YHR067W	Sbay_15.256	115.917	0.0354094	0.356977	0.0991922	0.920986	0.970582		Biological Process	GO:0006796	phosphate-containing compound metabolic process	0.0293148	8.62201e-05	14	40	827	7166	0.0057	0.04	YDL085W, YOR178C, YBR093C, YMR180C, YCR091W, YJL106W, YBR045C, YJL116C, YGR248W, YGR256W, YFR053C, YPR120C, YKL127W, YMR104C
YAL008W	Sbay_1.60	404.515	-0.347744	0.201507	-1.72571	0.0843993	0.274301		Biological Process	GO:0051186	cofactor metabolic process	0.0293771	8.64032e-05	8	40	265	7166	0.005	0.04	YMR169C, YGR248W, YGR256W, YDR453C, YOR317W, YFR053C, YDL085W, YMR170C
YNR028W	Sbay_14.382	297.784	-0.115885	0.247804	-0.467646	0.640038	0.826914		Biological Process	GO:0006598	polyamine catabolic process	0.0308811	9.08269e-05	2	40	3	7166	0.0044	0.04	YMR169C, YMR170C
YMR111C	Sbay_13.290	216.995	-0.135161	0.250118	-0.540389	0.588929	0.79957		Biological Process	GO:0006732	coenzyme metabolic process	0.0323142	9.50418e-05	7	40	198	7166	0.004	0.04	YGR256W, YGR248W, YDL085W, YMR169C, YMR170C, YFR053C, YOR317W
YBR255W	Sbay_4.516	352.25	-0.0051431	0.208468	-0.024671	0.980317	0.996654		Biological Process	GO:0031505	fungal-type cell wall organization	0.0355216	0.000104475	7	40	201	7166	0.0036	0.04	YEL040W, YLR121C, YDL222C, YMR104C, YJL116C, YJL158C, YBR045C
YFR027W	Sbay_6.99	76.6667	0.0200592	0.411375	0.0487613	0.96111	0.98954		Molecular Function	GO:0016491	oxidoreductase activity	0.00520945	8.68242e-05	9	40	343	7166	0	0	YGL010W, YMR170C, YDR453C, YGR256W, YAL061W, YDL085W, YJR096W, YMR169C, YDL124W
YBR128C	Sbay_4.376	122	-0.299245	0.344783	-0.867922	0.385437	0.647934		Molecular Function	GO:0043878	glyceraldehyde-3-phosphate dehydrogenase (NAD+) (non-phosphorylating) activity	0.00544961	9.08269e-05	2	40	3	7166	0	0	YMR169C, YMR170C
YOL115W	Sbay_15.44	711.238	-0.219548	0.192982	-1.13766	0.255263	0.518524		Molecular Function	GO:0004032	alditol:NADP+ 1-oxidoreductase activity	0.0269602	0.000449337	2	40	6	7166	0.0267	0.08	YDL124W, YJR096W
YDL214C	Sbay_4.33	78.9316	-0.778665	0.482298	-1.61449	0.106422	0.315535		Molecular Function	GO:0016903	oxidoreductase activity, acting on the aldehyde or oxo group of donors	0.0287533	0.000479221	3	40	28	7166	0.02	0.08	YDL124W, YMR169C, YMR170C
YLR016C	Sbay_10.96	241.083	0.0632216	0.258302	0.244758	0.806644	0.924303		Molecular Function	GO:0008106	alcohol dehydrogenase (NADP+) activity	0.049971	0.00083285	2	40	8	7166	0.044	0.22	YDL124W, YJR096W
YNL300W	Sbay_14.40	464.667	0.122847	0.219878	0.558705	0.576363	0.790603		Cellular Component	GO:0009277	fungal-type cell wall	0.00512063	8.00099e-05	6	40	132	7166	0.04	0.04	YJL116C, YJL158C, YLR121C, YKR102W, YBR093C, YEL040W
YAL056W	Sbay_1.10	532.657	0.0481527	0.210671	0.228568	0.819205	0.929221		Cellular Component	GO:0005618	cell wall	0.00655678	0.00010245	6	40	138	7166	0.03	0.06	YBR093C, YEL040W, YLR121C, YKR102W, YJL158C, YJL116C
YGR148C	Sbay_7.439	12616.8	0.0237408	0.123904	0.191606	0.848051	0.94337		Cellular Component	GO:0030312	external encapsulating structure	0.00655678	0.00010245	6	40	138	7166	0.02	0.06	YEL040W, YBR093C, YKR102W, YLR121C, YJL158C, YJL116C
YJR122W	Sbay_12.213	507.845	0.280432	0.230499	1.21663	0.223745	0.48227		Cellular Component	GO:0005576	extracellular region	0.0319215	0.000498773	5	40	120	7166	0.035	0.14	YEL040W, YBR093C, YLR121C, YKR102W, YJL158C
YLR152C	Sbay_10.251	390.775	-0.533003	0.302149	-1.76404	0.0777254	0.261762
YDR459C	Sbay_2.634	269.368	0.0265921	0.25309	0.10507	0.916321	0.968522
YIL034C	Sbay_9.166	1228.92	0.150408	0.141838	1.06042	0.288953	0.558103
YLR244C	Sbay_10.340	1982.75	-0.12574	0.141478	-0.888762	0.374131	0.639079
YNL003C	Sbay_14.345	404.917	0.627619	0.28979	2.16577	0.0303286	0.144033
YBR111W-A	Sbay_4.360	321.213	0.708286	0.212629	3.33109	0.000865054	0.0120921
YJR084W	Sbay_12.172	325.667	0.0170499	0.223276	0.0763625	0.939131	0.978568
YBR135W	Sbay_4.383	355.038	-0.210894	0.215399	-0.979081	0.32754	0.595619
YBR004C	Sbay_2.133	360.667	0.512951	0.22507	2.27907	0.0226627	0.118001
YBR160W	Sbay_4.411	767.833	-0.611132	0.185069	-3.30218	0.000959354	0.0129901
YBR070C	Sbay_4.309	234.74	-0.417109	0.240701	-1.73289	0.0831147	0.271945
YLR313C	Sbay_10.410	68.4724	0	1.72184	0	1	1
YDL238C	Sbay_4.6	189.286	-0.469284	0.280058	-1.67567	0.0938033	0.291673
YJL082W	Sbay_6.155	1759.3	-0.271636	0.142404	-1.9075	0.0564564	0.212358
YHR007C	Sbay_8.63	4177.67	0.0269631	0.123288	0.218699	0.826884	0.933237
YIR004W	Sbay_9.213	1096.33	-0.0647684	0.146951	-0.440749	0.659395	0.836118
YPR133W-A	Sbay_16.461	1832.12	0.17222	0.13259	1.2989	0.19398	0.448697
YPL191C	Sbay_16.115	263.75	0.0181681	0.26107	0.0695909	0.944519	0.981422
YKL190W	Sbay_11.33	881.45	-0.452904	0.155913	-2.90485	0.00367424	0.0347712
YGL215W	Sbay_7.45	827.577	0.258333	0.232308	1.11203	0.266126	0.530819
YDR312W	Sbay_2.479	176.16	0.294189	0.318523	0.923605	0.355692	0.622551
YLR348C	Sbay_10.449	419.513	-0.330403	0.233411	-1.41554	0.15691	0.398108
YBR248C	Sbay_4.509	881.583	-0.600141	0.177991	-3.37174	0.00074694	0.0109425
YNR067C	Sbay_14.425	1063.54	0.330412	0.189084	1.74743	0.0805625	0.266384
YNL152W	Sbay_14.187	241.667	0.220311	0.234039	0.941346	0.346527	0.615442
YLR382C	Sbay_10.499	2013.37	0.35082	0.142081	2.46915	0.0135433	0.082051
YKL063C	Sbay_11.162	503.87	0.135203	0.190744	0.708822	0.478435	0.719804
YFL045C	Sbay_6.8	5476.83	-0.127098	0.129731	-0.979699	0.327235	0.595619
YFL010C	Sbay_6.50	809.493	-0.190528	0.196791	-0.968174	0.332957	0.600597
YDR141C	Sbay_2.302	677.436	-0.104613	0.173648	-0.602442	0.54688	0.766551
YJL131C	Sbay_6.211	616.144	0.36627	0.178614	2.05062	0.0403043	0.172742
YDL170W	Sbay_4.76	350.672	0.215061	0.23769	0.904798	0.365572	0.631531
YBR117C	Sbay_4.364	289.167	0.857392	0.310639	2.76009	0.00577853	0.0465333
YGL135W	Sbay_16.86	12538.3	0.314496	0.108659	2.89434	0.00379955	0.0356965
YJR044C	Sbay_12.127	608.167	-0.179124	0.202207	-0.885848	0.3757	0.640703
YJL140W	Sbay_6.220	1221.77	0.150003	0.152697	0.982357	0.325924	0.594737
YJR011C	Sbay_12.96	92.2025	-0.797569	0.378383	-2.10783	0.0350453	0.156812
YPL039W	Sbay_16.277	194.429	0.880231	0.315992	2.78561	0.00534263	0.0441452
YKL048C	Sbay_11.178	137.696	0.261121	0.348932	0.748344	0.454253	0.701795
YDR083W	Sbay_2.243	769.001	-0.0614045	0.174803	-0.351278	0.72538	0.87893
YMR009W	Sbay_13.172	2646.25	-0.669083	0.152799	-4.37885	1.19306e-05	0.000391597
YPR064W	Sbay_16.391	0.373741	0	5.82565	0	1	1
YIR013C	Sbay_9.224	1.58821	-0.729929	2.69158	-0.271189	0.786245	0.912185
YJL122W	Sbay_6.201	583.29	-0.245295	0.176627	-1.38878	0.164901	0.409959
YKL188C	Sbay_11.36	155.333	-1.1861	0.321598	-3.68816	0.000225884	0.0041837
YLR189C	Sbay_10.285	494.667	-0.254877	0.200637	-1.27034	0.203965	0.458701
YDR363W	Sbay_2.534	289.512	-0.118011	0.226015	-0.52214	0.601573	0.806961
YFL021W	Sbay_6.37	98.5099	0.97205	0.438023	2.21918	0.0264746	0.131724
YPL194W	Sbay_16.112	151.365	0.0934681	0.297081	0.314621	0.753049	0.896331
YLR362W	Sbay_10.464	436.21	0.421568	0.189583	2.22366	0.0261716	0.130757
YPL092W	Sbay_16.220	200.917	-0.269986	0.430611	-0.626984	0.530669	0.75576
YOR377W	Sbay_8.434	478	0.67072	0.208307	3.21986	0.00128254	0.0160322
YMR283C	Sbay_13.472	244.357	-0.157067	0.240846	-0.652145	0.514308	0.745861
YOR074C	Sbay_8.123	453.583	0.0405282	0.202484	0.200156	0.841359	0.939321
YPL024W	Sbay_16.294	136.667	1.36263	0.363354	3.75016	0.000176722	0.00347151
YKL134C	Sbay_11.91	354.391	-0.50583	0.237234	-2.13219	0.0329908	0.151274
YPL165C	Sbay_16.145	17.75	2.0273	1.06405	1.90526	0.0567464	0.212789
YGR144W	Sbay_7.434	22.1634	0.258777	0.695648	0.371994	0.709898	0.868678
YDR090C	Sbay_2.251	260.5	0.314173	0.253209	1.24077	0.214692	0.470581
YIL108W	Sbay_9.87	590.112	0.127053	0.193606	0.656246	0.511666	0.744718
YLR307C-A	Sbay_10.403	0.332386	0.18025	6.18928	0.0291229	0.976767	0.995929
YKL052C	Sbay_11.174	663.324	-0.78696	0.209743	-3.75202	0.000175415	0.00345895
YBR273C	Sbay_4.534	968.509	-0.0133503	0.148818	-0.0897086	0.928519	0.973721
YFR005C	Sbay_6.68	428.659	0.0983189	0.222596	0.441692	0.658712	0.836118
YOR313C	Sbay_8.364	48.517	-0.0618893	0.628667	-0.0984453	0.921579	0.970615
YER093C-A	Sbay_5.212	321.497	0.494937	0.217501	2.27556	0.0228724	0.11845
YAL026C	Sbay_1.40	553	0.00616582	0.184553	0.0334096	0.973348	0.995427
YOL034W	Sbay_15.133	298.594	-0.107439	0.227763	-0.471714	0.637131	0.8257
YJR135W-A	Sbay_12.227	622.776	-0.41495	0.192034	-2.16081	0.0307098	0.145179
YFL017W-A	Sbay_6.42	122.607	0.436388	0.319688	1.36505	0.172239	0.419375
YFR050C	Sbay_12.7	2093.33	-0.0335255	0.145413	-0.230554	0.817661	0.928281
YBL008W	Sbay_2.117	267.667	-0.232075	0.225953	-1.02709	0.304377	0.571712
YLR079W	Sbay_10.162	872.964	-0.0542456	0.169494	-0.320045	0.748934	0.893484
YLR447C	Sbay_10.565	4065.42	-0.079501	0.122461	-0.649196	0.516212	0.747995
YGL237C	Sbay_7.23	293.17	0.222245	0.219377	1.01307	0.311027	0.577923
YGR126W	Sbay_7.414	334.583	-0.151836	0.23529	-0.645315	0.518723	0.74954
YIL062C	Sbay_9.139	1439.25	0.360669	0.137683	2.61955	0.00880451	0.0622073
YNL295W	Sbay_14.44	385.295	-0.141846	0.212918	-0.666202	0.505282	0.74028
YDR016C	Sbay_2.166	246.121	0.213408	0.261067	0.817446	0.413674	0.671599
YNR032C-A	Sbay_14.387	314.841	-0.0412454	0.219835	-0.18762	0.851174	0.94529
YPL059W	Sbay_16.255	1479.83	0.237549	0.144696	1.64171	0.10065	0.305247
YAR019C	Sbay_1.86	283	-0.0381455	0.229934	-0.165898	0.868237	0.951337
YDR299W	Sbay_2.465	575.579	-0.0322431	0.198335	-0.162569	0.870858	0.951777
YOL116W	Sbay_15.43	308.516	0.0444055	0.238404	0.186261	0.85224	0.94529
YJL149W	Sbay_6.229	415.662	-0.719091	0.219216	-3.28029	0.001037	0.0138248
YBR182C	Sbay_4.433	245.417	0.170209	0.298503	0.570208	0.568536	0.784992
YKL088W	Sbay_11.137	880.466	-0.322654	0.18426	-1.75108	0.0799317	0.265042
YDR196C	Sbay_2.364	442.25	0.327689	0.209166	1.56665	0.117198	0.334316
YMR175W	Sbay_13.356	35.7496	-0.759324	0.628459	-1.20823	0.226959	0.485965
YBR202W	Sbay_4.457	817.917	-0.20213	0.177079	-1.14147	0.253675	0.516897
YHR101C	Sbay_15.296	331.307	0.200038	0.213173	0.938384	0.348047	0.616032
YNL239W	Sbay_14.105	2186.79	-0.726938	0.177656	-4.09182	4.27998e-05	0.00113825
YDR410C	Sbay_2.587	110.063	-0.556004	0.34374	-1.61751	0.105768	0.314875
YBR280C	Sbay_4.540	743.633	-0.0311294	0.198543	-0.156789	0.875411	0.952556
YGR020C	Sbay_7.301	2257.58	9.05473e-05	0.126354	0.000716615	0.999428	1
YNR045W	Sbay_14.400	413.333	-0.385118	0.235116	-1.63799	0.101423	0.306096
YPL143W	Sbay_16.168	11487.9	0.0964344	0.112558	0.856756	0.39158	0.652549
YML105C	Sbay_13.39	1112.3	0.00490937	0.146292	0.0335586	0.973229	0.995427
YLL040C	Sbay_10.29	1346.45	-0.751788	0.154324	-4.87149	1.10762e-06	5.36835e-05
YLR314C	Sbay_10.411	1858.84	0.0185249	0.13708	0.135139	0.892502	0.959162
YIL091C	Sbay_9.108	641.69	0.140557	0.180464	0.778866	0.436059	0.687147
YOR234C	Sbay_8.285	5211.05	-0.0717235	0.121027	-0.592625	0.553432	0.773195
YOR322C	Sbay_8.374	741.664	-0.114041	0.19448	-0.586389	0.557614	0.77611
YML092C	Sbay_13.56	1861	0.0706408	0.139578	0.506103	0.612784	0.813386
YLR357W	Sbay_10.458	652.293	0.307417	0.196932	1.56103	0.118516	0.337048
YPL104W	Sbay_16.208	1064.58	0.913604	0.210104	4.34835	1.37164e-05	0.000431111
YNL103W	Sbay_14.236	484.921	0.2021	0.20631	0.979596	0.327286	0.595619
YAL046C	Sbay_1.18	329.368	0.310082	0.220965	1.40331	0.160524	0.402942
YDR198C	Sbay_2.366	207.707	0.156692	0.266686	0.587554	0.556832	0.775671
YAL039C	Sbay_1.26	1393.81	0.243381	0.194539	1.25107	0.210911	0.46634
YDL200C	Sbay_4.48	106.5	-0.274158	0.343607	-0.797883	0.424938	0.679954
YNR018W	Sbay_14.372	1203	-0.256033	0.195466	-1.30986	0.190243	0.442745
YNL168C	Sbay_14.170	571.333	-0.123507	0.174377	-0.708274	0.478775	0.720045
YDL185W	Sbay_4.63	9138.1	-0.102665	0.110807	-0.926527	0.354172	0.621637
YFR047C	Sbay_12.10	731.56	0.436882	0.183509	2.38071	0.0172794	0.0977165
YBR215W	Sbay_4.473	459.842	-0.120586	0.21265	-0.567065	0.57067	0.786891
YGL092W	Sbay_7.177	1284.58	-0.224901	0.163844	-1.37265	0.169861	0.416409
YLR403W	Sbay_10.519	714.74	0.296565	0.17346	1.7097	0.0873208	0.279707
YNL240C	Sbay_14.103	303.985	-1.04656	0.311834	-3.35614	0.000790376	0.0113543
YBR159W	Sbay_4.410	1348.67	-0.244112	0.149139	-1.63681	0.101671	0.30619
YDR364C	Sbay_2.537	264.75	-0.50692	0.231816	-2.18674	0.0287618	0.139141
YML127W	Sbay_13.15	932.333	-0.597506	0.165372	-3.6131	0.000302561	0.00542935
YDR404C	Sbay_2.581	622.833	-0.148078	0.183167	-0.808432	0.418842	0.675185
YHR078W	Sbay_15.270	368.917	0.612365	0.210661	2.90688	0.00365058	0.0346105
YGR084C	Sbay_7.366	2466.06	0.0590474	0.134449	0.439179	0.660532	0.836118
YDR286C	Sbay_2.452	220.559	-0.0540331	0.253038	-0.213538	0.830908	0.934929
YFR018C	Sbay_6.89	126.864	0	1.69687	0	1	1
YCR002C	Sbay_3.21	1042	-0.155263	0.154184	-1.007	0.313935	0.581245
YHR141C	Sbay_15.338	11296.6	0.0969778	0.108987	0.889812	0.373567	0.638979
YER042W	Sbay_5.142	886.833	-1.28757	0.197575	-6.51685	7.17989e-11	1.00635e-08
YOR163W	Sbay_8.217	448.026	0.102614	0.206153	0.497757	0.618655	0.815961
YGL157W	Sbay_7.108	637.297	-0.144096	0.618222	-0.233081	0.815699	0.927657
YNL162W-A	Sbay_14.176	39.1228	-0.403459	0.578064	-0.697949	0.485209	0.724256
YLR233C	Sbay_10.328	116.888	-0.0850013	0.336643	-0.252496	0.800657	0.921879
YGR099W	Sbay_7.382	209.054	0.411785	0.254351	1.61896	0.105456	0.314487
YBL015W	Sbay_2.107	1075.67	0.531684	0.212187	2.50573	0.0122199	0.0770986
YNL067W	Sbay_14.274	8620.42	0.0207664	0.126922	0.163616	0.870034	0.951777
YOL090W	Sbay_15.76	483.5	0.223463	0.216532	1.03201	0.302067	0.569851
YLR300W	Sbay_10.394	4673.42	0.319362	0.185047	1.72584	0.0843754	0.274301
YNL145W	Sbay_14.194	19.8112	0.644194	0.855551	0.752958	0.451475	0.700428
YBL003C	Sbay_2.125	3854.25	0.0416581	0.127963	0.325547	0.744767	0.891353
YJR140C	Sbay_12.233	357.25	-0.251525	0.211843	-1.18732	0.235102	0.496403
YOR212W	Sbay_8.265	33.75	0.296145	0.651954	0.454243	0.649654	0.831923
YOR033C	Sbay_8.86	384.819	-0.109278	0.207555	-0.526503	0.598539	0.806375
YOR062C	Sbay_8.112	283.557	-0.321187	0.312787	-1.02686	0.304488	0.571714
YJR095W	Sbay_12.183	9.83333	1.23087	1.28272	0.959579	0.337267	0.605583
YBR191W	Sbay_4.443	10323.9	0.259533	0.10848	2.39246	0.0167357	0.0956905
YMR164C	Sbay_13.344	188.951	0.0948054	0.268111	0.353605	0.723635	0.877841
YBR043C	Sbay_4.275	438.43	-0.456971	0.219829	-2.07876	0.0376395	0.16478
YHR005C-A	Sbay_8.60	2678.29	0.0823179	0.130147	0.632501	0.52706	0.755329
YDR380W	Sbay_2.554	254.167	0.163823	0.673413	0.243273	0.807794	0.924395
YGL100W	Sbay_7.166	780.808	0.275308	0.162883	1.69022	0.0909855	0.286317
YBR094W	Sbay_4.341	630.333	-0.131622	0.187674	-0.701331	0.483097	0.723877
YHR112C	Sbay_15.308	294.75	0.334431	0.244007	1.37058	0.170507	0.416956
YNR007C	Sbay_14.360	415.005	-0.0262719	0.207497	-0.126613	0.899247	0.960949
YDR035W	Sbay_2.193	1671	1.15613	0.156547	7.3852	1.5222e-13	3.94706e-11
YGR042W	Sbay_7.327	251	0.549705	0.2502	2.19706	0.028016	0.136798
YPL156C	Sbay_16.154	233.62	-0.403941	0.284439	-1.42013	0.155568	0.395867
YDR485C	Sbay_2.659	615.298	-0.296015	0.189214	-1.56444	0.117713	0.335418
YGR077C	Sbay_7.359	283.675	0.181082	0.239463	0.7562	0.44953	0.699658
YOR216C	Sbay_8.269	620.415	-0.266419	0.169607	-1.5708	0.116229	0.331941
YIL044C	Sbay_9.156	610.152	-0.192768	0.191944	-1.00429	0.315237	0.582823
YPL239W	Sbay_16.68	696.388	-0.198648	0.182903	-1.08608	0.277444	0.545217
YNL197C	Sbay_14.144	695.871	-0.151077	0.168981	-0.894046	0.371297	0.637574
YPR183W	Sbay_16.515	1163.17	-0.174241	0.165964	-1.04987	0.293777	0.563852
YLR069C	Sbay_10.153	6214.75	-0.237427	0.114936	-2.06574	0.0388526	0.168491
YDL073W	Sbay_4.176	317.172	-0.24464	0.221252	-1.10571	0.268853	0.534
YDL004W	Sbay_4.249	1456.67	-0.221241	0.15308	-1.44526	0.148385	0.385915
YEL017C-A	Sbay_5.65	1072.38	0.0484502	0.162284	0.298552	0.765282	0.901927
YNL093W	Sbay_14.247	135.801	-0.747558	0.405584	-1.84316	0.0653051	0.233119
YCR046C	Sbay_3.85	900.267	0.0218863	0.158059	0.138469	0.88987	0.958435
YLR059C	Sbay_10.143	353.127	-0.00597399	0.213082	-0.0280362	0.977633	0.996037
YOL001W	Sbay_15.174	202.26	0.431424	0.267858	1.61065	0.107257	0.316222
YDR525W-A	Sbay_2.708	277.25	-0.653482	0.246487	-2.65118	0.00802121	0.0583422
YIL056W	Sbay_9.143	1020.34	0.177162	0.1634	1.08422	0.278266	0.545797
YBR054W	Sbay_4.286	491.917	1.58721	0.87684	1.81015	0.070273	0.243119
YDR507C	Sbay_2.687	404.411	0.320962	0.212363	1.51138	0.130691	0.356971
YDR379C-A	Sbay_2.553	203.099	0.669428	0.286433	2.33711	0.0194332	0.106309
YOL063C	Sbay_15.102	403.583	0.100364	0.204232	0.491421	0.623129	0.818527
YPL224C	Sbay_16.82	540.922	-0.222654	0.186794	-1.19198	0.233271	0.49458
YLR137W	Sbay_10.230	221.508	1.28949	0.262848	4.90582	9.30387e-07	4.59523e-05
YEL007W	Sbay_5.79	1024.84	-0.563965	0.167256	-3.37187	0.000746584	0.0109425
YLR020C	Sbay_10.100	371.308	0.0351062	0.208468	0.1684	0.866268	0.951005
YNL217W	Sbay_14.125	817.214	-0.298639	0.236522	-1.26263	0.206723	0.461292
YKL204W	Sbay_11.19	1076.12	0.135122	0.151264	0.893286	0.371704	0.637875
YER067W	Sbay_5.179	7394.67	-0.475852	0.384275	-1.23831	0.215601	0.471796
YDL042C	Sbay_4.210	119.849	-0.183618	0.333006	-0.551394	0.581363	0.795082
YOR058C	Sbay_8.107	223.844	0.0471654	0.253211	0.18627	0.852233	0.94529
YPL248C	Sbay_16.59	193.304	0.560289	0.282607	1.98257	0.0474151	0.192256
YDR531W	Sbay_2.713	753.833	-0.553738	0.173123	-3.19853	0.00138132	0.0169752
YIL013C	Sbay_9.192	140.289	0.695406	0.375321	1.85283	0.0639063	0.229514
YPL005W	Sbay_16.313	221.917	0.0150456	0.281493	0.0534492	0.957374	0.987852
YMR233W	Sbay_13.417	406.784	-0.210875	0.209111	-1.00843	0.313247	0.581026
YPL206C	Sbay_16.100	1289.42	0.164998	0.162627	1.01458	0.310307	0.577207
YOL136C	Sbay_15.24	962.917	-0.528222	0.223203	-2.36656	0.0179543	0.100119
YDL060W	Sbay_4.189	1106.71	0.409184	0.147513	2.77388	0.00553925	0.0450259
YLR002C	Sbay_10.79	598.563	-0.260419	0.179296	-1.45245	0.146377	0.383001
YOR303W	Sbay_8.354	1533	-0.933772	0.220166	-4.24122	2.22311e-05	0.000644081
YDR320C-A	Sbay_2.490	188.554	0.129614	0.268748	0.482289	0.629601	0.822032
YDR393W	Sbay_2.570	359.397	0.109388	0.204286	0.535463	0.59233	0.802043
YBR293W	Sbay_4.553	197.741	1.37195	0.34493	3.97749	6.96476e-05	0.00167997
YIR022W	Sbay_9.238	726.5	0.00368114	0.179702	0.0204847	0.983657	0.998482
YGL084C	Sbay_7.186	672.25	0.12494	0.166917	0.748518	0.454148	0.701795
YNR052C	Sbay_14.407	788.645	-0.298239	0.17031	-1.75115	0.0799198	0.265042
YJL063C	Sbay_6.140	2591.08	-0.403647	0.133615	-3.02098	0.00251959	0.0265581
YGR019W	Sbay_7.300	1024	0.829198	0.16171	5.12769	2.93321e-07	1.81091e-05
YGL244W	Sbay_7.17	1151.89	0.0646137	0.147558	0.437886	0.661469	0.836677
YHR032W	Sbay_15.218	1045.5	0.153947	0.167352	0.919902	0.357624	0.623786
YEL032W	Sbay_5.37	754.276	-0.532517	0.171193	-3.11063	0.00186686	0.0211387
YOL076W	Sbay_15.90	588.417	-0.166528	0.179905	-0.925643	0.354632	0.621955
YER145C	Sbay_5.273	2792.98	-0.433261	0.175114	-2.47416	0.0133549	0.0816729
YER110C	Sbay_5.230	1852.17	0.0635603	0.132763	0.478751	0.632116	0.823242
YHR123W	Sbay_15.320	238.268	-0.223658	0.281471	-0.794602	0.426845	0.681743
YBL033C	Sbay_2.86	544.158	-0.0408175	0.201677	-0.20239	0.839611	0.938414
YDR022C	Sbay_2.172	184.517	-0.235673	0.26643	-0.884558	0.376395	0.640992
YPL266W	Sbay_16.39	899.667	0.533344	0.166953	3.19457	0.00140039	0.017088
YLR088W	Sbay_10.172	470.417	0.339325	0.195914	1.73201	0.0832714	0.272201
YHR203C	Sbay_15.409	9889.02	0.1665	0.110542	1.50622	0.132012	0.358977
YOR304W	Sbay_8.355	682.491	-0.234658	0.18046	-1.30033	0.193489	0.447961
YLR023C	Sbay_10.104	711.317	-0.613457	0.23356	-2.62655	0.00862543	0.0614868
YMR118C	Sbay_13.297	7.97435	2.27887	1.68796	1.35007	0.176993	0.42534
YML112W	Sbay_13.32	206.519	-0.0652857	0.251831	-0.259244	0.795447	0.918007
YGL062W	Sbay_7.209	2500.75	0.699463	0.460759	1.51807	0.128998	0.354521
YNL229C	Sbay_14.115	1012.46	-0.354759	0.146613	-2.4197	0.0155335	0.0905131
YER169W	Sbay_5.303	513.868	0.0724765	0.198601	0.364935	0.71516	0.872458
YNL321W	Sbay_14.19	776.857	0.035726	0.160404	0.222725	0.82375	0.931727
YOR226C	Sbay_8.277	133.167	-0.270018	0.33363	-0.809332	0.418324	0.674993
YGL241W	Sbay_7.20	484.441	0.332419	0.201628	1.64867	0.0992144	0.303019
YEL025C	Sbay_5.44	375.034	-0.373925	0.212734	-1.75772	0.0787959	0.263296
YLR108C	Sbay_10.198	238.296	-0.8733	0.292283	-2.98786	0.00280943	0.0286805
YLR229C	Sbay_10.324	1522.75	0.132552	0.1359	0.975367	0.329378	0.597609
YNL186W	Sbay_14.156	1188.48	-0.400533	0.170625	-2.34745	0.0189027	0.103955
YMR040W	Sbay_13.209	269.538	0.0814062	0.240407	0.338618	0.734897	0.885291
YDR077W	Sbay_2.236	22638.6	0.0534619	0.146335	0.365339	0.714858	0.872295
YCL044C	Sbay_3.168	237.974	-0.134037	0.238015	-0.563144	0.573337	0.788889
YKR008W	Sbay_11.239	525.004	0.33935	0.186321	1.82132	0.0685586	0.240396
YLR017W	Sbay_10.97	723.667	0.594571	0.180024	3.30274	0.000957466	0.0129901
YMR146C	Sbay_13.325	3991.5	0.102704	0.131973	0.778222	0.436438	0.687173
YPR165W	Sbay_16.495	5512	-0.166635	0.115863	-1.43821	0.150374	0.388757
YPR024W	Sbay_16.351	2439.58	-0.314365	0.127813	-2.45957	0.0139103	0.0834939
YDR226W	Sbay_2.393	6937.08	-0.149206	0.120001	-1.24337	0.213731	0.469466
YMR266W	Sbay_13.450	668.713	-0.508674	0.224141	-2.26944	0.0232415	0.119693
YDR057W	Sbay_2.214	468.657	-0.0537617	0.190618	-0.282039	0.777914	0.908373
YKR064W	Sbay_11.299	243.869	-0.206813	0.245338	-0.842972	0.399244	0.659599
YLR097C	Sbay_10.181	405.229	0.390773	0.229002	1.70642	0.0879298	0.281137
YCR060W	Sbay_3.95	113.5	-1.18243	0.383615	-3.08233	0.00205384	0.0226622
YJL036W	Sbay_12.45	834.417	-0.157887	0.161266	-0.979048	0.327556	0.595619
YER041W	Sbay_5.140	190.401	-0.0293283	0.264935	-0.1107	0.911854	0.966853
YER009W	Sbay_5.97	2014.58	-0.178034	0.132093	-1.34779	0.177725	0.426074
YBR036C	Sbay_4.268	2056.67	-0.437417	0.136435	-3.20605	0.00134573	0.0166165
YLR446W	Sbay_10.564	141.741	1.33419	0.349301	3.81961	0.000133665	0.00280643
YDL139C	Sbay_4.105	134.557	-0.279031	0.308151	-0.9055	0.3652	0.631266
YDR246W	Sbay_2.412	368.591	0.661895	0.217383	3.04483	0.00232813	0.0250202
YOL014W	Sbay_15.157	2971.79	1.83499	0.2177	8.42898	3.48686e-17	1.39099e-14
YOR288C	Sbay_8.336	322.082	0.00380431	0.233631	0.0162834	0.987008	1
YLR163C	Sbay_10.260	2210.92	0.377433	0.14333	2.63331	0.0084557	0.0607358
YCR028C	Sbay_3.61	460.95	0.404319	0.196749	2.055	0.039879	0.171587
YNL190W	Sbay_14.151	2568.56	0.0634666	0.126712	0.500873	0.616461	0.815137
YLR115W	Sbay_10.206	737.043	0.00257889	0.166356	0.0155023	0.987631	1
YNL288W	Sbay_14.51	788.147	0.126683	0.165573	0.765115	0.444203	0.696372
YML054C	Sbay_13.105	1144.5	-1.25918	0.181292	-6.94561	3.76828e-12	6.73873e-10
YHR089C	Sbay_15.283	2774.61	-0.0978269	0.131472	-0.74409	0.456822	0.70394
YGL014W	Sbay_7.265	558.716	0.154821	0.191402	0.80888	0.418584	0.675096
YMR168C	Sbay_13.348	167.75	1.87269	0.380377	4.92324	8.51229e-07	4.32791e-05
YIL124W	Sbay_9.67	1282.38	-0.0678288	0.143983	-0.47109	0.637576	0.8257
YPL200W	Sbay_16.107	0.496868	3.48433	6.17132	0.5646	0.572346	0.788327
YLL035W	Sbay_10.37	156.643	-0.158932	0.317009	-0.501348	0.616126	0.815137
YMR279C	Sbay_13.467	3.50094	-4.25445	1.96663	-2.16331	0.030517	0.144531
YMR258C	Sbay_13.442	572.5	-0.286113	0.183013	-1.56335	0.11797	0.335965
YCR006C	Sbay_3.26	29.1702	-0.707564	0.664844	-1.06426	0.287213	0.556394
YER007W	Sbay_5.94	88.7865	-0.011378	0.371124	-0.0306582	0.975542	0.995929
YGL114W	Sbay_7.154	575.167	0.017084	0.179827	0.0950023	0.924313	0.971646
YER027C	Sbay_5.123	765.295	0.041138	0.172446	0.238556	0.81145	0.925902
YER167W	Sbay_5.301	793.417	-0.0727954	0.167559	-0.434446	0.663964	0.838607
YDL013W	Sbay_4.236	352.327	0.628386	0.217235	2.89266	0.00381994	0.0357756
YBL106C	Sbay_2.10	319.167	1.39419	0.221185	6.30329	2.91387e-10	3.77783e-08
YMR104C	Sbay_13.281	790.291	-1.81669	0.260399	-6.97656	3.02495e-12	5.81014e-10
YGL044C	Sbay_7.231	464.679	0.212975	0.198578	1.0725	0.283495	0.551777
YGL169W	Sbay_7.95	408.5	-0.0317921	0.195305	-0.162782	0.87069	0.951777
YER107C	Sbay_5.228	568.25	0.331724	0.185371	1.78951	0.073532	0.251874
YNR044W	Sbay_14.399	119.094	0.440583	0.32733	1.34599	0.178305	0.426657
YDL195W	Sbay_4.53	3523.95	-0.167695	0.130877	-1.28132	0.200082	0.454602
YBR038W	Sbay_4.270	702.669	0.162521	0.16525	0.983487	0.325368	0.594559
YLR219W	Sbay_10.313	703.228	-0.44111	0.223516	-1.9735	0.0484382	0.194729
YDR117C	Sbay_2.276	541.583	-0.0460545	0.183374	-0.251151	0.801698	0.921894
YLR120C	Sbay_10.211	3522.86	-0.129457	0.164911	-0.785012	0.432447	0.684962
YCR026C	Sbay_3.58	412.164	-0.427361	0.197195	-2.1672	0.0302196	0.143911
YBL052C	Sbay_2.64	213.584	-0.441543	0.264979	-1.66633	0.0956467	0.295604
YBR060C	Sbay_4.298	324.163	0.399051	0.232451	1.71671	0.0860325	0.277466
YPL202C	Sbay_16.105	313.484	0.641334	0.237404	2.70145	0.00690385	0.0524976
YEL047C	Sbay_5.23	714.309	-0.500103	0.192217	-2.60176	0.0092746	0.0639602
YPR036W	Sbay_16.366	4523.92	0.09513	0.120197	0.791448	0.428682	0.683204
YBR076W	Sbay_4.314	2.33169	-3.94916	2.60386	-1.51666	0.129353	0.355017
YNL317W	Sbay_14.22	313.343	0.251426	0.214632	1.17143	0.241426	0.505261
YCR087C-A	Sbay_3.123	273.805	1.06899	0.234585	4.55694	5.19051e-06	0.000196481
YGR235C	Sbay_7.527	778.5	-0.232736	0.163526	-1.42324	0.154666	0.394268
YDR068W	Sbay_2.227	717.15	-0.191199	0.186301	-1.02629	0.304754	0.572006
YDL055C	Sbay_4.194	12965.2	-0.500206	0.165047	-3.03069	0.00243995	0.0259294
YPR176C	Sbay_16.509	486.417	0.236867	0.181627	1.30414	0.192187	0.446142
YDR177W	Sbay_2.343	1900.75	-0.114436	0.144471	-0.792102	0.428301	0.683017
YCL001W-A	Sbay_3.18	13.4129	-0.964658	1.23837	-0.778973	0.435996	0.687147
YJL003W	Sbay_12.78	351	-0.690938	0.211018	-3.2743	0.00105923	0.0140794
YML072C	Sbay_13.83	3269.87	-0.146069	0.130706	-1.11754	0.263762	0.528579
YHR052W	Sbay_15.243	1452.08	-0.0662149	0.137778	-0.48059	0.630808	0.822833
YDR142C	Sbay_2.303	183.205	-0.756155	0.291155	-2.59708	0.00940187	0.0645802
YPL249C-A	Sbay_16.57	12273.1	-0.305443	0.119992	-2.54554	0.010911	0.0713547
YKR026C	Sbay_11.258	729	-0.234674	0.185896	-1.26239	0.206807	0.461292
YFL044C	Sbay_6.9	446.713	0.18361	0.215691	0.851262	0.394624	0.655725
YJR043C	Sbay_12.125	218.021	0.596475	0.277284	2.15113	0.0314658	0.146478
YPL263C	Sbay_16.42	851.664	0.410254	0.154725	2.65151	0.00801332	0.0583422
YJR012C	Sbay_12.97	128.534	-0.511112	0.316332	-1.61575	0.106149	0.315465
YJL130C	Sbay_6.210	3180.33	0.165867	0.128154	1.29428	0.19557	0.449608
YPL078C	Sbay_16.234	2443.42	-0.108016	0.13191	-0.818862	0.412865	0.671283
YJR126C	Sbay_12.217	946.809	-0.792738	0.186817	-4.24339	2.20171e-05	0.000641848
YKL060C	Sbay_11.166	142797	-0.204912	0.118085	-1.7353	0.0826881	0.27072
YBL085W	Sbay_2.33	974.957	0.230462	0.170034	1.35538	0.175296	0.423223
YKL173W	Sbay_11.50	862.328	0.280893	0.182245	1.5413	0.123245	0.343442
YIR023W	Sbay_9.239	331.814	0.0215601	0.215633	0.0999853	0.920356	0.970496
YGR200C	Sbay_7.494	845.381	0.0789692	0.165785	0.476334	0.633836	0.824235
YCR044C	Sbay_3.83	567.233	-0.0231353	0.176093	-0.131381	0.895474	0.959878
YLR383W	Sbay_10.500	335.992	0.239807	0.21345	1.12348	0.261232	0.525906
YDL177C	Sbay_4.70	94.4634	-0.00040226	0.349686	-0.00115035	0.999082	1
YIL127C	Sbay_9.64	456.167	-0.353416	0.205034	-1.72369	0.0847641	0.274742
YDR491C	Sbay_2.667	0.535709	1.57441	5.15629	0.305339	0.760108	0.899982
YDR082W	Sbay_2.242	202.748	0.226534	0.272102	0.832534	0.405107	0.665615
YOR338W	Sbay_8.388	274.141	-0.469525	0.251782	-1.86481	0.0622082	0.225688
YDR348C	Sbay_2.519	863.796	-0.343481	0.174616	-1.96707	0.0491754	0.196172
YER044C-A	Sbay_5.145	9.68355	0.19944	1.11778	0.178425	0.858389	0.947352
YKL182W	Sbay_11.42	5885.08	0.215464	0.116066	1.85638	0.0633987	0.228007
YOR291W	Sbay_8.340	781.167	0.169372	0.167983	1.00827	0.313324	0.581026
YDR469W	Sbay_2.644	201.667	-0.4226	0.266142	-1.58787	0.112315	0.324235
YMR079W	Sbay_13.258	1603	-0.423527	0.152931	-2.7694	0.005616	0.0455071
YDR333C	Sbay_2.503	743.978	-0.256255	0.17938	-1.42856	0.153132	0.392566
YKL018C-A	Sbay_11.209	194.667	-0.95104	0.298008	-3.19133	0.00141621	0.01716
YKL051W	Sbay_11.175	1160.17	0.514821	0.178724	2.88054	0.00396999	0.036569
YMR013C	Sbay_13.177	116	1.13255	0.360166	3.14453	0.00166353	0.0193866
YPL167C	Sbay_16.143	372.35	-0.842749	0.233638	-3.60707	0.000309671	0.00551874
YLR223C	Sbay_10.317	444.187	-0.0216065	0.212405	-0.101723	0.918977	0.969646
YIR012W	Sbay_9.223	1206.42	-0.0287372	0.144795	-0.198468	0.842679	0.939611
YLR363C	Sbay_10.465	220.583	0.0409281	0.258336	0.158429	0.874118	0.951777
YFL020C	Sbay_6.39	15.8634	-0.04433	0.90597	-0.048931	0.960974	0.98954
YNR046W	Sbay_14.401	321.417	0.109389	0.212402	0.515011	0.606545	0.808415
YNL328C	Sbay_14.13	47.5	-0.168419	0.508899	-0.330948	0.740684	0.889768
YJL179W	Sbay_6.260	439.417	0.0984478	0.195974	0.502351	0.615421	0.814797
YJL014W	Sbay_12.63	2466.7	0.0321646	0.124827	0.257674	0.796659	0.918717
YDR219C	Sbay_2.387	422.713	0.10901	0.195377	0.557946	0.576881	0.791038
YCR011C	Sbay_3.37	1058.33	-0.273385	0.160881	-1.6993	0.0892627	0.283253
YLR431C	Sbay_10.547	282.626	-0.117278	0.259056	-0.452712	0.650756	0.832467
YKR046C	Sbay_11.281	2552.97	0.44608	0.131775	3.38515	0.000711382	0.0106318
YJR036C	Sbay_12.119	150.873	0.928648	0.297903	3.11729	0.00182523	0.0208955
YJR005W	Sbay_12.88	746.917	-0.276604	0.161344	-1.71437	0.0864603	0.278054
YGR217W	Sbay_7.511	264.955	-0.362992	0.230155	-1.57716	0.114759	0.328988
YKL183W	Sbay_11.41	444.679	-0.161902	0.18578	-0.871474	0.383496	0.646176
YBL098W	Sbay_2.20	387.891	-0.589507	0.210603	-2.79914	0.00512384	0.0429972
YDL095W	Sbay_4.151	940.973	0.509321	0.228252	2.2314	0.025655	0.128796
YGR216C	Sbay_7.510	268.5	-0.148087	0.250861	-0.590313	0.554981	0.77431
YOR174W	Sbay_8.227	399.137	0.138527	0.210946	0.656696	0.511377	0.744718
YER030W	Sbay_5.127	683.976	0.166198	0.18712	0.888188	0.37444	0.639395
YFL002C	Sbay_6.59	513.25	0.366484	0.236877	1.54715	0.121827	0.341143
YDR155C	Sbay_2.317	13038.4	0.456943	0.128445	3.5575	0.000374396	0.00645055
YPR149W	Sbay_16.478	4977.13	-0.194508	0.151003	-1.28811	0.197709	0.451704
YGL181W	Sbay_7.81	725.775	-0.176468	0.169694	-1.03992	0.298377	0.568178
YJL176C	Sbay_6.257	696.524	-0.185438	0.169285	-1.09542	0.273332	0.539432
YJR072C	Sbay_12.162	930.381	0.398413	0.165226	2.41132	0.0158947	0.0919916
YDR047W	Sbay_2.204	2143.01	0.0209114	0.138755	0.150707	0.880207	0.952976
YKR039W	Sbay_11.273	172.677	-0.299014	0.36732	-0.814043	0.41562	0.672724
YPL087W	Sbay_16.225	1628.33	-0.542063	0.143017	-3.79021	0.000150518	0.00308532
YNL015W	Sbay_14.332	3682.25	0.129195	0.144917	0.891508	0.372657	0.6386
YCR084C	Sbay_3.121	1791.58	0.267152	0.136899	1.95146	0.0510029	0.20027
YDR302W	Sbay_2.468	286.25	-0.634843	0.248396	-2.55577	0.0105954	0.069908
YGL003C	Sbay_7.279	326.083	0.626679	0.226598	2.7656	0.0056818	0.0458969
YJL054W	Sbay_6.130	1521.91	-0.0436235	0.134235	-0.32498	0.745196	0.891353
YHR178W	Sbay_15.378	265.595	0.55581	0.260444	2.13409	0.0328356	0.150828
YLR205C	Sbay_10.299	2639.76	-0.204621	0.216125	-0.946773	0.343755	0.612616
YDR268W	Sbay_2.436	653.417	-0.577751	0.193044	-2.99285	0.00276382	0.0283289
YGL192W	Sbay_7.72	313.564	-0.135886	0.217405	-0.625037	0.531947	0.756493
YPL170W	Sbay_16.140	428.083	0.338034	0.216745	1.55959	0.118857	0.33727
YOL003C	Sbay_15.172	274.498	0.342395	0.221876	1.54318	0.122787	0.342536
YML094W	Sbay_13.54	432.756	-0.218875	0.219855	-0.99554	0.319474	0.587306
YKR006C	Sbay_11.237	2252.05	-0.40917	0.142326	-2.87487	0.00404188	0.0369832
YDL117W	Sbay_4.129	567.742	-0.486924	0.182963	-2.66132	0.00778347	0.0570128
YMR131C	Sbay_13.311	1535.94	0.0874292	0.164875	0.530276	0.59592	0.805222
YJL081C	Sbay_6.154	974.417	-0.101029	0.159274	-0.634312	0.525877	0.754829
YDR204W	Sbay_2.371	696.917	0.200845	0.168737	1.19029	0.233934	0.495581
YBR085C-A	Sbay_4.332	2491.81	0.229908	0.153388	1.49887	0.133908	0.361314
YDR251W	Sbay_2.417	1495.73	0.123599	0.144124	0.857587	0.39112	0.651993
YJR054W	Sbay_12.139	204.767	-0.785115	0.311567	-2.51989	0.0117392	0.0753458
YPL269W	Sbay_16.36	103.776	0.560624	0.345823	1.62113	0.104989	0.313819
YMR293C	Sbay_13.483	551.166	-0.157224	0.179641	-0.875213	0.381458	0.645219
YER089C	Sbay_5.204	962.893	-0.644313	0.192357	-3.34957	0.000809374	0.0114468
YAL038W	Sbay_1.27	77338.2	-0.00481347	0.109846	-0.0438202	0.965048	0.991237
YIL105C	Sbay_9.90	662.173	0.580164	0.180008	3.22299	0.00126858	0.0159354
YNL137C	Sbay_14.201	3867.25	-0.132714	0.118915	-1.11604	0.264406	0.52922
YNL119W	Sbay_14.220	384.98	0.495208	0.230075	2.15238	0.0313676	0.146442
YNR006W	Sbay_14.358	631.846	-0.101751	0.175613	-0.579404	0.562317	0.779934
YML126C	Sbay_13.17	4469.25	0.118621	0.128575	0.922579	0.356227	0.623066
YAL047C	Sbay_1.17	251.598	-0.300252	0.24991	-1.20144	0.22958	0.489984
YIL150C	Sbay_9.38	160.884	-0.531914	0.301209	-1.76593	0.0774076	0.261522
YJL208C	Sbay_6.287	760.988	0.072312	0.162422	0.44521	0.656168	0.835512
YDR285W	Sbay_2.451	192.058	0.21329	0.28111	0.758742	0.448007	0.698546
YNL064C	Sbay_14.277	3264.33	-0.143504	0.14785	-0.970611	0.331742	0.600027
YGR158C	Sbay_7.449	443.52	0.0514804	0.189155	0.272159	0.7855	0.911728
YKL077W	Sbay_11.147	1666.67	-0.00187933	0.141476	-0.0132838	0.989401	1
YFR046C	Sbay_12.11	163.809	-0.661116	0.27591	-2.39613	0.0165693	0.0949483
YBR212W	Sbay_4.470	967.152	-0.104135	0.14798	-0.703714	0.481611	0.723113
YJR109C	Sbay_12.200	510.417	-0.187372	0.21665	-0.864859	0.387116	0.649393
YKL025C	Sbay_11.201	526.478	-0.045052	0.17874	-0.252053	0.801	0.921879
YLR254C	Sbay_10.350	202.275	0.316279	0.272329	1.16138	0.245486	0.508556
YFR014C	Sbay_6.78	933.973	-0.594621	0.213709	-2.78239	0.00539605	0.0442084
YBR158W	Sbay_4.409	563.21	-0.586118	0.204806	-2.86182	0.00421221	0.0377933
YPL150W	Sbay_16.160	433.428	0.286688	0.204082	1.40477	0.160091	0.402557
YPL105C	Sbay_16.207	1463.17	-0.13222	0.147028	-0.899285	0.368501	0.634688
YLR392C	Sbay_10.509	436.5	-1.0233	0.257728	-3.97047	7.173e-05	0.00170947
YOL097C	Sbay_15.68	2221.94	-0.171671	0.139309	-1.2323	0.217837	0.475263
YOR110W	Sbay_8.163	394.547	-0.433942	0.201526	-2.15328	0.0312966	0.146352
YJL096W	Sbay_6.170	1558.99	0.00438218	0.147355	0.029739	0.976275	0.995929
YJR141W	Sbay_12.234	231.753	-0.196928	0.241475	-0.815524	0.414772	0.67234
YDR407C	Sbay_2.584	452.428	0.0989703	0.194297	0.509377	0.610488	0.811584
YLR354C	Sbay_10.455	12310.4	-0.649279	0.17065	-3.80474	0.000141951	0.00294463
YGR110W	Sbay_7.395	153.562	0.443627	0.323473	1.37145	0.170234	0.416628
YIL065C	Sbay_9.136	557.167	0.323853	0.21804	1.48529	0.137466	0.366341
YKL029C	Sbay_11.195	1677.58	-0.172649	0.13596	-1.26985	0.204138	0.458787
YBR258C	Sbay_4.520	141.917	0.0654898	0.298344	0.219511	0.826252	0.933132
YLR457C	Sbay_10.578	108	0.965769	0.363762	2.65495	0.00793212	0.0578565
YLR301W	Sbay_10.395	1803.4	-0.255623	0.140547	-1.81877	0.0689464	0.240652
YNL146W	Sbay_14.193	27.0833	-0.318501	0.697306	-0.45676	0.647843	0.831348
YAL007C	Sbay_1.61	739.75	0.2176	0.173035	1.25755	0.208555	0.463595
YJL070C	Sbay_6.145	320.597	-0.47034	0.230051	-2.0445	0.0409042	0.174592
YHR142W	Sbay_15.339	334.917	0.26372	0.211664	1.24593	0.212788	0.468984
YGR098C	Sbay_7.381	167.572	0.564882	0.286837	1.96934	0.0489135	0.195677
YBR223C	Sbay_4.480	239.459	0.399974	0.258315	1.5484	0.121527	0.340681
YOR103C	Sbay_8.156	258.2	-0.124768	0.249781	-0.499509	0.617421	0.815782
YGL154C	Sbay_7.111	134.466	0.60896	0.329424	1.84856	0.064521	0.231241
YNL075W	Sbay_14.264	469.167	0.082946	0.188899	0.439103	0.660587	0.836118
YJL154C	Sbay_6.232	1292	-0.123446	0.150491	-0.820291	0.41205	0.670876
YDR091C	Sbay_2.252	1638.67	-0.219944	0.152961	-1.43792	0.150458	0.388776
YJL123C	Sbay_6.202	1663.07	-0.130818	0.150071	-0.871708	0.383367	0.646176
YPL159C	Sbay_16.151	536.417	-0.0220602	0.197779	-0.11154	0.911188	0.966542
YHR066W	Sbay_15.255	570.639	0.222673	0.223986	0.99414	0.320155	0.587933
YJL203W	Sbay_6.282	212.5	0.144002	0.263484	0.546528	0.584703	0.798112
YAL009W	Sbay_1.59	266.333	-0.115072	0.228611	-0.503354	0.614715	0.814698
YIL147C	Sbay_9.41	565.89	0.221239	0.176018	1.25692	0.208784	0.463905
YPL244C	Sbay_16.63	523.583	0.0064752	0.192265	0.0336786	0.973133	0.995427
YBR129C	Sbay_4.377	278.706	0.448164	0.229449	1.95321	0.0507942	0.200014
YDL160C	Sbay_4.86	442.113	0.570052	0.191803	2.97207	0.00295804	0.0298451
YBR176W	Sbay_4.428	312.167	0.603267	0.243473	2.47776	0.013221	0.0811409
YLR183C	Sbay_10.280	494.982	0.0790852	0.206148	0.383633	0.70125	0.863821
YPL173W	Sbay_16.137	2041.1	-0.0959565	0.152957	-0.627344	0.530434	0.75576
YDL215C	Sbay_4.32	1392.5	-1.32453	0.410734	-3.22479	0.00126063	0.0159067
YGR167W	Sbay_7.459	2709.78	0.107506	0.1435	0.749169	0.453755	0.701795
YPR065W	Sbay_16.393	825.892	-0.596212	0.221832	-2.68767	0.0071952	0.0542359
YJL059W	Sbay_6.135	128.767	0.477161	0.307921	1.54962	0.121232	0.340681
YKL099C	Sbay_11.125	540.917	-0.462297	0.181246	-2.55066	0.0107519	0.0705814
YPL097W	Sbay_16.214	1308.26	-0.324021	0.141809	-2.28492	0.0223177	0.116909
YDR315C	Sbay_2.483	124.919	0.906958	0.316303	2.86737	0.00413899	0.0373952
YJL143W	Sbay_6.223	2018.75	0.200649	0.140221	1.43095	0.152446	0.391765
YBR161W	Sbay_4.412	404.905	-0.395701	0.229455	-1.72453	0.0846124	0.274595
YGL238W	Sbay_7.22	904.833	0.0782521	0.176985	0.442139	0.658389	0.836044
YDL239C	Sbay_4.5	141.443	-0.15735	0.336797	-0.467196	0.64036	0.826919
YML081C-A	Sbay_13.69	1073.75	0.0614138	0.167002	0.367743	0.713065	0.871132
YNL128W	Sbay_14.211	16.3087	0.0904414	0.934886	0.0967405	0.922932	0.971217
YIL118W	Sbay_9.76	525.583	-0.178127	0.179618	-0.9917	0.321344	0.589699
YDR450W	Sbay_2.625	13271.9	-0.0592854	0.11251	-0.526936	0.598238	0.806375
YNL151C	Sbay_14.188	400.647	-0.0285022	0.234801	-0.121389	0.903383	0.962791
YPL190C	Sbay_16.116	1483.21	-0.182881	0.149275	-1.22513	0.220525	0.478511
YKL191W	Sbay_11.32	472.356	0.177411	0.194024	0.914377	0.360519	0.626363
YLR220W	Sbay_10.314	755.917	-0.358887	0.165012	-2.17491	0.0296367	0.141917
YHR006W	Sbay_8.62	474.983	-0.756346	0.194602	-3.88662	0.000101649	0.00228203
YPL201C	Sbay_16.106	29.4107	-2.47273	0.799907	-3.09128	0.00199298	0.0223231
YHR120W	Sbay_15.317	281.271	-0.497378	0.226882	-2.19223	0.0283627	0.137613
YMR232W	Sbay_13.416	44.5	1.12178	0.567727	1.97592	0.0481642	0.194079
YGR106C	Sbay_7.389	1955.92	0.266947	0.142113	1.87841	0.0603256	0.221878
YMR180C	Sbay_13.361	155.359	1.50428	0.295769	5.08598	3.65734e-07	2.18011e-05
YKL021C	Sbay_11.205	853.975	0.260663	0.158949	1.63991	0.101023	0.305859
YHR025W	Sbay_15.211	1575.58	0.0798628	0.13779	0.579598	0.562186	0.779934
YNL083W	Sbay_14.256	571.089	0.158875	0.174508	0.910419	0.362602	0.628494
YOR328W	Sbay_8.379	225.58	0.271901	0.27937	0.973265	0.330422	0.598731
YNL258C	Sbay_14.84	420.565	0.298671	0.191489	1.55973	0.118823	0.33727
YOR098C	Sbay_8.152	711.754	0.381483	0.176871	2.15684	0.0310181	0.145706
YIL026C	Sbay_9.173	308.019	-0.19093	0.221783	-0.860885	0.389301	0.650424
YOL137W	Sbay_15.23	342.056	-0.852971	0.228291	-3.73633	0.000186726	0.00358652
YLR410W	Sbay_10.526	1400.42	-0.0255973	0.155546	-0.164564	0.869287	0.951741
YDR530C	Sbay_2.712	317.5	1.12498	0.243963	4.61128	4.00206e-06	0.000160889
YDR131C	Sbay_2.294	104.813	-0.0150827	0.34104	-0.0442257	0.964725	0.991237
YER111C	Sbay_5.232	197.714	0.263931	0.268327	0.983617	0.325304	0.594559
YEL031W	Sbay_5.38	1972.25	-0.0122223	0.154818	-0.0789458	0.937076	0.977993
YOL071W	Sbay_15.94	721.402	-0.208727	0.163937	-1.27321	0.202942	0.457504
YER147C	Sbay_5.275	206.462	0.335299	0.25898	1.29469	0.195426	0.449608
YDL063C	Sbay_4.187	569.303	-0.0918462	0.184023	-0.4991	0.617709	0.815885
YER144C	Sbay_5.272	664.777	0.193042	0.187262	1.03086	0.302604	0.570235
YNL163C	Sbay_14.175	915.25	0.432503	0.158083	2.73593	0.00622048	0.0488039
YGR185C	Sbay_7.478	2529.33	0.0216715	0.146129	0.148303	0.882103	0.954232
YJL189W	Sbay_6.269	8475.06	0.0851221	0.123421	0.689687	0.490391	0.727427
YMR238W	Sbay_13.422	1037	-0.185643	0.154513	-1.20148	0.229567	0.489984
YER168C	Sbay_5.302	506.75	-0.172061	0.197327	-0.871959	0.383231	0.646176
YPL265W	Sbay_16.40	870.582	-0.247992	0.241121	-1.0285	0.303717	0.5713
YIL083C	Sbay_9.116	513.073	0.47008	0.193648	2.42749	0.0152035	0.0893632
YOR081C	Sbay_8.130	254.696	0.335758	0.238782	1.40613	0.159685	0.402199
YEL026W	Sbay_5.43	1033.33	0.428917	0.154015	2.78491	0.00535429	0.0441452
YLL050C	Sbay_10.21	4530.11	0.0202359	0.147685	0.137021	0.891015	0.958674
YDR392W	Sbay_2.569	479.483	0.418773	0.195961	2.13702	0.0325962	0.150128
YBR290W	Sbay_4.550	777.676	-0.139504	0.157782	-0.884159	0.37661	0.640992
YLR180W	Sbay_10.277	5577.33	-0.0525848	0.178142	-0.295185	0.767852	0.902762
YNL274C	Sbay_14.68	2348.17	0.367959	0.161117	2.2838	0.0223833	0.116962
YIL096C	Sbay_9.102	199.667	0.00724414	0.289943	0.0249847	0.980067	0.996654
YML113W	Sbay_13.31	125.323	-0.546346	0.325263	-1.6797	0.0930147	0.290587
YDR021W	Sbay_2.171	147.917	-0.411506	0.308807	-1.33257	0.182674	0.433172
YGL063W	Sbay_7.206	98.5348	-0.530178	0.422459	-1.25498	0.209485	0.464827
YPL212C	Sbay_16.94	889.651	0.138474	0.182032	0.760715	0.446827	0.697417
YMR005W	Sbay_13.168	800.993	0.0279874	0.18551	0.150867	0.88008	0.952976
YMR296C	Sbay_13.486	1576.16	-0.392713	0.158981	-2.47019	0.0135043	0.0819103
YIL018W	Sbay_9.182	21885.1	-0.127231	0.106232	-1.19767	0.231045	0.492327
YHR136C	Sbay_15.333	25.5015	-0.1251	0.772892	-0.161859	0.871417	0.951777
YGL173C	Sbay_7.90	2627.3	0.332699	0.124247	2.67771	0.00741265	0.0553537
YLR330W	Sbay_10.426	1514.44	0.447914	0.167079	2.68085	0.00734356	0.0550343
YMR188C	Sbay_13.369	3119.08	0.278238	0.153682	1.81048	0.0702213	0.243102
YGL149W	Sbay_7.115	1.48852	0.386909	2.97675	0.129977	0.896585	0.959886
YPR095C	Sbay_16.422	354.148	-0.312735	0.212985	-1.46834	0.142011	0.374603
YOR310C	Sbay_8.361	4445.98	0.24759	0.13869	1.78521	0.0742279	0.253755
YFR051C	Sbay_12.6	1833.83	0.0235172	0.174414	0.134836	0.892742	0.959162
YHR024C	Sbay_15.210	1720.83	-0.27278	0.136925	-1.99219	0.0463503	0.189774
YOL131W	Sbay_15.28	1.74812	0.52905	2.95925	0.178778	0.858112	0.947247
YDR188W	Sbay_2.357	2561.31	0.105227	0.123422	0.852579	0.393893	0.65514
YAL027W	Sbay_1.39	193.083	0.262538	0.300488	0.873707	0.382278	0.645343
YMR194W	Sbay_13.375	3775.04	0.185633	0.11818	1.57077	0.116237	0.331941
YGL236C	Sbay_7.24	1267	0.168022	0.147239	1.14115	0.253807	0.516897
YGR129W	Sbay_7.417	169.747	0.496811	0.291889	1.70206	0.0887449	0.282823
YAR018C	Sbay_1.84	206.333	0.0253308	0.257228	0.0984763	0.921554	0.970615
YHR133C	Sbay_15.330	678.083	0.0838591	0.188551	0.444755	0.656497	0.835676
YDR017C	Sbay_2.167	654.902	0.159638	0.181788	0.878157	0.379859	0.643563
YMR303C	Sbay_13.494	3042	0.967107	0.226567	4.26852	1.96775e-05	0.0005933
YOR369C	Sbay_8.425	25046.3	-0.0218138	0.1099	-0.198488	0.842663	0.939611
YNL275W	Sbay_14.67	135.202	-1.01485	0.36469	-2.78276	0.00538982	0.0442084
YOL117W	Sbay_15.42	179.345	0.343802	0.28098	1.22358	0.221111	0.47898
YNR014W	Sbay_14.367	253.788	-1.06522	0.277769	-3.8349	0.000125613	0.00268078
YGR021W	Sbay_7.302	1394.61	0.161269	0.164611	0.979696	0.327236	0.595619
YDR411C	Sbay_2.588	741.75	0.275865	0.169899	1.6237	0.104439	0.312533
YBR283C	Sbay_4.543	2639.75	-0.213884	0.132613	-1.61283	0.106781	0.315535
YIL090W	Sbay_9.109	677.25	-0.0508616	0.167167	-0.304256	0.760933	0.900548
YBR205W	Sbay_4.460	928.917	0.116463	0.157988	0.737164	0.461023	0.706311
YPL027W	Sbay_16.290	50.5524	0.134096	0.994725	0.134807	0.892764	0.959162
YOR321W	Sbay_8.373	216.75	0.164042	0.261166	0.628113	0.52993	0.75576
YML104C	Sbay_13.40	182.477	-0.516953	0.266849	-1.93725	0.0527147	0.204624
YBR183W	Sbay_4.434	1111.48	-1.18374	0.195821	-6.04502	1.49389e-09	1.6842e-07
YMR186W	Sbay_13.367	11999	-0.536855	0.137199	-3.91298	9.11655e-05	0.00207362
YDR195W	Sbay_2.363	364.735	-0.339381	0.214573	-1.58166	0.113728	0.327117
YOR319W	Sbay_8.370	165.083	-0.600812	0.313086	-1.919	0.0549844	0.20958
YOL048C	Sbay_15.122	244.983	1.21077	0.368766	3.2833	0.00102599	0.0137134
YHR201C	Sbay_15.405	1023.28	-0.399068	0.168875	-2.3631	0.0181229	0.100842
YNL256W	Sbay_14.86	582.516	0.0910248	0.175266	0.519352	0.603515	0.806961
YOL058W	Sbay_15.107	734.75	0.328021	0.232414	1.41136	0.158138	0.400441
YMR278W	Sbay_13.466	724.75	-0.0243029	0.173503	-0.140072	0.888603	0.957756
YGL045W	Sbay_7.230	450.724	1.15513	0.20414	5.65852	1.5268e-08	1.36517e-06
YER106W	Sbay_5.227	2.03598	0	3.09425	0	1	1
YPR071W	Sbay_16.399	94.4739	0.167558	0.367556	0.455869	0.648484	0.831406
YMR107W	Sbay_13.286	71.9399	4.45163	0.97256	4.57723	4.71167e-06	0.000180998
YMR207C	Sbay_13.389	489.565	-0.392445	0.186229	-2.10733	0.0350892	0.156873
YML015C	Sbay_13.145	278.083	-0.111773	0.231621	-0.482571	0.6294	0.822032
YOR197W	Sbay_8.253	1979.69	-0.0457858	0.15995	-0.28625	0.774686	0.906901
YKR089C	Sbay_11.325	951.236	-0.071898	0.14906	-0.482343	0.629562	0.822032
YEL004W	Sbay_5.82	139.833	0.147402	0.301567	0.488787	0.624992	0.820104
YER166W	Sbay_5.300	835.81	-0.329408	0.171075	-1.92552	0.0541649	0.208532
YDL014W	Sbay_4.234	5400.65	-0.0620837	0.124617	-0.498197	0.618345	0.815961
YNL098C	Sbay_14.241	3679.08	-0.16942	0.132876	-1.27502	0.202301	0.457337
YOR351C	Sbay_8.405	7.24428	1.29871	1.40536	0.924111	0.355429	0.622551
YBR056W	Sbay_4.289	2175.17	0.0297264	0.131069	0.2268	0.820579	0.929763
YLL032C	Sbay_10.40	165.685	0.173041	0.280001	0.618002	0.536574	0.759357
YCR027C	Sbay_3.60	197.402	-0.806557	0.271648	-2.96913	0.00298646	0.0300468
YDL194W	Sbay_4.54	250.891	-0.132941	0.241746	-0.54992	0.582374	0.796045
YER079W	Sbay_5.192	426.292	0.598521	0.202554	2.95487	0.00312799	0.0310762
YBR039W	Sbay_4.271	2169.08	-0.265581	0.131874	-2.0139	0.0440197	0.18351
YER024W	Sbay_5.119	137.075	-0.410877	0.304208	-1.35065	0.176809	0.425096
YDR116C	Sbay_2.275	1948.75	0.0911744	0.131502	0.69333	0.488102	0.725856
YOR093C	Sbay_8.146	402.81	0.0131128	0.194855	0.0672951	0.946347	0.981944
YGR258C	Sbay_7.556	542.07	-0.151683	0.192523	-0.787869	0.430773	0.684224
YIL021W	Sbay_9.178	1238.03	0.184658	0.148482	1.24364	0.213633	0.46945
YPL234C	Sbay_16.72	1796.92	0.0392007	0.134778	0.290854	0.771163	0.90519
YMR110C	Sbay_13.289	1553.93	0.230579	0.156401	1.47428	0.140406	0.371693
YDL056W	Sbay_4.193	471.611	0.182694	0.20374	0.896701	0.369878	0.636215
YGR234W	Sbay_7.526	21	1.38952	0.952258	1.45919	0.144514	0.379275
YPL213W	Sbay_16.93	194.917	0.0649677	0.264125	0.245973	0.805703	0.924303
YKL117W	Sbay_11.107	4261.19	-0.126093	0.121341	-1.03917	0.298727	0.568178
YMR178W	Sbay_13.359	632.75	0.186858	0.201348	0.928037	0.353389	0.621268
YPR017C	Sbay_16.341	235.583	-0.332594	0.264082	-1.25943	0.207874	0.462278
YGL115W	Sbay_7.153	1151.67	0.379485	0.150785	2.51673	0.0118451	0.0758378
YNL299W	Sbay_14.41	207.102	-0.37074	0.265088	-1.39855	0.161948	0.405534
YOL129W	Sbay_15.31	1309.25	0.273986	0.143892	1.90411	0.0568954	0.213193
YEL044W	Sbay_5.25	445.73	0.336344	0.210055	1.60122	0.109328	0.319086
YMR247C	Sbay_13.432	584.412	-0.18877	0.181773	-1.03849	0.299043	0.56828
YDR427W	Sbay_2.603	1293.25	-0.612185	0.151232	-4.04798	5.16606e-05	0.0013329
YML071C	Sbay_13.84	504.378	-0.0284833	0.186708	-0.152555	0.878749	0.952709
YBR077C	Sbay_4.316	361.5	-0.0344245	0.224248	-0.153511	0.877995	0.952709
YDR176W	Sbay_2.342	734.525	-0.17812	0.174192	-1.02255	0.306521	0.573869
YPL177C	Sbay_16.132	1020.22	-0.701466	0.204551	-3.42929	0.000605156	0.00931258
YDR122W	Sbay_2.283	1096.12	-0.203163	0.152271	-1.33423	0.18213	0.432673
YER120W	Sbay_5.241	2147.3	0.159941	0.132966	1.20286	0.229029	0.489792
YNL090W	Sbay_14.250	310.25	0.114487	0.228003	0.502131	0.615575	0.814797
YBR042C	Sbay_4.274	435.833	-0.280518	0.22475	-1.24813	0.211982	0.46774
YOL062C	Sbay_15.103	1166.33	-0.154724	0.148164	-1.04427	0.296358	0.566441
YDR381W	Sbay_2.555	3234.71	-0.712903	0.136751	-5.21315	1.85659e-07	1.25042e-05
YGL103W	Sbay_7.164	23490.1	-0.085979	0.106979	-0.803704	0.421568	0.677278
YDR484W	Sbay_2.658	238.816	0.177899	0.245119	0.725765	0.467983	0.710676
YJL194W	Sbay_6.274	76.0833	-0.0607334	0.415892	-0.146032	0.883896	0.955175
YMR098C	Sbay_13.275	613.718	0.119264	0.179429	0.664684	0.506253	0.740973
YOL022C	Sbay_15.145	688.75	-0.0455238	0.174303	-0.261176	0.793957	0.917642
YGR192C	Sbay_7.486	116951	-0.244087	0.107208	-2.27676	0.0228004	0.118363
YBR095C	Sbay_4.342	544.116	-0.251024	0.2224	-1.1287	0.259024	0.523336
YHR111W	Sbay_15.307	456.583	-0.146991	0.200799	-0.73203	0.46415	0.709029
YBL045C	Sbay_2.72	4041	-0.403031	0.134156	-3.00419	0.00266288	0.0275094
YGL071W	Sbay_7.198	585.337	-0.389435	0.201347	-1.93414	0.0530953	0.205823
YDR524C	Sbay_2.706	220.213	0.917627	0.278298	3.29728	0.000976259	0.0131846
YGR043C	Sbay_7.328	291.5	1.22772	0.377535	3.25194	0.0011462	0.0148605
YPR170W-B	Sbay_16.502	743.105	-0.13477	0.565206	-0.238444	0.811537	0.925902
YOR224C	Sbay_8.276	967.917	-0.27517	0.166309	-1.65457	0.0980115	0.300584
YDL070W	Sbay_4.179	1422.5	-0.273706	0.156648	-1.74726	0.0805914	0.266384
YNL193W	Sbay_14.148	448.704	0.362979	0.239347	1.51654	0.129383	0.355017
YCR047C	Sbay_3.86	431.333	-0.48734	0.23694	-2.05681	0.0397047	0.171163
YMR187C	Sbay_13.368	129.503	-0.454035	0.343724	-1.32093	0.186526	0.438695
YPL223C	Sbay_16.83	38.8141	-2.31598	0.721982	-3.20781	0.00133751	0.016594
YML096W	Sbay_13.52	304.196	-0.760394	0.236389	-3.2167	0.00129673	0.0161655
YPL272C	Sbay_16.33	138.333	-0.650707	0.383063	-1.6987	0.0893764	0.283253
YKL135C	Sbay_11.90	908.417	-0.161289	0.163645	-0.985602	0.324329	0.593526
YER064C	Sbay_5.174	1194.96	-0.195196	0.537699	-0.363022	0.716589	0.87387
YDR389W	Sbay_2.565	742.095	-0.646979	0.18412	-3.51391	0.000441562	0.00736775
YOL002C	Sbay_15.173	451.425	-0.984564	0.226343	-4.34988	1.36213e-05	0.000430732
YLR190W	Sbay_10.286	625.53	0.113407	0.172876	0.656002	0.511823	0.744718
YML111W	Sbay_13.33	450.333	-0.405051	0.210426	-1.92491	0.0542412	0.208532
YOR359W	Sbay_8.415	266.013	-0.311795	0.24253	-1.28559	0.198585	0.452594
YLL021W	Sbay_10.54	798.664	-0.261627	0.16832	-1.55434	0.120103	0.338666
YKL205W	Sbay_11.17	439.458	-0.359551	0.191477	-1.87778	0.0604117	0.222038
YLR407W	Sbay_10.523	182.704	0.991892	1.67083	0.593653	0.552744	0.772441
YBR088C	Sbay_4.335	761.167	0.251598	0.195517	1.28683	0.198152	0.452296
YLR425W	Sbay_10.542	219.555	0.463373	0.248501	1.86467	0.0622273	0.225688
YBR055C	Sbay_4.287	326.917	-0.248039	0.229436	-1.08108	0.279662	0.546675
YOR175C	Sbay_8.228	919.254	0.0527569	0.16245	0.324757	0.745365	0.891353
YER033C	Sbay_5.131	291.544	0.626451	0.229385	2.731	0.00631428	0.049316
YNL329C	Sbay_14.12	910.065	-0.31577	0.175796	-1.79624	0.072457	0.248849
YFL005W	Sbay_6.54	1556.33	0.0802104	0.137601	0.582919	0.559948	0.778105
YOR298W	Sbay_8.347	9.36866	-0.192718	1.47464	-0.130688	0.896022	0.959878
YCR010C	Sbay_3.35	6.5	-2.78061	1.46512	-1.89787	0.0577128	0.215168
YKL110C	Sbay_11.113	440.5	0.989074	0.244979	4.03738	5.4052e-05	0.00136738
YMR014W	Sbay_13.181	508.394	0.142058	0.211248	0.67247	0.501285	0.737284
YPR040W	Sbay_16.369	436.413	0.00481178	0.21076	0.0228307	0.981785	0.997375
YGR056W	Sbay_7.338	454.287	0.0554037	0.197869	0.280002	0.779476	0.908396
YMR152W	Sbay_13.330	1683	-0.331436	0.165643	-2.0009	0.0454035	0.18747
YPL166W	Sbay_16.144	155.567	0.321149	0.296683	1.08247	0.279045	0.546086
YML057W	Sbay_13.101	959.432	0.126855	0.177502	0.714668	0.474814	0.717479
YDR178W	Sbay_2.344	1107.67	0.168968	0.161986	1.0431	0.296901	0.566821
YKR038C	Sbay_11.270	684.083	-0.32585	0.173168	-1.8817	0.0598774	0.2207
YGL028C	Sbay_7.252	307.968	0	1.86147	0	1	1
YLR288C	Sbay_10.384	151.414	-0.197913	0.292184	-0.677359	0.498178	0.735008
YJR004C	Sbay_12.87	150.677	0.0301368	0.288143	0.10459	0.916701	0.968522
YCL026C-B	Sbay_3.188	17.4167	0	1.85595	0	1	1
YJL115W	Sbay_6.196	395.704	-0.388753	0.200335	-1.94052	0.0523168	0.203384
YJR073C	Sbay_12.163	1741.83	0.493965	0.176323	2.80147	0.00508696	0.0428263
YGL004C	Sbay_7.278	396.642	0.391558	0.193591	2.02261	0.0431135	0.180749
YLR204W	Sbay_10.298	1538.62	0.340288	0.137239	2.47952	0.0131558	0.0809321
YML097C	Sbay_13.51	365.277	-0.43664	0.209399	-2.0852	0.037051	0.163251
YIR030C	Sbay_9.246	19.1494	-1.8681	0.912887	-2.04637	0.0407204	0.174094
YLR055C	Sbay_10.139	338.868	-0.0656665	0.222249	-0.295464	0.767639	0.902762
YJL055W	Sbay_6.131	1382.08	0.320164	0.16088	1.99008	0.046582	0.190066
YPR102C	Sbay_16.428	10393.8	0.0630577	0.115595	0.545504	0.585407	0.798112
YNL225C	Sbay_14.117	181.833	0.0448989	0.272792	0.16459	0.869267	0.951741
YHR193C	Sbay_15.396	8133.95	-0.0784904	0.120041	-0.653862	0.513201	0.745082
YMR292W	Sbay_13.482	157.25	0.242234	0.308826	0.78437	0.432823	0.684962
YOR380W	Sbay_8.436	239.441	-0.198274	0.261126	-0.759303	0.447671	0.698233
YBL099W	Sbay_2.18	6882.83	0.0176684	0.110812	0.159445	0.873318	0.951777
YMR132C	Sbay_13.312	101.25	-0.0411507	0.386152	-0.106566	0.915133	0.968522
YDR303C	Sbay_2.469	335.811	0.621046	0.208867	2.9734	0.0029452	0.0297735
YPL008W	Sbay_16.310	333.173	-0.0572873	0.21035	-0.272343	0.785358	0.911728
YJR035W	Sbay_12.118	463.488	-0.0412593	0.191315	-0.215661	0.829252	0.933673
YOR126C	Sbay_8.178	349.333	-0.14383	0.228871	-0.628431	0.529722	0.75576
YNL191W	Sbay_14.150	401.92	0.0662415	0.250755	0.264168	0.791651	0.915849
YDL116W	Sbay_4.130	621.917	-0.0961683	0.182972	-0.52559	0.599173	0.806466
YPL184C	Sbay_16.123	381.376	0.831115	0.230904	3.5994	0.000318954	0.00566472
YER034W	Sbay_5.132	120.693	0.473013	0.338555	1.39715	0.162367	0.406279
YPR153W	Sbay_16.481	50.4588	-0.856047	0.488141	-1.75369	0.0794836	0.264339
YMR042W	Sbay_13.212	153.108	0.0310247	0.337899	0.0918163	0.926844	0.973196
YDR252W	Sbay_2.418	91.6667	0.0916431	0.384694	0.238223	0.811708	0.925902
YLL003W	Sbay_10.73	340.583	-0.404678	0.221387	-1.82792	0.0675615	0.238188
YOR165W	Sbay_8.219	1321.29	-0.133278	0.140897	-0.94592	0.34419	0.612759
YDR054C	Sbay_2.211	1305.3	-0.302876	0.148837	-2.03495	0.0418561	0.177341
YNL323W	Sbay_14.17	715.039	-0.19932	0.175827	-1.13362	0.256956	0.520333
YLR409C	Sbay_10.525	1034.5	-0.161401	0.176029	-0.916899	0.359196	0.625517
YNL316C	Sbay_14.23	257.25	-0.335718	0.247861	-1.35446	0.17559	0.423539
YLR081W	Sbay_10.164	336.348	-1.19795	0.333375	-3.5934	0.000326397	0.00577711
YDR109C	Sbay_2.269	270.502	-0.0948996	0.236311	-0.401588	0.687987	0.854964
YPL088W	Sbay_16.224	959.583	1.44214	0.179463	8.0359	9.28923e-16	3.441e-13
YJL046W	Sbay_6.120	367.942	0.489961	0.231297	2.11832	0.0341482	0.154801
YPL099C	Sbay_16.212	268.286	-0.0392226	0.231084	-0.169733	0.86522	0.950642
YOR092W	Sbay_8.145	448.776	0.549559	0.271983	2.02056	0.0433249	0.181342
YMR041C	Sbay_13.210	177.42	-1.03377	0.296723	-3.48396	0.000494057	0.00790796
YDR221W	Sbay_2.388	506.03	0.523351	0.196847	2.65867	0.00784503	0.0573827
YML066C	Sbay_13.90	2.33333	0.123264	2.70679	0.0455388	0.963678	0.990757
YLR109W	Sbay_10.199	20528	0.203072	0.184182	1.10256	0.270218	0.535561
YMR096W	Sbay_13.273	2659.28	0.313681	0.412397	0.760628	0.446879	0.697417
YKR009C	Sbay_11.240	166.25	-0.750391	0.308758	-2.43035	0.0150842	0.0889949
YDR078C	Sbay_2.237	178.25	0.00765223	0.302339	0.0253101	0.979808	0.996654
YOR358W	Sbay_8.414	647.561	-0.108402	0.208944	-0.518806	0.603896	0.806961
YKL103C	Sbay_11.121	2122.58	0.929968	0.153564	6.0559	1.39635e-09	1.60921e-07
YCR061W	Sbay_3.96	515.96	0.0748942	0.238283	0.314308	0.753287	0.896408
YMR109W	Sbay_13.288	1385.07	-0.517179	0.152521	-3.39088	0.000696686	0.0105029
YMR078C	Sbay_13.257	254.378	-0.174103	0.235653	-0.738811	0.460022	0.705612
YLR094C	Sbay_10.178	323.4	-0.244219	0.252822	-0.965972	0.334058	0.601954
YDL154W	Sbay_4.91	105.723	-0.464064	0.414567	-1.1194	0.262971	0.527979
YDR232W	Sbay_2.398	1178.08	0.194831	0.145072	1.343	0.179272	0.427845
YNL262W	Sbay_14.80	489.255	0.299568	0.186913	1.60272	0.108997	0.318729
YDR245W	Sbay_2.411	1124.63	0.0866241	0.155064	0.558634	0.576412	0.790603
YHR088W	Sbay_15.282	680.667	-0.269789	0.174239	-1.54838	0.121531	0.340681
YLR114C	Sbay_10.205	620.112	-0.103542	0.190476	-0.543596	0.58672	0.798676
YLR390W	Sbay_10.507	337.528	0.0508785	0.213567	0.238232	0.811701	0.925902
YBR017C	Sbay_2.146	1235.07	-0.0271942	0.147593	-0.184251	0.853816	0.94529
YKR014C	Sbay_11.246	1075.38	-0.457606	0.186966	-2.44754	0.0143835	0.0856407
YML037C	Sbay_13.122	78.2612	-0.229562	0.380033	-0.604059	0.545804	0.766339
YDL138W	Sbay_4.106	160.426	0.509204	0.32242	1.57932	0.114263	0.327823
YOR056C	Sbay_8.105	733.397	0.185714	0.181098	1.02549	0.305134	0.572305
YJR060W	Sbay_12.149	297.918	-0.265605	0.235329	-1.12865	0.259044	0.523336
YPR118W	Sbay_16.446	607.417	0.0703771	0.193912	0.362933	0.716655	0.87387
YLR141W	Sbay_10.235	81.9487	0.431217	0.372277	1.15832	0.246733	0.509378
YPR162C	Sbay_16.492	258.667	0.0557421	0.246574	0.226067	0.82115	0.930206
YDL089W	Sbay_4.155	321.377	-0.277827	0.219775	-1.26415	0.206177	0.460569
YLR178C	Sbay_10.275	1577.67	-0.101314	0.218764	-0.463117	0.643281	0.828833
YHR175W	Sbay_15.375	569.586	-0.416411	0.174151	-2.39109	0.0167984	0.0959433
YGR166W	Sbay_7.458	284.628	-0.301148	0.266162	-1.13145	0.257867	0.521771
YDL161W	Sbay_4.83	937.812	-0.280836	0.166911	-1.68255	0.0924629	0.289736
YKL101W	Sbay_11.123	851.207	-0.226634	0.164898	-1.37438	0.169322	0.416409
YKL050C	Sbay_11.176	261.11	0.464038	0.269326	1.72296	0.0848951	0.274853
YOR191W	Sbay_8.247	690.771	0.132508	0.16479	0.8041	0.421339	0.677261
YGR096W	Sbay_7.379	176.666	-0.0431868	0.307206	-0.140579	0.888202	0.957634
YKL055C	Sbay_11.171	27.75	0.586515	0.779063	0.752847	0.451542	0.700428
YOR370C	Sbay_8.426	1330.62	-0.295153	0.149603	-1.97291	0.0485063	0.194852
YDL212W	Sbay_4.35	1622.48	0.0544708	0.134162	0.406008	0.684736	0.852857
YMR298W	Sbay_13.488	712.682	-0.21813	0.166143	-1.31291	0.189214	0.441972
YNL161W	Sbay_14.178	712.941	0.195365	0.195144	1.00114	0.316761	0.584682
YGR184C	Sbay_7.477	1200.5	-0.251054	0.173739	-1.445	0.148457	0.385915
YDR096W	Sbay_2.255	852.333	0.542978	0.155658	3.48827	0.000486149	0.00784273
YJL126W	Sbay_6.205	254.417	0.167672	0.238971	0.701638	0.482905	0.723799
YPR111W	Sbay_16.439	280.667	-0.593236	0.220519	-2.69018	0.00714134	0.0539082
YBR175W	Sbay_4.427	251.833	-0.300522	0.23606	-1.27307	0.202992	0.457504
YPL046C	Sbay_16.269	86.9314	-0.488211	0.395633	-1.234	0.217204	0.474281
YGL099W	Sbay_7.167	746.167	-0.196707	0.168373	-1.16828	0.242693	0.50612
YMR251W	Sbay_13.435	27.9167	0.237437	0.725569	0.327243	0.743484	0.891353
YFL030W	Sbay_6.28	85.0833	1.00077	0.390099	2.56544	0.0103046	0.0686004
YIL119C	Sbay_9.74	5.7794	0	6.06063	0	1	1
YIL002W-A	Sbay_9.205	500.19	-0.146952	0.183228	-0.802017	0.422543	0.677874
YPL124W	Sbay_16.186	119.583	0.402496	0.321393	1.25235	0.210443	0.465796
YPL193W	Sbay_16.113	283.833	0.491023	0.238242	2.06103	0.0393004	0.169702
YKL196C	Sbay_11.27	1361	-0.38004	0.151418	-2.50988	0.0120772	0.0767552
YDR314C	Sbay_2.482	120.083	-0.135563	0.317033	-0.427599	0.668943	0.842433
YJL144W	Sbay_6.224	583.492	0.604928	0.262731	2.30247	0.0213089	0.113458
YLR231C	Sbay_10.327	483.212	0.654097	0.256158	2.55349	0.0106648	0.0701877
YPL067C	Sbay_16.245	249.917	-0.551511	0.258185	-2.13611	0.0326704	0.150336
YOR360C	Sbay_8.417	639.546	0.107988	0.182456	0.59186	0.553944	0.773702
YDR255C	Sbay_2.421	384.583	-0.331871	0.198151	-1.67484	0.0939664	0.291673
YFR021W	Sbay_6.93	396.583	0.328506	0.220575	1.48932	0.136403	0.364444
YKL098W	Sbay_11.126	257.619	0.567685	0.266297	2.13177	0.0330255	0.151299
YJR139C	Sbay_12.232	2556.92	-0.203428	0.126938	-1.60257	0.109029	0.318729
YKL016C	Sbay_11.212	1464.33	-0.233543	0.162154	-1.44026	0.149794	0.388222
YBR133C	Sbay_4.382	913.927	-0.715826	0.184399	-3.88193	0.000103629	0.00229676
YGL017W	Sbay_7.262	276.167	-0.263816	0.25964	-1.01608	0.30959	0.576494
YBR162C	Sbay_4.413	2019.92	-0.145784	0.130126	-1.12033	0.262572	0.527784
YCR018C	Sbay_3.45	11.1083	0	1.9534	0	1	1
YIL004C	Sbay_9.203	210.417	0.493086	0.2491	1.97947	0.047763	0.193134
YPR129W	Sbay_16.456	1362.96	-0.0873163	0.137901	-0.633183	0.526614	0.755277
YKL174C	Sbay_11.49	529.254	0.384409	0.177811	2.1619	0.0306261	0.144915
YJR013W	Sbay_12.98	316.167	-0.0292362	0.221385	-0.13206	0.894936	0.959878
YJL133W	Sbay_6.213	366.333	0.347276	0.216969	1.60058	0.109471	0.319179
YGR260W	Sbay_7.557	2114.83	0.0989915	0.175421	0.564309	0.572544	0.788327
YBL084C	Sbay_2.34	256.778	-0.0916723	0.236384	-0.387811	0.698156	0.861102
YKR094C	Sbay_11.330	12978.6	-0.0147813	0.111329	-0.132772	0.894374	0.959878
YKR018C	Sbay_11.250	2011.69	0.013355	0.162969	0.0819482	0.934688	0.976927
YDR143C	Sbay_2.304	623.705	0.346609	0.18281	1.89601	0.0579587	0.215465
YDL176W	Sbay_4.71	169.333	-0.121089	0.282589	-0.428496	0.66829	0.842014
YBR111C	Sbay_4.359	1546.77	-0.0675358	0.159274	-0.424022	0.67155	0.843995
YPR037C	Sbay_16.368	497.787	-0.0835612	0.190215	-0.439299	0.660445	0.836118
YKL121W	Sbay_11.103	409.33	-0.0281207	0.198259	-0.141838	0.887208	0.957158
YML036W	Sbay_13.123	168.718	0.540144	0.317024	1.7038	0.0884192	0.282354
YKR027W	Sbay_11.260	257.5	-0.531333	0.276708	-1.92019	0.0548333	0.20958
YFL047W	Sbay_6.6	313.359	0.0214577	0.235122	0.0912619	0.927284	0.973426
YGR201C	Sbay_7.495	121.083	-0.588702	0.426381	-1.38069	0.167374	0.413727
YPR122W	Sbay_16.451	15.2752	-0.0120493	0.96045	-0.0125455	0.98999	1
YLR380W	Sbay_10.497	574.867	0.709648	0.180197	3.93817	8.21054e-05	0.00190941
YKL034W	Sbay_11.189	385	-0.0138643	0.201872	-0.0686787	0.945245	0.981783
YKL061W	Sbay_11.165	219.667	0.0424763	0.271656	0.156361	0.875749	0.952616
YJR042W	Sbay_12.124	817.417	0.156333	0.186672	0.837472	0.402327	0.663424
YMR281W	Sbay_13.470	410.472	-0.290444	0.210547	-1.37947	0.167749	0.414039
YNL058C	Sbay_14.282	506.621	0.347977	0.206038	1.6889	0.0912391	0.286767
YMR012W	Sbay_13.176	4115.04	-0.114547	0.12986	-0.882077	0.377735	0.642273
YER093C	Sbay_5.211	491.802	0.0630198	0.194598	0.323847	0.746054	0.891689
YGR100W	Sbay_7.383	829.361	0.0999181	0.15906	0.62818	0.529886	0.75576
YLR133W	Sbay_10.226	581.5	0.337595	0.191782	1.7603	0.0783561	0.263013
YNL023C	Sbay_14.324	408.328	0.0547676	0.200891	0.272623	0.785143	0.911722
YDR349C	Sbay_2.520	958.883	0.262893	0.151418	1.7362	0.0825276	0.270551
YIR011C	Sbay_9.222	690.735	-0.0863445	0.183422	-0.470743	0.637824	0.8257
YOR171C	Sbay_8.224	634.083	0.235957	0.171411	1.37656	0.168649	0.415642
YDR214W	Sbay_2.382	1780	0.260725	0.144221	1.80782	0.0706351	0.243884
YIL126W	Sbay_9.65	1113.47	-0.0960556	0.149475	-0.642622	0.520469	0.75039
YIL106W	Sbay_9.89	302.185	-0.245761	0.214864	-1.1438	0.252706	0.515959
YLR201C	Sbay_10.296	813.167	0.0334975	0.191077	0.175309	0.860837	0.947834
YLR295C	Sbay_10.390	961.917	0.309576	0.164716	1.87945	0.0601833	0.221528
YDL201W	Sbay_4.47	481	-0.0679814	0.200727	-0.338676	0.734854	0.885291
YDR468C	Sbay_2.643	419.959	0.143974	0.201928	0.712995	0.475849	0.718414
YDR332W	Sbay_2.502	186.077	-0.332116	0.261266	-1.27118	0.203665	0.458225
YHR168W	Sbay_15.368	532.546	-0.430054	0.203314	-2.11522	0.0344113	0.155305
YOL102C	Sbay_15.63	250.554	0.364706	0.246271	1.48091	0.13863	0.367942
YOR064C	Sbay_8.114	197.25	-0.313616	0.302753	-1.03588	0.300258	0.568613
YKL017C	Sbay_11.211	301.917	0.377349	0.260017	1.45125	0.146711	0.383104
YOR159C	Sbay_8.210	303.255	-0.387153	0.218192	-1.77437	0.0760026	0.257446
YOR048C	Sbay_8.100	1039.72	-0.107512	0.151194	-0.711084	0.477032	0.719313
YJL147C	Sbay_6.227	119.667	-0.436469	0.330352	-1.32122	0.186427	0.438695
YFR003C	Sbay_6.66	512.333	-0.0905482	0.192525	-0.47032	0.638127	0.825886
YNL297C	Sbay_14.43	631.483	-0.293252	0.166241	-1.76401	0.0777295	0.261762
YOL081W	Sbay_15.85	1304.25	0.161743	0.150224	1.07668	0.281623	0.549679
YIL033C	Sbay_9.167	3189.83	0.175012	0.147321	1.18796	0.234849	0.496302
YOL036W	Sbay_15.132	672.645	-0.328557	0.171089	-1.92039	0.0548082	0.20958
YGL148W	Sbay_7.116	2954.17	-0.309392	0.139731	-2.2142	0.026815	0.132947
YOR002W	Sbay_15.177	717.75	0.0587363	0.168986	0.347581	0.728155	0.881469
YNR041C	Sbay_14.397	734.592	-0.35401	0.192868	-1.83551	0.0664302	0.235641
YPL162C	Sbay_16.148	258.445	-0.441122	0.241061	-1.82992	0.0672615	0.237427
YIL048W	Sbay_9.152	749.766	-0.211511	0.180945	-1.16892	0.242434	0.50612
YDR189W	Sbay_2.358	1250.86	0.142123	0.154451	0.920184	0.357477	0.623786
YAL028W	Sbay_1.38	249.693	-0.588899	0.246734	-2.38678	0.0169967	0.0965441
YOL056W	Sbay_15.109	264.733	-0.424949	0.246179	-1.72618	0.0843155	0.274301
YGR116W	Sbay_7.399	1920.92	-0.130194	0.128238	-1.01525	0.309985	0.576969
YFR052W	Sbay_12.5	1017.17	-0.214102	0.19778	-1.08253	0.279019	0.546086
YMR302C	Sbay_13.492	1273.81	0.101225	0.156748	0.645785	0.518418	0.749308
YBR282W	Sbay_4.542	1283.17	0.371894	0.142393	2.61174	0.00900821	0.0629604
YOR079C	Sbay_8.128	152.5	0.299686	0.330931	0.905584	0.365156	0.631266
YIL024C	Sbay_9.174	76.4036	-1.15755	0.414746	-2.79099	0.00525472	0.0436774
YHR132C	Sbay_15.328	1164.46	-0.0739572	0.149409	-0.495	0.6206	0.816882
YGR088W	Sbay_7.370	8749.17	0.529074	0.174389	3.03387	0.0024144	0.0257106
YLR103C	Sbay_10.188	193.555	-0.201834	0.292426	-0.690207	0.490064	0.727427
YBR230W-A	Sbay_4.486	136.408	-0.138542	0.35382	-0.39156	0.695384	0.859452
YLR188W	Sbay_10.284	609.567	-0.333867	0.169825	-1.96594	0.0493052	0.196388
YGL073W	Sbay_7.197	435.75	0.505795	0.195314	2.58966	0.00960721	0.0653845
YDR194C	Sbay_2.362	6205.42	-0.614287	0.120554	-5.09552	3.47787e-07	2.09723e-05
YNL243W	Sbay_14.99	1760.69	-0.476727	0.140725	-3.38765	0.000704938	0.0105659
YDR014W	Sbay_2.162	105.944	0.343277	0.349665	0.981729	0.326233	0.595092
YKR074W	Sbay_11.310	547.738	-0.115127	0.18181	-0.633227	0.526585	0.755277
YJR108W	Sbay_12.198	22.2945	0	1.81521	0	1	1
YBR180W	Sbay_4.431	2.25	-1.37348	2.38592	-0.57566	0.564845	0.781069
YHL029C	Sbay_8.22	410.934	-0.26225	0.224023	-1.17064	0.241744	0.505669
YIL093C	Sbay_9.106	2624.42	-0.0580685	0.130764	-0.44407	0.656992	0.835698
YBR204C	Sbay_4.459	595.25	0.444536	0.195691	2.27163	0.0231091	0.119248
YJR115W	Sbay_12.206	238.488	-1.38452	0.316849	-4.36965	1.24445e-05	0.000403511
YDR466W	Sbay_2.642	478.347	-0.425526	0.191772	-2.21892	0.0264922	0.131724
YPL023C	Sbay_16.295	1068.83	-0.292417	0.170286	-1.71722	0.0859395	0.277338
YLR397C	Sbay_10.514	375.417	0.518008	0.238817	2.16906	0.0300785	0.143634
YJL210W	Sbay_6.289	511.75	-0.767302	0.24776	-3.09696	0.00195516	0.0219517
YFR045W	Sbay_12.12	443.501	0.170438	0.197896	0.861248	0.389102	0.650424
YPR152C	Sbay_16.480	259.924	-0.540489	0.281639	-1.91909	0.0549733	0.20958
YIL104C	Sbay_9.91	246.417	-0.866829	0.301322	-2.87675	0.00401795	0.0368798
YIL151C	Sbay_9.37	495.149	-0.150607	0.202134	-0.745087	0.456219	0.703315
YIL002C	Sbay_9.206	423	-0.137204	0.192234	-0.713733	0.475392	0.718143
YMR112C	Sbay_13.291	157.6	-0.153557	0.293872	-0.522532	0.6013	0.806961
YGL086W	Sbay_7.183	362.507	0.0872367	0.233664	0.373342	0.708894	0.867672
YGR159C	Sbay_7.450	5426.65	0.0211273	0.13649	0.15479	0.876987	0.952709
YDL223C	Sbay_4.21	1105.46	0.532659	0.153603	3.46776	0.000524812	0.00827257
YAL044C	Sbay_1.20	2350.5	0.145205	0.145054	1.00104	0.316806	0.584682
YBR213W	Sbay_4.471	139.417	-0.374928	0.326939	-1.14678	0.251472	0.51506
YNL234W	Sbay_14.109	330.759	0.436997	0.247301	1.76707	0.0772172	0.261049
YLR355C	Sbay_10.456	6333.33	-0.324019	0.124685	-2.59871	0.00935751	0.0643608
YJL116C	Sbay_6.197	290.251	-1.73494	0.32039	-5.41509	6.12575e-08	4.45318e-06
YGL089C	Sbay_7.180	7.36304	0.00206636	1.47526	0.00140068	0.998882	1
YFR032C	Sbay_6.106	18.475	-1.02619	1.00565	-1.02043	0.307526	0.574984
YNL118C	Sbay_14.221	1435.55	-0.128796	0.147876	-0.870974	0.383768	0.646176
YNR030W	Sbay_14.384	504.917	-0.019792	0.184864	-0.107063	0.914739	0.968522
YJR119C	Sbay_12.210	175.875	0.718269	0.319769	2.24621	0.0246907	0.125045
YNR023W	Sbay_14.378	471.5	-0.219649	0.200773	-1.09402	0.273946	0.539773
YOL096C	Sbay_15.69	863	0.109694	0.16289	0.673426	0.500676	0.736598
YGL228W	Sbay_7.31	1511.05	-0.185906	0.177063	-1.04995	0.293743	0.563852
YDR284C	Sbay_2.450	447.043	0.0246715	0.220758	0.111758	0.911015	0.966542
YJR117W	Sbay_12.208	1079.42	0.215454	0.15112	1.42571	0.153952	0.393879
YJL097W	Sbay_6.171	486.167	0.047669	0.190861	0.249758	0.802775	0.922488
YBR259W	Sbay_4.521	141.62	-0.619151	0.322541	-1.91961	0.0549077	0.20958
YGR111W	Sbay_7.396	887.333	-0.856868	0.270768	-3.16458	0.00155306	0.0183466
YGL155W	Sbay_7.110	352.833	0.460277	0.213298	2.15791	0.0309351	0.145706
YPR108W	Sbay_16.435	1799.67	-0.198064	0.13912	-1.42369	0.154535	0.394205
YOR007C	Sbay_15.182	3768.5	-0.120578	0.127164	-0.94821	0.343023	0.611942
YLR451W	Sbay_10.569	474.371	0.1851	0.214229	0.864029	0.387572	0.649418
YDR406W	Sbay_2.583	3434.35	-0.347422	0.211569	-1.64212	0.100565	0.305247
YBR193C	Sbay_4.447	318.418	0.0917066	0.213309	0.429925	0.667251	0.841323
YJR101W	Sbay_12.190	2568.08	-0.130678	0.135725	-0.962808	0.335644	0.603815
YJR120W	Sbay_12.211	115.155	-0.0931385	0.332133	-0.280426	0.779151	0.908373
YPR163C	Sbay_16.493	5009.11	-0.143866	0.134966	-1.06594	0.286451	0.555756
YHR143W	Sbay_15.340	872.831	-0.477414	0.203358	-2.34764	0.0188925	0.103955
YBR222C	Sbay_4.479	1155.92	-0.591906	0.207983	-2.84594	0.00442804	0.0388558
YPR088C	Sbay_16.417	1693.64	-0.0478192	0.137916	-0.346727	0.728796	0.881838
YLR131C	Sbay_10.224	326.35	-0.0335738	0.225115	-0.149141	0.881443	0.953915
YPR101W	Sbay_16.427	326.25	-0.739109	0.212368	-3.48031	0.000500827	0.00799165
YER127W	Sbay_5.248	501.788	0.0862433	0.18991	0.454127	0.649737	0.831923
YNL091W	Sbay_14.249	1656.1	-0.084431	0.13997	-0.603209	0.54637	0.766339
YEL005C	Sbay_5.81	205.583	0.513338	0.256524	2.00113	0.0453782	0.18747
YCL004W	Sbay_3.15	344.917	-0.326467	0.216592	-1.5073	0.131735	0.358435
YKR095W-A	Sbay_11.332	188.108	-0.260064	0.268833	-0.967379	0.333355	0.600896
YBR096W	Sbay_4.343	432	0.378602	0.199398	1.89873	0.0575999	0.214901
YGR133W	Sbay_7.421	314.51	-0.457534	0.310782	-1.4722	0.140966	0.372802
YJL193W	Sbay_6.273	153.667	-0.141336	0.298638	-0.473268	0.636022	0.825209
YBL044W	Sbay_2.73	1.43829	-0.761458	3.03507	-0.250886	0.801902	0.921894
YEL027W	Sbay_5.42	3876.58	-0.183525	0.119945	-1.53008	0.125996	0.348669
YHL012W	Sbay_8.40	3.33013	1.78939	2.4169	0.740368	0.459077	0.704788
YDL015C	Sbay_4.233	1301	0.015955	0.146839	0.108656	0.913475	0.968289
YDL071C	Sbay_4.178	0.760263	0	4.40353	0	1	1
YDR123C	Sbay_2.284	198.75	-0.0692095	0.304061	-0.227617	0.819944	0.929647
YHR110W	Sbay_15.306	490.5	0.152635	0.184459	0.827472	0.40797	0.667844
YBR041W	Sbay_4.273	556.583	-0.452991	0.194892	-2.32431	0.0201088	0.108742
YPR145C-A	Sbay_16.475	114.447	0.967199	0.388785	2.48775	0.0128555	0.0798426
YDR430C	Sbay_2.606	2476	-0.157321	0.149049	-1.0555	0.291198	0.560865
YGR193C	Sbay_7.487	1650.59	-0.509205	0.144502	-3.52387	0.000425294	0.00718428
YDR487C	Sbay_2.661	1522.58	0.0762176	0.166309	0.458289	0.646745	0.830614
YPR185W	Sbay_16.517	530.938	0.160428	0.19284	0.831922	0.405453	0.665615
YIL142W	Sbay_9.47	2359.92	0.0234384	0.125066	0.187409	0.85134	0.94529
YGR015C	Sbay_7.297	106.489	-0.0838054	0.368179	-0.227621	0.819941	0.929647
YOR242C	Sbay_8.292	7.3293	4.59224	1.59417	2.88064	0.00396867	0.036569
YNR035C	Sbay_14.391	1855.92	-0.088479	0.135619	-0.652407	0.514139	0.745861
YER065C	Sbay_5.175	86.5277	-1.33407	0.471603	-2.8288	0.00467225	0.0402496
YNR020C	Sbay_14.375	724.325	-0.912773	0.197218	-4.62824	3.68783e-06	0.000153
YCR036W	Sbay_3.70	509.25	-0.124026	0.185811	-0.667484	0.504463	0.73965
YLR077W	Sbay_10.160	670.25	0.776819	0.172834	4.4946	6.97002e-06	0.000249286
YDR119W-A	Sbay_2.280	436.002	0.884642	0.303636	2.9135	0.00357404	0.0344516
YNL219C	Sbay_14.123	827.167	0.17765	0.161729	1.09845	0.272009	0.537592
YDR037W	Sbay_2.195	1542.23	0.287842	0.161393	1.78348	0.0745082	0.25421
YGR040W	Sbay_7.325	252.167	-0.654611	0.253148	-2.58589	0.00971291	0.065735
YER178W	Sbay_5.314	3832.92	-0.185678	0.124511	-1.49125	0.135895	0.364024
YOR186W	Sbay_8.242	32.4994	0.576162	0.723236	0.796644	0.425658	0.680475
YML041C	Sbay_13.119	229.917	0.594657	0.251149	2.36774	0.0178971	0.100119
YLR057W	Sbay_10.141	417.333	0.439015	0.196983	2.2287	0.025834	0.12957
YOL038W	Sbay_15.131	2161	0.114188	0.146737	0.778177	0.436465	0.687173
YCR004C	Sbay_3.24	2556.1	-0.105908	0.149211	-0.709784	0.477838	0.719323
YJL091C	Sbay_6.165	190	-0.557032	0.267495	-2.0824	0.0373056	0.163816
YLR320W	Sbay_10.416	241	0.0681217	0.252928	0.269332	0.787674	0.912618
YHR005C	Sbay_8.59	29.8333	0.323145	0.617717	0.523128	0.600885	0.806961
YPR135W	Sbay_16.463	292.721	0.505164	0.237642	2.12574	0.0335249	0.153046
YAR008W	Sbay_1.76	167.401	-0.44266	0.294217	-1.50454	0.132443	0.359606
YHR121W	Sbay_15.318	941.167	0.0354085	0.172537	0.205222	0.837399	0.93786
YDL179W	Sbay_4.68	236.546	-0.118277	0.28791	-0.410812	0.681211	0.850087
YHR034C	Sbay_15.221	187.267	0.347161	0.289878	1.19761	0.231069	0.492327
YMR231W	Sbay_13.415	457.062	-0.476832	0.193946	-2.45858	0.0139489	0.0835322
YOL070C	Sbay_15.95	533.839	-0.0584819	0.182928	-0.319699	0.749196	0.893591
YOL138C	Sbay_15.22	437.93	-0.174842	0.221302	-0.790063	0.429491	0.683747
YOR188W	Sbay_8.244	362.194	-0.226869	0.217534	-1.04292	0.296987	0.566821
YJL085W	Sbay_6.158	459.833	-0.352993	0.193948	-1.82004	0.0687526	0.240552
YDR533C	Sbay_2.715	387.281	2.95452	1.18158	2.50049	0.0124023	0.0777729
YOL148C	Sbay_15.12	452.155	-0.391173	0.187685	-2.0842	0.0371424	0.163515
YLR452C	Sbay_10.571	122.974	0.773042	0.346132	2.23337	0.0255244	0.128383
YLR341W	Sbay_10.438	6.53979	-0.383106	1.38102	-0.277408	0.781467	0.909471
YNR054C	Sbay_14.409	344.176	0.362341	0.224367	1.61495	0.106321	0.315535
YBL029C-A	Sbay_2.90	910.28	0.0481125	0.259843	0.18516	0.853104	0.94529
YDR130C	Sbay_2.293	201.167	0.605689	0.269131	2.25053	0.0244151	0.12377
YIL015W	Sbay_9.186	16.4122	0.98504	0.84936	1.15974	0.246153	0.508789
YEL030W	Sbay_5.39	106.589	-0.557292	0.338303	-1.64732	0.0994928	0.30369
YPR082C	Sbay_16.412	213.75	0.673318	0.28014	2.40351	0.0162387	0.0934669
YBR291C	Sbay_4.551	357.5	0.128583	0.23408	0.549311	0.582792	0.796406
YNL002C	Sbay_14.346	1696.08	-0.106933	0.152096	-0.703062	0.482017	0.723453
YDR183C-A	Sbay_2.351	0.235983	0.884425	6.22537	0.142068	0.887026	0.957158
YAR015W	Sbay_1.83	4903.42	-0.245079	0.14191	-1.72701	0.0841666	0.274176
YPR046W	Sbay_16.375	87.8333	-0.373254	0.370023	-1.00873	0.313103	0.581026
YML114C	Sbay_13.29	401.113	-0.0578922	0.205767	-0.281348	0.778443	0.908373
YDR020C	Sbay_2.170	161.585	-0.380006	0.285943	-1.32896	0.183863	0.434798
YGR053C	Sbay_7.335	130.926	-0.0706792	0.346792	-0.203809	0.838503	0.938107
YJL093C	Sbay_6.167	349.464	0.433621	0.202743	2.13877	0.0324546	0.149609
YNL081C	Sbay_14.258	1502.75	-0.24985	0.16615	-1.50376	0.132642	0.359771
YNR001C	Sbay_14.350	3447.58	-0.43905	0.193021	-2.27462	0.0229288	0.118553
YOR347C	Sbay_8.401	491	-0.681655	0.215374	-3.16498	0.00155092	0.0183466
YNL082W	Sbay_14.257	216.656	-0.233789	0.267507	-0.873953	0.382144	0.645326
YKL115C	Sbay_11.109	2.95579	-1.16007	2.22749	-0.520796	0.602509	0.806961
YLL051C	Sbay_10.20	443.349	-0.577483	0.234866	-2.45878	0.0139411	0.0835322
YDR395W	Sbay_2.572	1355.08	-0.097433	0.15508	-0.628275	0.529824	0.75576
YOR279C	Sbay_8.327	134.542	-0.393399	0.310454	-1.26718	0.205093	0.460183
YPL264C	Sbay_16.41	33.25	-0.872234	0.60694	-1.4371	0.150689	0.388973
YGR008C	Sbay_7.291	5040.25	0.752752	0.135254	5.56547	2.61445e-08	2.11852e-06
YKL211C	Sbay_11.9	910.167	-0.312274	0.160147	-1.94992	0.0511856	0.200697
YGL060W	Sbay_7.211	261.522	-0.0400767	0.227542	-0.176129	0.860193	0.947412
YNL311C	Sbay_14.28	149.26	0.45333	0.303839	1.49201	0.135697	0.364016
YPR161C	Sbay_16.491	475.134	0.203029	0.197559	1.02769	0.304096	0.571529
YLR297W	Sbay_10.391	164.405	-1.04748	0.320824	-3.26495	0.00109483	0.0144107
YLL002W	Sbay_10.74	178.076	-0.868646	0.300665	-2.88908	0.00386367	0.0359086
YJL030W	Sbay_12.50	271.667	0.0105352	0.225104	0.0468015	0.962671	0.989969
YLR424W	Sbay_10.540	198.913	-0.428663	0.260985	-1.64248	0.10049	0.305247
YLR408C	Sbay_10.524	105.246	-0.65957	0.364207	-1.81098	0.0701445	0.243102
YGL123W	Sbay_7.145	34551.2	-0.00919497	0.107914	-0.0852066	0.932097	0.975551
YKR066C	Sbay_11.301	1725.29	0.712029	0.14766	4.82208	1.4207e-06	6.7594e-05
YDR079W	Sbay_2.238	600.121	-0.0446341	0.206281	-0.216376	0.828695	0.933673
YGR248W	Sbay_7.543	1756	2.00623	0.200926	9.98492	1.77449e-23	1.0225e-20
YNL154C	Sbay_14.185	2424.21	0.142839	0.13508	1.05744	0.290312	0.560103
YBR086C	Sbay_4.333	1183.5	-0.0546918	0.154642	-0.353668	0.723588	0.877841
YER043C	Sbay_5.143	9828.67	-0.00375958	0.127844	-0.0294075	0.97654	0.995929
YBR074W	Sbay_4.313	773.186	0.182584	0.177197	1.0304	0.30282	0.570235
YGR191W	Sbay_7.485	1162.67	-0.312358	0.179457	-1.74058	0.0817578	0.269375
YOR150W	Sbay_8.201	1912.42	-0.064738	0.144998	-0.446476	0.655253	0.835077
YMR106C	Sbay_13.283	146.932	-0.107717	0.32569	-0.330736	0.740844	0.889768
YDR055W	Sbay_2.212	1932.47	-0.219202	0.16299	-1.34489	0.178662	0.426781
YBL061C	Sbay_2.55	504.977	-0.515651	0.187503	-2.7501	0.0059577	0.0473875
YJR110W	Sbay_12.201	295.984	-0.13547	0.219078	-0.618367	0.536334	0.75933
YPR054W	Sbay_16.382	7.68822	0.370913	1.35127	0.274493	0.783706	0.910869
YMR140W	Sbay_13.320	852.127	-0.214753	0.174323	-1.23193	0.217975	0.475366
YLR095C	Sbay_10.179	668.83	0.305855	0.166928	1.83226	0.0669128	0.23719
YBR034C	Sbay_4.266	2084.75	-0.146098	0.208056	-0.702206	0.482551	0.723478
YGR065C	Sbay_7.346	161.667	-0.283825	0.297425	-0.954275	0.339945	0.607901
YPL054W	Sbay_16.259	22.4232	-2.68238	0.800332	-3.35158	0.000803517	0.0114468
YLR040C	Sbay_10.125	4.04443	-0.0860346	1.78589	-0.0481745	0.961577	0.989825
YCR091W	Sbay_3.128	323.42	-1.5161	0.246771	-6.14376	8.05903e-10	9.49866e-08
YLR401C	Sbay_10.517	1110.44	-0.325222	0.178743	-1.8195	0.0688352	0.240552
YDR244W	Sbay_2.410	655.222	0.13475	0.195304	0.689949	0.490226	0.727427
YLR304C	Sbay_10.399	8995.91	0.532109	0.11995	4.43609	9.16079e-06	0.000310028
YKL018W	Sbay_11.210	277.917	-0.642171	0.265443	-2.41924	0.015553	0.0905251
YDL088C	Sbay_4.156	752.553	-0.112899	0.165765	-0.681083	0.495819	0.732569
YDL137W	Sbay_4.107	4056.83	0.0674172	0.142408	0.47341	0.635921	0.825209
YJR063W	Sbay_12.152	490.25	0.281926	0.190376	1.48089	0.138635	0.367942
YBR018C	Sbay_2.147	260.583	0.505296	0.399313	1.26541	0.205724	0.460545
YMR161W	Sbay_13.340	403.995	-0.0410229	0.19339	-0.212125	0.832009	0.935229
YDL157C	Sbay_4.88	349.026	-0.0729085	0.240349	-0.303344	0.761628	0.900818
YDR233C	Sbay_2.399	5289.48	-0.252065	0.150523	-1.6746	0.0940129	0.291673
YJL184W	Sbay_6.264	289.282	-0.0244903	0.228321	-0.107262	0.914581	0.968522
YER025W	Sbay_5.120	3694.83	-0.15892	0.12417	-1.27985	0.200596	0.455071
YDR527W	Sbay_2.709	564.833	-0.464545	0.185414	-2.50545	0.0122296	0.0770986
YKL146W	Sbay_11.79	632.271	-0.0182153	0.177446	-0.102652	0.918239	0.969219
YKL139W	Sbay_11.86	355.37	0.0661424	0.207747	0.31838	0.750197	0.894302
YCR059C	Sbay_3.94	309.802	-0.785492	0.232551	-3.37772	0.000730884	0.0108296
YIL036W	Sbay_9.164	751.605	0.240083	0.159161	1.50843	0.131444	0.358019
YDL197C	Sbay_4.51	351.575	0.604717	0.20776	2.91065	0.00360673	0.0345391
YER078C	Sbay_5.191	752.288	0.422489	0.16627	2.54098	0.0110542	0.0720186
YER130C	Sbay_5.251	1254.43	-0.443267	0.230976	-1.91911	0.0549709	0.20958
YDR115W	Sbay_2.274	1556.75	0.0746022	0.155611	0.479416	0.631643	0.822833
YDR428C	Sbay_2.604	237	0.0979414	0.257844	0.379847	0.704059	0.865016
YIL077C	Sbay_9.120	581.211	-0.418127	0.214504	-1.94927	0.0512633	0.200794
YGR071C	Sbay_7.354	187.564	-0.640478	0.282623	-2.2662	0.0234394	0.120333
YER165W	Sbay_5.299	9444.5	-0.0138393	0.110582	-0.125149	0.900405	0.960949
YML038C	Sbay_13.121	491.19	0.371185	0.210799	1.76085	0.0782646	0.263013
YCL059C	Sbay_3.153	1155	-0.108013	0.1626	-0.664286	0.506508	0.740973
YJL181W	Sbay_6.262	112.302	0.252811	0.348272	0.725901	0.467899	0.710676
YKR071C	Sbay_11.306	701.5	0.271419	0.182186	1.48979	0.13628	0.364302
YKR031C	Sbay_11.264	546.034	0.256623	0.172772	1.48533	0.137456	0.366341
YDR489W	Sbay_2.665	198.942	-0.808435	0.26386	-3.06388	0.00218485	0.0238038
YGR196C	Sbay_7.490	481.275	0.135308	0.187453	0.721823	0.470403	0.713303
YNL101W	Sbay_14.238	569.909	0.249427	0.18521	1.34672	0.17807	0.426348
YMR244W	Sbay_13.429	18.7641	-1.11921	0.96941	-1.15452	0.248285	0.511768
YMR091C	Sbay_13.268	701.406	-0.208082	0.189659	-1.09714	0.272582	0.538313
YLR011W	Sbay_10.91	95.1956	0.52043	0.364695	1.42703	0.153572	0.393297
YPR049C	Sbay_16.378	177.773	0.577005	0.276594	2.08611	0.0369686	0.163026
YDL057W	Sbay_4.192	82.0833	1.0521	0.386136	2.72469	0.00643613	0.0498906
YPR014C	Sbay_16.336	0.0538891	0	6.22537	0	1	1
YGR257C	Sbay_7.555	608.083	-0.151333	0.216628	-0.698585	0.484811	0.724256
YNL070W	Sbay_14.270	1061.42	-0.115672	0.151897	-0.761514	0.44635	0.697417
YHR150W	Sbay_15.349	188.167	-0.27644	0.365307	-0.756732	0.449211	0.699607
YLR263W	Sbay_10.361	94.2093	-0.615796	0.434791	-1.4163	0.156686	0.397736
YPL235W	Sbay_16.71	1656.49	-0.142426	0.151531	-0.939916	0.34726	0.61569
YDL008W	Sbay_4.239	191.417	0.189981	0.272027	0.698391	0.484933	0.724256
YBL050W	Sbay_2.68	1359.56	-0.192603	0.155006	-1.24255	0.214034	0.469534
YJR086W	Sbay_12.174	9.99359	-1.47557	1.52053	-0.970432	0.331831	0.600027
YGR237C	Sbay_7.529	1374.04	-0.522996	0.161311	-3.24215	0.00118631	0.015304
YLR031W	Sbay_10.111	7.28433	0.993377	1.28787	0.771336	0.440508	0.691845
YDL159W	Sbay_4.87	313.291	0.127668	0.219491	0.581655	0.560799	0.77908
YBL087C	Sbay_2.30	6682.21	0.0245485	0.124315	0.197469	0.84346	0.940079
YJR014W	Sbay_12.99	1683.57	0.0859934	0.153837	0.55899	0.576169	0.790603
YJL132W	Sbay_6.212	103.546	-0.037535	0.354925	-0.105755	0.915777	0.968522
YGL190C	Sbay_7.74	721.937	-0.387671	0.179142	-2.16405	0.0304609	0.144397
YBR110W	Sbay_4.357	517.083	-0.0426897	0.190847	-0.223685	0.823002	0.931336
YDR144C	Sbay_2.305	588.368	0.496356	0.232729	2.13276	0.0329444	0.151194
YOR180C	Sbay_8.236	50.6667	-2.34099	2.29679	-1.01925	0.308086	0.575239
YPL018W	Sbay_16.300	97.3519	0.385886	0.350587	1.10068	0.271034	0.536073
YGL018C	Sbay_7.261	279.917	-0.379055	0.237943	-1.59305	0.111149	0.322491
YMR075W	Sbay_13.252	341.929	0.0062022	0.209466	0.0296096	0.976378	0.995929
YGR202C	Sbay_7.496	1364.72	-0.40424	0.199631	-2.02493	0.0428745	0.180477
YKL120W	Sbay_11.104	335.333	0.354243	0.227941	1.5541	0.120161	0.338666
YJR041C	Sbay_12.123	330.507	0.110769	0.22916	0.48337	0.628833	0.822032
YKL175W	Sbay_11.48	762.423	-0.236972	0.185558	-1.27708	0.201573	0.456489
YKR028W	Sbay_11.261	1161.17	0.069506	0.144817	0.479956	0.631259	0.822833
YFL046W	Sbay_6.7	322.583	-0.38196	0.224884	-1.69848	0.0894177	0.283253
YDR379W	Sbay_2.552	628.488	-0.171393	0.174422	-0.982638	0.325786	0.594737
YMR179W	Sbay_13.360	167.343	0.426334	0.302554	1.40912	0.158801	0.401265
YLR381W	Sbay_10.498	104.467	-0.473091	0.371686	-1.27283	0.20308	0.457504
YNL176C	Sbay_14.165	621.967	-0.0260589	0.170317	-0.153002	0.878396	0.952709
YHR169W	Sbay_15.369	267.427	0.30067	0.268998	1.11774	0.263678	0.528579
YMR286W	Sbay_13.476	1326.95	-0.0909378	0.145514	-0.624943	0.532008	0.756493
YDL175C	Sbay_4.72	359.928	0.237452	0.215475	1.10199	0.270465	0.535561
YHR104W	Sbay_15.300	3238.33	-0.469608	0.155429	-3.02137	0.00251638	0.0265581
YDR447C	Sbay_2.622	10365.1	-0.217445	0.120275	-1.8079	0.0706228	0.243884
YGL009C	Sbay_7.272	1502.5	0.568464	0.223968	2.53815	0.011144	0.0723316
YKL168C	Sbay_11.54	460.397	0.0663132	0.220852	0.300261	0.763978	0.90188
YBL042C	Sbay_2.75	181.008	-1.35647	0.344674	-3.93552	8.30162e-05	0.00192197
YDL102W	Sbay_4.144	383.75	0.269561	0.210517	1.28047	0.200379	0.454977
YLR237W	Sbay_10.332	1189.63	-0.0576588	0.229467	-0.251273	0.801603	0.921894
YJR009C	Sbay_12.93	46096.4	-0.548835	0.122977	-4.46289	8.08604e-06	0.000279561
YER092W	Sbay_5.210	486.087	0.242094	0.196977	1.22905	0.219054	0.476317
YIL121W	Sbay_9.71	82.7026	0.0618254	0.597844	0.103414	0.917634	0.969019
YLR214W	Sbay_10.308	421.442	-0.921115	0.229433	-4.01474	5.95107e-05	0.00147666
YDL160C-A	Sbay_4.84	60	0.0784025	0.444109	0.176539	0.85987	0.947412
YPL021W	Sbay_16.297	1.25573	4.55606	3.32075	1.372	0.170065	0.416409
YIR010W	Sbay_9.221	226.004	-0.117866	0.251876	-0.467951	0.639819	0.826838
YDR331W	Sbay_2.501	369	0.0168623	0.205413	0.0820896	0.934575	0.976927
YNL298W	Sbay_14.42	360.783	0.0353449	0.219197	0.161247	0.871899	0.951777
YLR234W	Sbay_10.330	57.978	-0.950769	0.472572	-2.0119	0.0442301	0.184091
YML056C	Sbay_13.103	5467.29	-0.257254	0.125199	-2.05476	0.0399023	0.171587
YKR044W	Sbay_11.279	137.304	-0.346593	0.307253	-1.12804	0.259304	0.523656
YJL127C	Sbay_6.206	248.167	0.33026	0.253712	1.30171	0.193016	0.4473
YGL029W	Sbay_7.249	415.917	0.451456	0.25619	1.76219	0.0780373	0.262452
YFL004W	Sbay_6.55	1047.89	-0.181588	0.162556	-1.11708	0.26396	0.528579
YKL149C	Sbay_11.77	329.917	-0.328226	0.246963	-1.32905	0.183832	0.434798
YGL183C	Sbay_7.80	24.2551	-2.9412	0.920306	-3.19589	0.00139401	0.017088
YER139C	Sbay_5.267	253.667	-0.000794444	0.238095	-0.00333667	0.997338	1
YDL128W	Sbay_4.117	1157.5	-0.046205	0.157722	-0.292952	0.769559	0.903945
YLR433C	Sbay_10.550	430.183	0.220702	0.207128	1.06553	0.286636	0.555907
YMR068W	Sbay_13.243	166.909	0.657313	0.277376	2.36976	0.0177997	0.0996863
YPL098C	Sbay_16.213	690.917	0.109955	0.190343	0.577671	0.563486	0.781069
YMR153W	Sbay_13.331	458.364	0.0474619	0.200538	0.236673	0.81291	0.925929
YGR239C	Sbay_7.531	127.052	0.577977	0.340156	1.69915	0.0892908	0.283253
YIR015W	Sbay_9.226	204.749	-0.319103	0.255349	-1.24967	0.211419	0.467158
YDL040C	Sbay_4.211	1771.69	0.157921	0.138224	1.1425	0.253246	0.516654
YPL096W	Sbay_16.216	392.944	-0.649025	0.23176	-2.80042	0.00510368	0.0428974
YER032W	Sbay_5.129	181.167	0.208132	0.277611	0.749726	0.45342	0.701502
YJR070C	Sbay_12.160	1870.06	0.194475	0.13649	1.42482	0.154209	0.394148
YKL185W	Sbay_11.39	1022.64	-0.108583	0.169812	-0.639428	0.522544	0.75171
YDL097C	Sbay_4.149	2545.8	0.0241098	0.12956	0.18609	0.852375	0.94529
YPR003C	Sbay_16.322	251.471	-0.39787	0.237143	-1.67776	0.0933938	0.291245
YGL005C	Sbay_7.277	291.887	0.972896	0.228862	4.25102	2.12803e-05	0.000630625
YGR262C	Sbay_7.560	447.583	0.133304	0.21702	0.614248	0.539052	0.7611
YPL160W	Sbay_16.150	3210.09	-0.154437	0.123185	-1.2537	0.209951	0.465302
YIR024C	Sbay_9.240	502.561	-0.410085	0.187865	-2.18288	0.029045	0.139988
YMR133W	Sbay_13.313	4.37506	-1.09112	1.86562	-0.584855	0.558645	0.777128
YOL016C	Sbay_15.155	9817.16	1.03676	0.179955	5.76121	8.35149e-09	7.81645e-07
YDR202C	Sbay_2.369	508.583	0.23126	0.182774	1.26528	0.205771	0.460545
YJL052W	Sbay_6.127	12147.2	-0.589645	0.472425	-1.24813	0.211985	0.46774
YMR029C	Sbay_13.197	590.333	-0.199098	0.176574	-1.12756	0.259507	0.523659
YBR066C	Sbay_4.305	382.333	-0.583004	0.243886	-2.39048	0.0168264	0.0959976
YLR104W	Sbay_10.189	342.018	-0.0297276	0.231131	-0.128618	0.89766	0.960533
YKL159C	Sbay_11.67	381.71	-1.21733	0.280682	-4.33707	1.44397e-05	0.00044841
YGR215W	Sbay_7.509	841.917	-0.046633	0.156854	-0.297302	0.766236	0.901927
YDR253C	Sbay_2.419	100.417	-0.640216	0.373848	-1.7125	0.0868039	0.278453
YDR059C	Sbay_2.218	283.505	-0.852661	0.240634	-3.54339	0.000395014	0.00673862
YOR335C	Sbay_8.385	2963.33	0.304578	0.12572	2.42267	0.0154071	0.0900391
YDR368W	Sbay_2.540	1390.67	0.194445	0.143556	1.35448	0.175582	0.423539
YHR192W	Sbay_15.395	400.007	-0.146699	0.200924	-0.730122	0.465316	0.709898
YCR082W	Sbay_3.119	285.5	0.256652	0.236769	1.08398	0.278374	0.545803
YNL085W	Sbay_14.254	1876.8	-0.084562	0.134453	-0.628933	0.529393	0.75576
YDR300C	Sbay_2.466	727.667	-0.338015	0.176878	-1.91101	0.0560038	0.211234
YJL158C	Sbay_11.63	1348.87	3.97946	0.275143	14.4632	2.06827e-47	1.0726e-43
YGL087C	Sbay_7.182	599.239	-0.300774	0.179005	-1.68026	0.0929072	0.290587
YNL301C	Sbay_14.38	4167.22	-0.113022	0.126996	-0.889966	0.373484	0.638979
YPL052W	Sbay_16.263	177.167	-1.68334	0.310253	-5.42571	5.77259e-08	4.27666e-06
YIL003W	Sbay_9.204	164.377	-0.261531	0.285688	-0.915443	0.359959	0.626177
YPR080W	Sbay_16.409	26335.2	-0.438872	0.125366	-3.50074	0.000463968	0.00759034
YBR245C	Sbay_4.505	972.25	-0.272415	0.168865	-1.61321	0.1067	0.315535
YPL155C	Sbay_16.155	305.909	0.590169	0.226324	2.60763	0.00911703	0.0633602
YBR163W	Sbay_4.415	289.75	-0.129814	0.227989	-0.569386	0.569094	0.785135
YDR465C	Sbay_2.641	557.81	-0.1061	0.194087	-0.54666	0.584613	0.798112
YLR276C	Sbay_10.374	959.167	0.591319	0.171109	3.45581	0.000548649	0.00857016
YKL186C	Sbay_11.38	701.985	0.379752	0.178431	2.12829	0.0333134	0.152349
YPL084W	Sbay_16.228	944.5	-0.357483	0.172648	-2.07059	0.038397	0.167193
YDL222C	Sbay_4.22	437.596	1.96396	0.287808	6.82385	8.86304e-12	1.43637e-09
YKL079W	Sbay_11.145	366.942	-0.10059	0.207962	-0.483693	0.628603	0.822032
YFR044C	Sbay_12.13	3654.16	0.148606	0.131079	1.13371	0.256915	0.520333
YBR210W	Sbay_4.468	242.75	0.0441985	0.271499	0.162794	0.87068	0.951777
YPL103C	Sbay_16.209	713.667	0.601656	0.171511	3.50798	0.000451524	0.00745734
YIL103W	Sbay_9.92	341.871	-0.24585	0.211987	-1.15974	0.246154	0.508789
YBR269C	Sbay_4.530	259.25	0.848896	0.246959	3.4374	0.000587336	0.00910517
YFR033C	Sbay_6.109	2324.75	-0.0405129	0.151219	-0.267909	0.788769	0.913071
YDR283C	Sbay_2.449	459.4	0.02029	0.192767	0.105256	0.916172	0.968522
YJR096W	Sbay_12.184	620.5	-3.30553	0.249114	-13.2691	3.49543e-40	9.06366e-37
YOR361C	Sbay_8.418	4689.87	0.144054	0.121555	1.18509	0.235982	0.497076
YLR398C	Sbay_10.515	857.912	-0.142314	0.164395	-0.865685	0.386663	0.649153
YBR192W	Sbay_4.446	1165.92	0.00940254	0.151368	0.0621171	0.95047	0.984025
YNL188W	Sbay_14.154	142.091	0.376301	0.315477	1.1928	0.232948	0.494097
YJR116W	Sbay_12.207	95.3174	0.755926	0.373374	2.02458	0.0429106	0.180482
YKL027W	Sbay_11.198	444.224	0.343427	0.215961	1.59023	0.111783	0.323317
YGR143W	Sbay_7.431	820.229	-0.407851	0.209176	-1.9498	0.0511999	0.200697
YER007C-A	Sbay_5.95	935.022	0.0382843	0.159228	0.240438	0.809991	0.925449
YGR112W	Sbay_7.397	1067.92	-0.131051	0.151722	-0.863755	0.387723	0.64946
YNR022C	Sbay_14.377	1452.17	0.335141	0.140778	2.38064	0.0172828	0.0977165
YGL229C	Sbay_7.30	343.718	0.0607878	0.221322	0.274657	0.783579	0.910869
YOR130C	Sbay_8.182	193.5	1.1301	0.275521	4.10167	4.10186e-05	0.00110793
YBR125C	Sbay_4.371	547.5	0.480403	0.182639	2.63034	0.00852991	0.0610996
YDR409W	Sbay_2.586	336.308	0.222855	0.231674	0.961932	0.336084	0.603926
YLR356W	Sbay_10.457	263.081	0.3543	0.276797	1.28	0.200546	0.455071
YBR221C	Sbay_4.478	3529.21	-0.236748	0.137608	-1.72045	0.0853499	0.275779
YAL005C	Sbay_1.63	16905.7	0.704645	0.139041	5.06789	4.02257e-07	2.3179e-05
YJL094C	Sbay_6.168	827.035	0.0133546	0.172772	0.0772965	0.938388	0.978397
YGR074W	Sbay_7.356	382.201	0.05253	0.221337	0.23733	0.812401	0.925902
YKL057C	Sbay_11.169	514.667	0.063585	0.185772	0.342274	0.732145	0.883206
YGL098W	Sbay_7.168	465.583	-0.28127	0.232715	-1.20865	0.226799	0.485823
YJR056C	Sbay_12.144	227.48	-0.844699	0.260899	-3.23764	0.00120522	0.0154328
YDR097C	Sbay_2.256	404.836	0.337795	0.205987	1.63988	0.101029	0.305859
YLR404W	Sbay_10.520	121.583	-0.467802	0.311672	-1.50094	0.133371	0.360616
YJL121C	Sbay_6.200	1069.33	-0.0460756	0.162088	-0.284262	0.77621	0.907242
YGR161C	Sbay_7.451	1862.67	0.48844	0.166906	2.92645	0.00342859	0.0333596
YGR186W	Sbay_7.479	1565.45	0.127393	0.137422	0.927024	0.353914	0.621637
YIR001C	Sbay_9.210	328.833	-0.500775	0.222359	-2.2521	0.0243158	0.123508
YOR047C	Sbay_8.99	429.317	0.38563	0.241935	1.59394	0.110949	0.322343
YPL254W	Sbay_16.52	381.226	-0.0822472	0.217068	-0.3789	0.704762	0.865474
YDL213C	Sbay_4.34	913.187	-0.039232	0.155925	-0.251608	0.801344	0.921894
YIL132C	Sbay_9.57	45.3333	0.424082	0.541421	0.783276	0.433465	0.685459
YPL246C	Sbay_16.61	753.729	0.133594	0.166821	0.800824	0.423233	0.678692
YIL145C	Sbay_9.44	963.917	0.012127	0.186797	0.0649209	0.948237	0.982989
YKL195W	Sbay_11.28	5595.3	-0.29188	0.126245	-2.312	0.0207776	0.111315
YGL216W	Sbay_7.44	227.083	0.131487	0.257718	0.510196	0.609914	0.811237
YDR317W	Sbay_2.486	4.4988	0.248186	1.69702	0.146248	0.883726	0.955175
YFL031W	Sbay_6.27	1791.07	0.0529462	0.135578	0.390522	0.696151	0.859785
YDR478W	Sbay_2.652	137.685	-0.126247	0.301613	-0.418572	0.675529	0.84641
YHR064C	Sbay_15.253	5577.42	0.157886	0.119739	1.31859	0.187306	0.439583
YKL015W	Sbay_11.213	268.181	-0.492445	0.243163	-2.02516	0.0428506	0.180477
YKL197C	Sbay_11.25	237.456	-0.00603215	0.257937	-0.0233861	0.981342	0.997304
YMR020W	Sbay_13.187	1166.32	0.869301	0.197963	4.39122	1.12716e-05	0.000374708
YJR089W	Sbay_12.176	339.952	-0.459723	0.209225	-2.19726	0.0280017	0.136798
YJL145W	Sbay_6.225	801.26	-0.579409	0.185609	-3.12167	0.0017983	0.0206785
YDR377W	Sbay_2.550	1125.17	-0.214395	0.148985	-1.43904	0.15014	0.388757
YIR007W	Sbay_9.218	369.568	-0.139588	0.221813	-0.629304	0.52915	0.75576
YJL201W	Sbay_6.281	231.991	0.232816	0.268403	0.867412	0.385716	0.648193
YDR152W	Sbay_2.314	838.478	-0.0927779	0.178794	-0.51891	0.603823	0.806961
YLR153C	Sbay_10.252	4065.33	-0.0946285	0.135236	-0.699727	0.484098	0.723948
YLR146W-A	Sbay_10.244	64.275	-0.778811	0.443598	-1.75567	0.0791449	0.263901
YNL126W	Sbay_14.213	103.874	0.12688	0.367549	0.345207	0.729939	0.882186
YBR132C	Sbay_4.381	398.256	0.0714616	0.221265	0.322969	0.746719	0.891957
YKL040C	Sbay_11.185	754.863	0.141447	0.164061	0.862162	0.388598	0.650083
YPL192C	Sbay_16.114	8.35005	-1.51195	1.20866	-1.25093	0.210959	0.46634
YLR249W	Sbay_10.346	50568.5	0.141841	0.111577	1.27123	0.203647	0.458225
YNL004W	Sbay_14.344	1451.8	-0.519146	0.155682	-3.33465	0.000854072	0.0119709
YOR327C	Sbay_8.378	911.379	0.330796	0.158567	2.08616	0.0369641	0.163026
YIR025W	Sbay_9.241	175	-0.0712401	0.289967	-0.245683	0.805927	0.924303
YKR053C	Sbay_11.287	132.021	1.22095	0.43376	2.8148	0.00488078	0.0416022
YOR378W	Sbay_8.435	7.91667	1.25857	1.24324	1.01233	0.311379	0.578371
YGL158W	Sbay_7.106	125.99	0.532955	0.446466	1.19372	0.232589	0.493739
YDR336W	Sbay_2.506	267.075	-0.869213	0.258252	-3.36575	0.000763345	0.01112
YCR020C-A	Sbay_3.50	131.514	0.166916	0.317269	0.526102	0.598817	0.806375
YMR230W	Sbay_13.414	6748.29	-0.23219	0.125072	-1.85645	0.0633901	0.228007
YOL139C	Sbay_15.21	6149.83	-0.131051	0.118238	-1.10837	0.267702	0.532325
YNL067W-A	Sbay_14.273	0.247436	0	6.19815	0	1	1
YIL092W	Sbay_9.107	131.2	0.169644	0.336994	0.503403	0.614681	0.814698
YBR207W	Sbay_4.461	1012.29	-0.198256	0.150981	-1.31312	0.189144	0.441972
YPR133C	Sbay_16.460	1450.27	-0.0407021	0.136339	-0.298536	0.765294	0.901927
YPL222W	Sbay_16.84	386.105	0.472036	0.228011	2.07024	0.0384302	0.167197
YOL073C	Sbay_15.92	395.25	-0.470081	0.21791	-2.15723	0.030988	0.145706
YLR321C	Sbay_10.417	474.28	0.160841	0.187393	0.858309	0.390722	0.651538
YMR065W	Sbay_13.239	97.4337	-0.455789	0.362829	-1.25621	0.20904	0.464077
YOR266W	Sbay_8.315	513.497	-0.316333	0.179872	-1.75865	0.0786367	0.263271
YPL203W	Sbay_16.104	1424.79	0.183238	0.175221	1.04576	0.295673	0.565607
YNR055C	Sbay_14.414	834.556	-0.288894	0.166283	-1.73737	0.0823223	0.270376
YDR532C	Sbay_2.714	136.896	0.0302891	0.303914	0.0996634	0.920612	0.970496
YHL040C	Sbay_8.12	271.145	-0.0917237	0.283664	-0.323354	0.746427	0.891929
YGR052W	Sbay_7.334	612.583	-0.17249	0.204044	-0.845356	0.397912	0.658026
YCL012C	Sbay_3.7	211.333	0.0998344	0.245953	0.405909	0.68481	0.852857
YDR184C	Sbay_2.353	185.465	0.317567	0.295123	1.07605	0.281905	0.550023
YNR011C	Sbay_14.364	257.99	0.300136	0.230005	1.30491	0.191925	0.445733
YNL167C	Sbay_14.171	757.34	-0.134245	0.168783	-0.795371	0.426398	0.681448
YKL210W	Sbay_11.10	3614.83	0.313067	0.125006	2.50443	0.012265	0.0770986
YNL221C	Sbay_14.121	611.56	0.15197	0.182355	0.833377	0.404632	0.665321
YLR194C	Sbay_10.290	3198.33	-0.951957	0.160257	-5.94019	2.84689e-09	2.9528e-07
YOR278W	Sbay_8.326	329.386	0.219219	0.210236	1.04273	0.297073	0.566821
YER146W	Sbay_5.274	466.167	-0.578468	0.193577	-2.98831	0.00280526	0.0286805
YOR365C	Sbay_8.422	7.25302	-1.35149	1.29366	-1.04471	0.296157	0.566325
YNR002C	Sbay_14.355	85.5	0.86767	0.444053	1.95398	0.0507035	0.199809
YLR426W	Sbay_10.543	172.078	-0.169992	0.275878	-0.616185	0.537773	0.760057
YGL061C	Sbay_7.210	207.697	-0.236375	0.269019	-0.878655	0.379589	0.643526
YDR394W	Sbay_2.571	2192.58	-0.0773532	0.131709	-0.587304	0.557	0.775671
YKR102W	Sbay_11.340	230.508	1.55597	0.275321	5.65148	1.5907e-08	1.3982e-06
YNL173C	Sbay_14.167	1418.68	-0.521965	0.185875	-2.80815	0.00498269	0.0422917
YPR145W	Sbay_16.474	3506.25	-1.15498	0.582274	-1.98356	0.0473047	0.191958
YDR399W	Sbay_2.576	2686.13	0.100042	0.170304	0.587432	0.556914	0.775671
YOR353C	Sbay_8.407	390.151	0.0288601	0.197388	0.14621	0.883756	0.955175
YOR087W	Sbay_8.141	929.012	-0.00930546	0.181038	-0.0514006	0.959006	0.988552
YLR186W	Sbay_10.282	895.167	0.298441	0.156083	1.91207	0.0558678	0.211234
YKL127W	Sbay_13.282	15173.4	-2.5753	0.201149	-12.8029	1.57881e-37	2.72924e-34
YHR159W	Sbay_15.358	260.167	-0.172439	0.236672	-0.728602	0.466245	0.709936
YPL132W	Sbay_16.178	806.33	-0.260489	0.158478	-1.64369	0.100239	0.305238
YIL114C	Sbay_9.80	298.436	0.0140542	0.244669	0.0574417	0.954193	0.986336
YPL100W	Sbay_16.211	636.629	0.149586	0.182882	0.817935	0.413394	0.671513
YGL234W	Sbay_7.25	8333.17	-0.0517847	0.141469	-0.36605	0.714328	0.871853
YOL055C	Sbay_15.110	237	0.698792	0.24833	2.81397	0.00489343	0.0416022
YPR093C	Sbay_16.420	151.67	-0.0990031	0.301193	-0.328703	0.74238	0.890927
YJL089W	Sbay_6.161	30.9094	0.704901	0.781875	0.901553	0.367294	0.633451
YNL302C	Sbay_14.37	9134.08	-0.100895	0.122545	-0.82333	0.41032	0.669178
YOL082W	Sbay_15.84	1074.19	0.885163	0.191834	4.61421	3.94587e-06	0.000160889
YAL029C	Sbay_1.37	839.417	0.0750496	0.174005	0.431308	0.666244	0.840872
YJL052C-A	Sbay_6.128	0.295264	-1.67368	6.20577	-0.269697	0.787393	0.912572
YKL112W	Sbay_11.112	678.184	0.512654	0.182011	2.81661	0.00485329	0.0414648
YOR148C	Sbay_8.199	228.349	0.170392	0.254349	0.669915	0.502912	0.738252
YNL108C	Sbay_14.230	444.583	-0.569363	0.195677	-2.90971	0.00361769	0.0345391
YDR421W	Sbay_2.598	258.791	0.255875	0.246981	1.03601	0.300197	0.568613
YLR226W	Sbay_10.320	232.917	-0.433788	0.261513	-1.65877	0.097163	0.298789
YHL035C	Sbay_8.16	458.86	-0.0604009	0.196968	-0.306654	0.759107	0.899427
YMR301C	Sbay_13.491	439.069	-0.144395	0.215155	-0.671121	0.502143	0.737501
YGL171W	Sbay_7.92	709.962	0.196037	0.191189	1.02536	0.305195	0.572305
YDR294C	Sbay_2.460	1006.92	0.316734	0.189854	1.6683	0.0952558	0.294747
YFR002W	Sbay_6.65	914.667	-0.145055	0.155662	-0.931855	0.351412	0.61923
YBR267W	Sbay_4.528	554.989	-0.195161	0.190933	-1.02214	0.306713	0.574021
YBR285W	Sbay_4.545	44.947	-0.343122	0.557142	-0.615861	0.537986	0.760057
YGR161W-C	Sbay_7.452	223.993	-0.04277	0.25138	-0.170141	0.864899	0.950491
YPR194C	Sbay_16.526	5.5	-4.02718	1.92115	-2.09624	0.0360611	0.160388
YGR089W	Sbay_7.371	530.085	-0.506259	0.188782	-2.68171	0.00732469	0.0549723
YBL029W	Sbay_2.91	354.048	-0.312192	0.635142	-0.491531	0.623051	0.818527
YDR325W	Sbay_2.496	253.54	0.160771	0.245327	0.655335	0.512252	0.744718
YBR181C	Sbay_4.432	9907.21	0.130307	0.119348	1.09183	0.274908	0.541463
YFR022W	Sbay_6.94	225.019	-0.729025	0.281792	-2.58711	0.00967856	0.0656236
YNL131W	Sbay_14.208	3324.25	-0.171124	0.151979	-1.12597	0.260178	0.524605
YEL020W-A	Sbay_5.69	3088.72	-0.296355	0.125846	-2.35491	0.0185271	0.102323
YNL124W	Sbay_14.216	470.002	-0.0469194	0.193683	-0.242249	0.808587	0.924395
YJL073W	Sbay_6.148	237.492	-0.311798	0.241685	-1.2901	0.197016	0.450761
YBL005W	Sbay_2.121	438.984	-0.548411	0.196533	-2.79043	0.00526385	0.0436774
YOR078W	Sbay_8.127	452.667	0.0733512	0.191886	0.382265	0.702265	0.864454
YNL048W	Sbay_14.292	621.75	0.0262959	0.184426	0.142583	0.88662	0.956922
YOL125W	Sbay_15.35	344.832	0.610457	0.212437	2.87359	0.00405832	0.0370536
YLR371W	Sbay_10.487	674.458	0.357886	0.17138	2.08826	0.0367746	0.162447
YDL196W	Sbay_4.52	1.35225	0.273542	2.89548	0.094472	0.924734	0.971767
YNL327W	Sbay_14.14	2430.24	-0.0984336	0.13767	-0.714995	0.474612	0.717382
YLR130C	Sbay_10.223	841.046	0.466924	0.181396	2.57406	0.0100512	0.0673458
YER022W	Sbay_5.117	528.589	-0.26754	0.230394	-1.16123	0.24555	0.508556
YBR057C	Sbay_4.294	467.171	0.0154864	0.194165	0.079759	0.936429	0.977909
YNR059W	Sbay_14.418	565.25	-0.158336	0.177037	-0.894366	0.371126	0.637516
YDR041W	Sbay_2.198	2532.67	-0.145715	0.131196	-1.11067	0.266709	0.530849
YGL047W	Sbay_7.228	242.128	-0.101024	0.252858	-0.399529	0.689504	0.855184
YOL114C	Sbay_15.45	86	0.120368	0.404394	0.29765	0.76597	0.901927
YKR070W	Sbay_11.305	496	0.16203	0.190027	0.852668	0.393844	0.65514
YNL059C	Sbay_14.281	987.333	-0.0254236	0.151408	-0.167914	0.866651	0.951005
YMR205C	Sbay_13.387	8967.5	-0.0160835	0.114003	-0.14108	0.887807	0.957406
YIL094C	Sbay_9.105	1665.5	0.136585	0.188398	0.724983	0.468463	0.710988
YNL183C	Sbay_14.158	578.851	0.401581	0.186581	2.15232	0.0313725	0.146442
YCR005C	Sbay_3.25	2722.33	0.0379118	0.159945	0.23703	0.812633	0.925902
YJL185C	Sbay_6.265	90.6667	0.247888	0.376136	0.659038	0.509872	0.743587
YER164W	Sbay_5.298	1051.67	0.219694	0.152722	1.43852	0.150285	0.388757
YBL101C	Sbay_2.16	1014.91	0.110737	0.186044	0.59522	0.551696	0.771601
YNL237W	Sbay_14.107	72.5155	1.51911	0.477209	3.18333	0.00145593	0.0175592
YML017W	Sbay_13.142	732.939	-0.140158	0.174587	-0.802793	0.422094	0.677703
YIL016W	Sbay_9.185	398.833	-0.395844	0.201449	-1.96499	0.0494156	0.196676
YLR032W	Sbay_10.112	297.905	-0.314344	0.218701	-1.43733	0.150625	0.388973
YOL047C	Sbay_15.123	4.1708	-0.525876	1.76912	-0.297254	0.766273	0.901927
YPR141C	Sbay_16.469	137.01	-0.0491288	0.30934	-0.158818	0.873812	0.951777
YPL011C	Sbay_16.307	352.32	-0.275273	0.215481	-1.27748	0.201432	0.456367
YBL051C	Sbay_2.67	1656.21	0.0149764	0.143346	0.104478	0.91679	0.968522
YGR281W	Sbay_7.577	2025.78	-0.507929	0.202301	-2.51076	0.0120472	0.0767531
YDL185C-A	Sbay_4.62	0.171946	1.76883	6.21778	0.284479	0.776043	0.907242
YLR089C	Sbay_10.173	1586.92	-0.139725	0.144382	-0.967747	0.333171	0.600773
YPL161C	Sbay_16.149	316.579	0.0388301	0.220589	0.176029	0.860271	0.947412
YMR081C	Sbay_13.260	1458.52	0.282384	0.218196	1.29418	0.195604	0.449608
YPR015C	Sbay_16.338	31.6667	-0.321228	0.650814	-0.493579	0.621604	0.817767
YMR022W	Sbay_13.189	549.417	-0.680781	0.264357	-2.57523	0.0100172	0.0672048
YDR488C	Sbay_2.664	129.723	-0.277407	0.378384	-0.733137	0.463475	0.708812
YNL115C	Sbay_14.224	946.843	0.402421	0.19412	2.07305	0.0381673	0.166605
YGR236C	Sbay_7.528	54.903	-0.887727	0.677116	-1.31104	0.189844	0.442685
YOL021C	Sbay_15.147	1277.33	0.0670722	0.14824	0.452458	0.650939	0.832495
YGR256W	Sbay_7.554	418.583	2.01009	0.273275	7.35554	1.90156e-13	4.69596e-11
YEL042W	Sbay_5.27	1070.08	0.352076	0.148509	2.37074	0.0177527	0.0996379
YLR113W	Sbay_10.202	3832.25	0.126008	0.137565	0.915987	0.359674	0.626074
YBL027W	Sbay_2.93	20341.8	0.11676	0.106321	1.09819	0.272122	0.537609
YHL013C	Sbay_8.39	304.264	-0.235583	0.223195	-1.0555	0.291195	0.560865
YOL060C	Sbay_15.105	1438.59	0.142795	0.14886	0.959261	0.337427	0.605583
YML129C	Sbay_13.13	1616.96	-0.220374	0.140203	-1.57182	0.115992	0.331606
YGR009C	Sbay_7.292	832.984	-0.166401	0.161482	-1.03046	0.302794	0.570235
YNL208W	Sbay_14.135	6865.67	0.00431603	0.124302	0.0347222	0.972301	0.995388
YMR185W	Sbay_13.366	231.583	-0.124426	0.28336	-0.43911	0.660582	0.836118
YCL005W	Sbay_3.14	182.927	0.222929	0.262225	0.850145	0.395244	0.655916
YGL105W	Sbay_7.162	4227.61	0.178512	0.141723	1.25958	0.20782	0.462278
YBR097W	Sbay_4.344	256.5	-0.236361	0.235826	-1.00227	0.316214	0.584421
YLR014C	Sbay_10.94	118.362	-0.154423	0.337472	-0.457589	0.647248	0.830916
YDL076C	Sbay_4.172	502.33	-0.0839356	0.198449	-0.422957	0.672326	0.844643
YOR137C	Sbay_8.189	390.375	0.148304	0.226772	0.653976	0.513127	0.745082
YDR120C	Sbay_2.281	779.809	0.0886916	0.179264	0.494754	0.620774	0.816882
YER126C	Sbay_5.247	1325.25	0.393702	0.151151	2.6047	0.00919549	0.0634991
YPR186C	Sbay_16.518	168.18	-0.190122	0.273726	-0.694569	0.487326	0.724977
YOR113W	Sbay_8.166	289.19	-0.79623	0.251469	-3.16631	0.00154385	0.0183466
YGR194C	Sbay_7.488	1076.03	-0.844909	0.181194	-4.66302	3.116e-06	0.000136946
YDR486C	Sbay_2.660	444.583	0.0736118	0.207857	0.354146	0.72323	0.877841
YJL192C	Sbay_6.272	915.296	-0.3182	0.169837	-1.87356	0.0609918	0.223107
YHR117W	Sbay_15.314	1033.13	0.275931	0.182411	1.51269	0.130359	0.356749
YBR040W	Sbay_4.272	1.66537	1.50565	3.24521	0.463961	0.642676	0.828466
YOL130W	Sbay_15.29	810.824	-0.0295178	0.175716	-0.167986	0.866595	0.951005
YDR030C	Sbay_2.181	162.384	-0.667384	0.315174	-2.11751	0.0342164	0.15484
YOR014W	Sbay_15.191	1096.79	-0.500087	0.16148	-3.0969	0.00195559	0.0219517
YOR238W	Sbay_8.288	251.506	-0.408285	0.244929	-1.66695	0.0955242	0.295402
YNL325C	Sbay_14.16	175.672	0.0936412	0.299144	0.31303	0.754258	0.896946
YPL274W	Sbay_16.31	585.953	-0.542011	0.210425	-2.57579	0.0100011	0.0671835
YNL257C	Sbay_14.85	367.756	0.10948	0.221252	0.494819	0.620728	0.816882
YBL047C	Sbay_2.70	3143.41	-0.0142243	0.120925	-0.117629	0.906362	0.964331
YNL293W	Sbay_14.46	337.164	0.123201	0.209344	0.588508	0.556192	0.775171
YEL051W	Sbay_5.18	2456.48	-0.151851	0.137782	-1.10211	0.270415	0.535561
YCR045C	Sbay_3.84	7.36341	-1.83714	1.34626	-1.36462	0.172371	0.419375
YLL023C	Sbay_10.51	1168.98	0.00413608	0.181275	0.0228166	0.981797	0.997375
YKL203C	Sbay_11.20	470.156	0.184962	0.200947	0.920455	0.357335	0.623786
YOL004W	Sbay_15.171	1122.07	0.189896	0.146366	1.2974	0.194493	0.448903
YOR275C	Sbay_8.324	503.924	-0.120308	0.19594	-0.614006	0.539211	0.761118
YPL209C	Sbay_16.97	50.1516	-0.123824	0.505925	-0.244747	0.806652	0.924303
YGR014W	Sbay_7.296	748.968	-0.939909	0.223179	-4.21145	2.53738e-05	0.000715156
YOR005C	Sbay_15.180	320.861	0.375882	0.216312	1.73768	0.0822669	0.270365
YGL050W	Sbay_7.224	348	-0.0417462	0.206863	-0.201806	0.840068	0.938719
YNL181W	Sbay_14.160	679.5	0.270581	0.16956	1.59579	0.110536	0.321684
YER179W	Sbay_5.315	11.9963	0.135791	0.991041	0.137019	0.891016	0.958674
YDL036C	Sbay_4.215	319.743	-0.242924	0.212191	-1.14484	0.252276	0.51548
YMR032W	Sbay_13.201	305.932	-0.0298068	0.223396	-0.133425	0.893857	0.959878
YMR150C	Sbay_13.329	308.091	-0.325458	0.222382	-1.46351	0.143328	0.377118
YFL007W	Sbay_6.53	1108.4	-0.142184	0.150214	-0.946539	0.343874	0.612617
YML059C	Sbay_13.98	692.526	0.885984	0.200593	4.41682	1.00163e-05	0.000335126
YDL129W	Sbay_4.116	212.04	-0.19399	0.25484	-0.76122	0.446525	0.697417
YDR063W	Sbay_2.222	797.583	-0.375479	0.165617	-2.26716	0.0233807	0.12029
YKR045C	Sbay_11.280	100.635	-0.468977	0.348472	-1.34581	0.178363	0.426657
YLR388W	Sbay_10.505	3809.44	0.00330418	0.121251	0.0272508	0.97826	0.996319
YGR238C	Sbay_7.530	336.201	-1.12525	0.224401	-5.01446	5.3183e-07	2.93412e-05
YCR012W	Sbay_3.38	79206.8	0.267565	0.108268	2.47133	0.013461	0.0819103
YML121W	Sbay_13.22	642.827	-0.0290724	0.173945	-0.167136	0.867263	0.951166
YER035W	Sbay_5.133	305.627	-0.337028	0.233197	-1.44525	0.148387	0.385915
YDR201W	Sbay_2.368	184.672	0.746832	0.263696	2.83218	0.00462324	0.0400938
YOR065W	Sbay_8.115	3777.01	0.112856	0.123889	0.910939	0.362328	0.628228
YDR254W	Sbay_2.420	112.667	0.857121	0.342185	2.50485	0.0122504	0.0770986
YPR128C	Sbay_16.455	692.88	0.231606	0.182953	1.26593	0.205538	0.460545
YGR263C	Sbay_7.561	379.083	-0.0315147	0.251715	-0.1252	0.900365	0.960949
YKL156W	Sbay_11.70	3350.26	0.00637343	0.129813	0.0490968	0.960842	0.98954
YMR310C	Sbay_13.503	450.25	-0.961725	0.215996	-4.45252	8.48697e-06	0.00029148
YHR191C	Sbay_15.394	103.25	0.00238756	0.338273	0.0070581	0.994368	1
YDL110C	Sbay_4.136	2093.33	-0.598669	0.156584	-3.82331	0.00013167	0.00278711
YDL098C	Sbay_4.148	134.173	-0.214896	0.321672	-0.668058	0.504097	0.739323
YDR301W	Sbay_2.467	458.354	-0.128391	0.208468	-0.615879	0.537974	0.760057
YJL053W	Sbay_6.129	714.505	0.0547459	0.165413	0.330966	0.74067	0.889768
YPR104C	Sbay_16.431	325.853	0.0152779	0.214269	0.0713026	0.943157	0.980792
YMR069W	Sbay_13.244	27.8411	0.669468	0.708641	0.944721	0.344801	0.613427
YPL129W	Sbay_16.181	1064.24	0.29836	0.150889	1.97735	0.0480026	0.193729
YOR245C	Sbay_8.295	456.25	0.285828	0.196929	1.45143	0.146661	0.383104
YGR214W	Sbay_7.508	13618.6	0.0253047	0.114452	0.221094	0.825019	0.931942
YPR151C	Sbay_16.479	688.326	0.26592	0.214835	1.23779	0.215795	0.472
YOR283W	Sbay_8.331	408.75	-0.20324	0.194035	-1.04744	0.294896	0.564953
YPR002W	Sbay_16.320	112.712	-0.780522	0.392077	-1.99074	0.04651	0.190032
YGL006W	Sbay_7.276	3669.03	-0.227168	0.141678	-1.6034	0.108846	0.318552
YPL006W	Sbay_16.312	683.667	-0.115782	0.199823	-0.579421	0.562305	0.779934
YOR293W	Sbay_8.342	14061.3	-0.0114075	0.108258	-0.105373	0.91608	0.968522
YKR005C	Sbay_11.236	185.07	-0.13151	0.302483	-0.434769	0.66373	0.838515
YCR083W	Sbay_3.120	444.635	0.0638414	0.193207	0.330431	0.741074	0.889838
YKR067W	Sbay_11.302	1656.91	-0.552794	0.206101	-2.68215	0.00731508	0.0549723
YMR143W	Sbay_13.322	11627.2	-0.05871	0.111402	-0.52701	0.598187	0.806375
YER084W	Sbay_5.197	18.1593	-0.452378	0.925851	-0.488607	0.62512	0.820104
YML028W	Sbay_13.131	18347.9	0.414121	0.133515	3.10169	0.00192421	0.0216934
YCR063W	Sbay_3.102	67.25	0.246734	0.446339	0.552795	0.580403	0.794188
YLL001W	Sbay_10.75	1243.08	-0.251768	0.148636	-1.69385	0.090293	0.284656
YOR168W	Sbay_8.223	3223.62	-0.15752	0.129826	-1.21332	0.225009	0.483932
YDR052C	Sbay_2.210	568.005	0.393843	0.182835	2.15409	0.0312331	0.146288
YHL006C	Sbay_8.48	59.6667	0.114064	0.465288	0.245148	0.806342	0.924303
YMR043W	Sbay_13.213	730.741	-0.133773	0.16939	-0.789736	0.429682	0.683747
YPR173C	Sbay_16.506	1847.33	-0.00835742	0.129632	-0.0644705	0.948596	0.982989
YGR249W	Sbay_7.544	2441.34	-0.391954	0.208277	-1.88188	0.0598517	0.2207
YCL047C	Sbay_3.166	229.833	-0.44468	0.261427	-1.70097	0.0889484	0.282923
YJL031C	Sbay_12.49	392.757	-0.121691	0.204794	-0.594213	0.55237	0.772127
YML077W	Sbay_13.75	210	-0.204865	0.250281	-0.818542	0.413048	0.671283
YER068W	Sbay_5.180	670.847	0.109647	0.176268	0.622048	0.53391	0.757139
YER013W	Sbay_5.103	286.954	0.146104	0.239893	0.609037	0.5425	0.763703
YDR223W	Sbay_2.390	104.586	-0.0732281	0.415255	-0.176345	0.860023	0.947412
YMR269W	Sbay_13.453	273	0.622632	0.261574	2.38033	0.0172973	0.0977165
YKL053C-A	Sbay_11.173	1311.11	0.115306	0.163194	0.706561	0.479839	0.72108
YGL122C	Sbay_7.146	945.679	-0.0625994	0.156072	-0.401093	0.688352	0.854964
YDL021W	Sbay_4.227	1074.83	1.02744	0.210046	4.89149	1.00075e-06	4.89612e-05
YLR143W	Sbay_10.239	496.737	-0.277946	0.189481	-1.46688	0.142408	0.37546
YLR043C	Sbay_10.127	2341.42	1.0819	0.140957	7.67538	1.64928e-14	4.75176e-12
YJL008C	Sbay_12.71	2220	-0.247849	0.131875	-1.87942	0.0601875	0.221528
YDL018C	Sbay_4.231	212.75	1.19388	0.291575	4.09457	4.22944e-05	0.00113061
YPL176C	Sbay_16.133	763.57	-0.161414	0.184998	-0.872515	0.382927	0.646019
YLL042C	Sbay_10.27	40.75	0.632726	0.526652	1.20141	0.229592	0.489984
YML060W	Sbay_13.97	144.495	-0.301459	0.311137	-0.968896	0.332597	0.600597
YJR062C	Sbay_12.151	306.479	0.233908	0.225345	1.038	0.29927	0.568504
YBR239C	Sbay_4.498	191.526	1.44948	0.282072	5.13867	2.76684e-07	1.74905e-05
YBR035C	Sbay_4.267	1199.75	0.258436	0.147218	1.75546	0.0791805	0.263901
YPR160W	Sbay_16.490	12309	-0.274905	0.121317	-2.266	0.0234512	0.120333
YMR191W	Sbay_13.372	413.75	-0.184495	0.209078	-0.882421	0.377549	0.642273
YBL060W	Sbay_2.56	580.043	-0.325255	0.266002	-1.22275	0.221422	0.479456
YML035C	Sbay_13.124	1461.77	0.433829	0.163909	2.64677	0.00812644	0.0590248
YNL277W	Sbay_14.66	336	0.0209187	0.273002	0.0766245	0.938922	0.978568
YLR154C	Sbay_10.253	172.712	0.180337	0.285145	0.63244	0.527099	0.755329
YCL010C	Sbay_3.9	345.919	0.304714	0.216321	1.40862	0.158948	0.401265
YDL136W	Sbay_4.108	4872.09	-0.0996913	0.124679	-0.799582	0.423953	0.679216
YNL144C	Sbay_14.195	1126.31	-0.55753	0.225962	-2.46736	0.0136113	0.0823068
YBR019C	Sbay_2.148	148.083	-0.902552	0.568628	-1.58725	0.112457	0.324361
YPR171W	Sbay_16.504	253.714	-0.176909	0.242538	-0.729407	0.465753	0.709898
YKL056C	Sbay_11.170	13376.8	-0.0337749	0.109924	-0.307256	0.758649	0.899427
YAL060W	Sbay_1.7	5360	-0.216286	0.475607	-0.454758	0.649284	0.831923
YKL065W-A	Sbay_11.159	15.4357	-0.92367	0.847702	-1.08962	0.275882	0.542558
YFL025C	Sbay_6.33	254.167	-0.367021	0.236245	-1.55356	0.12029	0.338666
YKL009W	Sbay_11.219	1675.58	0.200338	0.142238	1.40847	0.158992	0.401265
YIL144W	Sbay_9.45	273.787	-0.0900475	0.22681	-0.397017	0.691355	0.856923
YPL270W	Sbay_16.35	661.613	0.414264	0.179874	2.30307	0.0212746	0.113392
YOR124C	Sbay_8.176	856.821	-0.133426	0.154797	-0.861939	0.388721	0.650083
YOR332W	Sbay_8.382	4206.83	-0.0192916	0.133682	-0.144309	0.885256	0.955848
YKR056W	Sbay_11.290	595.523	-0.273586	0.191236	-1.43062	0.152538	0.391809
YCL057C-A	Sbay_3.155	581.667	0.242758	0.178688	1.35855	0.174288	0.421968
YJR057W	Sbay_12.146	368.36	0.203749	0.210145	0.969561	0.332265	0.600393
YKR098C	Sbay_11.335	353.618	0.219803	0.23422	0.938444	0.348016	0.616032
YHR164C	Sbay_15.363	210.077	0.448516	0.255342	1.75653	0.078998	0.263694
YKL150W	Sbay_11.76	6215	-0.408423	0.168989	-2.41687	0.0156547	0.0909129
YIL133C	Sbay_9.56	8840.93	0.10244	0.112259	0.912533	0.361488	0.627421
YHR063C	Sbay_15.252	566.459	-0.192233	0.172686	-1.1132	0.265624	0.53019
YJL200C	Sbay_6.280	726.833	0.240541	0.176707	1.36124	0.173437	0.421087
YBR148W	Sbay_4.397	71.3577	0.947747	0.477441	1.98505	0.0471386	0.191692
YGL211W	Sbay_7.50	516.667	-0.24134	0.193971	-1.2442	0.213424	0.469389
YDR316W	Sbay_2.484	1837.67	-0.343091	0.135522	-2.53163	0.0113532	0.0733372
YMR093W	Sbay_13.270	622.583	0.0731846	0.181663	0.402859	0.687052	0.854449
YPL033C	Sbay_16.283	1.16578	1.60733	3.36816	0.477214	0.63321	0.823633
YPL113C	Sbay_16.196	536.321	-0.534965	0.326465	-1.63866	0.101284	0.306094
YCR076C	Sbay_3.114	350.088	-0.4209	0.220804	-1.90622	0.0566222	0.212477
YLR377C	Sbay_10.494	9.66667	-0.565354	1.1544	-0.489738	0.62432	0.819676
YNL107W	Sbay_14.231	203.411	0.0951654	0.26963	0.352948	0.724127	0.878028
YIR036C	Sbay_9.252	445.167	0.325211	0.193143	1.68378	0.0922239	0.289511
YIL009C-A	Sbay_9.195	142.244	0.0254067	0.319174	0.0796015	0.936554	0.977909
YBL063W	Sbay_2.54	147.165	0.324309	0.305606	1.0612	0.288599	0.557837
YDL210W	Sbay_4.38	9	-0.103574	1.15683	-0.0895329	0.928658	0.973721
YDR479C	Sbay_2.653	524.551	0.301691	0.178334	1.69173	0.0906984	0.285587
YAL059W	Sbay_1.8	370.631	-0.253921	0.221634	-1.14568	0.251929	0.515236
YMR033W	Sbay_13.202	747.333	-0.253513	0.186497	-1.35934	0.174038	0.421759
YKL194C	Sbay_11.29	917.167	-0.146733	0.156034	-0.940391	0.347017	0.615469
YFR023W	Sbay_6.95	44.1792	-0.821572	1.5221	-0.539764	0.58936	0.79957
YKL096W	Sbay_11.129	2743.87	-1.19778	0.184007	-6.50942	7.54436e-11	1.02961e-08
YDR089W	Sbay_2.250	484.5	-0.233665	0.278216	-0.839871	0.400981	0.661625
YKL014C	Sbay_11.214	655.631	0.268374	0.179682	1.4936	0.135279	0.363368
YGL160W	Sbay_7.103	482.456	0.741249	0.199752	3.71085	0.000206568	0.00388139
YMR021C	Sbay_13.188	331.814	0.431602	0.268571	1.60703	0.108048	0.317611
YNR036C	Sbay_14.392	1429.25	-0.108101	0.152993	-0.706575	0.47983	0.72108
YPL216W	Sbay_16.90	232.162	0.0474833	0.257392	0.184479	0.853638	0.94529
YJR040W	Sbay_12.122	450.224	-0.255844	0.186365	-1.37281	0.16981	0.416409
YPR119W	Sbay_16.448	423.172	-0.578117	0.236952	-2.4398	0.0146952	0.086997
YJR015W	Sbay_12.100	340.652	0.29712	0.313026	0.949185	0.342527	0.611499
YLR207W	Sbay_10.301	636.117	-0.495199	0.181061	-2.73498	0.00623842	0.0488707
YDR378C	Sbay_2.551	640.982	-0.145279	0.185094	-0.78489	0.432518	0.684962
YOL122C	Sbay_15.38	617.78	-0.487608	0.224094	-2.17591	0.029562	0.14169
YBL086C	Sbay_2.31	882.925	-0.307983	0.163549	-1.88313	0.0596831	0.220297
YKL176C	Sbay_11.47	686.769	0.135598	0.192434	0.704648	0.481029	0.722449
YKR029C	Sbay_11.262	501.581	-0.576479	0.221238	-2.60569	0.00916886	0.0634215
YIR027C	Sbay_9.243	8.09671	0.126296	1.2779	0.0988311	0.921272	0.970615
YDR249C	Sbay_2.415	295.813	-1.12859	0.275501	-4.09651	4.19423e-05	0.00112701
YGL191W	Sbay_7.73	1803.17	0.375503	0.154944	2.42348	0.0153727	0.0899804
YJL104W	Sbay_6.180	1092.33	0.40939	0.181373	2.25717	0.0239972	0.122129
YPR010C-A	Sbay_16.333	556.503	0.485543	0.210323	2.30856	0.020968	0.112219
YOR296W	Sbay_8.345	201.414	0.295368	0.256794	1.15021	0.250057	0.513989
YFL041W	Sbay_6.16	920.667	-0.425868	0.171707	-2.4802	0.013131	0.0809194
YJL168C	Sbay_6.249	437.033	0.830285	0.218165	3.80576	0.000141369	0.00294434
YDR145W	Sbay_2.306	1040.74	-0.52066	0.167143	-3.11506	0.00183909	0.0210078
YFL009W	Sbay_6.51	503.461	-0.142645	0.18127	-0.78692	0.431329	0.684554
YDL174C	Sbay_4.73	3423.97	0.0824209	0.168602	0.488849	0.624948	0.820104
YER091C	Sbay_5.207	5408.67	-1.19371	0.192199	-6.21083	5.27064e-10	6.35664e-08
YJL062W	Sbay_6.138	417.167	0.24791	0.202923	1.22169	0.221823	0.479759
YMR194C-B	Sbay_13.376	45.5404	1.2049	0.544412	2.21322	0.0268827	0.133155
YDL103C	Sbay_4.143	909.5	0.548435	0.172086	3.18697	0.0014377	0.0173797
YLR303W	Sbay_10.397	2184	-0.328645	0.162744	-2.0194	0.0434456	0.181603
YJR008W	Sbay_12.92	397	0.218937	0.222196	0.985335	0.324459	0.593526
YDL203C	Sbay_4.45	341.328	-0.0947536	0.20579	-0.460437	0.645202	0.829249
YFR024C-A	Sbay_6.96	1699.83	-0.245838	0.146258	-1.68085	0.0927917	0.290415
YML031W	Sbay_13.128	648.614	-0.149429	0.169709	-0.880501	0.378588	0.642887
YLR215C	Sbay_10.310	217.869	-0.770046	0.258355	-2.98058	0.00287705	0.0292556
YML082W	Sbay_13.68	518.123	0.126922	0.197162	0.643745	0.519741	0.750174
YLR363W-A	Sbay_10.466	218.083	-0.482835	0.262363	-1.84033	0.0657198	0.233552
YKL100C	Sbay_11.124	940.083	0.550515	0.162423	3.3894	0.000700466	0.0105293
YDR216W	Sbay_2.383	393.546	1.40857	0.257091	5.47886	4.2808e-08	3.31347e-06
YIL120W	Sbay_9.70	44.7145	-0.705146	0.691183	-1.0202	0.307633	0.574984
YKL130C	Sbay_11.94	233.083	0.284628	0.237987	1.19598	0.231705	0.49269
YPL131W	Sbay_16.179	30213.9	-0.00267488	0.107666	-0.0248442	0.980179	0.996654
YOR106W	Sbay_8.158	321.248	-0.565754	0.253355	-2.23305	0.0255459	0.128383
YPL138C	Sbay_16.172	352.167	0.0509813	0.227938	0.223663	0.823019	0.931336
YNL021W	Sbay_14.326	661.083	-0.307715	0.189479	-1.624	0.104375	0.312523
YNL236W	Sbay_14.108	497.605	-0.0272531	0.201117	-0.135508	0.89221	0.959162
YOL054W	Sbay_15.115	293.339	0.147951	0.223285	0.662609	0.507581	0.741629
YFR001W	Sbay_6.64	723.41	-0.100657	0.212976	-0.472622	0.636483	0.825406
YOR023C	Sbay_8.77	538.282	0.115018	0.189977	0.605433	0.544891	0.76611
YBR220C	Sbay_4.477	448.302	-0.405754	0.205258	-1.9768	0.0480646	0.193828
YIL019W	Sbay_9.181	345.521	0.168741	0.20773	0.812313	0.416612	0.673069
YIL115C	Sbay_9.79	1202.89	0.0119842	0.140262	0.0854416	0.93191	0.975551
YKR013W	Sbay_11.245	546.198	-0.546946	0.268068	-2.04032	0.041318	0.175635
YPL007C	Sbay_16.311	211.167	-0.266238	0.245771	-1.08328	0.278686	0.546002
YNL182C	Sbay_14.159	595.138	-0.332155	0.192018	-1.72981	0.0836637	0.273052
YGL233W	Sbay_7.26	357.654	0.0050458	0.205565	0.024546	0.980417	0.996654
YCL027W	Sbay_3.186	15.4997	0.717422	0.984247	0.728904	0.46606	0.709936
YGR113W	Sbay_7.398	377.22	0.151798	0.204327	0.742918	0.457531	0.704082
YLR318W	Sbay_10.414	72.9269	-0.0420978	0.397684	-0.105857	0.915695	0.968522
YLR319C	Sbay_10.415	445.386	0.351369	0.188843	1.86064	0.0627947	0.226778
YKL033W-A	Sbay_11.190	865.083	-0.542902	0.153571	-3.53519	0.000407489	0.006906
YMR036C	Sbay_13.205	192.761	-0.381529	0.28833	-1.32324	0.185756	0.437821
YMR235C	Sbay_13.419	1900.77	-0.506199	0.166603	-3.03836	0.00237868	0.0254347
YOL053W	Sbay_15.116	535.444	0.169364	0.185074	0.915114	0.360132	0.626177
YHR029C	Sbay_15.215	128.917	0.573393	0.34554	1.65941	0.0970335	0.298653
YPL091W	Sbay_16.221	1628.67	0.563298	0.143243	3.93247	8.40775e-05	0.00193789
YPR164W	Sbay_16.494	317.76	-0.248236	0.215334	-1.15279	0.248995	0.51262
YIL031W	Sbay_9.168	270.577	0.0100305	0.252456	0.0397318	0.968307	0.993155
YDR295C	Sbay_2.461	405.333	-0.0265364	0.194608	-0.136358	0.891538	0.959037
YAL033W	Sbay_1.33	156.281	0.0448357	0.30847	0.145349	0.884436	0.95536
YLR203C	Sbay_10.297	2963	-0.0453277	0.125426	-0.361391	0.717807	0.874298
YGR155W	Sbay_7.446	5945.92	-0.418018	0.146762	-2.84827	0.00439578	0.0387695
YGL208W	Sbay_7.53	472.571	0.631872	0.23446	2.69502	0.00703853	0.0532874
YFR049W	Sbay_12.8	377.25	0.319413	0.202872	1.57446	0.115382	0.330227
YBR284W	Sbay_4.544	259.333	0.926559	0.274616	3.37402	0.000740802	0.0109425
YMR195W	Sbay_13.377	808.239	-0.143142	0.24228	-0.590814	0.554645	0.77431
YDR108W	Sbay_2.268	249.439	0.237885	0.236119	1.00748	0.313705	0.581026
YNR049C	Sbay_14.404	361.5	-0.0618949	0.22258	-0.278079	0.780952	0.909471
YDR192C	Sbay_2.361	260.814	0.165001	0.230113	0.717046	0.473346	0.716721
YOL112W	Sbay_15.48	434.417	0.449836	0.206717	2.17609	0.0295482	0.14169
YKR004C	Sbay_11.235	81.033	0.494981	0.43432	1.13967	0.254425	0.517228
YML109W	Sbay_13.35	218.722	-0.191702	0.255204	-0.751173	0.452549	0.700632
YJR159W	Sbay_6.12	23.7378	2.27224	0.973735	2.33353	0.0196203	0.107106
YOL083W	Sbay_15.83	160.831	0.905548	0.320482	2.82558	0.00471944	0.0405215
YLR335W	Sbay_10.432	1529.69	0.425666	0.139707	3.04686	0.00231247	0.0249324
YNL251C	Sbay_14.91	1220.3	0.293885	0.150605	1.95136	0.0510137	0.20027
YJR102C	Sbay_12.191	241.417	-0.184931	0.244367	-0.756775	0.449185	0.699607
YPL089C	Sbay_16.223	772.753	-0.0194771	0.170087	-0.114512	0.908832	0.96557
YHR134W	Sbay_15.331	314.652	0.377197	0.223815	1.68531	0.0919288	0.28876
YOR020C	Sbay_8.73	4582.17	0.222571	0.120477	1.84742	0.0646857	0.231512
YBL028C	Sbay_2.92	788.667	-0.604227	0.220087	-2.7454	0.00604373	0.0479981
YBL004W	Sbay_2.123	883.179	0.249329	0.159307	1.56508	0.117564	0.335176
YBR186W	Sbay_4.437	1.93636	-0.682608	2.28867	-0.298256	0.765508	0.901927
YPR053C	Sbay_16.381	31.1033	-0.517825	0.609386	-0.84975	0.395464	0.656071
YBR164C	Sbay_4.416	773.083	-0.418204	0.189657	-2.20506	0.02745	0.135191
YIL153W	Sbay_9.35	350.083	-0.944315	0.237739	-3.97206	7.12527e-05	0.00170947
YIL045W	Sbay_9.155	575.564	-0.168592	0.233154	-0.723093	0.469623	0.712332
YJR088C	Sbay_12.175	829.675	-0.121517	0.168399	-0.721604	0.470538	0.713303
YIR029W	Sbay_9.245	102.167	-0.566021	0.407895	-1.38766	0.16524	0.410335
YHR074W	Sbay_15.265	1160.42	0.612925	0.151404	4.04828	5.15962e-05	0.0013329
YDR464W	Sbay_2.640	488.168	0.550579	0.202324	2.72128	0.00650303	0.0501856
YMR030W	Sbay_13.198	191.293	-0.478606	0.300737	-1.59145	0.111509	0.323066
YLR368W	Sbay_10.484	218.97	-0.01943	0.256588	-0.0757246	0.939638	0.9789
YBR268W	Sbay_4.529	931.667	-0.0109953	0.15522	-0.0708366	0.943528	0.980981
YFR030W	Sbay_6.103	645.083	-0.253234	0.203781	-1.24268	0.213987	0.469534
YKL089W	Sbay_11.136	179.61	-0.212404	0.269225	-0.788945	0.430144	0.684021
YOR006C	Sbay_15.181	430.502	-0.0311165	0.211829	-0.146894	0.883215	0.955175
YBR131W	Sbay_4.379	186.343	-0.438207	0.291321	-1.50421	0.132529	0.359651
YJR093C	Sbay_12.180	610.58	-0.142523	0.183838	-0.77526	0.438186	0.689452
YLR277C	Sbay_10.375	467.322	0.0433567	0.19877	0.218125	0.827332	0.933335
YAL011W	Sbay_1.57	428.584	-0.225115	0.192732	-1.16802	0.242799	0.50612
YDL155W	Sbay_4.90	368.082	-0.438119	0.202392	-2.16471	0.0304102	0.144288
YBR244W	Sbay_4.504	1008.83	1.1218	0.227705	4.92655	8.36923e-07	4.32791e-05
YIL055C	Sbay_9.144	192.892	1.12324	0.291076	3.85892	0.000113887	0.00248159
YPL053C	Sbay_16.261	867.883	-0.50458	0.171264	-2.94622	0.00321688	0.0315961
YLR436C	Sbay_10.552	790.39	-0.270184	0.18187	-1.48559	0.137388	0.366341
YOR028C	Sbay_8.81	590.268	-1.47768	0.249775	-5.91605	3.29764e-09	3.35324e-07
YBR179C	Sbay_4.430	1053.17	-0.147719	0.15681	-0.942023	0.346181	0.615142
YDR282C	Sbay_2.448	346.729	0.181558	0.214674	0.845738	0.397699	0.657884
YDR009W	Sbay_4.262	166.016	1.23683	0.3446	3.58917	0.000331734	0.00585161
YJR097W	Sbay_12.185	63.7519	-1.12746	0.527075	-2.13908	0.0324289	0.149609
YPR091C	Sbay_16.419	1148.24	-0.512991	0.160721	-3.19181	0.00141386	0.01716
YLR351C	Sbay_10.452	991.167	0.109109	0.158955	0.686413	0.492452	0.728872
YOL094C	Sbay_15.71	389.167	-0.147976	0.202151	-0.732008	0.464164	0.709029
YPR116W	Sbay_16.444	86.3977	0.536202	0.392776	1.36516	0.172203	0.419375
YAL002W	Sbay_1.69	557.24	0.102892	0.193114	0.532805	0.594168	0.803902
YJL095W	Sbay_6.169	286.995	-0.0525633	0.231392	-0.227162	0.820298	0.929647
YHR018C	Sbay_15.201	731.667	0.394151	0.215225	1.83134	0.0670495	0.23735
YDR408C	Sbay_2.585	1381.47	0.237922	0.171241	1.3894	0.164713	0.409959
YOR260W	Sbay_8.310	1292.63	-0.166028	0.149491	-1.11063	0.266729	0.530849
YBR126C	Sbay_4.372	11665.9	0.293848	0.128386	2.28878	0.0220923	0.11623
YLR287C-A	Sbay_8.239	6810.54	-0.528911	0.116953	-4.52243	6.11326e-06	0.000221702
YLR257W	Sbay_10.354	7339.67	-0.182297	0.14822	-1.22991	0.21873	0.475812
YGL202W	Sbay_7.61	2427.17	0.388395	0.133504	2.90924	0.00362308	0.0345391
YPL106C	Sbay_16.206	9677.25	0.179226	0.110159	1.62698	0.10374	0.311161
YLR173W	Sbay_10.270	409.654	-0.148845	0.199344	-0.746674	0.45526	0.702691
YOR046C	Sbay_8.98	1373	-0.298381	0.15614	-1.91099	0.056006	0.211234
YKR035W-A	Sbay_11.267	865	0.0853495	0.164255	0.519615	0.603332	0.806961
YNL141W	Sbay_14.197	312.5	-0.678217	0.279366	-2.4277	0.0151948	0.0893632
YPL208W	Sbay_16.98	308.41	0.660461	0.239612	2.75638	0.00584457	0.0467021
YBL026W	Sbay_2.95	534.398	-0.325316	0.243006	-1.33872	0.180663	0.430173
YPR187W	Sbay_16.519	1727.79	0.0347902	0.144427	0.240884	0.809645	0.925257
YKL032C	Sbay_11.193	855.425	0.191189	0.170222	1.12318	0.261362	0.525906
YEL018W	Sbay_5.66	365.863	-0.258811	0.238516	-1.08509	0.277883	0.545458
YDR121W	Sbay_2.282	181.694	-0.179282	0.28763	-0.623308	0.533082	0.757
YER125W	Sbay_5.246	3034.42	0.182014	0.124693	1.45969	0.144375	0.379104
YDR432W	Sbay_2.608	1657.72	0.101031	0.153512	0.658134	0.510452	0.744014
YGR195W	Sbay_7.489	534.417	0.408619	0.189932	2.1514	0.031445	0.146478
YPL211W	Sbay_16.95	1025.08	-0.240258	0.157484	-1.52561	0.127108	0.350443
YMR115W	Sbay_13.294	476.412	-0.164961	0.193258	-0.853579	0.393338	0.654848
YDL077C	Sbay_4.171	496.677	0.165445	0.186503	0.88709	0.37503	0.640193
YOR222W	Sbay_8.274	847.333	-0.203306	0.17014	-1.19493	0.232115	0.493103
YEL021W	Sbay_5.70	502.333	0.612456	2.89663	0.211438	0.832546	0.935554
YOL061W	Sbay_15.104	1521.69	0.168613	0.137064	1.23018	0.21863	0.475812
YOR206W	Sbay_8.259	1261.02	0.0661207	0.148529	0.445169	0.656198	0.835512
YGL104C	Sbay_7.163	404.759	-1.54941	0.229447	-6.75278	1.45044e-11	2.14913e-09
YER152C	Sbay_5.281	506.909	-0.091152	0.222715	-0.409276	0.682337	0.851034
YLR015W	Sbay_10.95	254.836	0.0891681	0.247271	0.360608	0.718392	0.87455
YHR116W	Sbay_15.313	568.409	-1.33194	0.181649	-7.33252	2.25866e-13	5.20968e-11
YLL046C	Sbay_10.24	3.09997	1.16786	2.16581	0.539223	0.589733	0.79957
YDR523C	Sbay_2.703	17.4303	0.363773	0.99338	0.366198	0.714218	0.871853
YNL283C	Sbay_14.60	397.936	0.250576	0.206718	1.21216	0.225449	0.484534
YJL206C	Sbay_6.285	186.604	-0.347441	0.2678	-1.29739	0.194497	0.448903
YMR114C	Sbay_13.293	479.076	-0.346959	0.202431	-1.71396	0.0865355	0.278054
YDR402C	Sbay_2.578	12.1667	1.72073	1.03553	1.66169	0.0965754	0.297588
YJL191W	Sbay_6.271	2294.39	0.106752	0.157087	0.679574	0.496774	0.73334
YPR066W	Sbay_16.394	106.998	0.232569	0.355072	0.654991	0.512473	0.744718
YBL046W	Sbay_2.71	421.75	-0.360132	0.201875	-1.78394	0.0744341	0.254164
YGR017W	Sbay_7.299	887.346	-0.278621	0.164212	-1.69671	0.0897507	0.283464
YDR031W	Sbay_2.182	839.333	-0.536734	0.163418	-3.28442	0.00102192	0.0136942
YJR061W	Sbay_12.150	140.315	1.35005	0.309779	4.35811	1.31193e-05	0.000417404
YOL005C	Sbay_15.169	355.364	0.306968	0.23172	1.32474	0.185259	0.436903
YOR213C	Sbay_8.266	217.91	1.00455	0.308357	3.25774	0.00112305	0.0146806
YOL107W	Sbay_15.57	132.417	0.0560354	0.311987	0.179608	0.85746	0.947099
YEL050C	Sbay_5.19	3909.08	-0.0276096	0.127991	-0.215715	0.82921	0.933673
YFR016C	Sbay_6.76	1268.95	0.186432	0.172968	1.07784	0.281103	0.549078
YHR016C	Sbay_15.199	1820.24	0.136767	0.14684	0.931403	0.351645	0.61923
YOL072W	Sbay_15.93	385.917	0.443166	0.214572	2.06535	0.03889	0.168491
YLR450W	Sbay_10.568	553.606	0.372446	0.176696	2.10784	0.0350448	0.156812
YNR048W	Sbay_14.403	177.425	0.0353736	0.267402	0.132286	0.894758	0.959878
YGL159W	Sbay_7.104	406.801	-0.629557	0.230313	-2.73349	0.00626677	0.0490188
YOR155C	Sbay_8.206	581.667	0.209537	0.177159	1.18276	0.236904	0.497839
YGR109C	Sbay_7.393	38.7637	-0.0260003	0.741983	-0.0350416	0.972047	0.995388
YGL224C	Sbay_7.38	480.667	-0.350411	0.190429	-1.84012	0.0657514	0.233552
YIL017C	Sbay_9.184	671.923	-0.490547	0.171129	-2.86653	0.00414994	0.0374289
YNL268W	Sbay_14.75	1836.92	0.0955954	0.170605	0.560332	0.575253	0.790227
YOR307C	Sbay_8.359	384.417	0.547653	0.207566	2.63845	0.00832867	0.0602065
YLR396C	Sbay_10.513	429.364	-0.241547	0.212569	-1.13633	0.25582	0.519047
YNR009W	Sbay_14.362	137.556	-0.66997	0.331097	-2.02348	0.0430234	0.180517
YHR147C	Sbay_15.346	1766.33	-0.247101	0.132253	-1.86839	0.0617075	0.22473
YOL123W	Sbay_15.37	4261.47	0.0124233	0.137556	0.0903145	0.928037	0.97366
YDR132C	Sbay_2.295	78.1074	1.1904	0.418033	2.84763	0.00440461	0.0387815
YML116W	Sbay_13.27	248.956	-0.800873	0.270156	-2.96449	0.00303186	0.0302369
YMR126C	Sbay_13.305	109.833	-0.121925	0.350591	-0.347771	0.728013	0.881469
YGL066W	Sbay_7.202	605.913	0.232761	0.177055	1.31463	0.188634	0.441775
YGR156W	Sbay_7.447	372.065	0.319148	0.201431	1.58441	0.113101	0.326038
YNR056C	Sbay_14.415	20.4696	0.765398	0.811008	0.943761	0.345292	0.614089
YDR185C	Sbay_2.354	383.917	0.404098	0.217009	1.86213	0.0625853	0.226495
YOR070C	Sbay_8.120	337.358	0.533066	0.213386	2.49813	0.0124849	0.078102
YLR179C	Sbay_10.276	1351.17	-1.88398	0.235787	-7.99019	1.34733e-15	4.36704e-13
YBR084C-A	Sbay_4.329	12948.8	0.113738	0.110086	1.03317	0.301527	0.569508
YCL011C	Sbay_3.8	2169.34	0.00478191	0.133605	0.0357914	0.971449	0.995388
YOR166C	Sbay_8.221	301.041	0.338419	0.225917	1.49798	0.134139	0.361561
YHR207C	Sbay_15.413	360.14	0.0967201	0.214198	0.451545	0.651597	0.832516
YOL086C	Sbay_15.81	85438.8	0.0996682	0.137112	0.72691	0.467281	0.710443
YHL038C	Sbay_8.14	424.583	0.261948	0.220664	1.18709	0.235193	0.496403
YER141W	Sbay_5.269	2863.5	-0.215537	0.159709	-1.34956	0.177157	0.425539
YNL044W	Sbay_14.296	934.371	-0.438086	0.161224	-2.71725	0.00658272	0.0504874
YMR313C	Sbay_13.506	559.202	0.142486	0.188968	0.75402	0.450837	0.700428
YDR425W	Sbay_2.602	324.353	-0.393561	0.237789	-1.65509	0.0979071	0.300441
YNL220W	Sbay_14.122	4676.67	-0.491275	0.140781	-3.48964	0.00048368	0.00784273
YBL007C	Sbay_2.118	2241.19	-0.0820287	0.127998	-0.640858	0.521615	0.751206
YGR060W	Sbay_7.342	3445.5	0.0599712	0.12492	0.480079	0.631172	0.822833
YNL210W	Sbay_14.133	0.166674	2.3584e-05	6.19388	3.80763e-06	0.999997	1
YCL064C	Sbay_3.150	1452.94	0.146034	0.194193	0.752001	0.45205	0.700428
YML076C	Sbay_13.76	229.273	0.890052	0.291985	3.04828	0.00230153	0.0248662
YER174C	Sbay_5.308	292.583	-0.401866	0.272971	-1.47219	0.140969	0.372802
YPL147W	Sbay_16.163	182.5	-0.528719	0.288631	-1.83182	0.0669788	0.237262
YML029W	Sbay_13.130	454.575	-0.425779	0.199799	-2.13104	0.0330859	0.151442
YCL048W	Sbay_3.165	5.91667	0	2.17063	0	1	1
YOL133W	Sbay_15.26	372.5	0.0112839	0.211073	0.0534599	0.957365	0.987852
YNL313C	Sbay_14.26	645.583	-0.183723	0.217067	-0.846386	0.397337	0.657496
YNL022C	Sbay_14.325	492.083	0.499784	0.190514	2.62334	0.00870725	0.0618211
YPL178W	Sbay_16.131	660.599	0.0805196	0.165364	0.486925	0.626312	0.820423
YGL219C	Sbay_7.43	786.41	-0.168459	0.181787	-0.926688	0.354089	0.621637
YLR127C	Sbay_10.220	256.422	-0.145451	0.232153	-0.626532	0.530966	0.755858
YGL031C	Sbay_7.247	17592.9	0.000509771	0.109472	0.00465662	0.996285	1
YCR048W	Sbay_3.87	622.404	-0.104162	0.202375	-0.514696	0.606765	0.808501
YCR033W	Sbay_3.67	741.471	0.102995	0.159454	0.645927	0.518327	0.749308
YER069W	Sbay_5.181	365.833	-0.827305	0.245782	-3.36602	0.000762621	0.01112
YGL121C	Sbay_7.147	363.5	-0.623119	0.265874	-2.34366	0.0190954	0.104681
YER012W	Sbay_5.102	1995.08	-0.199446	0.133719	-1.49153	0.135822	0.364016
YDR104C	Sbay_2.263	228.793	-0.707431	0.26523	-2.66724	0.00764771	0.0564168
YDR222W	Sbay_2.389	56.2242	0.560529	0.691431	0.810679	0.41755	0.674164
YBL067C	Sbay_2.50	518.02	0.135631	0.187426	0.723653	0.469279	0.712019
YLR111W	Sbay_10.201	1.31909	2.6191	2.97637	0.879966	0.378878	0.643162
YMR208W	Sbay_13.391	1331.25	0.304427	0.149485	2.03651	0.0416997	0.176968
YHR098C	Sbay_15.293	1156.57	-0.291156	0.153608	-1.89545	0.0580329	0.215587
YDL019C	Sbay_4.229	2364.69	-0.301091	0.12913	-2.33169	0.0197171	0.107409
YLR196W	Sbay_10.292	1293.29	-0.0431749	0.147712	-0.292291	0.770065	0.904133
YML034W	Sbay_13.126	401.362	0.249334	0.230975	1.07949	0.280371	0.547854
YDL135C	Sbay_4.109	773.583	-0.448874	0.156825	-2.86227	0.0042062	0.0377933
YPR023C	Sbay_16.350	767.333	0.113541	0.163352	0.69507	0.487012	0.724718
YLR042C	Sbay_10.126	16.2005	0.697927	1.10673	0.630622	0.528288	0.75576
YCR093W	Sbay_3.131	1406.31	-0.0219223	0.142279	-0.15408	0.877547	0.952709
YMR011W	Sbay_13.174	19244.6	0.368729	0.127661	2.88834	0.00387283	0.0359294
YLR144C	Sbay_10.241	417.462	-0.859646	0.202474	-4.24571	2.17903e-05	0.000641848
YKR059W	Sbay_11.294	5437.9	-0.00659875	0.125043	-0.0527719	0.957914	0.988015
YIL152W	Sbay_9.36	580.614	-1.50201	0.260061	-5.7756	7.66772e-09	7.36385e-07
YPR058W	Sbay_16.386	520	0.487854	0.187134	2.60698	0.00913446	0.0633602
YDL020C	Sbay_4.228	1481.61	-0.147374	0.178572	-0.825295	0.409204	0.668148
YOL084W	Sbay_15.82	1793.45	1.76667	0.622675	2.83722	0.00455083	0.0396648
YDR168W	Sbay_2.332	1809	0.0218617	0.137335	0.159185	0.873523	0.951777
YML061C	Sbay_13.96	341.333	0.418117	0.218667	1.91212	0.0558606	0.211234
YBR050C	Sbay_4.283	38.1585	-1.10878	0.61997	-1.78843	0.073706	0.252303
YGL080W	Sbay_7.190	718.789	-0.226867	0.227532	-0.997076	0.318727	0.586558
YNL202W	Sbay_14.139	20.6667	1.1687	0.932088	1.25386	0.209895	0.465302
YDL191W	Sbay_4.57	7337.8	-0.0208175	0.113647	-0.183176	0.85466	0.94529
YJL186W	Sbay_6.266	840.417	-0.273746	0.205382	-1.33287	0.182576	0.433137
YER023W	Sbay_5.118	3170.33	0.237813	0.141562	1.67992	0.0929723	0.290587
YER163C	Sbay_5.297	393.25	0.844542	0.199475	4.23382	2.29757e-05	0.000651103
YPL268W	Sbay_16.37	235.298	-0.198154	0.249996	-0.792626	0.427996	0.683017
YER132C	Sbay_5.253	264.78	-0.455884	0.250548	-1.81955	0.0688282	0.240552
YPL116W	Sbay_16.194	614.922	-0.0984047	0.177637	-0.553966	0.579602	0.79351
YPL140C	Sbay_16.170	302.982	0.0667273	0.262298	0.254395	0.79919	0.920818
YBR069C	Sbay_4.308	367.663	0.199316	0.260814	0.764205	0.444745	0.696601
YOR060C	Sbay_8.110	189.417	-0.0472519	0.307234	-0.153798	0.877769	0.952709
YML016C	Sbay_13.143	767.935	0.020601	0.184019	0.111951	0.910863	0.966542
YGL040C	Sbay_7.234	1406.83	0.401492	0.150853	2.66147	0.00777997	0.0570128
YKR084C	Sbay_11.320	1091.11	-0.0595368	0.160905	-0.370012	0.711373	0.869885
YDL017W	Sbay_4.232	216.417	0.218876	0.263448	0.830812	0.40608	0.665779
YDR512C	Sbay_2.692	288.028	-0.341196	0.249959	-1.36501	0.172251	0.419375
YDR113C	Sbay_2.273	154.556	-0.14221	0.323037	-0.44023	0.659771	0.836118
YKR073C	Sbay_11.308	3.87631	1.36242	1.76515	0.771843	0.440207	0.691583
YOR021C	Sbay_8.75	1236.5	-0.148622	0.147008	-1.01098	0.312028	0.57937
YLR033W	Sbay_10.113	605.293	-0.242651	0.179364	-1.35284	0.176108	0.424121
YLL064C	Sbay_1.88	3.15366	0.24389	2.53552	0.0961894	0.92337	0.971318
YBR021W	Sbay_2.150	179.5	-0.903793	0.285558	-3.165	0.00155082	0.0183466
YLR438C-A	Sbay_10.556	497.017	-0.285465	0.199726	-1.42928	0.152923	0.392566
YGR255C	Sbay_7.552	932.702	-0.272774	0.167276	-1.63069	0.102957	0.309527
YNL156C	Sbay_14.183	1346.24	-0.692184	0.153567	-4.50738	6.56335e-06	0.000236372
YNL138W	Sbay_14.200	2514.63	0.0852968	0.139533	0.611304	0.540998	0.762785
YGL110C	Sbay_7.158	474.866	0.165632	0.19154	0.86474	0.387181	0.649393
YDL051W	Sbay_4.199	1303.76	-0.0366915	0.159648	-0.229827	0.818226	0.928615
YDR179W-A	Sbay_2.346	82.7997	-0.0430668	0.402177	-0.107084	0.914722	0.968522
YKL074C	Sbay_11.149	427.833	-0.486791	0.197382	-2.46625	0.0136538	0.0824313
YBL102W	Sbay_2.15	438.917	-0.537905	0.196413	-2.73864	0.00616932	0.0485494
YOR030W	Sbay_8.82	266.996	-0.318593	0.243141	-1.31032	0.190087	0.442745
YMR242C	Sbay_13.427	10272.4	0.0315453	0.113755	0.277308	0.781543	0.909471
YIL038C	Sbay_9.162	865.314	-0.0756235	0.161234	-0.469029	0.639049	0.826254
YGR282C	Sbay_7.579	7654.58	0.0714849	0.12421	0.575517	0.564942	0.781069
YMR280C	Sbay_13.468	140.138	-0.186419	0.344311	-0.541425	0.588215	0.799183
YBR079C	Sbay_4.319	5139.64	0.0876837	0.134886	0.650059	0.515654	0.747396
YOR061W	Sbay_8.111	1661.92	-0.237717	0.158239	-1.50227	0.133028	0.360001
YMR077C	Sbay_13.256	198.861	-0.242722	0.271349	-0.894499	0.371055	0.637516
YPL183C	Sbay_16.126	468.333	0.163436	0.226787	0.720659	0.471119	0.713976
YDR166C	Sbay_2.330	425.005	0.35077	0.188117	1.86464	0.0622319	0.225688
YKR088C	Sbay_11.324	418.417	0.181207	0.18989	0.954273	0.339946	0.607901
YNL068C	Sbay_14.272	256.72	0.280197	0.243784	1.14937	0.250405	0.514074
YPL186C	Sbay_16.122	406.922	-0.833623	0.257656	-3.23541	0.00121466	0.015494
YGR204W	Sbay_7.498	4539.08	-0.346254	0.121276	-2.8551	0.00430238	0.038403
YMR198W	Sbay_13.380	152.639	-0.31816	0.288609	-1.10239	0.270292	0.535561
YJR080C	Sbay_12.169	1013.25	-0.0564167	0.148533	-0.379826	0.704075	0.865016
YJL005W	Sbay_12.76	1274.74	0.0411894	0.145893	0.282325	0.777694	0.908373
YJL050W	Sbay_6.125	1134.75	-0.0261648	0.145082	-0.180346	0.856881	0.946897
YDL192W	Sbay_4.56	5402.83	-0.0795468	0.114955	-0.69198	0.48895	0.72656
YOL095C	Sbay_15.70	183.674	-0.345969	0.302209	-1.1448	0.252293	0.51548
YDR146C	Sbay_2.307	330.257	0.0604725	0.247106	0.244723	0.806671	0.924303
YKR063C	Sbay_11.298	256.608	0.29502	0.2543	1.16013	0.245996	0.508789
YHR056C	Sbay_15.245	474.512	0.116239	0.201548	0.576732	0.564121	0.781069
YBR112C	Sbay_4.361	1614.46	0.038915	0.160383	0.242638	0.808286	0.924395
YPL158C	Sbay_16.152	903.985	0.230078	0.192227	1.19691	0.231343	0.492506
YJL105W	Sbay_6.181	10.2952	1.62498	1.03188	1.57478	0.115306	0.330193
YBL081W	Sbay_2.37	237.485	0.365377	0.239091	1.52819	0.126466	0.34946
YDR248C	Sbay_2.414	549.938	0.104043	0.199746	0.520874	0.602454	0.806961
YFL040W	Sbay_6.17	6.5	-1.70752	1.32095	-1.29264	0.196134	0.449965
YDL202W	Sbay_4.46	2033.28	-0.160841	0.130003	-1.23721	0.21601	0.472272
YDL100C	Sbay_4.146	2393.08	-0.148743	0.125103	-1.18896	0.234454	0.495873
YFL008W	Sbay_6.52	446.168	0.0386757	0.190895	0.202602	0.839446	0.938414
YDR337W	Sbay_2.507	2043.25	-0.0885746	0.135313	-0.654592	0.512731	0.744824
YOL006C	Sbay_15.168	839.526	-0.0107177	0.164246	-0.0652539	0.947972	0.982989
YJL061W	Sbay_6.137	606.904	-0.23975	0.18033	-1.3295	0.183682	0.434798
YML083C	Sbay_13.67	5.58333	1.36576	1.68739	0.809392	0.41829	0.674993
YMR206W	Sbay_13.388	74	-1.25805	0.550907	-2.28359	0.0223955	0.116962
YLR216C	Sbay_10.311	3219.42	-0.213223	0.178101	-1.1972	0.231228	0.492463
YPR181C	Sbay_16.513	3089.25	0.000569138	0.130982	0.00434517	0.996533	1
YMR017W	Sbay_13.184	31.7092	-0.554673	0.668871	-0.829267	0.406953	0.666812
YDR217C	Sbay_2.385	244.122	-0.42221	0.302569	-1.39542	0.16289	0.407107
YOR250C	Sbay_8.299	424.75	0.123959	0.222618	0.556826	0.577646	0.791877
YGR063C	Sbay_7.345	418.333	0.0194394	0.223902	0.086821	0.930814	0.975381
YDR441C	Sbay_2.617	194.75	-0.545396	0.257661	-2.11672	0.0342837	0.154968
YGL140C	Sbay_7.124	542.762	0.513091	0.182902	2.80528	0.00502732	0.042462
YLR432W	Sbay_10.549	3080.7	-0.137141	0.158391	-0.865835	0.386581	0.649153
YNL020C	Sbay_14.327	517.293	0.488866	0.224431	2.17824	0.0293879	0.141116
YOR101W	Sbay_8.155	912.999	-0.904916	0.202334	-4.47238	7.73535e-06	0.000271051
YLR290C	Sbay_10.386	340	0.0162326	0.226724	0.0715962	0.942923	0.980792
YER090W	Sbay_5.206	1099.25	-0.253769	0.14571	-1.7416	0.0815782	0.268954
YIL123W	Sbay_9.68	1226.71	-0.350053	0.154161	-2.27069	0.0231657	0.119421
YOR314W-A	Sbay_8.365	0.654514	2.81024	5.17228	0.543327	0.586905	0.798676
YMR246W	Sbay_13.431	2060.38	-0.50936	0.14677	-3.47047	0.00051954	0.00823956
YMR035W	Sbay_13.204	218.5	0.558999	0.250962	2.22743	0.0259188	0.129744
YDR231C	Sbay_2.397	566.154	-0.0283286	0.178672	-0.158551	0.874023	0.951777
YLR352W	Sbay_10.453	426.726	-0.136954	0.19111	-0.716623	0.473607	0.71679
YJL112W	Sbay_6.187	672.083	-0.412983	0.17246	-2.39466	0.0166356	0.0952232
YCR015C	Sbay_3.40	165.38	-0.364492	0.276577	-1.31787	0.187548	0.439902
YOR178C	Sbay_8.234	665.477	-1.54248	0.216472	-7.12555	1.03664e-12	2.13766e-10
YHR152W	Sbay_15.351	390.347	-0.0732781	0.211719	-0.346111	0.72926	0.881838
YKR011C	Sbay_11.243	624.095	0.0636628	0.172377	0.369323	0.711887	0.870307
YOR274W	Sbay_8.323	312.5	-0.453977	0.2348	-1.93346	0.0531796	0.205967
YDR159W	Sbay_2.322	508.13	0.330196	0.200256	1.64887	0.0991752	0.303019
YMR173W	Sbay_13.354	5154.81	-1.35664	0.430828	-3.14892	0.00163877	0.0191411
YGL185C	Sbay_7.78	202.689	0.51617	0.388867	1.32737	0.184387	0.435464
YMR059W	Sbay_13.232	163.844	-0.40638	0.310306	-1.30961	0.190328	0.442745
YDR062W	Sbay_2.221	2099.25	0.0484789	0.128704	0.37667	0.706419	0.866687
YLL033W	Sbay_10.39	65.0343	0.262885	0.434447	0.605102	0.545111	0.76611
YNL265C	Sbay_14.77	581.259	-0.124538	0.17799	-0.699689	0.484121	0.723948
YOR230W	Sbay_8.281	5320.05	0.0473075	0.134539	0.351628	0.725117	0.878817
YML058W	Sbay_13.100	972.981	0.160488	0.154816	1.03664	0.299903	0.568613
YML123C	Sbay_13.20	1455.44	1.02168	0.203048	5.03171	4.86133e-07	2.71849e-05
YOR251C	Sbay_8.300	1023.33	-0.0848891	0.16434	-0.516545	0.605474	0.80761
YDR107C	Sbay_2.267	220.333	-0.308776	0.270676	-1.14076	0.253971	0.516897
YJR076C	Sbay_12.166	1003.33	0.245312	0.154426	1.58854	0.112164	0.324235
YHR190W	Sbay_15.393	4731.75	0.0273256	0.128401	0.212815	0.831471	0.935157
YLR106C	Sbay_10.191	2642.48	0.412613	0.152907	2.69845	0.00696622	0.052817
YPR013C	Sbay_16.335	909.333	0.153039	0.200136	0.764676	0.444464	0.696372
YPR005C	Sbay_16.324	256.382	0.69493	0.275993	2.51793	0.0118047	0.0756724
YKR065C	Sbay_11.300	1069.93	0.0613096	0.162576	0.377115	0.706088	0.866586
YKL157W	Sbay_11.69	2775.8	0.0144858	0.147663	0.0981007	0.921852	0.970679
YKR002W	Sbay_11.232	816.553	-0.179601	0.172827	-1.03919	0.298716	0.568178
YGR044C	Sbay_7.329	7.72397	2.28366	1.33684	1.70825	0.0875899	0.280223
YBR003W	Sbay_2.132	1739.75	-0.0507494	0.14342	-0.353852	0.72345	0.877841
YDR200C	Sbay_2.367	347.65	-0.246057	0.212239	-1.15934	0.246317	0.508836
YPL050C	Sbay_16.265	1375.58	-0.180251	0.142822	-1.26207	0.206925	0.461356
YBR068C	Sbay_4.307	1426.83	0.945395	0.186108	5.07981	3.7782e-07	2.22656e-05
YOL140W	Sbay_15.20	188.167	-0.507154	0.28172	-1.8002	0.0718284	0.247017
YDR279W	Sbay_2.445	222.051	-0.30584	0.268075	-1.14088	0.253922	0.516897
YDL113C	Sbay_4.133	766.333	0.0682557	0.182264	0.374488	0.708042	0.867242
YNL138W-A	Sbay_14.199	159.31	0.0636624	0.284468	0.223795	0.822917	0.931336
YPL083C	Sbay_16.229	293.08	-0.157663	0.23765	-0.663426	0.507058	0.741477
YNL011C	Sbay_14.336	414.65	0.138206	0.21205	0.651763	0.514554	0.746009
YDR357C	Sbay_2.529	149.167	0.242586	0.332636	0.729285	0.465828	0.709898
YDL099W	Sbay_4.147	1065.78	0.195522	0.165051	1.18462	0.236169	0.497269
YGL007W	Sbay_7.274	1.61984	0.101953	2.90834	0.0350552	0.972036	0.995388
YGL226C-A	Sbay_7.33	191.396	-0.310026	0.277986	-1.11526	0.26474	0.529477
YML090W	Sbay_13.61	0.413474	0.367661	6.16585	0.0596287	0.952451	0.985149
YBR130C	Sbay_4.378	604.417	-0.407637	0.177875	-2.29171	0.0219226	0.115895
YLR274W	Sbay_10.372	369.417	0.322542	0.203894	1.5819	0.113671	0.327117
YPR016C	Sbay_16.339	2057.08	0.343013	0.148768	2.30569	0.021128	0.112829
YBR247C	Sbay_4.508	846.224	0.107602	0.176254	0.610492	0.541536	0.762947
YLR185W	Sbay_10.281	7234.28	0.0829528	0.118088	0.702467	0.482388	0.723478
YDR463W	Sbay_2.639	986.991	0.64027	0.150222	4.26217	2.02451e-05	0.000603397
YIL001W	Sbay_9.207	240.076	-0.0529669	0.251485	-0.210616	0.833187	0.935612
YAL010C	Sbay_1.58	294.907	0.0255132	0.223136	0.114339	0.908969	0.96557
YIL154C	Sbay_9.34	953.234	-0.124662	0.193472	-0.644342	0.519353	0.749824
YPL149W	Sbay_16.161	491.434	0.419663	0.210702	1.99173	0.0464005	0.189774
YHR174W	Sbay_15.374	114709	-0.42184	0.10877	-3.87828	0.000105197	0.00232149
YIL101C	Sbay_9.95	98.7431	0.374008	0.44113	0.84784	0.396527	0.656574
YBR165W	Sbay_4.418	185.888	-0.300838	0.265166	-1.13453	0.256574	0.519992
YNL261W	Sbay_14.81	206	0.299451	0.259967	1.15188	0.24937	0.513175
YHR097C	Sbay_15.292	1689.1	-0.0308136	0.144983	-0.212532	0.831692	0.935203
YDL220C	Sbay_4.25	158.975	0.518316	0.280645	1.84688	0.0647651	0.231636
YGR170W	Sbay_7.463	552.315	-0.0500122	0.178452	-0.280256	0.779281	0.908373
YHR075C	Sbay_15.266	259.833	-0.24198	0.258705	-0.935352	0.349607	0.616897
YKL004W	Sbay_11.225	543.917	0.437239	0.190348	2.29705	0.021616	0.114739
YOR208W	Sbay_8.261	409.569	0.584922	0.202409	2.8898	0.00385484	0.0358909
YNL142W	Sbay_14.196	51.5	1.12563	0.634291	1.77463	0.0759595	0.257446
YMR250W	Sbay_13.434	2934.21	-1.82537	0.16225	-11.2503	2.30796e-29	2.99227e-26
YFR031C	Sbay_6.104	370.5	0.561327	0.208426	2.69317	0.0070776	0.053505
YMR083W	Sbay_13.261	5015.17	-0.160996	0.121507	-1.325	0.185173	0.436899
YHR019C	Sbay_15.202	5286.25	0.143715	0.13383	1.07387	0.282883	0.551308
YJR129C	Sbay_12.220	168.027	0.293374	0.314339	0.933305	0.350662	0.618129
YOR367W	Sbay_8.423	453.696	-0.485526	0.211863	-2.2917	0.021923	0.115895
YDR281C	Sbay_2.447	27.1378	-2.21211	0.858312	-2.57728	0.00995807	0.0669837
YAL003W	Sbay_1.68	12591.3	0.220547	0.121942	1.80862	0.0705103	0.243778
YNL053W	Sbay_14.287	188.25	0.384124	0.292396	1.31371	0.188943	0.441775
YIL149C	Sbay_9.39	985.454	-0.811164	0.176093	-4.60645	4.09605e-06	0.000162153
YNL271C	Sbay_14.71	932.383	-0.183518	0.159984	-1.1471	0.251339	0.51506
YLR200W	Sbay_10.295	393.25	0.0477333	0.225115	0.21204	0.832076	0.935229
YGR138C	Sbay_7.425	4651.83	0.263821	0.136477	1.93308	0.0532264	0.205994
YPL075W	Sbay_16.237	1444.29	-0.0561761	0.139309	-0.403249	0.686765	0.854297
YLR258W	Sbay_10.356	8298.25	0.303467	0.1215	2.49767	0.0125014	0.078111
YNR015W	Sbay_14.368	432.257	0.00666579	0.192483	0.0346305	0.972374	0.995388
YJR098C	Sbay_12.186	180.41	-0.0814457	0.28043	-0.290431	0.771487	0.90519
YBR127C	Sbay_4.375	8670.08	-0.249786	0.122312	-2.0422	0.0411321	0.175276
YOL098C	Sbay_15.67	1309.98	-0.307155	0.146811	-2.09218	0.0364223	0.161441
YLR350W	Sbay_10.451	1278.79	-0.068153	0.159474	-0.427362	0.669116	0.842445
YMR253C	Sbay_13.438	350.877	0.437967	0.216398	2.0239	0.0429809	0.180517
YFL024C	Sbay_6.34	302.768	-0.00850018	0.229134	-0.037097	0.970408	0.994793
YPL243W	Sbay_16.64	1692.42	-0.157783	0.152131	-1.03715	0.299667	0.568613
YAL061W	Sbay_1.6	1568.33	-1.60432	0.17046	-9.41171	4.88121e-21	2.5314e-18
YHR176W	Sbay_15.376	178.75	-0.638772	0.350059	-1.82475	0.0680383	0.239056
YGR163W	Sbay_7.455	394.917	0.0414231	0.197101	0.210161	0.833542	0.935612
YGL126W	Sbay_7.137	342.748	0.428804	0.247027	1.73586	0.0825887	0.270565
YKL022C	Sbay_11.204	235.138	0.15716	0.2599	0.604693	0.545383	0.766173
YLR018C	Sbay_10.98	381.688	-0.314516	0.199161	-1.5792	0.114289	0.327823
YIL130W	Sbay_9.59	399.022	-0.0601421	0.22235	-0.270484	0.786788	0.912419
YOR012W	Sbay_15.190	65.1855	0.937102	0.973359	0.962751	0.335673	0.603815
YBL092W	Sbay_2.24	21106.5	0.00270916	0.107319	0.0252439	0.97986	0.996654
YBR201C-A	Sbay_4.456	30.3922	0.0862949	0.710461	0.121463	0.903324	0.962791
YBR101C	Sbay_4.346	1973.33	0.449049	0.204694	2.19376	0.0282529	0.137319
YLR147C	Sbay_10.245	252.983	-0.259191	0.232876	-1.113	0.265709	0.53019
YDL164C	Sbay_4.82	514.917	-0.107447	0.198021	-0.542603	0.587403	0.798708
YJR050W	Sbay_12.134	304.168	0.740951	0.240279	3.08371	0.00204437	0.0226622
YOR156C	Sbay_8.207	159.674	-0.194789	0.278171	-0.700252	0.48377	0.723948
YPR188C	Sbay_16.520	293.833	-0.276433	0.240555	-1.14915	0.250495	0.514074
YHR132W-A	Sbay_15.329	632.583	-0.452411	0.18337	-2.4672	0.0136173	0.0823068
YDL211C	Sbay_4.36	111.967	-1.89559	0.43808	-4.32705	1.51122e-05	0.000463738
YDR375C	Sbay_2.548	1684	0.0516845	0.149359	0.346043	0.729311	0.881838
YHR062C	Sbay_15.251	287.417	0.387743	0.23103	1.67832	0.0932845	0.291079
YIL014W	Sbay_9.191	422.397	-0.275632	0.215969	-1.27625	0.201866	0.456553
YBR149W	Sbay_4.398	6006.25	0.0639643	0.12984	0.492638	0.622268	0.818433
YGL210W	Sbay_7.51	485	-0.105734	0.207983	-0.508377	0.611189	0.8121
YNL179C	Sbay_14.162	38.9104	0.237471	0.568479	0.41773	0.676144	0.846568
YDR088C	Sbay_2.248	296.75	-0.188912	0.22181	-0.851682	0.39439	0.655548
YDR320C	Sbay_2.489	447.33	0.323124	0.207858	1.55455	0.120054	0.338666
YOL149W	Sbay_15.11	406.333	-0.199362	0.193909	-1.02812	0.303893	0.571425
YKL042W	Sbay_11.183	224.919	0.0514606	0.275951	0.186485	0.852065	0.94529
YLR376C	Sbay_10.492	79.5	-0.459188	0.467079	-0.983106	0.325555	0.594692
YLR281C	Sbay_10.377	14.0659	0.712716	1.06582	0.668704	0.503684	0.738927
YNL158W	Sbay_14.181	183.327	-0.684009	0.282366	-2.42242	0.0154174	0.0900391
YNL066W	Sbay_14.275	532.794	0.0399344	0.179858	0.222032	0.824289	0.931739
YLR453C	Sbay_10.572	66.6667	0.929739	0.475352	1.95589	0.0504776	0.199405
YPL112C	Sbay_16.197	556.886	-0.587958	0.266404	-2.20701	0.027313	0.134644
YPL030W	Sbay_16.287	385.5	-0.191188	0.219454	-0.871199	0.383646	0.646176
YAL058W	Sbay_1.9	312.29	-0.818729	0.23473	-3.48796	0.000486727	0.00784273
YDR452W	Sbay_2.627	2219.42	1.04438	0.14249	7.32948	2.3105e-13	5.20968e-11
YLR316C	Sbay_10.413	164.359	-0.38283	0.279335	-1.37051	0.170529	0.416956
YDR319C	Sbay_2.488	153.464	0.327707	0.285891	1.14627	0.251685	0.515236
YFL033C	Sbay_6.26	572.054	0.2382	0.172483	1.38101	0.167277	0.413727
YKL095W	Sbay_11.130	247.903	0.0721912	0.243728	0.296196	0.76708	0.902468
YJR136C	Sbay_12.228	276.833	-0.193152	0.231687	-0.833676	0.404463	0.665321
YGL225W	Sbay_7.37	1900	-0.123418	0.148587	-0.830609	0.406195	0.665779
YHR037W	Sbay_15.224	2478.17	0.298594	0.16319	1.82973	0.0672905	0.237427
YJL098W	Sbay_6.172	518.288	-0.246728	0.198786	-1.24117	0.214541	0.470449
[truncated: 3,193 more rows]
