# Supplementary material for: Integrative Omics Analysis Reveals a Limited Transcriptional Shock After Yeast Interspecies Hybridization
Source: Front Genet. 2020 May 7;11:404. doi: 10.3389/fgene.2020.00404 (PMC7221068; doi:10.3389/fgene.2020.00404)
Supplement: Supplementary file 14 [file Table_14.XLSX]

## Sheet: Table14
Supplementary table 14: A. Summary statistics of ATAC-Seq data; B. Summary statistics of cross-mapping
		rep1	rep2	rep3	Average
A.
SC	Total number of reads (both mates)**	61543932*	82506940*	55813714*	6.66215e+07
	Mapping rate (%)**	93.46	94.17	94.76	94.13
	Total number of reads (both mates)***	61544262*	82507384*	55814000*	66621882
	Mapping rate (%)***	76.91	77.54	77.95	77.4667
Hybrid	Total number of reads (both mates)**	60826782	61021054	72959510	64935782
	Mapping rate (%)**	94.2	94.14	94.78	94.3733
	Total number of reads (both mates)***	60827379	61021746	72960270	64936465
	Mapping rate (%)***	81.21	80.06	81.17	80.8133
B.
SC	Unique alignments to SC (%)	98.1238	98.2499	98.38	98.2512
	Unique alignments to SU (%)	1.54835	1.35185	1.22427	1.37482
	* number of reads after trimming
	** before rRNA masking (see Materials and Methods for details)
	*** after rRNA masking (see Materials and Methods for details)
