# Supplementary material for: Integrative Omics Analysis Reveals a Limited Transcriptional Shock After Yeast Interspecies Hybridization
Source: Front Genet. 2020 May 7;11:404. doi: 10.3389/fgene.2020.00404 (PMC7221068; doi:10.3389/fgene.2020.00404)
Supplement: Supplementary file 15 [file Table_15.XLSX]

## Sheet: Table15
Supplementary table 15. TFs with significant changes in their activity levels upon hybridization in SC and their target genes.
TF	Regulation of TF	Regulated genes	Gene id
Arg81	Up in hybrid	ARG1	YOL058W
		ARG3	YJL088W
		ARG5,6	YER069W
		ARG8	YOL140W
		CAR1	YPL111W
		CAR2	YLR438W
		CPA1	YOR303W
		TVP23	YDR084C
		YOR302W	YOR302W
		OYE2	YHR179W
		TIP20	YGL145W
		RHO4	YKR055W
		YDL176W	YDL176W
		PEX5	YDR244W
		ARG81	YML099C
OPI1	Up in hybrid	INO1	YJL153C
		ITR1	YDR497C
		FAS1	YKL182W
		FAS2	YPL231W
		CHO2	YGR157W
HMRA1	Up in hybrid	NA	NA
ADR1	Up in hybrid	ACS1	YAL054C
		ADH2	YMR303C
		CTA1	YDR256C
		CYB2	YML054C
		FOX2	YKR009C
		GUT1	YHL032C
		PEX11	YOL147C
		PIP2	YOR363C
		POT1	YIL160C
		POX1	YGL205W
		SPS19	YNL202W
		ADY2	YCR010C
		ALD4	YOR374W
		ALT2	YDR111C
		CAR2	YLR438W
		CIT3	YPR001W
		CSM4	YPL200W
		DIC1	YLR348C
		GIP2	YER054C
		GUT2	YIL155C
		ICL2	YPR006C
		IME1	YJR094C
		JEN1	YKL217W
		PTR2	YKR093W
		PUT4	YOR348C
		SPG1	YGR236C
		SPO20	YMR017W
		SUE1	YPR151C
		RGI2	YIL057C
		YKR075C	YKR075C
		YIG1	YPL201C
		ECM1	YAL059W
		YAT1	YAR035W
		TIP1	YBR067C*
		SED1	YDR077W
		ATO3	YDR384C
		UTR5	YEL035C
		SPI1	YER150W
		HSP12	YFL014W
		HXK1	YFR053C
		YGR067C	YGR067C
		PPT1	YGR123C
		SDA1	YGR245C
		CSS1	YIL169C
		RPR2	YIR015W
		YLR252W	YLR252W
		MSC1	YML128C
		HXT2	YMR011W
		SPG4	YMR107W
		UBP15	YMR304W
		NCE103	YNL036W
		TRM11	YOL124C
		HPF1	YOL155C
		LPX1	YOR084W
		ISU1	YPL135W
		PXA1	YPL147W
		DIP5	YPL265W
		RPA135	YPR010C
		ALD5	YER073W
		FAA2	YER015W
		TES1	YJR019C
		NCE102	YPR149W
		FAT3	YKL187C
		TPO4	YOR273C
		UBX6	YJL048C
		ALD6	YPL061W
		GAC1	YOR178C
		PDR8	YLR266C
		YNL194C	YNL194C
		ICY1	YMR195W
		USV1	YPL230W
		AGP1	YCL025C
		COX4	YGL187C
		PAU4	YLR461W
		SWI1	YPL016W
		BAT2	YJR148W
		RTS3	YGR161C
		FSF1	YOR271C
		PRB1	YEL060C
		NMA1	YLR328W
		CUS1	YMR240C
		MDJ1	YFL016C
		STL1	YDR536W
		CAT2	YML042W
		FBP1	YLR377C
		IZH4	YOL101C*
		MPC3	YGR243W
		ICL1	YER065C
		BOP2	YLR267W
		MDH2	YOL126C
		MLS1	YNL117W
BAS1	Up in hybrid	ADE1	YAR015W
		ADE13	YLR359W
		ADE17	YMR120C
		ADE2	YOR128C
		ADE3	YGR204W
		ADE4	YMR300C
		ADE5,7	YGL234W
		ADE6	YGR061C
		ADE8	YDR408C
		CEM1	YER061C
		CTF19	YPL018W
		GCV1	YDR019C
		GCV3	YAL044C
		GLY1	YEL046C
		GSH1	YJL101C
		HIS1	YER055C
		HIS4	YCL030C
		HIS7	YBR248C
		IDP3	YNL009W
		IES5	YER092W
		JEN1	YKL217W
		MET6	YER091C
		MTD1	YKR080W
		RPL22a	YLR061W
		SHM2	YLR058C
		SNO3	YFL060C
		SNZ3	YFL059W*
		SPG5	YMR191W
		TPN1	YGL186C
		TRZ1	YKR079C
		VIK1	YPL253C
		VTC3	YPL019C
		ATP25	YMR098C
		YMR244W	YMR244W
		YPL251W	YPL251W
		YOL024W	YOL024W
		CDC20	YGL116W
		YMR130W	YMR130W
		ADE16	YLR028C
		BDH1	YAL060W
		GCV2	YMR189W
		IST2	YBR086C
		RFC5	YBR087W
		STR3	YGL184C
		YKL177W	YKL177W
		MNL2	YLR057W
		FRS1	YLR060W
		AFG2	YLR397C
		HSC82	YMR186W
		QCR9	YGR183C
		FLC2	YAL053W
		YFT2	YDR319C
		APC2	YLR127C
		LHS1	YKL073W
		SRP1	YNL189W
		GDA1	YEL042W
		GRS2	YPR081C
		OAC1	YKL120W
		RPL1b	YGL135W
		CAT2	YML042W
		YDR018C	YDR018C
		DAS2	YDR020C
		PSD2	YGR170W
		YBL029W	YBL029W
		HIS5	YIL116W
		ORM2	YLR350W
		YCH1	YGR203W
		HOP1	YIL072W
		CFD1	YIL003W
		CUP9	YPL177C
		GID8	YMR135C
		KIN3	YAR018C
		ILV5	YLR355C
		URA2	YJL130C
		ATG33	YLR356W
		ARN1	YHL040C**
		BDH2	YAL061W
		CIS1	YLR346C**
SDDR4	Up in hybrid	NA	NA
NHP10	Up in SC	NA	NA
REI1	Up in SC	NA	NA
				* - up-regulated in SC parental
				** - up-regulated in hybrid
				NOTE: All above TF are not differentially expressed upon hybridization
